# Supplementary material for: Whole Genome Sequencing of Elite Rice Cultivars as a Comprehensive Information Resource for Marker Assisted Selection
Source: PLoS One. 2015 Apr 29;10(4):e0124617. doi: 10.1371/journal.pone.0124617 (PMC4414565; doi:10.1371/journal.pone.0124617)
Supplement: S1 Table — Database ids, names and relevance of the elite cultivars sequenced in this study. CIAT: International Center for Tropical Agriculture; LSU: Louisiana State University; YCGA: Yale Center for Genome Analysis; NCGR: National Center for Genome Resources; USDA-ARS: United States Department of Agriculture—Agricultural Research Service; IRRI: International Rice Research Institute. IRIS: International Rice Information System. GRIN: Germplasm Resources Information Network. (XLS) [file pone.0124617.s010.xls]

## Sheet: Sheet1
Name	Background	Provider	Sequencing center	Material registered at database	Database ID	Short Read Archive (SRA) biosample ID	Relevance
175-1-127	Indica	IRRI	YCGA	None	NA	SAMN02821253	Resistant to blast
Bengal	Temperate japonica	LSU	NCGR	USDA:GRIN	PI561735	SAMN02821220	Medium-grain tropical japonica southern U.S. variety
Bowman	Tropical japonica	USDA-ARS	NCGR	USDA:GRIN	PI663863	SAMN02821221	Elite long-grain variety developed for high grain yield in four southern U.S. states
Camponi	Indica	CIAT	YCGA	IRRI:IRIS	BCF55	SAMN02821254	Founder of the CIAT rice breeding program
CarolinaGold	Tropical japonica	USDA-ARS	USDA-ARS	USDA:GRIN	GSOR301022	SAMN02821222	Carolina Gold Rice, a long grain rice, was the basis of the colonial and antebellum economy of Carolina and Georgia. Superior flavor, aroma, texture and cooking qualities.
CarolinaGoldSelect	Tropical japonica	USDA-ARS	USDA-ARS	USDA:GRIN	GSOR301024	SAMN02821223	Purified version of Carolina Gold based on plant type and molecular makers
Catahoula	Tropical japonica	LSU	NCGR	USDA:GRIN	PI654462	SAMN02821224	High-yielding, blast-resistant, semidwarf cultivar with good milling quality, excellent lodging resistance, and grain quality parameters within the U.S. long-grain market classification.
CL111	Tropical japonica	LSU	NCGR	USDA:GRIN	PI658538	SAMN02821225	The most popular variety in Louisiana in the last years. CL111 is a very-early short stature, long grain Clearfield rice variety developed at the LSU Ag-Center Rice Research Station. It averages about 5-7 days earlier than both CL151 and CL131 in number of days from emergence to harvest maturity. CL 111 has shown slightly lower yield potential than CL151 but higher head rice yields and superior g…
CL131	Tropical japonica	LSU	NCGR	USDA:GRIN	PI654463	SAMN02821226	Very early-maturing semidwarf, long-grain rice variety that provides good yield potential. CL131 has excellent milling and grain appearance characteristics. lodging resistance. It is susceptible to sheath blight, blast and straighthead. CL131 has good adaptability across the entire southern rice growing area and also has displayed very good second crop potential.
CL152	Tropical japonica	LSU	NCGR	USDA:GRIN	PI666059	SAMN02821227	Early semidwarf long-grain Clearfield rice variety. The variety has displayed very good yield potential, very good resistance to lodging, excellent milling quality and has a low level of chalk under normal growing conditions.
CL261	Temperate japonica	LSU	NCGR	USDA:GRIN	PI658539	SAMN02821228	Herbicide-resistant, high yielding, early maturing, short stature, medium-grain
CMS08A	Indica	Guanxi University, China	NCGR	None	NA	SAMN02821229	Cytoplasmic male sterile line.
CMS08B	Indica	Guanxi University, China	NCGR	None	NA	SAMN02821230	Male fertile sister maintainer line.
Cocodrie	Tropical japonica	LSU	NCGR	USDA:GRIN	PI606331	SAMN02821231	Elite long-grain variety developed for high grain yield in four southern U.S. states
CT18685	Indica	CIAT	YCGA	None	NA	SAMN02821255	Elite line, resistant to blast
CT19021-3-4-1V1-1	Indica	CIAT	YCGA	None	NA	SAMN02821256	Elite cultivar developed at CIAT. High yield potential
CT21375-F4-43-1	Indica	CIAT	YCGA	None	NA	SAMN02821257	Elite cultivar developed at CIAT. High yield potential
Curinga	Tropical japonica	IRRI	YCGA	IRRI:IRIS	298-74828	SAMN02821258	Parent of 4 Chromosome Segment Substitution Line (CSSL) populations
Cypress2	Tropical japonica	LSU	NCGR	USDA:GRIN	PI561734	SAMN02821232	Elite long-grain variety developed for high grain yield in four southern U.S. states
Della2	Tropical japonica	LSU	NCGR	USDA:GRIN	PI665400	SAMN02821233	Short-stature, moderately early-maturing, Della-type, aromatic long-grain experimental rice variety with very good grain yield, good milling yields and excellent grain quality.
Dixiebelle	Tropical japonica	USDA-ARS	USDA-ARS	USDA:GRIN	PI595900	SAMN02821234	Long-grain rice for use in the parboiling and canning industries
Esperanza	Tropical japonica	IRRI	YCGA	IRRI:IRIS	251-28478	SAMN02821259	Commercial variety from a recurrent selection population
Fanny	Temperate japonica	IRRI	YCGA	IRRI:IRIS	BCF115	SAMN02821260	Susceptible to all Colombian blast lineages
Fedearroz174	Indica	Colombian National Rice Growers Association - FEDEARROZ	YCGA	IRRI:IRIS	328-19	SAMN02821261	Elite line, resistant to Rice Hoja Blanca Virus (RHBV)
Fedearroz2000	Indica	Colombian National Rice Growers Association - FEDEARROZ	YCGA	IRRI:IRIS	BCF1529	SAMN02821262	Elite line, resistant to Rice Hoja Blanca Virus (RHBV)
Fedearroz50	Indica	Colombian National Rice Growers Association - FEDEARROZ	YCGA	IRRI:IRIS	146-12907	SAMN02821263	Megavariety in Latin America, resistant to Rice Hoja Blanca Virus (RHBV)
Francis	Tropical japonica	USDA-ARS	NCGR	USDA:GRIN	PI632447	SAMN02821235	Elite long-grain variety developed for high grain yield in four southern U.S. states
Hidalgo	Tropical japonica	USDA-ARS	USDA-ARS	USDA:GRIN	PI633973	SAMN02821236	Hidalgo is a long-grain specialty cultivar that was developed at the Beaumont Center from a cross of Cypress, Pelde and Jefferson. It is a semidwarf cultivar similar in height, maturity and yield potential to Cocodrie. It has higher milling quality than Cocodrie and cooks soft like Toro. It is like Cypress in susceptibility to blast and is considered moderately resistant to sheath blight.
IAC600	Temperate japonica	Instituto Agronômico de Campinas (IAC), Brazil	USDA-ARS	None	NA	SAMN02821237	Exotic, black, variety of rice. showed more protein and fibers compared with other varieties.
IR64	Indica	IRRI	YCGA	IRRI:IRIS	BCF1251	SAMN02821264	Pivot parent for Nested Association Mapping (NAM)
IR8	Indica	IRRI	YCGA	IRRI:IRIS	BCF941	SAMN02179223	Founder of the CIAT rice breeding program
IRGA424	Indica	Instituto Rio Grandese do Arroz (IRGA)	YCGA	IRRI:IRIS	251-49448	SAMN02821265	The highest yielding variety in Rio Grande do Sul - Brazil
IRGA427	Indica	Instituto Rio Grandese do Arroz (IRGA)	YCGA	IRRI:IRIS	15-16409	SAMN02821266	Brazilian variety with high yield, long grain and good quality
Jasmine85	Indica	IRRI	NCGR	USDA:GRIN	PI595927	SAMN02821238	Adapted aromatic indica long-grain variety developed from the Philippines used by U.S. breeders as a source of resistance to rice blast and sheath blight
Jazzman	Tropical japonica	LSU	NCGR	USDA:GRIN	PI658006	SAMN02821239	Jasmine-type aromatic, long-grain variety. Jazzman has good yield potential and good milling quality. Its aroma, flavor and soft-cooking characteristics are similar to that of imported Thai Jasmine. Jazzman is similar to Wells in plant height and maturity. It is moderately susceptible to sheath blight, straighthead and lodging but moderately resistant to blast.
Jazzman2	Tropical japonica	LSU	NCGR	USDA:GRIN	PI663188	SAMN02821240	Early-maturing, semidwarf, Jasmine-type aromatic long-grain variety. It has good yield potential, good lodging tolerance, and very good milling quality. Jazzman-2 has typical Jasmine rice quality characteristics found in imported Thai Jasmine, which include soft-cooking, glassy appearance, sweet flavor, and very strong aroma. Jazzman-2 is similar to Cocodrie in height and maturity but about 4 inc…
Jupiter	Temperate japonica	LSU	NCGR	USDA:GRIN	PI639742	SAMN02821241	High-yielding semidwarf, medium-grain variety. It has consistently out-yielded Bengal by several hundred pounds per acre. Compared with Bengal, Jupiter has improved resistance to panicle blight, sheath blight and straighthead. It has shown good seedling vigor and milling quality. The grain size of Jupiter is somewhat smaller than that of Bengal.
L201	Tropical japonica	USDA-ARS	NCGR	IRRI:IRIS	IRGC-51099	SAMN02821242	Long-grain variety from California
L2825-CA	Tropical japonica	Instituto Nacional de Investigación Agropecuaria (INIA), Uruguay	YCGA	None	NA	SAMN02821267	Highly cold tolerance in the reproductive stage line
LA2177	Tropical japonica	LSU	NCGR	None	NA	SAMN02821243	LA2177 is a semi-dwarf Basmati-type aromatic with good yield potential, excellent grain and cooking quality, and good lodging resistance.
Lagrue3	Tropical japonica	USDA-ARS	NCGR	USDA:GRIN	PI568891	SAMN02821244	Elite long-grain variety developed for high grain yield in four southern U.S. states
Lemont	Tropical japonica	USDA-ARS	NCGR	USDA:GRIN	PI475833	SAMN02821245	Elite long-grain variety developed for high grain yield in four southern U.S. states
LM-1	Tropical japonica	LSU	NCGR	USDA:GRIN	PI643397	SAMN02821246	Early maturing, semidwarf, long grain with excelent agronomic traits and resistance to common diseases in Louisiana.
MCR010277	Admixed	LSU	NCGR	USDA:GRIN	GSOR200327	SAMN02821247	Admixed long-grain breeding line developed in the southern U.S. for resistance to sheath blight disease
Mermentau	Tropical japonica	LSU	NCGR	USDA:GRIN	PI665688	SAMN02821248	Semidwarf, early-maturing long-grain rice variety with good grain and milling yields and excellent grain quality. Mermentau has typical long-grain cooking quality with intermediate amylose content and intermediate gelatinization temperature. Mermentau is susceptible to rice sheath blight and bacterial panicle blight and moderately susceptible to straighthead disorder and blast.
Oryzica 3	Indica	CIAT-ICA-FEDEARROZ	YCGA	IRRI:IRIS	BCF690	SAMN02821268	Partial Blast resistance
Oryzica llanos 5	Indica	CIAT-ICA-FEDEARROZ	YCGA	IRRI:IRIS	BCF801	SAMN02821269	Highly resistant to blast
Parao	Tropical japonica	Instituto Nacional de Investigación Agropecuaria (INIA), Uruguay	YCGA	None	NA	SAMN02821270	High yield potential, good milling quality
Pionero2010FL	Indica	Asociación de Productores Rurales del Estado Portuguesa (ASOPORTUGUESA), Venezuela	YCGA	None	NA	SAMN02821271	Elite line from Venezuela with high yield potential and lodging tolerance
Saber	Tropical japonica	USDA-ARS	USDA-ARS	USDA:GRIN	PI633624	SAMN02821249	A semi-dwarf, variety that contains a unique combination of traits conducive to both main and ratoon crops, excellent milling yield and improved resistance to blast and sheath blight.
ShuFeng	Indica	USDA-ARS	NCGR	USDA:GRIN	GSOR301407	SAMN02821250	Adapted long-grain used in U.S. breeding programs as a source for resistance to rice blast and sheath blight with high grain yield potential
TeQing	Indica	USDA-ARS	NCGR	USDA:GRIN	PI536047	SAMN02821251	Medium-grain Chinese variety used in the U.S. as a source of resistance to rice blast, sheath blight and other diseases
Wells	Tropical japonica	USDA-ARS	NCGR	USDA:GRIN	PI612439	SAMN02821252	Elite long-grain variety developed for high grain yield in four southern U.S. states
Zafiro	Temperate japonica	Instituto de Investigaciones Agropecuarias (INIA), Chile	YCGA	IRRI:IRIS	13-19030	SAMN02821272	Commercial variety from a recurrent selection population
