# Supplementary material for: Whole Genome Sequencing of Elite Rice Cultivars as a Comprehensive Information Resource for Marker Assisted Selection
Source: PLoS One. 2015 Apr 29;10(4):e0124617. doi: 10.1371/journal.pone.0124617 (PMC4414565; doi:10.1371/journal.pone.0124617)
Supplement: S2 Table — Mapping statistics, specific pipeline parameters and structural analysis performed for each analyzed variety. (XLS) [file pone.0124617.s011.xls]

## Sheet: Sheet1
Variety	Total reads	Read length	Total bp	Average coverage	Estimated normal insert length range		% of mapped reads	Bp ignored in the 3' end	Analysis of structural variation
					Min	Max			Read depth	Read pair
Bengal	20969202	54	1132336908	2.87395	300	500	0.894035	8	No	Yes
Bowman	51256956	54	2767875624	7.02507	300	500	0.874588	5	No	Yes
CarolinaGold	111176450	101	11228821450	28.4995	0	350	0.894318	22	Yes	No
CarolinaGoldSelect	316312422	76	24039744072	61.0146	0	350	0.797511	4	Yes	No
Catahoula	60331928	100	6033192800	15.3127	300	500	0.931342	0	Yes	Yes
CL111	52586622	100	5258662200	13.3469	200	400	0.857727	0	Yes	Yes
CL131	84270572	100	8427057200	21.3885	200	400	0.784636	0	Yes	Yes
CL152	55250636	100	5525063600	14.023	300	500	0.921841	0	Yes	Yes
CL261	54103950	100	5410395000	13.732	200	400	0.836931	0	Yes	Yes
CMS08A	46845346	100	4684534600	11.8897	200	400	0.92921	1	Yes	Yes
CMS08B	43679468	100	4367946800	11.0862	200	400	0.788799	1	Yes	Yes
Cocodrie	92260896	54	4982088384	12.6449	300	500	0.895488	7	No	Yes
Cypress2	55911024	53	2963284272	7.52103	0	500	0.867779	3	Yes	Yes
Della2	63268756	100	6326875600	16.0581	200	400	0.869019	0	Yes	Yes
Dixiebelle	327810454	76	24913594504	63.2325	0	350	0.763013	7	Yes	No
Francis	24893286	54	1344237444	3.41177	300	500	0.867961	6	No	Yes
Hidalgo	311521920	76	23675665920	60.0905	0	350	0.784974	9	Yes	No
IAC600	128561118	101	12984672918	32.956	0	350	0.745454	20	Yes	No
Jasmine85	28749946	54	1552497084	3.94035	300	500	0.872635	4	No	Yes
Jazzman	45159380	100	4515938000	11.4618	200	400	0.796732	0	No	Yes
Jazzman2	44551106	100	4455110600	11.3074	200	400	0.854927	0	No	Yes
Jupiter	45258436	100	4525843600	11.4869	175	375	0.912369	0	No	Yes
L201	29647596	54	1600970184	4.06338	300	500	0.859432	6	No	Yes
LA2177	44076912	100	4407691200	11.187	175	375	0.940984	0	Yes	Yes
Lagrue3	52059398	53	2759148094	7.00291	0	500	0.699039	4	No	Yes
Lemont-LSU	37742062	54	2038071348	5.17277	350	550	0.916943	7	No	Yes
LM-1	28209050	100	2820905000	7.15966	200	400	0.907734	0	No	Yes
MCR010277	26803094	54	1447367076	3.67352	300	500	0.875839	4	No	Yes
Mermentau	45659548	100	4565954800	11.5887	200	400	0.916117	0	No	Yes
Saber	336106798	76	25544116648	64.8328	0	350	0.766361	6	Yes	No
ShuFeng	27684224	54	1494948096	3.79428	300	500	0.839676	7	No	Yes
TeQing	37330856	54	2015866224	5.11641	300	500	0.816026	9	No	Yes
Wells	36463096	54	1969007184	4.99748	300	500	0.852001	10	No	Yes
042-87-34	66903718	100	6690371800	16.9806	0	300	0.910492	27	Yes	Yes
Ai-Chiao-Hong	69162696	100	6916269600	17.554	350	600	0.939242	27	No	Yes
Arias	64246574	100	6424657400	16.3062	300	600	0.956535	33	No	Yes
AZUCENA	67722094	100	6772209400	17.1883	350	550	0.96499	26	Yes	Yes
Badal89	64916996	100	6491699600	16.4764	0	300	0.922929	25	Yes	Yes
BicoBranco	66904406	100	6690440600	16.9808	0	250	0.91759	32	Yes	Yes
Binulawan	70802408	100	7080240800	17.9702	300	600	0.961183	30	Yes	Yes
CA97-053	57762554	100	5776255400	14.6605	0	350	0.921595	24	Yes	Yes
CanellaDeFerro	70795374	100	7079537400	17.9684	0	350	0.959259	31	Yes	Yes
Chodongji	65540738	100	6554073800	16.6347	100	300	0.98239	23	Yes	Yes
DalDhan	66769036	100	6676903600	16.9465	0	300	0.907189	28	Yes	Yes
Darmali	62644694	75	4698352050	11.9248	0	300	0.964191	12	Yes	Yes
Davao	64419102	100	6441910200	16.35	350	600	0.954941	35	Yes	Yes
DZ78	66809662	100	6680966200	16.9568	150	300	0.943312	31	Yes	Yes
Firooz	68118364	100	6811836400	17.2889	0	250	0.924771	28	Yes	Yes
Gie57	64851572	100	6485157200	16.4598	0	300	0.92416	26	Yes	Yes
GotakGatik	62967408	100	6296740800	15.9816	350	600	0.933259	30	Yes	Yes
Guan-Yin-Tsan	68010270	100	6801027000	17.2615	350	550	0.937058	27	Yes	Yes
HaginomaeMochi	70720192	100	7072019200	17.9493	0	300	0.984079	28	Yes	Yes
HaishaCaman	61025916	100	6102591600	15.4888	0	300	0.918799	28	Yes	Yes
HK47	58352902	100	5835290200	14.8104	150	300	0.921671	23	Yes	Yes
IR36	67898052	100	6789805200	17.233	0	300	0.915376	25	Yes	Yes
Jambu	63172296	100	6317229600	16.0336	350	600	0.951261	33	Yes	Yes
JC101	58956532	100	5895653200	14.9636	0	300	0.945258	33	No	Yes
JC111	64382960	100	6438296000	16.3409	0	300	0.921559	30	Yes	Yes
JC91	68235688	100	6823568800	17.3187	0	300	0.935382	25	Yes	Yes
Jhona349	51155116	100	5115511600	12.9835	0	300	0.927825	25	Yes	Yes
Kalamkati	65857980	100	6585798000	16.7152	0	250	0.934252	28	No	Yes
Kitrana508	72258024	100	7225802400	18.3396	100	300	0.948023	32	Yes	Yes
KuiSali	63612024	100	6361202400	16.1452	0	300	0.950438	28	Yes	Yes
L89-12	61306700	100	6130670000	15.5601	0	350	0.921339	21	Yes	Yes
Lemont	59827428	100	5982742800	15.1846	0	250	0.953303	37	No	Yes
LeungPratew	63750496	100	6375049600	16.1803	0	300	0.867164	27	Yes	Yes
Maintmolotsy	65383460	75	4903759500	12.4461	100	300	0.960568	12	Yes	Yes
Mansaku	67503790	100	6750379000	17.1329	300	600	0.982164	25	Yes	Yes
Mehr	69085350	100	6908535000	17.5344	0	300	0.922051	30	No	Yes
Miriti	61478398	100	6147839800	15.6037	350	600	0.930556	33	No	Yes
MV89-80	63820748	100	6382074800	16.1982	0	250	0.909939	30	Yes	Yes
Nipponbare	59568022	100	5956802200	15.1188	350	550	0.969785	39	Yes	Yes
Norin20	67667616	100	6766761600	17.1745	350	600	0.987881	26	Yes	Yes
NPE844	70700374	100	7070037400	17.9443	0	300	0.972447	26	Yes	Yes
P46	54730820	100	5473082000	13.8911	0	300	0.918085	33	Yes	Yes
PadiPadian	65733488	100	6573348800	16.6836	0	300	0.899864	22	Yes	Yes
Phudugey	62146440	100	6214644000	15.7732	0	300	0.95992	30	Yes	Yes
Popot165	67326632	100	6732663200	17.088	350	550	0.928438	27	Yes	Yes
TaHungKu	62250178	100	6225017800	15.7995	350	600	0.970182	38	Yes	Yes
TD2	44569708	100	4456970800	11.3121	150	350	0.884867	23	Yes	Yes
Trembese	62453970	100	6245397000	15.8513	350	600	0.956472	35	No	Yes
VOC4	69781458	100	6978145800	17.711	0	250	0.866527	29	Yes	Yes
Yuan3-9	47734124	100	4773412400	12.1153	150	300	0.925358	28	Yes	Yes
175-1-127	82502700	151	12457907700	31.6191	400	600	0.93326	35	Yes	Yes
Camponi	62385710	76	4741313960	12.0338	400	650	0.934469	1	Yes	Yes
CT18685	56436394	76	4289165944	10.8862	400	650	0.926023	1	Yes	Yes
CT19021-3-4-1V1-1	84786598	151	12802776298	32.4944	400	600	0.93352	36	Yes	Yes
CT21375-F4-43-1	84900170	151	12819925670	32.5379	400	600	0.937661	37	Yes	Yes
Curinga	69797212	76	5304588112	13.4634	400	650	0.942341	1	Yes	Yes
Esperanza	44784326	76	3403608776	8.6386	400	650	0.93451	3	No	Yes
Fanny	142129576	76	10801847776	27.4159	400	650	0.971648	1	Yes	Yes
Fedearroz174	56796676	76	4316547376	10.9557	400	650	0.892992	2	No	Yes
Fedearroz2000	62197956	76	4727044656	11.9976	400	650	0.93136	1	Yes	Yes
Fedearroz50	59567822	76	4527154472	11.4902	400	650	0.936974	1	Yes	Yes
IR64	91036636	76	6918784336	17.5604	400	650	0.928859	1	Yes	Yes
IR8	133622534	76	10155312584	25.7749	400	650	0.91775	1	Yes	Yes
IRGA424	63339526	76	4813803976	12.2178	400	650	0.913071	1	Yes	Yes
IRGA427	88206476	151	13319177876	33.805	400	600	0.920267	36	Yes	Yes
L2825-CA	70929368	76	5390631968	13.6818	400	650	0.956983	1	Yes	Yes
Oryzica 3	70106536	76	5328096736	13.5231	400	650	0.930094	1	Yes	Yes
Oryzica llanos 5	65709568	76	4993927168	12.6749	400	650	0.937908	1	Yes	Yes
Parao	100296424	151	15144760024	38.4385	400	600	0.960831	30	Yes	Yes
Pionero2010FL	66912280	151	10103754280	25.644	350	550	0.935317	35	Yes	Yes
Zafiro	50509802	76	3838744952	9.74301	400	650	0.943071	1	Yes	Yes
