# Supplementary material for: Whole Genome Sequencing of Elite Rice Cultivars as a Comprehensive Information Resource for Marker Assisted Selection
Source: PLoS One. 2015 Apr 29;10(4):e0124617. doi: 10.1371/journal.pone.0124617 (PMC4414565; doi:10.1371/journal.pone.0124617)
Supplement: S4 Table — 100bp bins with characteristic duplications comparing indica, temperate japonica and tropical japonica. (XLS) [file pone.0124617.s013.xls]

## Sheet: Sheet1
		Relative to
		Indica		Tropical japonica		Temperate japonica
		Bins	% in repeats	Bins	% in repeats	Bins	% in repeats
Characteristic	Indica	0	0	203984	0.967306	208144	0.959221
	Tropical Japonica	95071	0.972641	0	0	53422	0.942945
	Temperate japonica	109766	0.984412	61717	0.986697	0	0
