# Supplementary material for: Whole Genome Sequencing of Elite Rice Cultivars as a Comprehensive Information Resource for Marker Assisted Selection
Source: PLoS One. 2015 Apr 29;10(4):e0124617. doi: 10.1371/journal.pone.0124617 (PMC4414565; doi:10.1371/journal.pone.0124617)
Supplement: S5 Table — Map of population assignments for genomic stretches of 50 SNPs for the 104 varieties analyzed in this study. (XLS) [file pone.0124617.s014.xls]

## Sheet: Sheet1
chr	First	Last	Bengal	Bowman	CarolinaGold	CarolinaGoldSelect	Catahoula	CL111	CL131	CL152	CL261	CMS08A	CMS08B	Cocodrie	Cypress2	Della2	Dixiebelle	Francis	Hidalgo	IAC600	Jasmine85	Jazzman2	Jazzman	Jupiter	L201	LA2177	Lagrue3	Lemont-LSU	LM-1	MCR010277	Mermentau	Saber	ShuFeng	TeQing	Wells	042-87-34	Ai-Chiao-Hong	Arias	AZUCENA	Badal89	BicoBranco	Binulawan	CA97-053	CanellaDeFerro	Chodongji	DalDhan	Darmali	Davao	DZ78
Chr1	78018	223880	M	TropJap:94.0:Aromatic:92.0	Aromatic:98.0:TropJap:98.0	Aromatic:98.0:TropJap:98.0	TropJap:100.0:Aromatic:98.0	TropJap:100.0:Aromatic:98.0	TropJap:100.0:Aromatic:98.0	TropJap:100.0:Aromatic:98.0	TropJap:100.0:Aromatic:98.0	Indica	M	TropJap:100.0:Aromatic:98.0	TropJap:96.0:Aromatic:94.0	TropJap:100.0:Aromatic:98.0	Aromatic:98.0:TropJap:98.0	M	TropJap:98.0:Aromatic:96.0	TropJap:100.0:Aromatic:98.0	TropJap:80.0:Aromatic:78.0	TropJap:98.0:Aromatic:96.0	TropJap:100.0:Aromatic:98.0	TropJap:94.0:Aromatic:92.0	M	TropJap:98.0:Aromatic:96.0	TropJap:82.0:Aromatic:80.0	M	M	M	TropJap:100.0:Aromatic:98.0	Aromatic:98.0:TropJap:98.0	M	M	M	Indica	L	TropJap:100.0:Aromatic:98.0	Aromatic:96.0:TempJap:96.0	Aus	Aus	TropJap:100.0:Aromatic:98.0	Indica	TropJap:100.0:Aromatic:98.0	TropJap:100.0:Aromatic:98.0	Rufipogon	Indica	TropJap:100.0:Aromatic:98.0	L
Chr1	223947	321727	M	Aromatic:94.0:TempJap:94.0	Aromatic:100.0:TempJap:100.0	Aromatic:98.0:TempJap:98.0	Aromatic:100.0:TempJap:100.0	Aromatic:100.0:TempJap:100.0	Aromatic:100.0:TempJap:100.0	Aromatic:100.0:TempJap:100.0	Aromatic:100.0:TempJap:100.0	Indica	Indica:79.0:Nivara:76.0	Aromatic:94.0:TempJap:94.0	Aromatic:98.0:TempJap:98.0	Aromatic:100.0:TempJap:100.0	Aromatic:100.0:TempJap:100.0	M	Aromatic:100.0:TempJap:100.0	Aromatic:100.0:TempJap:100.0	M	Aromatic:100.0:TempJap:100.0	Aromatic:98.0:TempJap:98.0	Aromatic:98.0:TempJap:98.0	M	Aromatic:98.0:TempJap:98.0	Aromatic:94.0:TempJap:94.0	Aromatic:82.0:TempJap:82.0	Aromatic:90.0:TempJap:90.0	Aromatic:80.0:TempJap:80.0	Aromatic:100.0:TempJap:100.0	Aromatic:100.0:TempJap:100.0	M	M	Aromatic:88.0:TempJap:88.0	Indica:92.0:Nivara:85.0	Indica:94.0:Nivara:85.0	Aromatic:100.0:TempJap:100.0	Aromatic:98.0:TempJap:98.0	Aromatic:96.0:TempJap:96.0	Aus	Aromatic:98.0:TempJap:98.0	Nivara:93.0:Indica:90.0	Aromatic:100.0:TempJap:100.0	Aromatic:100.0:TempJap:100.0	L	Indica	Aromatic:94.0:TempJap:94.0	Indica
Chr1	321739	381600	M	TempJap:88.0:TropJap:86.0	TempJap:100.0:TropJap:98.0	TempJap:98.0:TropJap:98.0	TempJap:100.0:TropJap:98.0	TempJap:100.0:TropJap:98.0	TempJap:96.0:TropJap:96.0	TempJap:96.0:TropJap:96.0	TempJap:98.0:TropJap:96.0	Indica	Indica	TempJap:94.0:TropJap:92.0	TempJap:94.0:TropJap:92.0	TempJap:100.0:TropJap:98.0	TempJap:100.0:TropJap:98.0	M	TempJap:100.0:TropJap:98.0	TempJap:100.0:TropJap:98.0	M	TempJap:98.0:TropJap:96.0	TempJap:96.0:TropJap:96.0	TempJap:98.0:TropJap:96.0	Aromatic:82.0:TempJap:82.0	TempJap:100.0:TropJap:98.0	Aromatic:92.0:TempJap:92.0	TempJap:84.0:TropJap:82.0	TempJap:84.0:TropJap:84.0	M	TempJap:98.0:TropJap:96.0	TempJap:100.0:TropJap:98.0	M	M	M	Indica	Indica	TempJap:100.0:TropJap:98.0	TempJap:98.0:TropJap:98.0	TempJap:100.0:TropJap:98.0	Aus	TempJap:100.0:TropJap:98.0	Indica:88.0:Nivara:82.0	TempJap:100.0:TropJap:98.0	TempJap:100.0:TropJap:98.0	Nivara	Indica:87.0:Nivara:85.0	TempJap:100.0:TropJap:98.0	Indica:87.0:Nivara:85.0
Chr1	381943	415405	M	TempJap:92.0:TropJap:90.0	Aromatic:96.0:TempJap:96.0	TempJap:100.0:TropJap:98.0	TempJap:96.0:TropJap:96.0	TempJap:100.0:TropJap:98.0	TempJap:100.0:TropJap:98.0	TempJap:100.0:TropJap:98.0	TempJap:100.0:TropJap:98.0	Indica	M	TempJap:88.0:TropJap:86.0	TempJap:94.0:TropJap:94.0	TempJap:94.0:TropJap:94.0	TempJap:100.0:TropJap:98.0	M	TempJap:100.0:TropJap:98.0	TempJap:100.0:TropJap:98.0	M	TempJap:98.0:TropJap:96.0	TempJap:96.0:TropJap:94.0	TempJap:100.0:TropJap:98.0	M	TempJap:96.0:TropJap:96.0	TempJap:86.0:TropJap:84.0	M	Aromatic:86.0:TempJap:86.0	M	TempJap:98.0:TropJap:96.0	TempJap:100.0:TropJap:98.0	M	M	M	Indica:89.0:Nivara:82.0	Indica	TempJap:100.0:TropJap:98.0	TempJap:98.0:TropJap:98.0	TempJap:100.0:TropJap:98.0	Aus	TempJap:98.0:TropJap:96.0	Indica:83.0:Nivara:81.0	TempJap:100.0:TropJap:98.0	TempJap:100.0:TropJap:98.0	Rufipogon:78.0:Nivara:75.0	Nivara	TempJap:98.0:TropJap:96.0	Nivara
Chr1	415432	624863	M	TempJap:82.0:Aromatic:80.0	TempJap:98.0:Aromatic:94.0	TempJap:96.0:Aromatic:94.0	TempJap:98.0:Aromatic:94.0	TempJap:98.0:Aromatic:96.0	TempJap:98.0:Aromatic:96.0	TempJap:98.0:Aromatic:96.0	TempJap:94.0:Aromatic:92.0	Nivara	Nivara:63.0:Indica:56.0	Aromatic:82.0:TempJap:80.0	TempJap:92.0:Aromatic:90.0	TempJap:94.0:Aromatic:92.0	TempJap:98.0:Aromatic:96.0	M	TempJap:98.0:Aromatic:96.0	TempJap:98.0:Aromatic:94.0	TempJap:84.0:Aromatic:82.0	TempJap:96.0:Aromatic:94.0	TempJap:96.0:Aromatic:94.0	TempJap:86.0:Aromatic:84.0	Aromatic:72.0:TempJap:70.0	TempJap:98.0:Aromatic:96.0	TempJap:94.0:Aromatic:92.0	M	TempJap:82.0:TropJap:80.0	M	TempJap:86.0:Aromatic:84.0	TempJap:84.0:Aromatic:80.0	M	M	Aromatic:82.0:TempJap:80.0	Indica:68.0:Nivara:66.0	Nivara	TempJap:94.0:Aromatic:92.0	Aromatic:92.0:TempJap:92.0	TempJap:98.0:Aromatic:96.0	Aus	TempJap:92.0:TropJap:90.0	Nivara	TempJap:98.0:Aromatic:96.0	TempJap:98.0:Aromatic:96.0	Nivara	Nivara	TempJap:92.0:Aromatic:88.0	Nivara
Chr1	625788	1016051	M	M	M	Aus	Aromatic:96.0:TempJap:96.0	Aromatic:96.0:TempJap:96.0	Aromatic:96.0:TempJap:96.0	Aromatic:100.0:TempJap:96.0	Aromatic:100.0:TempJap:96.0	Nivara:67.0:Rufipogon:58.0	Indica:68.0:Nivara:63.0	Nivara:64.0:Rufipogon:56.0	Aromatic:92.0:TempJap:88.0	Aromatic:96.0:TempJap:96.0	Aromatic:100.0:TempJap:96.0	M	Aromatic:100.0:TempJap:96.0	TempJap	M	Aromatic:100.0:TempJap:96.0	Aromatic:96.0:TempJap:96.0	Nivara:69.0:Rufipogon:60.0	M	Aromatic:94.0:TempJap:94.0	M	M	Aromatic:90.0:TempJap:90.0	M	Nivara:67.0:Rufipogon:58.0	Nivara:69.0:Rufipogon:62.0	M	M	M	Indica:81.0:Nivara:77.0	Indica	Nivara:69.0:Rufipogon:62.0	Aromatic:92.0:TempJap:92.0	TempJap:76.0:Aromatic:68.0	Aromatic:86.0:TempJap:86.0	Nivara:69.0:Rufipogon:62.0	Nivara	Nivara:69.0:Rufipogon:62.0	Aromatic:100.0:TempJap:96.0	Indica:77.0:Rufipogon:76.0	TempJap:88.0:Aromatic:80.0	Nivara:61.0:Rufipogon:52.0	Nivara:65.0:Rufipogon:56.0
Chr1	1016827	1034164	M	TropJap:53.0:Nivara:46.0	M	Nivara:62.0:TropJap:57.0	TropJap:69.0:Aus:62.0	TropJap:69.0:Aus:62.0	TropJap:69.0:Aus:62.0	Aromatic	Aromatic	Nivara:62.0:TropJap:57.0	Indica:54.0:Nivara:51.0	TropJap:59.0:Nivara:56.0	Aromatic	TropJap:67.0:Aus:60.0	Aromatic	M	Aromatic	TropJap:69.0:Aus:62.0	M	Aromatic	TropJap:69.0:Aus:62.0	Nivara:62.0:TropJap:57.0	M	TropJap:69.0:Aus:62.0	Nivara:55.0:TropJap:47.0	M	TropJap:63.0:Aus:56.0	M	Nivara:62.0:TropJap:57.0	Nivara:62.0:TropJap:57.0	M	M	M	Indica:68.0:Nivara:60.0	Nivara:62.0:TropJap:57.0	Nivara:62.0:TropJap:57.0	Aus	Rufipogon	Aus	Nivara:62.0:TropJap:57.0	Rufipogon	Nivara:62.0:TropJap:57.0	Aromatic	Rufipogon	Nivara:62.0:TropJap:57.0	Nivara:62.0:TropJap:57.0	Nivara:62.0:TropJap:57.0
Chr1	1034220	1044179	M	M	M	L	TempJap	TempJap	TempJap	Aromatic:94.0:TempJap:85.0	Aromatic	L	L	M	Aromatic:90.0:TempJap:80.0	TempJap	Aromatic	M	Aromatic	TempJap	M	Aromatic	TempJap	L	M	TempJap:82.0:TropJap:73.0	M	M	TempJap	M	L	L	M	M	M	Nivara:57.0:Indica:55.0	L	L	Rufipogon	Rufipogon	Rufipogon	L	Nivara:70.0:Aus:61.0	L	Aromatic	Rufipogon	L	L	L
Chr1	1044355	1047403	M	M	M	Nivara	TropJap:68.0:TempJap:66.0	TropJap:68.0:TempJap:62.0	TropJap:68.0:TempJap:66.0	Indica:80.0:Aromatic:78.0	Aromatic:86.0:Indica:84.0	Nivara	M	M	Aromatic:82.0:Indica:78.0	TropJap:68.0:TempJap:62.0	Aromatic:92.0:Indica:90.0	M	Aromatic:86.0:Indica:84.0	TropJap:68.0:TempJap:66.0	M	Aromatic:92.0:Indica:90.0	TropJap:64.0:TempJap:63.0	Nivara	M	TropJap:68.0:TempJap:66.0	M	M	TempJap:62.0:TropJap:62.0	M	Nivara	Nivara	M	M	M	L	Nivara	Nivara	Indica:94.0:Aromatic:88.0	Indica:92.0:Rufipogon:90.0	Indica:92.0:Aromatic:86.0	Nivara	TempJap:66.0:TropJap:64.0	Nivara	Aromatic:92.0:Indica:90.0	Indica:98.0:Rufipogon:92.0	Nivara	Nivara	Nivara
Chr1	1047499	1053218	M	M	Aus:70.0:Aromatic:61.0	Aus	Rufipogon:100.0:TempJap:99.0	Rufipogon:100.0:TempJap:99.0	Rufipogon:100.0:TempJap:99.0	Aromatic:100.0:TempJap:95.0	Aromatic:100.0:TempJap:95.0	Aus	M	M	Aromatic:100.0:TempJap:95.0	Rufipogon:100.0:TempJap:99.0	Aromatic:100.0:TempJap:95.0	M	Aromatic:100.0:TempJap:95.0	Rufipogon:100.0:TempJap:99.0	M	Aromatic:100.0:TempJap:95.0	Rufipogon:96.0:TempJap:95.0	Aus	M	Rufipogon:96.0:TempJap:95.0	Aus	M	Rufipogon:98.0:TempJap:97.0	M	Aus	Aus	M	M	M	M	Aus	Aus	Aromatic:100.0:TempJap:95.0	Rufipogon:100.0:TempJap:99.0	Aromatic:100.0:TempJap:95.0	Aus	Rufipogon:100.0:TempJap:99.0	Aus	Aromatic:100.0:TempJap:95.0	Rufipogon:100.0:TempJap:99.0	Aus	Aus	Aus
Chr1	1053225	1067869	M	Rufipogon:92.0:Aus:90.0	TempJap:96.0:Aus:93.0	Aus:94.0:TempJap:94.0	TempJap:98.0:Aus:94.0	TempJap:98.0:Aus:94.0	TempJap:98.0:Aus:94.0	TempJap:96.0:Aromatic:88.0	TempJap:98.0:Aromatic:90.0	Aus:98.0:Rufipogon:96.0	Aus:96.0:Rufipogon:94.0	Rufipogon:92.0:Aus:90.0	TempJap:94.0:Aromatic:86.0	TempJap:98.0:Aus:94.0	TempJap:98.0:Aromatic:90.0	M	TempJap:98.0:Aromatic:90.0	TempJap:98.0:Aus:94.0	M	TempJap:98.0:Aromatic:90.0	TempJap:98.0:Aus:94.0	Aus:94.0:TempJap:94.0	M	TempJap:98.0:Aus:94.0	M	TempJap:82.0:TropJap:76.0	TempJap:90.0:Aus:86.0	M	Aus:98.0:Rufipogon:96.0	Aus:98.0:Rufipogon:96.0	M	M	M	M	Aus:98.0:Rufipogon:96.0	Aus:94.0:TempJap:94.0	Aromatic:96.0:Aus:88.0	Aus:98.0:Rufipogon:96.0	Aromatic:98.0:Aus:90.0	Aus:92.0:TempJap:92.0	Aus:74.0:Rufipogon:72.0	Aus:94.0:TempJap:94.0	TempJap:98.0:Aromatic:90.0	Aus:96.0:Rufipogon:94.0	Aus:96.0:Rufipogon:96.0	Aus:90.0:TempJap:90.0	Aus:98.0:Rufipogon:96.0
Chr1	1067873	1071118	M	M	TempJap:100.0:TropJap:96.0	TempJap:100.0:TropJap:96.0	TempJap:100.0:TropJap:96.0	TempJap:100.0:TropJap:96.0	TempJap:100.0:TropJap:96.0	TempJap:100.0:TropJap:96.0	TempJap:100.0:TropJap:96.0	Rufipogon:100.0:Aromatic:96.0	Indica:98.0:Rufipogon:98.0	Indica:86.0:Rufipogon:86.0	TempJap:94.0:TropJap:92.0	TempJap:100.0:TropJap:96.0	TempJap:100.0:TropJap:96.0	M	TempJap:100.0:TropJap:96.0	TempJap:100.0:TropJap:96.0	M	TempJap:100.0:TropJap:96.0	TempJap:100.0:TropJap:96.0	TempJap:96.0:TropJap:92.0	M	TempJap:94.0:Aus:90.0	TempJap:86.0:TropJap:86.0	TempJap:80.0:TropJap:80.0	TempJap:86.0:TropJap:82.0	M	Rufipogon:98.0:Aromatic:94.0	Rufipogon:100.0:Aromatic:96.0	M	M	M	M	Rufipogon:100.0:Aromatic:96.0	TempJap:100.0:TropJap:96.0	Aromatic:100.0:Rufipogon:96.0	Rufipogon:100.0:Aromatic:96.0	Aromatic:100.0:Rufipogon:96.0	TempJap:100.0:TropJap:96.0	M	TempJap:100.0:TropJap:96.0	TempJap:100.0:TropJap:96.0	Rufipogon:100.0:Aromatic:96.0	Rufipogon:100.0:Aromatic:96.0	TempJap:100.0:TropJap:96.0	Rufipogon:100.0:Aromatic:96.0
Chr1	1071121	1086324	M	Rufipogon	TempJap:98.0:TropJap:98.0	TempJap:90.0:TropJap:90.0	TempJap:96.0:TropJap:96.0	TempJap:98.0:TropJap:98.0	TempJap:98.0:TropJap:98.0	TempJap:98.0:TropJap:98.0	TempJap:96.0:TropJap:96.0	Rufipogon	M	Rufipogon	TempJap:96.0:TropJap:96.0	TempJap:98.0:TropJap:98.0	TempJap:96.0:TropJap:96.0	M	TempJap:98.0:TropJap:98.0	TempJap:98.0:TropJap:98.0	M	TempJap:96.0:TropJap:96.0	TempJap:98.0:TropJap:98.0	TempJap:98.0:TropJap:98.0	M	TempJap:96.0:TropJap:96.0	TempJap:96.0:TropJap:96.0	M	TempJap:82.0:TropJap:82.0	M	Rufipogon	Rufipogon	M	M	M	Nivara:55.0:Indica:51.0	Rufipogon	TempJap:98.0:TropJap:98.0	Aromatic:86.0:TempJap:78.0	Aus	Aromatic	TempJap:92.0:TropJap:92.0	Aus:56.0:Rufipogon:50.0	TempJap:98.0:TropJap:98.0	TempJap:98.0:TropJap:98.0	Aus:78.0:Rufipogon:78.0	Rufipogon	TempJap:90.0:TropJap:90.0	Rufipogon
Chr1	1087004	1129728	M	M	TempJap:100.0:TropJap:98.0	TempJap:100.0:TropJap:98.0	TempJap:100.0:TropJap:98.0	TempJap:100.0:TropJap:98.0	TempJap:98.0:TropJap:96.0	TempJap:100.0:TropJap:98.0	TempJap:100.0:TropJap:98.0	Nivara	Nivara	Nivara	TempJap:100.0:TropJap:98.0	TempJap:100.0:TropJap:98.0	Indica	M	TempJap:100.0:TropJap:98.0	TempJap:100.0:TropJap:98.0	M	TempJap:100.0:TropJap:98.0	TempJap:100.0:TropJap:98.0	TempJap:100.0:TropJap:98.0	M	TempJap:100.0:TropJap:98.0	Aromatic:86.0:TempJap:86.0	M	TempJap:88.0:TropJap:88.0	M	Nivara:67.0:Rufipogon:63.0	Nivara	M	M	M	Indica	Nivara	TempJap:98.0:TropJap:96.0	Aromatic:100.0:TempJap:96.0	Rufipogon	Aus	TempJap:100.0:TropJap:98.0	Aromatic:66.0:TempJap:62.0	TempJap:100.0:TropJap:98.0	TempJap:100.0:TropJap:98.0	Rufipogon	TempJap:96.0:TropJap:94.0	TempJap:98.0:TropJap:96.0	Aus
Chr1	1129918	1176410	M	Aromatic:82.0:TropJap:82.0	Aromatic:100.0:TropJap:98.0	Aromatic:100.0:TropJap:98.0	Aromatic:96.0:TropJap:94.0	Aromatic:100.0:TropJap:98.0	Aromatic:100.0:TropJap:98.0	Aromatic:100.0:TropJap:98.0	Aromatic:100.0:TropJap:98.0	Aromatic:96.0:TropJap:94.0	M	Aromatic:84.0:TropJap:84.0	Aromatic:96.0:TropJap:94.0	Aromatic:100.0:TropJap:98.0	Indica	M	Aromatic:100.0:TropJap:98.0	Aromatic:100.0:TropJap:98.0	M	Aromatic:100.0:TropJap:98.0	Aromatic:100.0:TropJap:98.0	Aromatic:100.0:TropJap:98.0	M	Aromatic:100.0:TropJap:98.0	Aromatic:88.0:TropJap:88.0	M	M	Aromatic:80.0:TropJap:80.0	Aromatic:96.0:TropJap:94.0	Aromatic:96.0:TropJap:94.0	M	M	M	Indica	Aromatic:92.0:TempJap:90.0	Aromatic:100.0:TropJap:98.0	Aromatic:100.0:TropJap:98.0	Nivara:64.0:Indica:62.0	Aus	Aromatic:100.0:TropJap:98.0	Aromatic:67.0:TempJap:67.0	Aromatic:98.0:TropJap:96.0	Aromatic:100.0:TropJap:98.0	Rufipogon	Aromatic:100.0:TropJap:98.0	Aromatic:96.0:TempJap:94.0	Aus
Chr1	1176526	1201901	M	TempJap:92.0:Aromatic:90.0	TempJap:98.0:Aromatic:96.0	TempJap:98.0:TropJap:96.0	TempJap:98.0:Aromatic:96.0	TempJap:98.0:Aromatic:96.0	TempJap:98.0:Aromatic:96.0	TempJap:98.0:Aromatic:96.0	TempJap:98.0:Aromatic:96.0	TempJap:94.0:Aromatic:92.0	M	TempJap:86.0:Aromatic:84.0	TempJap:94.0:TropJap:94.0	TempJap:98.0:Aromatic:96.0	Indica	M	TempJap:98.0:TropJap:96.0	TempJap:98.0:Aromatic:96.0	Indica	TempJap:98.0:Aromatic:96.0	TempJap:98.0:Aromatic:96.0	TempJap:96.0:Aromatic:94.0	M	TempJap:98.0:Aromatic:96.0	TempJap:90.0:Aromatic:88.0	TempJap:84.0:TropJap:84.0	M	M	TempJap:98.0:Aromatic:96.0	TempJap:98.0:Aromatic:96.0	M	M	TempJap:82.0:Aromatic:80.0	Indica:84.0:Nivara:77.0	TempJap:94.0:Aromatic:92.0	TempJap:98.0:Aromatic:96.0	TempJap:90.0:TropJap:90.0	Nivara:77.0:Rufipogon:76.0	Aus	TempJap:98.0:TropJap:96.0	M	TempJap:98.0:Aromatic:96.0	TempJap:98.0:TropJap:96.0	Rufipogon:84.0:Nivara:75.0	Aromatic:96.0:TempJap:96.0	TempJap:90.0:TropJap:90.0	Aus
Chr1	1202105	1216695	M	M	Aromatic:94.0:Indica:94.0	Aromatic:96.0:Indica:96.0	Aromatic:96.0:Indica:96.0	Indica:100.0:TempJap:100.0	Indica:100.0:TempJap:100.0	Indica:100.0:TempJap:100.0	Indica:100.0:TempJap:100.0	Aromatic:96.0:Indica:96.0	Indica:98.0:TempJap:98.0	Indica:84.0:TempJap:84.0	Indica:94.0:TempJap:94.0	Indica:100.0:TempJap:100.0	Aromatic:96.0:Indica:96.0	M	Aromatic:96.0:Indica:96.0	Aromatic:96.0:Indica:96.0	M	Indica:100.0:TempJap:100.0	Indica:100.0:TempJap:100.0	Indica:96.0:TempJap:96.0	M	Indica:100.0:TempJap:100.0	Indica:92.0:TempJap:92.0	M	Indica:82.0:TempJap:82.0	M	Indica:100.0:TempJap:100.0	Aromatic:96.0:Indica:96.0	M	M	M	Aromatic:65.0:Indica:65.0	Indica:100.0:TempJap:100.0	Indica:100.0:TempJap:100.0	Aromatic:96.0:Indica:96.0	Rufipogon	Aus	Indica:100.0:TempJap:100.0	Indica:68.0:TempJap:68.0	Indica:100.0:TempJap:100.0	Indica:98.0:TempJap:98.0	Nivara	Indica:96.0:TempJap:96.0	Indica:100.0:TempJap:100.0	Aus
Chr1	1217425	1501286	M	M	TropJap:87.0:TempJap:82.0	TropJap:87.0:TempJap:80.0	TempJap:98.0:Indica:95.0	TempJap:98.0:Indica:95.0	TempJap:98.0:Indica:95.0	Indica:59.0:TempJap:58.0	TropJap:59.0:Indica:57.0	Indica:51.0:TropJap:51.0	M	TempJap:84.0:Indica:81.0	TropJap:81.0:TempJap:76.0	TempJap:98.0:Indica:95.0	TempJap:98.0:Indica:95.0	M	TropJap:87.0:TempJap:82.0	TempJap:98.0:Indica:95.0	M	TropJap:85.0:TempJap:80.0	TempJap:98.0:Indica:95.0	TropJap:87.0:TempJap:82.0	M	TempJap:98.0:Indica:95.0	M	M	TempJap:86.0:Indica:83.0	M	TempJap:94.0:Indica:91.0	TempJap:98.0:Indica:95.0	M	M	M	Nivara:59.0:TempJap:59.0	Indica:51.0:TropJap:51.0	TropJap:87.0:TempJap:82.0	TempJap:91.0:Indica:88.0	Nivara	Aus	TempJap:96.0:Indica:93.0	Nivara:57.0:Rufipogon:56.0	TropJap:87.0:TempJap:82.0	TempJap:98.0:Indica:95.0	Rufipogon	TempJap:96.0:Indica:93.0	TempJap:94.0:Indica:91.0	Aus
Chr1	1501297	1504914	M	M	Aus:80.0:Nivara:80.0	Aus:82.0:Nivara:82.0	Aromatic:100.0:Indica:100.0	Aromatic:100.0:Indica:100.0	Aromatic:100.0:Indica:100.0	Rufipogon:56.0:Aromatic:52.0	Rufipogon:56.0:Aromatic:52.0	Aus:86.0:Nivara:82.0	M	Aromatic:82.0:Indica:82.0	Aus:70.0:Nivara:68.0	Aromatic:100.0:Indica:100.0	Aromatic:100.0:Indica:100.0	M	Aus:82.0:Nivara:82.0	Aromatic:100.0:Indica:100.0	M	Aus:80.0:Nivara:80.0	Aromatic:100.0:Indica:100.0	Aus:82.0:Nivara:82.0	M	Aromatic:90.0:Indica:90.0	M	M	M	M	Aromatic:100.0:Indica:100.0	Aromatic:100.0:Indica:100.0	M	Aromatic:82.0:Indica:82.0	Aromatic:82.0:Indica:82.0	M	Aus:86.0:Nivara:82.0	Aus:82.0:Nivara:80.0	M	Aus	Aus	Aromatic:100.0:Indica:100.0	Aromatic:66.0:Indica:66.0	Aus:82.0:Nivara:82.0	Aromatic:100.0:Indica:100.0	Aromatic:80.0:Indica:80.0	Aromatic:100.0:Indica:100.0	Aromatic:100.0:Indica:100.0	Aus
Chr1	1504916	1506204	M	M	Aus	Aus	Aromatic:100.0:Indica:100.0	Aromatic:100.0:Indica:100.0	Aromatic:100.0:Indica:100.0	Aromatic:96.0:Indica:96.0	Aromatic:96.0:Indica:96.0	Aus	M	Aromatic:90.0:Indica:90.0	M	Aromatic:100.0:Indica:100.0	Aromatic:98.0:Indica:98.0	M	Aus	Aromatic:98.0:Indica:98.0	Aromatic:86.0:Indica:86.0	Aus	Aromatic:100.0:Indica:100.0	Aus	M	Aromatic:98.0:Indica:98.0	M	M	Aromatic:80.0:Indica:80.0	M	Aromatic:98.0:Indica:98.0	Aromatic:100.0:Indica:100.0	M	M	Aromatic:88.0:Indica:88.0	M	Aus	Aus	M	Aus	Aus	Aromatic:98.0:Indica:98.0	Aromatic:68.0:Indica:68.0	Aus:90.0:Nivara:80.0	Aromatic:98.0:Indica:98.0	Aromatic:80.0:Indica:80.0	Aromatic:100.0:Indica:100.0	Aromatic:100.0:Indica:100.0	Aus
Chr1	1506217	1512711	M	Indica:86.0:Aromatic:84.0	Nivara	Nivara	Indica:94.0:Aromatic:92.0	Indica:98.0:Aromatic:96.0	Indica:98.0:Aromatic:96.0	Rufipogon	Rufipogon	Nivara	M	Indica:96.0:Aromatic:94.0	Nivara	Indica:96.0:Aromatic:92.0	Indica:96.0:Aromatic:92.0	M	Nivara	Indica:96.0:Aromatic:92.0	Indica:90.0:Aromatic:86.0	Nivara	Indica:92.0:Aromatic:90.0	Nivara	Indica:82.0:Aromatic:80.0	Indica:96.0:Aromatic:94.0	Nivara	M	M	Nivara	Indica:92.0:Aromatic:90.0	Indica:96.0:Aromatic:92.0	Indica:82.0:Aromatic:78.0	Indica:88.0:Aromatic:86.0	Indica:84.0:Aromatic:82.0	M	Nivara	Nivara	M	Aus	Aus	Indica:92.0:TempJap:90.0	Indica:77.0:Aromatic:75.0	Nivara	Indica:96.0:Aromatic:94.0	Rufipogon	Indica:96.0:Aromatic:94.0	Indica:92.0:TempJap:90.0	Aus
Chr1	1512982	1577139	M	TropJap:73.0:Nivara:66.0	Nivara:86.0:TropJap:79.0	Nivara:80.0:TropJap:75.0	Aromatic:100.0:Indica:97.0	Aromatic:67.0:Indica:66.0	Aromatic:100.0:Indica:97.0	TempJap:70.0:Aromatic:66.0	TempJap:72.0:Aromatic:68.0	Indica:67.0:Aromatic:66.0	Indica:79.0:Aromatic:78.0	TropJap:75.0:Nivara:66.0	Nivara:72.0:TropJap:63.0	Aromatic:92.0:Indica:89.0	Aromatic:96.0:Indica:95.0	M	Nivara	Aromatic:98.0:Indica:95.0	M	Nivara	Aromatic:100.0:Indica:97.0	Nivara:80.0:TropJap:72.0	M	Aromatic:84.0:Indica:81.0	Nivara:78.0:TropJap:71.0	Nivara:76.0:TropJap:66.0	M	M	TropJap:79.0:Nivara:72.0	TropJap:77.0:Nivara:68.0	M	Aromatic:82.0:Indica:82.0	M	M	Indica:73.0:Aromatic:72.0	Nivara	M	Aus	Aus	TropJap	Nivara	Nivara	Aromatic:98.0:TempJap:96.0	Rufipogon	Aromatic:100.0:Indica:97.0	TropJap	Aus
Chr1	1577224	1648016	M	TropJap	TropJap	TropJap	Aromatic:100.0:TempJap:98.0	Aromatic:65.0:TempJap:65.0	Aromatic:100.0:TempJap:98.0	Aromatic:94.0:TempJap:94.0	Aromatic:98.0:TempJap:98.0	Aromatic:98.0:TempJap:96.0	Aromatic:82.0:TempJap:80.0	TropJap	TropJap	Aromatic:100.0:TempJap:98.0	Aromatic:100.0:TempJap:98.0	M	TropJap	Aromatic:100.0:TempJap:98.0	M	TropJap	Aromatic:96.0:TempJap:96.0	TropJap	M	Aromatic:94.0:TempJap:92.0	TropJap	M	Aromatic:82.0:TempJap:82.0	M	TropJap	TropJap	M	M	M	Indica:88.0:Nivara:81.0	Aromatic:100.0:TempJap:98.0	TropJap	TropJap:74.0:Nivara:70.0	Aus	Aus	Rufipogon	Nivara:71.0:Rufipogon:68.0	TropJap	Aromatic:100.0:TempJap:98.0	Rufipogon:80.0:Nivara:71.0	Aromatic:98.0:TempJap:96.0	Rufipogon	Aus
Chr1	1648552	1656145	M	M	Indica:96.0:Nivara:89.0	Indica:96.0:Nivara:89.0	Aromatic:100.0:TempJap:100.0	Aromatic:72.0:TempJap:72.0	Aromatic:100.0:TempJap:100.0	Aromatic:100.0:TempJap:100.0	Aromatic:100.0:TempJap:100.0	Aromatic:100.0:TempJap:100.0	Aromatic:83.0:TempJap:83.0	M	Indica:82.0:Nivara:75.0	Aromatic:100.0:TempJap:100.0	Aromatic:100.0:TempJap:100.0	M	Indica:96.0:Nivara:89.0	Aromatic:100.0:TempJap:100.0	M	Indica:86.0:Nivara:81.0	Aromatic:100.0:TempJap:100.0	Indica:96.0:Nivara:89.0	M	Aromatic:94.0:TempJap:94.0	M	M	Aromatic:98.0:TempJap:98.0	M	Indica:94.0:Nivara:89.0	Indica:96.0:Nivara:89.0	M	M	M	Indica:88.0:Nivara:84.0	Aromatic:100.0:TempJap:100.0	Indica:94.0:Nivara:87.0	M	Aus	Aus	Rufipogon	M	Indica:94.0:Nivara:89.0	Aromatic:100.0:TempJap:100.0	Rufipogon	Aromatic:98.0:TempJap:98.0	Rufipogon	Aus
Chr1	1656254	1663060	M	M	TropJap	TropJap	Aromatic:98.0:TempJap:98.0	M	Aromatic:98.0:TempJap:98.0	Aromatic:94.0:TempJap:94.0	Aromatic:94.0:TempJap:94.0	Aromatic:94.0:TempJap:94.0	M	TropJap	TropJap	Aromatic:98.0:TempJap:98.0	TempJap:98.0:Aromatic:96.0	M	TropJap	TempJap:98.0:Aromatic:96.0	M	TropJap	Aromatic:98.0:TempJap:98.0	TropJap	M	TempJap:90.0:Aromatic:88.0	TropJap	M	Aromatic:88.0:TempJap:88.0	M	TropJap	TropJap	M	M	M	Indica:86.0:Nivara:85.0	TempJap:98.0:Aromatic:96.0	TropJap	M	Aus	Aus	Rufipogon	M	TropJap	TempJap:98.0:Aromatic:96.0	Rufipogon:65.0:Nivara:61.0	Aromatic:98.0:TempJap:98.0	Rufipogon	Aus
Chr1	1663654	1673697	M	M	TropJap	TropJap	Aromatic:100.0:TempJap:100.0	M	Aromatic:100.0:TempJap:100.0	Aromatic:100.0:TempJap:100.0	Aromatic:100.0:TempJap:100.0	TropJap:69.0:Nivara:59.0	TropJap:63.0:Nivara:54.0	TropJap	TropJap	Aromatic:100.0:TempJap:100.0	Aromatic:98.0:TempJap:98.0	M	TropJap	Aromatic:98.0:TempJap:98.0	M	TropJap	Aromatic:100.0:TempJap:100.0	TropJap	M	Aromatic:96.0:TempJap:96.0	TropJap	M	Aromatic:86.0:TempJap:86.0	M	TropJap	TropJap	M	M	M	M	TropJap:69.0:Nivara:59.0	TropJap	TropJap:72.0:Nivara:68.0	Aus	Aus	Rufipogon	M	TropJap	Aromatic:100.0:TempJap:100.0	Rufipogon	Aromatic:100.0:TempJap:100.0	Rufipogon	Aus
Chr1	1673745	1681900	M	TropJap	TropJap	TropJap	Aromatic:98.0:TempJap:98.0	M	Aromatic:100.0:TempJap:100.0	Aromatic:100.0:TempJap:100.0	Aromatic:100.0:TempJap:100.0	TropJap	M	TropJap	TropJap	Aromatic:100.0:TempJap:100.0	Aromatic:100.0:TempJap:100.0	M	TropJap	Aromatic:100.0:TempJap:100.0	Indica	TropJap	Aromatic:96.0:TempJap:96.0	TropJap	TropJap	Aromatic:100.0:TempJap:100.0	TropJap	TropJap	M	TropJap	TropJap	TropJap	M	Indica	TropJap	Indica:76.0:Nivara:71.0	TropJap	TropJap	TropJap:74.0:Nivara:67.0	Aus	Aus	Rufipogon:74.0:Aromatic:68.0	Indica:66.0:Rufipogon:60.0	TropJap	Aromatic:98.0:TempJap:98.0	Rufipogon	Aromatic:100.0:TempJap:100.0	Rufipogon:76.0:Aromatic:70.0	Aus
Chr1	1681960	1689859	M	M	TropJap	TropJap	Aromatic:96.0:TempJap:96.0	Aromatic:66.0:TempJap:66.0	Aromatic:96.0:TempJap:96.0	Aromatic:100.0:TempJap:100.0	Aromatic:100.0:TempJap:100.0	TropJap	Nivara:79.0:TropJap:76.0	M	TropJap:74.0:Nivara:65.0	Aromatic:96.0:TempJap:96.0	Aromatic:96.0:TempJap:96.0	M	TropJap	Aromatic:100.0:TempJap:100.0	M	TropJap:79.0:Nivara:70.0	Aromatic:96.0:TempJap:96.0	TropJap	M	Aromatic:96.0:TempJap:96.0	TropJap	M	Aromatic:80.0:TempJap:80.0	M	TropJap	TropJap	M	M	M	Indica:91.0:Nivara:90.0	TropJap	TropJap	Rufipogon	Aus	Aus	Rufipogon	Indica:76.0:Nivara:75.0	TropJap	Aromatic:100.0:TempJap:100.0	Rufipogon	Aromatic:100.0:TempJap:100.0	Rufipogon	Aus
Chr1	1689869	1719023	M	Aromatic:65.0:TempJap:55.0	TropJap	TropJap	Aromatic:94.0:TempJap:84.0	M	Aromatic:100.0:TempJap:90.0	Aromatic:100.0:TempJap:90.0	Aromatic:100.0:TempJap:90.0	TropJap	M	TropJap	TropJap	Aromatic:100.0:TempJap:90.0	Aromatic:92.0:TempJap:90.0	M	TropJap	Aromatic:90.0:TempJap:88.0	M	TropJap	Aromatic:100.0:TempJap:90.0	TropJap	M	Aromatic:94.0:TempJap:88.0	TropJap	M	M	M	TropJap	TropJap	M	M	M	Indica:79.0:Nivara:75.0	TropJap	TropJap	M	Aus	Rufipogon:50.0:Aus:47.0	Rufipogon	M	TropJap	Aromatic:98.0:TempJap:90.0	Rufipogon	Aromatic:100.0:TempJap:90.0	Rufipogon	L
Chr1	1719067	1734467	M	M	Indica	Indica:82.0:Nivara:72.0	Aromatic:100.0:Aus:98.0	M	Aromatic:100.0:Aus:98.0	Aromatic:98.0:Aus:96.0	Aromatic:100.0:Aus:98.0	Indica:80.0:Nivara:71.0	Indica	Indica	Indica:74.0:TropJap:65.0	Aromatic:100.0:Aus:98.0	Aromatic:96.0:Aus:94.0	M	Indica	Aromatic:96.0:Aus:96.0	M	Indica	Aromatic:100.0:Aus:98.0	Indica:80.0:Nivara:71.0	M	Aromatic:96.0:Aus:94.0	M	M	M	M	Indica	Indica:82.0:Nivara:72.0	M	M	M	Indica:85.0:Nivara:84.0	Indica	Indica:80.0:Nivara:70.0	M	Aromatic:100.0:Aus:98.0	L	TropJap:57.0:Rufipogon:51.0	M	Indica:82.0:Nivara:73.0	Aromatic:96.0:Aus:96.0	Rufipogon	Aromatic:98.0:Aus:96.0	TropJap:57.0:Rufipogon:49.0	L
Chr1	1734486	1741737	M	Aromatic:82.0:Aus:82.0	Nivara	Nivara	Aromatic:100.0:Aus:100.0	Aromatic:54.0:Aus:54.0	Aromatic:94.0:Aus:94.0	Aromatic:100.0:Aus:100.0	Aromatic:100.0:Aus:100.0	Nivara	Nivara:88.0:Indica:84.0	Nivara	Nivara:84.0:Indica:76.0	Aromatic:94.0:Aus:94.0	Aromatic:100.0:Aus:100.0	M	Nivara	Aromatic:100.0:Aus:100.0	M	Nivara	Aromatic:100.0:Aus:100.0	Nivara	M	Aromatic:100.0:Aus:100.0	Nivara	M	Aromatic:88.0:Aus:88.0	M	Nivara	Nivara	M	M	M	Indica:86.0:Nivara:86.0	Nivara	Nivara	M	Aromatic:100.0:Aus:100.0	L	Aromatic:100.0:Aus:100.0	Indica:73.0:Nivara:65.0	Nivara	Aromatic:100.0:Aus:100.0	Rufipogon	Aromatic:96.0:Aus:96.0	Aromatic:100.0:Aus:100.0	Nivara:52.0:TropJap:51.0
Chr1	1741753	1804419	M	TempJap	Aus:73.0:Nivara:70.0	Aus:91.0:Nivara:88.0	TempJap	TempJap	TempJap	TempJap	TempJap	Aus:90.0:Nivara:86.0	Aus:91.0:Nivara:88.0	TempJap	Nivara:90.0:Aus:89.0	TempJap	TempJap	M	Aus:91.0:Nivara:88.0	TempJap	Indica	Aus:91.0:Nivara:88.0	TempJap	Aus:91.0:Nivara:88.0	Aus:78.0:Nivara:72.0	TempJap	Aus:91.0:Nivara:88.0	Aus:79.0:Nivara:74.0	M	Aus:72.0:Nivara:68.0	TempJap	Aus:91.0:Nivara:88.0	M	M	M	Nivara:86.0:Indica:85.0	Aus:91.0:Nivara:86.0	TropJap	TempJap:77.0:TropJap:76.0	TempJap	Aromatic	TempJap	Indica:68.0:Aus:66.0	Aus:91.0:Nivara:88.0	TempJap	Rufipogon	TempJap	TempJap	Nivara:88.0:Aus:83.0
Chr1	1804504	1842451	M	M	M	Nivara	TempJap:96.0:TropJap:92.0	TempJap:96.0:TropJap:92.0	TempJap:96.0:TropJap:92.0	TempJap:96.0:TropJap:92.0	TempJap:96.0:TropJap:92.0	Nivara	M	TempJap:82.0:TropJap:80.0	Nivara	TempJap:96.0:TropJap:92.0	TempJap:96.0:TropJap:92.0	M	Nivara	TempJap:96.0:Aromatic:92.0	M	Nivara	TempJap:96.0:TropJap:92.0	Nivara	M	TempJap:94.0:TropJap:90.0	Nivara	M	M	M	TempJap:92.0:TropJap:88.0	Nivara	M	M	M	Nivara:61.0:Aus:59.0	Nivara	TempJap:94.0:TropJap:92.0	TempJap:94.0:TropJap:92.0	TempJap:96.0:Aromatic:92.0	Rufipogon:96.0:Aromatic:86.0	TempJap:96.0:TropJap:92.0	Aus:58.0:Indica:58.0	Nivara	TempJap:96.0:Aromatic:92.0	Rufipogon:88.0:Aromatic:78.0	TempJap:96.0:TropJap:92.0	TempJap:94.0:TropJap:92.0	Nivara
Chr1	1842735	1894916	M	TempJap:80.0:TropJap:71.0	M	Nivara	TempJap	TempJap	TempJap	TempJap	TempJap	Nivara	M	TempJap	Nivara	TempJap	TempJap	M	Nivara	TempJap	M	Nivara	TempJap	Nivara	M	TempJap	M	M	M	M	TempJap	Nivara	M	M	M	Nivara:62.0:Indica:61.0	Nivara	TempJap	TempJap	TempJap	Aus:80.0:Aromatic:76.0	TempJap	Indica	Nivara	TempJap	Rufipogon	TempJap	TempJap	Nivara
Chr1	1894933	1901717	M	TempJap:88.0:TropJap:78.0	M	Nivara	TempJap	TempJap	TempJap	TempJap	TempJap	Nivara	Nivara:78.0:Aus:75.0	TempJap	Nivara	TempJap	TempJap	M	Nivara	TempJap	M	Nivara	TempJap	Nivara	M	TempJap	Nivara:74.0:Aus:67.0	M	TempJap	M	TempJap	Nivara	M	M	M	M	Nivara	TempJap	TempJap	TempJap:90.0:TropJap:80.0	Aus:84.0:Aromatic:79.0	TempJap	Indica:90.0:Aus:81.0	Nivara	TempJap	Rufipogon	TempJap	TempJap	Nivara
Chr1	1901868	1909599	M	TempJap	Nivara:92.0:Indica:82.0	Nivara:94.0:Indica:84.0	TempJap	TempJap	TempJap	TempJap	TempJap	Indica:86.0:Aus:84.0	Nivara:90.0:Aus:83.0	TempJap	Nivara:88.0:Indica:86.0	TempJap	TempJap	M	Nivara:86.0:Aus:85.0	TempJap	Indica:84.0:Nivara:78.0	Nivara:82.0:TropJap:81.0	TempJap	Nivara:86.0:Indica:84.0	Nivara:80.0:Indica:78.0	TempJap	Nivara:84.0:Indica:82.0	M	M	Nivara:76.0:Indica:74.0	TempJap	Nivara:94.0:Indica:84.0	M	M	M	Nivara:87.0:Indica:85.0	Nivara:96.0:Indica:86.0	TempJap	TempJap	TempJap	Aus:87.0:Aromatic:84.0	TempJap	Nivara:91.0:Indica:85.0	Nivara:88.0:Indica:86.0	TempJap	Rufipogon	TempJap	TempJap	Rufipogon
Chr1	1909636	1912059	M	TempJap:94.0:TropJap:93.0	Aus:93.0:Indica:93.0	Indica:100.0:Aus:90.0	TempJap:100.0:TropJap:98.0	TempJap:100.0:TropJap:98.0	TempJap:100.0:TropJap:98.0	TempJap:100.0:TropJap:98.0	TempJap:100.0:TropJap:98.0	Indica:100.0:Aus:90.0	Indica:98.0:Aus:88.0	TempJap:98.0:TropJap:96.0	Indica:98.0:Aus:88.0	TempJap:100.0:TropJap:98.0	TempJap:100.0:TropJap:98.0	M	Indica:100.0:Aus:90.0	TempJap:100.0:TropJap:98.0	Indica:80.0:Aus:71.0	Indica:98.0:Aus:88.0	TempJap:100.0:TropJap:98.0	Indica:100.0:Aus:90.0	Indica:80.0:Aromatic:73.0	TempJap:100.0:TropJap:98.0	Indica:92.0:Aus:86.0	M	TempJap:92.0:TropJap:90.0	M	TempJap:100.0:TropJap:98.0	Indica:100.0:Aus:90.0	M	Indica:82.0:Aus:77.0	Indica:86.0:Aromatic:78.0	Indica:99.0:Aus:93.0	Indica:100.0:Aus:90.0	TempJap:100.0:TropJap:98.0	TempJap:99.0:TropJap:98.0	TropJap:98.0:Aromatic:96.0	Aromatic:94.0:Aus:92.0	TempJap:100.0:TropJap:98.0	Aus:89.0:Indica:89.0	Indica:100.0:Aus:90.0	TempJap:100.0:TropJap:98.0	Rufipogon	TempJap:100.0:TropJap:98.0	TempJap:100.0:TropJap:98.0	Rufipogon
Chr1	1912474	2069602	M	Aromatic:72.0:TropJap:70.0	M	Indica:82.0:Nivara:77.0	Aromatic:77.0:TropJap:74.0	Aromatic:75.0:TropJap:74.0	Aromatic:75.0:TropJap:74.0	TempJap	TempJap	Indica:86.0:Nivara:79.0	Indica	Aromatic:73.0:TropJap:72.0	Indica	Aromatic:77.0:TropJap:74.0	TropJap:72.0:Aromatic:71.0	M	Indica:82.0:Nivara:77.0	TempJap	M	Indica:84.0:Nivara:78.0	Aromatic:77.0:TropJap:74.0	Indica:90.0:Nivara:81.0	M	Aromatic:76.0:TropJap:72.0	M	M	M	M	Aromatic:76.0:TropJap:73.0	Indica:82.0:Nivara:75.0	M	M	M	Indica:85.0:Nivara:77.0	Indica:86.0:Nivara:77.0	TempJap	M	TropJap:72.0:Nivara:69.0	Aus:61.0:Aromatic:56.0	TropJap:72.0:Nivara:63.0	M	Indica:90.0:Nivara:81.0	TempJap	M	TempJap	TropJap:70.0:Nivara:69.0	L
Chr1	2069643	2088299	M	TempJap	M	Indica	TempJap	TempJap	TempJap	TempJap	TempJap	Indica	Indica	TempJap	Indica	TempJap	TempJap	M	Indica	TempJap:91.0:Aromatic:89.0	M	Indica	TempJap	Indica	Indica	TempJap	Indica	Indica	M	Indica	TempJap	Indica	M	Indica	M	Indica:78.0:Nivara:75.0	Indica	Aromatic	Aromatic:70.0:Aus:70.0	Nivara:67.0:TropJap:65.0	Aus:76.0:Nivara:71.0	Nivara:65.0:TropJap:64.0	Indica:64.0:Nivara:58.0	Indica	Aromatic	Rufipogon:68.0:Aus:62.0	Aromatic	TropJap:64.0:Nivara:63.0	Rufipogon
Chr1	2088340	2151766	M	TempJap:90.0:Aromatic:84.0	TropJap:84.0:Rufipogon:75.0	TropJap	TempJap:92.0:Aromatic:90.0	TempJap:92.0:Aromatic:90.0	TempJap:92.0:Aromatic:90.0	TempJap:96.0:Aromatic:90.0	TempJap:96.0:Aromatic:90.0	TropJap:71.0:Rufipogon:70.0	M	Aromatic:88.0:TempJap:86.0	TropJap	TempJap:92.0:Aromatic:90.0	TempJap:88.0:Aromatic:86.0	M	TropJap	TempJap:92.0:Aromatic:90.0	M	TropJap	TempJap:88.0:Aromatic:86.0	TropJap	M	TempJap:94.0:Aromatic:92.0	TropJap:71.0:TempJap:64.0	M	M	M	TempJap:92.0:Aromatic:90.0	TropJap:80.0:Rufipogon:70.0	M	M	TropJap	Indica	TempJap:92.0:Aromatic:86.0	TropJap:82.0:Rufipogon:78.0	Rufipogon:80.0:TropJap:78.0	Rufipogon	Aromatic:86.0:TempJap:84.0	Rufipogon	Indica:54.0:Rufipogon:54.0	TropJap	TempJap:96.0:Aromatic:94.0	Rufipogon:71.0:Aus:64.0	TempJap:94.0:Aromatic:92.0	Rufipogon:60.0:Aus:51.0	Rufipogon:72.0:TropJap:66.0
Chr1	2151824	2175772	M	M	Aus:83.0:Rufipogon:74.0	Aus:83.0:Rufipogon:74.0	TempJap:100.0:Aromatic:96.0	TempJap:100.0:Aromatic:96.0	TempJap:100.0:Aromatic:96.0	Rufipogon:80.0:TropJap:74.0	Rufipogon:78.0:TropJap:72.0	Rufipogon:78.0:Aus:71.0	M	TempJap:92.0:Aromatic:88.0	Aus:71.0:TropJap:63.0	TempJap:96.0:Aromatic:92.0	TempJap:100.0:Aromatic:96.0	M	Aus:85.0:Rufipogon:76.0	TempJap:100.0:Aromatic:96.0	M	Aus:85.0:Rufipogon:76.0	TempJap:100.0:Aromatic:96.0	Aus:77.0:TropJap:70.0	M	TempJap:98.0:Aromatic:94.0	TempJap:84.0:Aromatic:82.0	M	TempJap:86.0:Aromatic:82.0	M	TempJap:100.0:Aromatic:96.0	Aus:83.0:Rufipogon:74.0	M	M	M	Indica	TropJap:69.0:TempJap:66.0	Rufipogon:70.0:TropJap:68.0	Aus:81.0:Rufipogon:72.0	Rufipogon	TempJap:96.0:Aromatic:92.0	Aus:81.0:Rufipogon:76.0	M	Aus:79.0:TropJap:73.0	TempJap:100.0:Aromatic:96.0	Rufipogon:81.0:Aus:74.0	TempJap:94.0:Aromatic:92.0	Aus:83.0:Rufipogon:74.0	Aus:83.0:Rufipogon:74.0
Chr1	2175841	2206656	M	M	Indica:92.0:Nivara:92.0	Indica:92.0:Nivara:92.0	TempJap:100.0:Aromatic:99.0	TempJap:100.0:Aromatic:99.0	TempJap:100.0:Aromatic:99.0	Aromatic:99.0:TempJap:96.0	Aromatic:99.0:TempJap:96.0	Aus	M	M	Indica:74.0:Nivara:72.0	TempJap:100.0:Aromatic:99.0	TempJap:100.0:Aromatic:99.0	M	Indica:92.0:Nivara:92.0	TempJap:100.0:Aromatic:99.0	M	Indica:92.0:Nivara:92.0	TempJap:100.0:Aromatic:99.0	Indica:86.0:Nivara:86.0	M	TempJap:100.0:Aromatic:99.0	M	M	TempJap:92.0:Aromatic:91.0	M	TempJap:94.0:Aromatic:93.0	Indica:90.0:Nivara:90.0	M	M	M	Indica:95.0:Nivara:91.0	TempJap:100.0:Aromatic:99.0	Nivara	Indica:92.0:Nivara:92.0	Aus	TempJap:96.0:Aromatic:95.0	Indica:92.0:Nivara:92.0	Nivara:89.0:Indica:85.0	Indica:92.0:Nivara:92.0	TempJap:100.0:Aromatic:99.0	Nivara	TempJap:100.0:Aromatic:99.0	Indica:92.0:Nivara:92.0	Indica:90.0:Nivara:90.0
Chr1	2206716	2214920	M	M	Indica	Indica	TempJap	TempJap:98.0:Aromatic:88.0	TempJap	Aromatic	Aromatic	Aus	M	TempJap:82.0:Aromatic:73.0	Indica:88.0:Nivara:79.0	TempJap:96.0:Aromatic:87.0	TempJap	M	Indica	TempJap	M	Indica	TempJap	Indica	M	TempJap:98.0:Aromatic:88.0	Aromatic:67.0:TempJap:62.0	M	TempJap:88.0:Aromatic:82.0	M	TempJap:85.0:Aromatic:79.0	Indica	M	M	M	Indica:94.0:Nivara:93.0	TempJap	Nivara:91.0:Indica:82.0	Indica	Aus	TempJap	Indica	Indica:83.0:Nivara:83.0	Indica:98.0:Nivara:89.0	TempJap	Nivara:74.0:Rufipogon:73.0	TempJap	Indica	Indica
Chr1	2214928	2227492	M	M	Indica	Indica	TempJap	TempJap	TempJap	Rufipogon:85.0:Aromatic:79.0	Rufipogon:85.0:Aromatic:79.0	Aus	M	TempJap	Indica	TempJap	TempJap	M	Indica	TempJap	M	Indica	TempJap	Indica	M	TempJap	Indica	M	TempJap	M	TempJap	Indica	M	M	M	Indica	TempJap	TropJap:78.0:Rufipogon:75.0	Indica	Aus	TempJap	Indica:80.0:TropJap:78.0	Indica:78.0:Nivara:72.0	Indica	TempJap	Rufipogon	TempJap	Indica:78.0:TropJap:76.0	Indica
Chr1	2228168	2260917	M	M	Nivara	Nivara	TempJap:98.0:Aromatic:95.0	TempJap:98.0:Aromatic:95.0	TempJap:98.0:Aromatic:95.0	Aromatic	Aromatic	Aus	M	TempJap:90.0:Aromatic:87.0	Nivara:82.0:TropJap:72.0	TempJap:98.0:Aromatic:95.0	TempJap:98.0:Aromatic:95.0	M	Nivara	TempJap:98.0:Aromatic:95.0	M	Nivara	TempJap:92.0:Aromatic:90.0	Nivara	M	TempJap:98.0:Aromatic:95.0	Indica	M	TempJap:86.0:Aromatic:83.0	M	TempJap:96.0:Aromatic:94.0	Indica	M	M	M	Indica:80.0:Nivara:78.0	Indica	Indica	Nivara	Aus	TempJap:96.0:Aromatic:93.0	Nivara	Indica:80.0:Nivara:80.0	Nivara	TempJap:98.0:Aromatic:95.0	Rufipogon:67.0:TropJap:63.0	TempJap:98.0:Aromatic:95.0	Nivara	Nivara
Chr1	2260930	2263648	M	M	Rufipogon:93.0:Nivara:90.0	Rufipogon:95.0:Nivara:90.0	TempJap	TempJap	TempJap	Rufipogon:85.0:Nivara:76.0	Rufipogon:91.0:Nivara:82.0	Aus:86.0:Rufipogon:85.0	Rufipogon:75.0:Aus:72.0	TempJap	M	TempJap	TempJap	M	Rufipogon:95.0:Nivara:90.0	TempJap	M	Rufipogon:91.0:Nivara:88.0	TempJap	Rufipogon:93.0:Nivara:90.0	M	TempJap	M	M	TempJap	M	TempJap	Indica:90.0:Nivara:86.0	M	M	M	Nivara:91.0:Indica:85.0	Indica:88.0:Nivara:84.0	Indica:90.0:Nivara:86.0	Rufipogon:93.0:Nivara:90.0	Aus:84.0:Rufipogon:83.0	TempJap	Rufipogon:93.0:Nivara:90.0	Nivara:90.0:Rufipogon:89.0	Rufipogon:95.0:Nivara:90.0	TempJap	Rufipogon:93.0:Nivara:86.0	TempJap	Rufipogon:93.0:Nivara:90.0	Rufipogon:95.0:Nivara:90.0
Chr1	2263699	2271313	M	M	Nivara	Nivara	TempJap	TempJap	TempJap	Rufipogon:86.0:TropJap:78.0	Rufipogon:86.0:TropJap:78.0	Aus:76.0:Rufipogon:74.0	Indica:74.0:Nivara:74.0	TempJap	Nivara	TempJap	TempJap	M	Nivara	TempJap	M	Nivara	TempJap	Nivara	M	TempJap	Indica	M	TempJap	M	TempJap	Indica	M	M	M	Indica:96.0:Nivara:96.0	Indica	Indica	Nivara	Aus	TempJap	Nivara	Indica:95.0:Nivara:95.0	Nivara	TempJap	Rufipogon:93.0:Nivara:87.0	TempJap	Nivara	Nivara
Chr1	2271401	2284974	M	Aromatic:86.0:TempJap:86.0	Nivara	Nivara	Aromatic:98.0:TempJap:98.0	Aromatic:98.0:TempJap:98.0	Aromatic:98.0:TempJap:98.0	Aromatic:92.0:TempJap:84.0	Aromatic:94.0:TempJap:86.0	Rufipogon	M	TempJap:80.0:Aromatic:79.0	Nivara	Aromatic:96.0:TempJap:96.0	Aromatic:98.0:TempJap:98.0	M	Nivara	Aromatic:98.0:TempJap:98.0	M	Nivara	Aromatic:96.0:TempJap:96.0	Nivara	M	TempJap:92.0:Aromatic:90.0	Indica	M	M	M	Aromatic:98.0:TempJap:98.0	Indica	M	M	M	Indica:81.0:Nivara:79.0	Indica	Indica	Nivara	Aus	Aromatic:98.0:TempJap:98.0	Nivara	M	Nivara	Aromatic:98.0:TempJap:98.0	Rufipogon:79.0:Aus:72.0	Aromatic:98.0:TempJap:98.0	Nivara	Nivara
Chr1	2284976	2316269	M	M	Nivara	Nivara	TempJap:96.0:Aromatic:94.0	TempJap:96.0:Aromatic:94.0	TempJap:96.0:Aromatic:94.0	TempJap:96.0:Aromatic:94.0	TempJap:94.0:Aromatic:92.0	Aus	Aus	M	Nivara	TempJap:94.0:Aromatic:92.0	TempJap:96.0:Aromatic:94.0	M	Nivara	TempJap:100.0:Aromatic:98.0	M	Nivara	TempJap:94.0:Aromatic:92.0	Nivara	M	TempJap:94.0:Aromatic:92.0	Nivara	M	TempJap:80.0:Aromatic:78.0	M	TempJap:94.0:Aromatic:92.0	Indica	M	M	M	Nivara:72.0:Indica:70.0	Indica	Nivara	Nivara	TempJap:96.0:Aromatic:94.0	TempJap:100.0:Aromatic:98.0	Nivara	Nivara:59.0:Indica:54.0	Nivara	TempJap:98.0:Aromatic:96.0	Aus	TempJap:96.0:Aromatic:94.0	Nivara	Nivara
Chr1	2316270	2564732	M	M	TropJap	TropJap	TempJap	TempJap	TempJap	TempJap	TempJap	Aus	M	TempJap:77.0:Aromatic:76.0	TropJap	TempJap	TempJap	M	TropJap	TempJap	M	TropJap	TempJap	TropJap	M	TempJap	TropJap	M	TempJap	M	TempJap	Nivara:70.0:Aus:68.0	M	M	M	Indica:65.0:Nivara:59.0	Aus:78.0:Nivara:76.0	TropJap	TropJap	Aromatic	TempJap	TropJap	Nivara:86.0:Aus:78.0	TropJap	Aromatic:94.0:TempJap:85.0	Aus:70.0:Nivara:61.0	TempJap	TropJap	TropJap
Chr1	2564733	2570734	M	Aromatic	Indica	Indica	Aromatic	Aromatic	Aromatic	Indica	Indica	Aus:98.0:Nivara:88.0	M	Aromatic	Indica	Aromatic	Aromatic	M	Indica	Aromatic	M	Indica	Aromatic	Indica	M	Aromatic	Indica	M	Aromatic	M	Aromatic	Aus	M	M	M	Aus:52.0:Nivara:52.0	Aus	Indica	Indica	Aromatic	Aromatic	Indica	Aus:89.0:Nivara:89.0	Indica	Indica	Aus:68.0:Nivara:67.0	Aromatic	Indica	Indica
Chr1	2570764	2577663	M	M	Indica	Indica	Aromatic:100.0:Nivara:92.0	Aromatic:100.0:Nivara:92.0	Aromatic:100.0:Nivara:92.0	Indica	Indica	Aus:94.0:Nivara:90.0	M	Aromatic:98.0:Nivara:94.0	Indica	Aromatic:82.0:Nivara:78.0	Aromatic:100.0:Nivara:92.0	M	Indica	Aromatic:100.0:Nivara:92.0	M	Indica	Aromatic:100.0:Nivara:92.0	Indica	M	Aromatic:90.0:Nivara:82.0	Indica	M	Aromatic:94.0:Nivara:86.0	M	Aromatic:98.0:Nivara:90.0	Aus:100.0:Nivara:96.0	M	M	M	L	Aus:100.0:Nivara:96.0	Indica	Indica	Aromatic:100.0:Nivara:92.0	Aromatic:100.0:Nivara:92.0	Indica	Aus:100.0:Nivara:96.0	Indica	Indica	Aus:98.0:Nivara:98.0	Aromatic:100.0:Nivara:92.0	Indica	Indica
Chr1	2577708	2583024	M	Aromatic	TropJap:75.0:Indica:74.0	Indica:80.0:TropJap:75.0	Aromatic	Aromatic	Aromatic	Indica	Indica	Aus:88.0:Nivara:80.0	Aus:83.0:Nivara:77.0	Aromatic	Indica:78.0:TropJap:74.0	Aromatic	Aromatic	M	Indica:80.0:TropJap:75.0	Aromatic	M	Indica:78.0:TropJap:75.0	Aromatic	Indica:78.0:TropJap:73.0	M	M	M	M	Aromatic	M	Aromatic	Nivara	M	M	M	Indica	Nivara	Indica:76.0:TropJap:75.0	TropJap:69.0:Indica:66.0	Aromatic	Aromatic	TropJap:73.0:Indica:72.0	Nivara:96.0:Aus:86.0	Indica:79.0:TropJap:75.0	Indica	M	Aromatic	TropJap:71.0:Indica:68.0	Indica:80.0:TropJap:75.0
Chr1	2583040	2616795	M	Aromatic	TropJap:84.0:Aus:77.0	TropJap:84.0:Aus:75.0	Aromatic	Aromatic	Aromatic	TropJap:72.0:Aus:69.0	TropJap:70.0:Aus:69.0	Aus	Aus:82.0:TropJap:77.0	Aromatic	TropJap:80.0:Aus:75.0	Aromatic	Aromatic	M	TropJap:86.0:Aus:79.0	Aromatic	L	TropJap:82.0:Aus:77.0	Aromatic	TropJap:82.0:Aus:75.0	Indica	Aromatic	TropJap:84.0:Aus:79.0	TropJap:68.0:Aus:61.0	M	TropJap:67.0:Nivara:65.0	Aromatic	Indica	M	M	TropJap:68.0:Aus:65.0	Indica	Indica	TropJap:86.0:Aus:81.0	TropJap:84.0:Aus:75.0	Aromatic	Aromatic	TropJap:84.0:Aus:77.0	Nivara	TropJap:86.0:Aus:81.0	TropJap:70.0:Aus:69.0	Rufipogon:81.0:Aus:78.0	Aromatic	TropJap:84.0:Aus:75.0	TropJap:86.0:Aus:81.0
Chr1	2616882	2773360	M	M	Nivara:87.0:TropJap:77.0	Nivara:87.0:TropJap:77.0	TempJap	TempJap	TempJap	TempJap	TempJap	Aus	M	TempJap	Nivara:85.0:TropJap:75.0	TempJap	TempJap	M	Nivara:87.0:TropJap:77.0	Aromatic	M	Nivara:87.0:TropJap:77.0	TempJap	Nivara:87.0:TropJap:77.0	Nivara:71.0:TropJap:66.0	TempJap	Nivara:74.0:TropJap:70.0	M	M	M	TempJap	Nivara:87.0:TropJap:77.0	M	M	M	Indica:80.0:Nivara:71.0	Nivara:87.0:TropJap:77.0	Nivara:87.0:TropJap:77.0	Nivara:87.0:TropJap:77.0	Aromatic	TempJap	Nivara:87.0:TropJap:77.0	Rufipogon	Nivara:87.0:TropJap:77.0	TempJap	Rufipogon	TempJap	Nivara:87.0:TropJap:77.0	Nivara:87.0:TropJap:77.0
Chr1	2773393	2791993	M	M	Aromatic	Aromatic	TempJap	TempJap	TempJap	TempJap	TempJap	Aus	M	M	Aromatic	TempJap	TempJap	M	Aromatic	Aromatic	Aromatic:84.0:Nivara:74.0	Aromatic	TempJap	Aromatic	M	TempJap	Aromatic	Aromatic	M	M	TempJap	Aromatic:88.0:Aus:82.0	M	M	Aromatic	M	Aromatic:86.0:Aus:84.0	Aromatic	Aromatic	Aromatic	TempJap	Aromatic	M	Aromatic	TempJap	TempJap:72.0:Rufipogon:70.0	TempJap	Aromatic	Aromatic
Chr1	2792009	2967512	M	TempJap	TropJap	TropJap	TempJap	TempJap	TempJap	TempJap	TempJap	Aus	M	TempJap	TropJap	TropJap	TempJap	M	TropJap	Aromatic	M	TropJap	TempJap	TropJap	M	TempJap	TropJap	M	M	M	TempJap	TropJap:65.0:Nivara:61.0	M	M	M	Indica	Indica:56.0:Nivara:47.0	TropJap	TropJap	Aromatic	TempJap	TropJap	Nivara:80.0:Rufipogon:78.0	TropJap	TempJap	Nivara:83.0:Rufipogon:78.0	TempJap	TropJap	TropJap
Chr1	2967521	3046248	M	TempJap	TropJap	TropJap	TempJap	TempJap	TempJap	TempJap	TempJap	Aus	M	TempJap	TropJap	TropJap	TempJap	M	TropJap	Rufipogon	M	TropJap	TempJap	TropJap	M	TempJap	TropJap	M	M	M	TempJap	TropJap	M	M	M	Indica	Indica	TropJap	TropJap	Aromatic	TempJap	TropJap	Nivara	TropJap	TempJap	Rufipogon	TempJap	TropJap	TropJap
Chr1	3046380	3055609	M	Aromatic:78.0:TempJap:72.0	Indica	Indica	Aromatic:98.0:TempJap:92.0	Aromatic:98.0:TempJap:92.0	Aromatic:96.0:TempJap:90.0	Aromatic:98.0:TempJap:92.0	Aromatic:98.0:TempJap:92.0	Aus	Aus	Aromatic:90.0:TempJap:84.0	M	M	Aromatic:98.0:TempJap:92.0	M	Indica	Rufipogon	M	Indica	Aromatic:98.0:TempJap:92.0	Indica	M	Aromatic:88.0:TempJap:88.0	M	M	M	M	Aromatic:98.0:TempJap:92.0	Indica	M	M	M	Indica	Indica	Indica	Indica	Aromatic:96.0:TempJap:90.0	Aromatic:98.0:TempJap:92.0	Indica:82.0:TropJap:74.0	Rufipogon	Indica	Aromatic:96.0:TempJap:92.0	Rufipogon:83.0:Nivara:73.0	Aromatic:96.0:TempJap:90.0	Indica:76.0:TropJap:74.0	Indica
Chr1	3055618	3085056	M	M	Indica	Indica	Aromatic:100.0:TempJap:100.0	Aromatic:100.0:TempJap:100.0	Aromatic:100.0:TempJap:100.0	Aromatic:100.0:TempJap:100.0	Aromatic:100.0:TempJap:100.0	Aus:90.0:Rufipogon:85.0	M	Aromatic:80.0:TempJap:80.0	M	M	Aromatic:100.0:TempJap:100.0	M	Indica	Rufipogon:93.0:Aus:90.0	M	Indica	Aromatic:98.0:TempJap:98.0	Indica	M	Aromatic:100.0:TempJap:100.0	M	M	Aromatic:94.0:TempJap:94.0	M	Aromatic:100.0:TempJap:100.0	Indica	M	M	M	M	Indica	Indica	Indica	Aromatic:100.0:TempJap:100.0	Aromatic:98.0:TempJap:98.0	Indica	Rufipogon:93.0:Aus:89.0	Indica	Aromatic:100.0:TempJap:100.0	Rufipogon:93.0:Aus:86.0	Aromatic:100.0:TempJap:100.0	Indica	Indica
Chr1	3085132	3096482	M	TempJap:82.0:Aromatic:74.0	TropJap	TropJap	TempJap:98.0:Aromatic:90.0	TempJap:98.0:Aromatic:90.0	TempJap:98.0:Aromatic:90.0	TempJap:98.0:Aromatic:90.0	TempJap:98.0:Aromatic:90.0	Aus	M	TempJap:90.0:Aromatic:82.0	TropJap	TropJap	TempJap:98.0:Aromatic:90.0	M	TropJap	Aus:96.0:Nivara:87.0	M	TropJap	TempJap:98.0:Aromatic:90.0	TropJap	M	TempJap:98.0:Aromatic:90.0	M	M	M	M	TempJap:98.0:Aromatic:90.0	TropJap	M	M	M	M	Indica	TropJap	TropJap	TempJap:98.0:Aromatic:90.0	TempJap:98.0:Aromatic:90.0	TropJap	Rufipogon:88.0:Aus:87.0	Indica	TempJap:98.0:Aromatic:90.0	Rufipogon	TempJap:98.0:Aromatic:90.0	Indica	TropJap
Chr1	3096538	3112308	M	M	Nivara:94.0:TropJap:84.0	Nivara	TempJap	TempJap	TempJap	TempJap	TempJap	Aus	M	TempJap	Nivara:86.0:TropJap:81.0	Nivara	TempJap	M	Nivara	Aromatic	M	Nivara	TempJap	Nivara:94.0:TropJap:84.0	M	TempJap	Nivara:84.0:TropJap:81.0	M	M	M	TempJap	Nivara	M	M	M	Indica:92.0:Nivara:92.0	Indica	Nivara	Nivara	TempJap	TempJap	Nivara	Aromatic:88.0:Rufipogon:83.0	Indica	TempJap	Rufipogon:71.0:Aus:70.0	TempJap	Indica	Nivara
Chr1	3112673	3318893	M	Aus	Nivara:96.0:Rufipogon:87.0	Nivara:96.0:Rufipogon:87.0	Aus	Aus	Aus	Aus	Rufipogon:75.0:Nivara:70.0	Aus	M	Aus	M	Nivara	Aus	M	Nivara:94.0:Rufipogon:85.0	Aus	M	Nivara:94.0:Rufipogon:85.0	Aus	Nivara:96.0:Rufipogon:87.0	M	Aus	M	M	M	M	Aus	Nivara	M	M	M	Nivara:77.0:Indica:73.0	Indica:80.0:Nivara:70.0	Nivara:92.0:Rufipogon:83.0	Nivara	Aus	Aus	Nivara:94.0:Rufipogon:87.0	Nivara:88.0:Rufipogon:85.0	Indica:76.0:Nivara:74.0	Rufipogon:85.0:Nivara:80.0	Rufipogon:71.0:Nivara:65.0	Aus	Nivara:78.0:Indica:74.0	Nivara
Chr1	3318974	3333450	M	M	Nivara:92.0:Aromatic:88.0	Nivara:90.0:Aromatic:86.0	Aus:94.0:TempJap:87.0	Aus:94.0:TempJap:87.0	Aus:94.0:TempJap:87.0	Aus:94.0:TempJap:87.0	Rufipogon:85.0:TempJap:83.0	Aus:84.0:TempJap:81.0	M	M	Nivara:84.0:Aromatic:82.0	M	Aus:94.0:TempJap:87.0	M	Nivara:96.0:Aromatic:92.0	Aus:92.0:TempJap:85.0	M	Aromatic:88.0:Nivara:86.0	Aus:94.0:TempJap:87.0	Nivara:90.0:Aromatic:86.0	M	Aus:88.0:TempJap:82.0	M	M	M	M	Aus:86.0:TempJap:80.0	Nivara:92.0:Aromatic:88.0	M	M	M	Nivara:90.0:Aromatic:82.0	Indica:86.0:Nivara:86.0	Aromatic:86.0:Nivara:84.0	Nivara:84.0:Aromatic:82.0	Aus:94.0:TempJap:87.0	Aus:92.0:TempJap:85.0	Aromatic:86.0:Nivara:86.0	Rufipogon	Nivara:92.0:Aromatic:84.0	Rufipogon:91.0:TempJap:87.0	Rufipogon	Aus:94.0:TempJap:87.0	Indica:82.0:Nivara:82.0	Aromatic:88.0:Nivara:86.0
Chr1	3333485	3340723	M	M	Nivara:100.0:Aromatic:92.0	Nivara:100.0:Aromatic:92.0	Aus:100.0:TempJap:97.0	Aus:100.0:TempJap:97.0	Aus:100.0:TempJap:97.0	Aus:100.0:TempJap:97.0	Rufipogon:100.0:TempJap:97.0	Aus:98.0:TempJap:95.0	M	Aus:80.0:TempJap:77.0	Nivara:94.0:Aromatic:86.0	Nivara:94.0:Aromatic:86.0	Aus:100.0:TempJap:97.0	M	Nivara:100.0:Aromatic:92.0	Aus:100.0:TempJap:97.0	M	Nivara:98.0:Aromatic:90.0	Aus:100.0:TempJap:97.0	Nivara:100.0:Aromatic:92.0	M	Aus:96.0:TempJap:93.0	Nivara:86.0:Aromatic:82.0	M	Aus:90.0:TempJap:87.0	M	Aus:100.0:TempJap:97.0	Nivara:100.0:Aromatic:92.0	M	M	M	Indica	Indica:92.0:Nivara:82.0	Nivara:98.0:Aromatic:90.0	Nivara:96.0:Aromatic:88.0	Aus:100.0:TempJap:97.0	Aus:100.0:TempJap:97.0	Nivara:92.0:Aromatic:84.0	Rufipogon:94.0:TempJap:91.0	Indica:90.0:Nivara:80.0	Rufipogon:100.0:TempJap:97.0	Rufipogon:50.0:TempJap:47.0	Aus:100.0:TempJap:97.0	Indica:92.0:Nivara:82.0	Nivara:100.0:Aromatic:92.0
Chr1	3340970	3345042	M	M	Aromatic:100.0:Nivara:100.0	Aromatic:100.0:Nivara:100.0	Aus:100.0:TempJap:97.0	Aus:94.0:TempJap:91.0	Aus:100.0:TempJap:97.0	Aus:100.0:TempJap:97.0	Rufipogon:94.0:TempJap:91.0	Aus:100.0:TempJap:97.0	M	Aus:90.0:TempJap:88.0	Aromatic:92.0:Nivara:92.0	Aromatic:82.0:Nivara:82.0	Aus:100.0:TempJap:97.0	M	Aromatic:100.0:Nivara:100.0	Aus:98.0:TempJap:95.0	M	Aromatic:84.0:Nivara:84.0	Aus:100.0:TempJap:97.0	Aromatic:96.0:Nivara:96.0	M	Aus:88.0:TempJap:86.0	Aromatic:86.0:Nivara:86.0	M	Aus:92.0:TempJap:89.0	M	Aus:100.0:TempJap:97.0	Aromatic:100.0:Nivara:100.0	M	M	M	Indica:98.0:Aromatic:88.0	Indica	Aromatic:98.0:Nivara:98.0	Aromatic:98.0:Nivara:98.0	Aus:100.0:TempJap:97.0	Aus:100.0:TempJap:97.0	Aromatic:100.0:Nivara:100.0	Rufipogon:93.0:TempJap:90.0	Indica:98.0:Aromatic:88.0	Rufipogon:100.0:TempJap:97.0	M	Aus:98.0:TempJap:95.0	Indica:98.0:Aromatic:88.0	Aromatic:100.0:Nivara:100.0
Chr1	3345049	3349152	M	M	Nivara:98.0:Aromatic:94.0	Nivara:100.0:Aromatic:94.0	Aus:100.0:TempJap:97.0	Aus:98.0:TempJap:95.0	Aus:100.0:TempJap:97.0	Aus:100.0:TempJap:97.0	Rufipogon:100.0:TempJap:97.0	Aus:100.0:TempJap:97.0	M	M	Nivara:86.0:Aromatic:84.0	Nivara:100.0:Aromatic:94.0	Aus:100.0:TempJap:97.0	M	Nivara:100.0:Aromatic:94.0	Aus:100.0:TempJap:97.0	Aromatic:80.0:Nivara:80.0	Nivara:98.0:Aromatic:94.0	Aus:100.0:TempJap:97.0	Nivara:100.0:Aromatic:94.0	M	Aus:100.0:TempJap:97.0	Aromatic:88.0:Nivara:88.0	M	Aus:92.0:TempJap:91.0	M	Aus:96.0:TempJap:93.0	Nivara:100.0:Aromatic:94.0	M	M	M	Indica:98.0:Nivara:88.0	Indica	Nivara:98.0:Aromatic:94.0	Nivara:100.0:Aromatic:94.0	Aus:100.0:TempJap:97.0	Aus:96.0:TempJap:94.0	Nivara:100.0:Aromatic:94.0	Rufipogon:92.0:TempJap:89.0	Indica:98.0:Nivara:88.0	Rufipogon:92.0:TempJap:89.0	M	Aus:100.0:TempJap:97.0	Indica	Nivara:100.0:Aromatic:94.0
Chr1	3349187	3353727	M	Aus:88.0:TempJap:86.0	TropJap:97.0:Indica:96.0	TropJap:97.0:Indica:96.0	Aus:100.0:TempJap:98.0	Aus:100.0:TempJap:98.0	Aus:100.0:TempJap:98.0	Aus:100.0:TempJap:98.0	Rufipogon:100.0:TempJap:98.0	Aus:100.0:TempJap:98.0	M	M	TropJap:97.0:Indica:96.0	TropJap:97.0:Indica:96.0	Aus:100.0:TempJap:98.0	M	TropJap:97.0:Indica:96.0	Aus:100.0:TempJap:98.0	M	Nivara:98.0:TropJap:95.0	Aus:100.0:TempJap:98.0	TropJap:95.0:Indica:94.0	M	Aus:100.0:TempJap:98.0	TropJap:80.0:Indica:78.0	M	Aus:90.0:TempJap:88.0	M	Aus:90.0:TempJap:89.0	TropJap:97.0:Indica:96.0	M	M	M	Indica:100.0:TropJap:93.0	Indica:100.0:TropJap:93.0	TropJap:97.0:Indica:96.0	TropJap:97.0:Indica:96.0	Aus:100.0:TempJap:98.0	Aus:100.0:TempJap:98.0	TropJap:97.0:Indica:96.0	Rufipogon:92.0:TempJap:90.0	Indica:100.0:TropJap:93.0	Rufipogon:100.0:TempJap:98.0	M	Aus:100.0:TempJap:98.0	Indica:100.0:TropJap:93.0	TropJap:97.0:Indica:96.0
Chr1	3353745	3396097	M	M	Nivara	Nivara:90.0:Indica:80.0	Aus	Aus	Aus	Aus	Rufipogon	Aus	M	Aus	Nivara:78.0:Indica:68.0	M	Aus	M	Nivara	Aus	M	Nivara	Aus	Nivara	M	Aus	M	M	M	M	Aus	Nivara	M	M	M	Indica	Nivara:90.0:Indica:86.0	Nivara	Nivara	Aus	Aus	Nivara	Rufipogon	Indica:90.0:Nivara:84.0	Rufipogon:90.0:TempJap:81.0	M	Aus	Indica:88.0:Nivara:80.0	Nivara:90.0:Indica:80.0
Chr1	3396177	3400803	M	Aus:85.0:TempJap:83.0	Indica	Indica	Aus:100.0:TempJap:98.0	Aus:100.0:TempJap:98.0	Aus:98.0:TempJap:98.0	Aus:100.0:TempJap:98.0	Aus:100.0:TempJap:98.0	Aus:100.0:TempJap:98.0	M	Aus:92.0:TempJap:90.0	Indica	Indica	Aus:100.0:TempJap:98.0	M	Indica	Aus:100.0:TempJap:98.0	M	Indica	Aus:100.0:TempJap:98.0	Indica	M	Aus:98.0:TempJap:96.0	Indica	M	M	M	Aus:98.0:TempJap:96.0	Indica	M	M	M	M	Indica	Indica	Aus:100.0:TempJap:98.0	Aus:98.0:TempJap:96.0	Aus:100.0:TempJap:98.0	Indica	Rufipogon:81.0:Aus:79.0	Aus:100.0:TempJap:98.0	Aus:100.0:TempJap:98.0	Rufipogon:60.0:Aus:56.0	Aus:96.0:TempJap:96.0	Aus:100.0:TempJap:98.0	Indica
Chr1	3400862	3413633	M	M	Nivara:70.0:TropJap:70.0	Nivara:70.0:TropJap:70.0	TempJap:100.0:Aus:96.0	TempJap:96.0:Aus:92.0	TempJap:100.0:Aus:96.0	TempJap:100.0:Aus:96.0	TempJap:100.0:Aus:96.0	Aus:100.0:TempJap:96.0	M	Aus:86.0:TempJap:86.0	Nivara:70.0:TropJap:70.0	TropJap:69.0:Nivara:66.0	TempJap:100.0:Aus:96.0	M	Nivara:70.0:TropJap:70.0	TempJap:100.0:Aus:96.0	M	Nivara:70.0:TropJap:70.0	TempJap:98.0:Aus:94.0	TropJap:70.0:Nivara:68.0	M	TempJap:100.0:Aus:96.0	TropJap:67.0:Nivara:64.0	M	TempJap:84.0:Aus:80.0	M	TempJap:98.0:Aus:94.0	TropJap:70.0:Nivara:68.0	M	M	M	Indica	Indica	Nivara:70.0:TropJap:70.0	Aus:98.0:TempJap:94.0	Aus:100.0:TempJap:96.0	TempJap:100.0:Aus:96.0	Nivara:70.0:TropJap:70.0	Rufipogon:76.0:Nivara:75.0	Aus:100.0:TempJap:96.0	TempJap:100.0:Aus:96.0	Aus:81.0:Rufipogon:80.0	TempJap:98.0:Aus:94.0	Aus:98.0:TempJap:94.0	Nivara:70.0:TropJap:70.0
Chr1	3413937	3449595	M	TempJap:94.0:TropJap:84.0	TropJap:83.0:Aromatic:76.0	TropJap:84.0:Aromatic:82.0	TempJap:96.0:TropJap:86.0	TempJap:98.0:TropJap:88.0	TempJap:98.0:TropJap:88.0	TempJap:98.0:TropJap:88.0	TempJap:98.0:TropJap:88.0	Aus:98.0:Aromatic:90.0	Aus:86.0:Aromatic:82.0	TempJap:92.0:TropJap:83.0	TropJap:84.0:Aromatic:80.0	TempJap:90.0:TropJap:86.0	TempJap:98.0:TropJap:88.0	M	Aromatic:84.0:TropJap:84.0	TempJap:98.0:TropJap:88.0	M	Aromatic:82.0:TropJap:82.0	TempJap:98.0:TropJap:88.0	TropJap:88.0:TempJap:86.0	M	TempJap:98.0:TropJap:88.0	TempJap:72.0:TropJap:72.0	M	TempJap:88.0:TropJap:79.0	M	TempJap:96.0:TropJap:87.0	TropJap:88.0:TempJap:86.0	M	M	Aromatic:72.0:Aus:68.0	Indica	Indica:76.0:Nivara:71.0	Aromatic:82.0:TropJap:82.0	TempJap:96.0:TropJap:86.0	Aus	TempJap:98.0:TropJap:88.0	TropJap:84.0:Aromatic:82.0	Rufipogon	TempJap:98.0:TropJap:88.0	TempJap:98.0:TropJap:88.0	Rufipogon	TempJap:98.0:TropJap:88.0	TempJap:96.0:TropJap:87.0	Aromatic:84.0:TropJap:84.0
Chr1	3449630	3461527	M	TempJap	TropJap:61.0:Nivara:60.0	Nivara:96.0:Indica:86.0	TempJap	TempJap	TempJap	TempJap	TempJap	Aromatic:98.0:Aus:98.0	Aromatic:82.0:Aus:82.0	TempJap	Nivara	TempJap	TempJap	M	Nivara:98.0:Indica:88.0	TempJap	M	Nivara:98.0:Indica:88.0	TempJap	TempJap	M	TempJap	TempJap	M	TempJap	M	TempJap	TempJap	M	M	M	Indica:95.0:Nivara:95.0	Indica	Nivara:98.0:Indica:88.0	TempJap	Aromatic:100.0:Aus:100.0	TempJap	Nivara:98.0:Indica:88.0	Nivara:64.0:Indica:54.0	TempJap	TempJap	Rufipogon	TempJap	TempJap	Nivara:96.0:Indica:86.0
Chr1	3461886	3477495	M	TempJap	M	Indica:76.0:Nivara:68.0	TempJap	TempJap	TempJap	TempJap	TempJap	Aromatic:92.0:Aus:88.0	M	TempJap	Indica:72.0:Nivara:64.0	TempJap	TempJap	M	Indica:76.0:Nivara:68.0	TempJap	M	Indica:72.0:Nivara:70.0	TempJap	TempJap	M	TempJap	TempJap	M	M	M	TempJap	TempJap	M	M	M	Indica:90.0:Nivara:80.0	Nivara:80.0:Indica:72.0	Indica:74.0:Nivara:70.0	TempJap	Aromatic:96.0:Aus:94.0	TempJap	Indica:74.0:Nivara:68.0	Nivara	TempJap	TempJap	Rufipogon	TempJap	TempJap	Indica:76.0:Nivara:68.0
Chr1	3478045	3506050	M	TempJap	M	Nivara:80.0:Indica:77.0	TempJap	TempJap	TempJap	TempJap	TempJap	Aus:98.0:Aromatic:96.0	M	TempJap	Nivara:72.0:Indica:67.0	TempJap	TempJap	M	Nivara:80.0:Indica:75.0	TempJap	M	Nivara:80.0:Indica:77.0	TempJap	TempJap	M	TempJap	TempJap	M	M	M	TempJap	TempJap	M	M	M	Indica:91.0:Nivara:81.0	Nivara:70.0:Rufipogon:66.0	Nivara:78.0:Indica:77.0	TempJap	Aus:98.0:Aromatic:96.0	TempJap	Nivara:80.0:Indica:75.0	Nivara	TempJap	TempJap	Nivara:72.0:Rufipogon:72.0	TempJap	TempJap	Nivara:78.0:Indica:75.0
Chr1	3506597	3526305	M	TempJap	TropJap	Rufipogon:75.0:TropJap:67.0	TempJap	TempJap	TempJap	TempJap	TempJap	Aus:94.0:Aromatic:90.0	M	TempJap	Rufipogon:71.0:TropJap:66.0	TempJap	TempJap	M	Rufipogon:73.0:TropJap:68.0	TempJap	M	Rufipogon:69.0:TropJap:69.0	TempJap	TempJap	M	TempJap	M	M	M	M	TempJap	TempJap	M	M	Rufipogon:61.0:Nivara:58.0	Indica	Rufipogon	Rufipogon:69.0:Nivara:65.0	TempJap	Aus:100.0:Aromatic:96.0	TempJap	Rufipogon:73.0:Nivara:66.0	Nivara:74.0:Rufipogon:73.0	TempJap	TempJap	Rufipogon	TempJap	TempJap	Rufipogon:73.0:TropJap:68.0
Chr1	3526322	3535034	M	M	Rufipogon:89.0:Nivara:81.0	Rufipogon:94.0:Nivara:90.0	TempJap	TempJap	TempJap	TempJap	TempJap	Aromatic:94.0:Aus:94.0	M	TempJap	Rufipogon:86.0:Nivara:80.0	TempJap	TempJap	M	Rufipogon:94.0:Nivara:90.0	TempJap	M	Rufipogon:92.0:Nivara:90.0	TempJap	TempJap	M	TempJap	TempJap:78.0:TropJap:72.0	M	M	M	TempJap	TempJap	M	M	M	Indica:90.0:Nivara:85.0	Indica:93.0:Rufipogon:90.0	Rufipogon:92.0:Nivara:90.0	TempJap	Aus:94.0:Aromatic:90.0	TempJap	Rufipogon:92.0:Nivara:88.0	Nivara:90.0:Indica:86.0	TempJap	TempJap	Nivara:91.0:Rufipogon:88.0	TempJap	TempJap	Nivara:92.0:Rufipogon:92.0
Chr1	3535041	3603803	M	M	M	Nivara	TempJap	TempJap	TempJap	TempJap	TempJap	Aus	M	TempJap	Nivara	TempJap	TempJap	M	Nivara	TempJap	M	Nivara	TempJap	TempJap	M	TempJap	TempJap	M	M	M	TempJap	TempJap	M	M	M	Indica:69.0:Nivara:67.0	Nivara	Nivara	TempJap	Aus	TempJap	Nivara:64.0:TropJap:57.0	Rufipogon:76.0:Nivara:71.0	TempJap	TempJap	Rufipogon:73.0:Nivara:70.0	TempJap	TempJap	Nivara
Chr1	3603848	3612172	M	TempJap	M	Nivara	TempJap	TempJap	TempJap	TempJap	TempJap	L	L	TempJap	Nivara	TempJap	TempJap	M	Nivara	TempJap	M	Nivara	TempJap	TempJap	M	TempJap	TempJap	M	TempJap	M	TempJap	TempJap	M	M	M	Aromatic:67.0:Nivara:67.0	Nivara	Nivara	TempJap	Aus	TempJap	Nivara	Nivara:68.0:Rufipogon:58.0	TempJap	TempJap	Rufipogon	TempJap	TempJap	Nivara
Chr1	3612481	3651315	M	TempJap	Nivara:73.0:TropJap:64.0	Nivara	TempJap	TempJap	TempJap	TempJap	TempJap	Aromatic:98.0:Indica:98.0	Aromatic:98.0:Indica:98.0	TempJap	Nivara	TempJap	TempJap	M	Nivara	TempJap	M	Nivara	TempJap	TempJap	M	TempJap	TempJap	M	TempJap	M	TempJap	TempJap	M	M	M	Nivara:75.0:Aromatic:73.0	Nivara	Nivara	TempJap	Aus	TempJap	Nivara	Nivara:79.0:Rufipogon:76.0	TropJap	TempJap	Rufipogon	TempJap	TempJap	Nivara
Chr1	3651373	3660586	M	M	M	Nivara:80.0:TropJap:71.0	TempJap	TempJap	TempJap	TempJap	TempJap	Indica:94.0:Aromatic:92.0	Indica:96.0:Aromatic:90.0	TempJap	Nivara:76.0:TropJap:71.0	TempJap	TempJap	M	Nivara:80.0:TropJap:71.0	TempJap	M	Nivara:78.0:TropJap:70.0	TempJap	TempJap	M	TempJap	M	M	TempJap	M	TempJap	TempJap	M	M	M	Indica:65.0:Aromatic:57.0	Nivara	Nivara:78.0:TropJap:69.0	TempJap	Aus	TempJap	Nivara:78.0:TropJap:69.0	Nivara:77.0:Rufipogon:67.0	Nivara:78.0:TropJap:69.0	TempJap	Rufipogon	TempJap	TempJap	Nivara:70.0:TropJap:69.0
Chr1	3660598	3682576	M	TropJap:77.0:TempJap:76.0	TropJap:71.0:Rufipogon:64.0	Nivara:74.0:TropJap:72.0	TempJap:82.0:TropJap:82.0	TempJap:82.0:TropJap:82.0	TempJap:82.0:TropJap:82.0	TempJap:84.0:TropJap:80.0	TempJap	Aromatic:94.0:Indica:94.0	Aromatic:100.0:Indica:100.0	TropJap:80.0:TempJap:78.0	Nivara:66.0:TropJap:64.0	TropJap:81.0:TempJap:78.0	TropJap:81.0:TempJap:78.0	M	Nivara:76.0:TropJap:74.0	TempJap	Aromatic:82.0:Indica:82.0	Nivara:74.0:TropJap:72.0	TempJap:82.0:TropJap:82.0	TropJap:72.0:TempJap:70.0	TropJap:74.0:TempJap:72.0	TempJap:80.0:TropJap:80.0	TropJap:73.0:TempJap:70.0	M	M	TropJap:72.0:TempJap:68.0	TropJap:79.0:TempJap:76.0	TropJap:80.0:TempJap:78.0	M	M	TropJap:67.0:TempJap:62.0	Aromatic:89.0:Indica:89.0	Nivara:78.0:TropJap:68.0	TropJap:76.0:Nivara:74.0	TropJap:80.0:TempJap:78.0	Aus	TempJap	TropJap:67.0:Nivara:66.0	Nivara	Nivara:76.0:TropJap:74.0	TempJap	Rufipogon:79.0:Aromatic:77.0	TropJap:82.0:TempJap:80.0	TropJap:79.0:TempJap:74.0	Nivara
Chr1	3682790	3693547	M	Rufipogon:70.0:TropJap:70.0	M	TropJap	Rufipogon:78.0:TropJap:76.0	Rufipogon:80.0:TropJap:78.0	Rufipogon:79.0:TropJap:78.0	Rufipogon:80.0:TropJap:78.0	TempJap	Indica:94.0:Aromatic:90.0	Indica:94.0:Aromatic:92.0	Rufipogon:74.0:TropJap:72.0	TropJap	Rufipogon:80.0:TropJap:78.0	Rufipogon:80.0:TropJap:78.0	M	TropJap	TempJap	M	TropJap	Rufipogon:71.0:TropJap:70.0	Rufipogon:80.0:TropJap:78.0	M	Rufipogon:80.0:TropJap:78.0	Rufipogon:70.0:TropJap:70.0	TropJap	M	M	Rufipogon:76.0:TropJap:75.0	Rufipogon:80.0:TropJap:76.0	M	Indica:78.0:Aromatic:76.0	M	Indica:78.0:Aromatic:76.0	Nivara	TropJap	Rufipogon:80.0:TropJap:78.0	Aus	TempJap	TropJap:67.0:Rufipogon:58.0	TropJap:76.0:Rufipogon:73.0	TropJap	TempJap	Rufipogon:72.0:TropJap:68.0	Rufipogon:78.0:TropJap:76.0	Rufipogon:78.0:TropJap:76.0	Nivara:67.0:TropJap:58.0
Chr1	3695383	3706648	M	TempJap:70.0:TropJap:65.0	M	Nivara	TempJap	TempJap	TempJap	TempJap	TempJap	Indica	Indica	TempJap:74.0:TropJap:68.0	Nivara	TempJap	TempJap	M	Nivara	TempJap	M	Nivara	TempJap	TempJap	M	TempJap	TempJap	M	TempJap	M	TempJap	TempJap	M	M	M	Nivara:73.0:Indica:69.0	Nivara	TropJap:64.0:Rufipogon:62.0	TempJap	Aus	TempJap	Nivara	Nivara	Nivara	TempJap	Nivara:72.0:Rufipogon:70.0	TempJap	TempJap	Nivara
Chr1	3706703	3720295	M	Aromatic:94.0:TropJap:91.0	Aromatic:80.0:TropJap:74.0	Aromatic:54.0:TropJap:54.0	Aromatic:100.0:TropJap:92.0	Aromatic:100.0:TropJap:92.0	Aromatic:100.0:TropJap:92.0	Aromatic:100.0:TropJap:92.0	TempJap	Indica	Indica	Aromatic:96.0:TropJap:88.0	Nivara:50.0:Rufipogon:48.0	Aromatic:98.0:TropJap:90.0	Aromatic:100.0:TropJap:92.0	M	Nivara:54.0:Rufipogon:51.0	TempJap	M	Nivara:52.0:Rufipogon:50.0	Aromatic:100.0:TropJap:92.0	Aromatic:100.0:TropJap:92.0	M	Aromatic:100.0:TropJap:92.0	Aromatic:92.0:TropJap:86.0	L	M	M	Aromatic:100.0:TropJap:92.0	Aromatic:100.0:TropJap:92.0	M	M	M	Indica:87.0:Aus:79.0	Indica	Aromatic:100.0:TropJap:92.0	Aromatic:96.0:TropJap:90.0	Aus	TempJap	Nivara:54.0:Rufipogon:51.0	Nivara:68.0:Rufipogon:59.0	Aromatic:56.0:TropJap:56.0	TempJap	Rufipogon	Aromatic:98.0:TropJap:90.0	Aromatic:98.0:TropJap:90.0	Nivara
Chr1	3720716	3731463	M	Aromatic	Aromatic	Aromatic	Aromatic	Aromatic	Aromatic	Aromatic	TempJap	Indica	Indica	Aromatic	M	Aromatic	Aromatic	M	Nivara:50.0:Rufipogon:47.0	TempJap	M	L	Aromatic	Aromatic	M	Aromatic	M	M	M	M	Aromatic	Aromatic	M	M	M	Indica:87.0:Aus:81.0	Indica	Aromatic	Aromatic	Aus	TempJap	L	Nivara	Aromatic	TempJap	Rufipogon	Aromatic	Aromatic	Indica
Chr1	3731507	3811401	M	Aromatic:90.0:TropJap:90.0	Aromatic:100.0:TropJap:100.0	Aromatic:100.0:TropJap:100.0	Aromatic:98.0:TropJap:98.0	Aromatic:100.0:TropJap:100.0	Aromatic:98.0:TropJap:98.0	Aromatic:100.0:TropJap:100.0	TempJap	Indica	Indica	Aromatic:94.0:TropJap:94.0	Rufipogon:60.0:Nivara:56.0	Aromatic:100.0:TropJap:100.0	Aromatic:100.0:TropJap:100.0	M	Rufipogon:60.0:Nivara:56.0	TempJap	M	Rufipogon:58.0:Aus:56.0	Aromatic:100.0:TropJap:100.0	Aromatic:96.0:TropJap:96.0	M	Aromatic:100.0:TropJap:100.0	Aromatic:96.0:TropJap:96.0	Rufipogon:50.0:Nivara:48.0	M	M	Aromatic:100.0:TropJap:100.0	Aromatic:100.0:TropJap:100.0	M	Indica	Aromatic:88.0:TropJap:88.0	Nivara:65.0:Indica:64.0	Indica	Aromatic:100.0:TropJap:100.0	Aromatic:98.0:TropJap:98.0	Aus	TempJap	Rufipogon:60.0:Nivara:56.0	Nivara	Aromatic:100.0:TropJap:100.0	TempJap	Rufipogon:75.0:Nivara:72.0	Aromatic:100.0:TropJap:100.0	Aromatic:100.0:TropJap:100.0	Indica
Chr1	3811463	3815929	M	M	Aromatic	Aromatic	Aromatic	Aromatic:94.0:TempJap:86.0	Aromatic:94.0:TempJap:84.0	Aromatic	Aromatic:96.0:TempJap:92.0	Nivara	Nivara:84.0:Indica:78.0	Aromatic	Aromatic	Aromatic:96.0:TempJap:88.0	Aromatic	M	Aromatic	Aromatic:96.0:TempJap:92.0	M	Aromatic	Aromatic	Aromatic	M	Aromatic	M	M	Aromatic:86.0:TempJap:76.0	M	Aromatic	Aromatic:98.0:TempJap:88.0	M	M	M	Nivara:93.0:Aus:87.0	Nivara:90.0:Indica:84.0	Aromatic:96.0:TempJap:86.0	Aromatic:90.0:TempJap:86.0	Aus	Aromatic:94.0:TempJap:92.0	Aromatic:92.0:TempJap:84.0	Nivara:87.0:Indica:79.0	Aromatic	Aromatic:94.0:TempJap:92.0	Nivara:80.0:Indica:74.0	Aromatic	Aromatic:88.0:TempJap:82.0	Nivara
Chr1	3815935	3818155	M	M	TempJap:100.0:Aromatic:98.0	TempJap:100.0:Aromatic:98.0	TempJap:96.0:Aromatic:94.0	TempJap:96.0:Aromatic:94.0	TempJap:96.0:Aromatic:94.0	TempJap:96.0:Aromatic:94.0	TempJap:100.0:Aromatic:98.0	Indica:100.0:Nivara:94.0	Indica:100.0:Nivara:94.0	M	TempJap:94.0:TropJap:94.0	TempJap:96.0:Aromatic:94.0	TempJap:96.0:Aromatic:94.0	M	TempJap:96.0:Aromatic:94.0	TempJap:100.0:Aromatic:98.0	M	TempJap:96.0:Aromatic:94.0	TempJap:92.0:Aromatic:90.0	TempJap:96.0:Aromatic:94.0	M	TempJap:96.0:Aromatic:94.0	TempJap:76.0:Aromatic:74.0	M	TempJap:94.0:Aromatic:92.0	M	TempJap:96.0:Aromatic:94.0	TempJap:96.0:Aromatic:94.0	M	M	M	Indica:96.0:Nivara:94.0	Indica:98.0:Nivara:92.0	TempJap:100.0:Aromatic:98.0	TempJap:96.0:Aromatic:94.0	Aus:96.0:Nivara:92.0	Aromatic:94.0:TempJap:94.0	TempJap:100.0:Aromatic:98.0	Nivara:89.0:Rufipogon:88.0	TempJap:100.0:Aromatic:98.0	TempJap:100.0:Aromatic:98.0	Rufipogon	TempJap:100.0:Aromatic:98.0	TempJap:100.0:Aromatic:98.0	Nivara:98.0:Indica:96.0
Chr1	3818248	3820345	Aromatic:80.0:TropJap:80.0	Aromatic:100.0:TropJap:100.0	Aromatic:100.0:TropJap:100.0	Aromatic:98.0:TropJap:98.0	Aromatic:98.0:TropJap:98.0	Aromatic:100.0:TropJap:100.0	Aromatic:100.0:TropJap:100.0	Aromatic:100.0:TropJap:100.0	Aromatic:96.0:TempJap:96.0	Aus:94.0:Indica:92.0	Aus:82.0:Nivara:82.0	Aromatic:100.0:TropJap:100.0	Aromatic:98.0:TropJap:98.0	Aromatic:100.0:TropJap:100.0	Aromatic:98.0:TropJap:98.0	Aromatic:84.0:TropJap:84.0	Aromatic:100.0:TropJap:100.0	Aromatic:96.0:TempJap:96.0	M	Aromatic:98.0:TropJap:98.0	Aromatic:100.0:TropJap:100.0	Aromatic:100.0:TropJap:100.0	Aromatic:88.0:TropJap:88.0	Aromatic:100.0:TropJap:100.0	Aromatic:86.0:TropJap:86.0	Aromatic:96.0:TropJap:96.0	Aromatic:82.0:TropJap:82.0	Aromatic:92.0:TropJap:92.0	Aromatic:100.0:TropJap:100.0	Aromatic:100.0:TropJap:100.0	M	M	M	Aus:94.0:Nivara:94.0	Aus:92.0:Indica:92.0	Aromatic:94.0:TropJap:94.0	Aromatic:98.0:TropJap:98.0	Aus:94.0:Nivara:92.0	Aromatic:96.0:TempJap:96.0	Aromatic:96.0:TropJap:96.0	Nivara:82.0:Aus:80.0	Aromatic:100.0:TropJap:100.0	TempJap:96.0:Aromatic:92.0	Rufipogon	Aromatic:100.0:TropJap:100.0	Aromatic:96.0:TropJap:96.0	Aus:90.0:Indica:90.0
Chr1	3820357	3822760	M	M	Aromatic:100.0:TempJap:100.0	Aromatic:100.0:TempJap:100.0	Aromatic:100.0:TempJap:100.0	Aromatic:100.0:TempJap:100.0	Aromatic:100.0:TempJap:100.0	Aromatic:100.0:TempJap:100.0	Aromatic:100.0:TempJap:100.0	Indica:98.0:Nivara:96.0	Indica:98.0:Nivara:96.0	Aromatic:92.0:TempJap:92.0	Aromatic:98.0:TempJap:98.0	Aromatic:100.0:TempJap:100.0	Aromatic:100.0:TempJap:100.0	M	Aromatic:100.0:TempJap:100.0	Aromatic:100.0:TempJap:100.0	M	Aromatic:98.0:TempJap:98.0	Aromatic:100.0:TempJap:100.0	Aromatic:100.0:TempJap:100.0	M	Aromatic:100.0:TempJap:100.0	Aromatic:92.0:TempJap:92.0	M	Aromatic:92.0:TempJap:92.0	M	Aromatic:100.0:TempJap:100.0	Aromatic:100.0:TempJap:100.0	M	M	M	Indica:96.0:Nivara:96.0	Indica:98.0:Nivara:94.0	Aromatic:100.0:TempJap:100.0	Aromatic:100.0:TempJap:100.0	Aus:96.0:Nivara:96.0	Aromatic:100.0:TempJap:100.0	Aromatic:100.0:TempJap:100.0	Nivara:96.0:Rufipogon:96.0	Aromatic:100.0:TempJap:100.0	Aromatic:100.0:TempJap:100.0	Rufipogon:97.0:Nivara:93.0	Aromatic:100.0:TempJap:100.0	Aromatic:100.0:TempJap:100.0	Nivara:98.0:Aus:92.0
Chr1	3822779	3824097	M	M	Aromatic:100.0:TempJap:96.0	Aromatic:100.0:TempJap:96.0	Aromatic:100.0:TempJap:96.0	Aromatic:100.0:TempJap:96.0	Aromatic:100.0:TempJap:96.0	Aromatic:100.0:TempJap:96.0	TempJap:100.0:Aromatic:96.0	Nivara:94.0:Indica:92.0	Nivara:94.0:Indica:92.0	Aromatic:88.0:TropJap:88.0	Aromatic:90.0:TempJap:86.0	Aromatic:100.0:TempJap:96.0	Aromatic:100.0:TempJap:96.0	M	Aromatic:100.0:TempJap:96.0	TempJap:100.0:Aromatic:96.0	M	Aromatic:100.0:TempJap:96.0	Aromatic:100.0:TempJap:96.0	Aromatic:96.0:TempJap:92.0	M	Aromatic:100.0:TempJap:96.0	M	M	Aromatic:98.0:TempJap:94.0	M	Aromatic:100.0:TempJap:96.0	Aromatic:100.0:TempJap:96.0	M	M	M	Nivara:96.0:Indica:90.0	Nivara:94.0:Indica:92.0	Aromatic:100.0:TempJap:96.0	Aromatic:100.0:TempJap:96.0	Nivara:90.0:Indica:80.0	TempJap:100.0:Aromatic:96.0	Aromatic:100.0:TempJap:96.0	Nivara:98.0:Indica:88.0	Aromatic:100.0:TempJap:96.0	TempJap:100.0:Aromatic:96.0	Nivara:96.0:Indica:88.0	Aromatic:98.0:TempJap:98.0	Aromatic:100.0:TempJap:96.0	Nivara:98.0:Indica:88.0
Chr1	3824099	3825958	M	TropJap:84.0:Aromatic:82.0	TropJap:100.0:Aromatic:98.0	TropJap:100.0:Aromatic:98.0	TropJap:100.0:Aromatic:98.0	TropJap:100.0:Aromatic:98.0	TropJap:100.0:Aromatic:98.0	TropJap:100.0:Aromatic:98.0	TempJap:100.0:TropJap:96.0	Indica:78.0:Nivara:76.0	Nivara:86.0:Indica:82.0	TropJap:90.0:Aromatic:88.0	Aromatic:90.0:TropJap:90.0	TropJap:100.0:Aromatic:98.0	TropJap:100.0:Aromatic:98.0	M	TropJap:100.0:Aromatic:98.0	TempJap:100.0:TropJap:96.0	M	TropJap:100.0:Aromatic:98.0	TropJap:90.0:Aromatic:88.0	TropJap:94.0:Aromatic:92.0	M	TropJap:100.0:Aromatic:98.0	TropJap:84.0:Aromatic:82.0	M	Aromatic:86.0:TropJap:86.0	M	TropJap:100.0:Aromatic:98.0	TropJap:100.0:Aromatic:98.0	M	M	M	Nivara:91.0:Indica:81.0	Nivara:86.0:Indica:82.0	TropJap:98.0:Aromatic:96.0	Aromatic:96.0:TropJap:96.0	Nivara	TempJap:98.0:TropJap:94.0	TropJap:96.0:Aromatic:94.0	Nivara	TropJap:100.0:Aromatic:98.0	TempJap:100.0:TropJap:96.0	Nivara:80.0:Rufipogon:76.0	TropJap:100.0:Aromatic:98.0	TropJap:96.0:Aromatic:94.0	Nivara
Chr1	3825959	3827954	M	Aromatic:80.0:TropJap:80.0	Aromatic:100.0:TropJap:100.0	Aromatic:100.0:TropJap:100.0	Aromatic:100.0:TropJap:100.0	Aromatic:100.0:TropJap:100.0	Aromatic:100.0:TropJap:100.0	Aromatic:100.0:TropJap:100.0	TempJap:100.0:Aromatic:96.0	Indica:100.0:Nivara:92.0	Indica:100.0:Nivara:92.0	Aromatic:84.0:TropJap:84.0	Aromatic:94.0:TropJap:94.0	Aromatic:100.0:TropJap:100.0	Aromatic:100.0:TropJap:100.0	M	Aromatic:100.0:TropJap:100.0	TempJap:100.0:Aromatic:96.0	M	Aromatic:100.0:TropJap:100.0	Aromatic:96.0:TropJap:96.0	Aromatic:100.0:TropJap:100.0	M	Aromatic:100.0:TropJap:100.0	Aromatic:90.0:TropJap:90.0	Aromatic:88.0:TropJap:88.0	Aromatic:84.0:TropJap:84.0	M	Aromatic:100.0:TropJap:100.0	Aromatic:100.0:TropJap:100.0	M	M	M	Indica:97.0:Nivara:97.0	Indica:98.0:Nivara:90.0	Aromatic:100.0:TropJap:100.0	Aromatic:100.0:TropJap:100.0	Nivara:100.0:Aus:96.0	TempJap:100.0:Aromatic:96.0	Aromatic:100.0:TropJap:100.0	Nivara:97.0:Aus:93.0	Aromatic:100.0:TropJap:100.0	TempJap:100.0:Aromatic:96.0	Rufipogon:98.0:Indica:90.0	Aromatic:100.0:TropJap:100.0	Aromatic:98.0:TropJap:98.0	Nivara:100.0:Aus:96.0
Chr1	3828013	3837618	M	Aromatic:98.0:TropJap:90.0	Aromatic:94.0:TropJap:92.0	Aromatic:88.0:TropJap:86.0	Aromatic:100.0:TropJap:92.0	Aromatic:100.0:TropJap:92.0	Aromatic:100.0:TropJap:92.0	Aromatic:100.0:TropJap:92.0	Aromatic:96.0:TempJap:92.0	Indica:84.0:Aus:80.0	Indica:88.0:Nivara:84.0	Aromatic:98.0:TropJap:90.0	Aromatic:80.0:TropJap:76.0	Aromatic:100.0:TropJap:92.0	Aromatic:96.0:TropJap:92.0	M	Aromatic:96.0:TropJap:92.0	Aromatic:90.0:TempJap:90.0	M	Aromatic:92.0:TropJap:86.0	Aromatic:96.0:TropJap:92.0	Aromatic:96.0:TropJap:90.0	M	Aromatic:98.0:TropJap:92.0	Aromatic:86.0:TempJap:80.0	M	M	M	Aromatic:98.0:TropJap:92.0	Aromatic:90.0:TropJap:88.0	M	M	Aromatic:82.0:TropJap:76.0	Nivara:84.0:Aus:82.0	Indica:84.0:Nivara:82.0	Aromatic:96.0:TropJap:92.0	Aromatic:84.0:TropJap:82.0	Aus:88.0:Nivara:84.0	Aromatic:96.0:TempJap:92.0	Aromatic:94.0:TropJap:88.0	Rufipogon:80.0:Indica:79.0	Aromatic:98.0:TropJap:92.0	Aromatic:94.0:TempJap:92.0	Rufipogon:79.0:Nivara:70.0	Aromatic:96.0:TropJap:90.0	Aromatic:84.0:TropJap:84.0	Aus:86.0:Nivara:86.0
Chr1	3837645	3951326	M	Aromatic:88.0:TropJap:88.0	Aromatic:100.0:TropJap:98.0	Aromatic:100.0:TropJap:98.0	Aromatic:100.0:TropJap:98.0	Aromatic:100.0:TropJap:98.0	Aromatic:98.0:TropJap:96.0	Aromatic:100.0:TropJap:98.0	TempJap	Indica	Indica	Aromatic:98.0:TropJap:96.0	Aromatic:96.0:TropJap:96.0	Aromatic:100.0:TropJap:98.0	Aromatic:100.0:TropJap:98.0	M	Aromatic:100.0:TropJap:98.0	TempJap	M	Aromatic:100.0:TropJap:98.0	Aromatic:100.0:TropJap:98.0	Aromatic:96.0:TropJap:94.0	Aromatic:86.0:TropJap:86.0	Aromatic:100.0:TropJap:98.0	Aromatic:86.0:TropJap:86.0	Aromatic:80.0:TropJap:80.0	M	M	Aromatic:100.0:TropJap:98.0	Aromatic:100.0:TropJap:98.0	M	M	M	Indica:83.0:Nivara:81.0	Nivara	Aromatic:98.0:TropJap:96.0	Aromatic:100.0:TropJap:98.0	Aus	TempJap	Aromatic:98.0:TropJap:96.0	Nivara:85.0:Rufipogon:81.0	Aromatic:100.0:TropJap:98.0	TempJap	Rufipogon	Aromatic:100.0:TropJap:98.0	Aromatic:100.0:TropJap:98.0	Indica:82.0:Nivara:76.0
Chr1	3951334	3974582	M	Aromatic:90.0:TropJap:90.0	Aromatic:100.0:TropJap:100.0	Aromatic:100.0:TropJap:100.0	Aromatic:100.0:TropJap:100.0	Aromatic:100.0:TropJap:100.0	Aromatic:98.0:TropJap:98.0	Aromatic:100.0:TropJap:100.0	TempJap	Indica	Indica	Aromatic:94.0:TropJap:94.0	Aromatic:100.0:TropJap:100.0	Aromatic:94.0:TropJap:94.0	Aromatic:100.0:TropJap:100.0	M	Aromatic:100.0:TropJap:100.0	TempJap	M	Aromatic:100.0:TropJap:100.0	Aromatic:96.0:TropJap:96.0	Aromatic:100.0:TropJap:100.0	M	Aromatic:100.0:TropJap:100.0	Aromatic:90.0:TropJap:90.0	M	M	M	Aromatic:98.0:TropJap:98.0	Aromatic:98.0:TropJap:98.0	M	M	Aromatic:80.0:TropJap:80.0	Indica	Indica	Aromatic:100.0:TropJap:100.0	Aromatic:96.0:TropJap:96.0	TempJap	TempJap	Aromatic:98.0:TropJap:98.0	Rufipogon:90.0:Nivara:87.0	Aromatic:100.0:TropJap:100.0	TempJap	Rufipogon:88.0:Nivara:85.0	Aromatic:100.0:TropJap:100.0	Aromatic:90.0:TropJap:90.0	Indica
Chr1	3974611	3984047	M	Aromatic:82.0:TropJap:80.0	Aromatic:100.0:TropJap:96.0	Aromatic:100.0:TropJap:96.0	Aromatic:100.0:TropJap:96.0	Aromatic:100.0:TropJap:96.0	Aromatic:100.0:TropJap:96.0	Aromatic:100.0:TropJap:96.0	TempJap	Indica	Indica	Aromatic:86.0:TropJap:82.0	Aromatic:92.0:TropJap:92.0	Aromatic:98.0:TropJap:96.0	Aromatic:100.0:TropJap:96.0	M	Aromatic:100.0:TropJap:96.0	TempJap	Indica	Aromatic:100.0:TropJap:96.0	Aromatic:100.0:TropJap:96.0	Aromatic:98.0:TropJap:94.0	M	Aromatic:98.0:TropJap:96.0	Aromatic:92.0:TropJap:88.0	Aromatic:90.0:TropJap:90.0	Aromatic:82.0:TropJap:80.0	M	Aromatic:100.0:TropJap:96.0	Aromatic:100.0:TropJap:96.0	M	M	M	Aus:74.0:Indica:74.0	Indica	Aromatic:100.0:TropJap:96.0	Aromatic:98.0:TropJap:96.0	Aus:92.0:Nivara:82.0	TempJap	Aromatic:100.0:TropJap:96.0	Indica:88.0:Rufipogon:79.0	Aromatic:100.0:TropJap:96.0	TempJap	Rufipogon	Aromatic:100.0:TropJap:96.0	Aromatic:98.0:TropJap:96.0	Aus:98.0:Nivara:96.0
Chr1	3984140	3992326	M	Aromatic:92.0:TropJap:92.0	Aromatic:100.0:TropJap:100.0	Aromatic:100.0:TropJap:100.0	Aromatic:100.0:TropJap:100.0	Aromatic:98.0:TropJap:98.0	Aromatic:100.0:TropJap:100.0	Aromatic:100.0:TropJap:100.0	TempJap	Indica	Indica	Aromatic:80.0:TropJap:80.0	Aromatic:100.0:TropJap:100.0	Aromatic:100.0:TropJap:100.0	Aromatic:100.0:TropJap:100.0	M	Aromatic:100.0:TropJap:100.0	TempJap	M	Aromatic:96.0:TropJap:96.0	Aromatic:100.0:TropJap:100.0	Aromatic:98.0:TropJap:98.0	M	Aromatic:100.0:TropJap:100.0	Aromatic:90.0:TropJap:90.0	Aromatic:80.0:TropJap:80.0	M	M	Aromatic:100.0:TropJap:100.0	Aromatic:100.0:TropJap:100.0	M	M	M	Nivara:71.0:Rufipogon:69.0	Indica	Aromatic:98.0:TropJap:98.0	Aromatic:100.0:TropJap:100.0	Aus	TempJap	Aromatic:100.0:TropJap:100.0	Indica	Aromatic:100.0:TropJap:100.0	TempJap	Rufipogon	Aromatic:100.0:TropJap:100.0	Aromatic:98.0:TropJap:98.0	Aus
Chr1	3992581	4000672	M	Aromatic:84.0:TropJap:84.0	Aromatic:100.0:TropJap:100.0	Aromatic:100.0:TropJap:100.0	Aromatic:100.0:TropJap:100.0	Aromatic:100.0:TropJap:100.0	Aromatic:100.0:TropJap:100.0	Aromatic:100.0:TropJap:100.0	TempJap	Indica	Indica	Aromatic:98.0:TropJap:98.0	Aromatic:94.0:TropJap:94.0	Aromatic:98.0:TropJap:98.0	Aromatic:100.0:TropJap:100.0	M	Aromatic:100.0:TropJap:100.0	TempJap	M	Aromatic:100.0:TropJap:100.0	Aromatic:100.0:TropJap:100.0	Aromatic:100.0:TropJap:100.0	Aromatic:80.0:TropJap:80.0	Aromatic:100.0:TropJap:100.0	Aromatic:90.0:TropJap:90.0	Aromatic:90.0:TropJap:90.0	M	Aromatic:82.0:TropJap:82.0	Aromatic:100.0:TropJap:100.0	Aromatic:100.0:TropJap:100.0	M	M	M	Nivara:64.0:Indica:63.0	Indica	Aromatic:96.0:TropJap:96.0	Aromatic:98.0:TropJap:98.0	Aus:84.0:Nivara:82.0	TempJap	Aromatic:100.0:TropJap:100.0	Indica	Aromatic:100.0:TropJap:100.0	TempJap	Rufipogon	Aromatic:98.0:TropJap:98.0	Aromatic:98.0:TropJap:98.0	Aus
Chr1	4000763	4061444	M	TropJap:82.0:Aromatic:75.0	TempJap	TempJap	TropJap:96.0:Aromatic:91.0	TropJap:94.0:Aromatic:89.0	TropJap:96.0:Aromatic:91.0	TropJap:96.0:Aromatic:91.0	TempJap	Indica	Indica	TropJap:88.0:Aromatic:82.0	TropJap:86.0:Aromatic:79.0	TropJap:92.0:Aromatic:88.0	TropJap:96.0:Aromatic:91.0	M	TropJap:96.0:Aromatic:91.0	TempJap	M	TropJap:96.0:Aromatic:91.0	TropJap:94.0:Aromatic:89.0	TropJap:96.0:Aromatic:91.0	M	TropJap:96.0:Aromatic:91.0	TropJap:80.0:Aromatic:71.0	M	M	M	TropJap:96.0:Aromatic:91.0	TropJap:96.0:Aromatic:91.0	M	M	M	Nivara:84.0:Indica:76.0	Indica	TropJap:96.0:Aromatic:91.0	TropJap:96.0:Aromatic:91.0	Aus	TempJap	TempJap	Indica:69.0:Nivara:69.0	TempJap	TempJap	Rufipogon	TropJap:94.0:Aromatic:89.0	TropJap:94.0:Aromatic:89.0	Aus:95.0:Nivara:86.0
Chr1	4063413	4077851	M	TropJap:86.0:Aromatic:79.0	TempJap:88.0:Aromatic:84.0	TempJap	Aromatic:93.0:TropJap:92.0	Aromatic:93.0:TropJap:92.0	Aromatic:93.0:TropJap:92.0	Aromatic:93.0:TropJap:92.0	TempJap	Indica	Indica	TropJap:88.0:Aromatic:86.0	TropJap:90.0:Aromatic:89.0	Aromatic:87.0:TropJap:86.0	Aromatic:93.0:TropJap:92.0	M	Aromatic:93.0:TropJap:92.0	TempJap	M	Aromatic:93.0:TropJap:92.0	Aromatic:93.0:TropJap:92.0	Aromatic:91.0:TropJap:90.0	M	Aromatic:93.0:TropJap:92.0	TropJap:84.0:Aromatic:78.0	M	Aromatic:84.0:TropJap:80.0	M	Aromatic:93.0:TropJap:92.0	Aromatic:93.0:TropJap:92.0	M	M	M	Indica:73.0:Nivara:73.0	Indica	Aromatic:97.0:TropJap:88.0	Aromatic:93.0:TropJap:92.0	Aus	TempJap	TempJap	Nivara:58.0:Indica:57.0	TempJap	TempJap	Rufipogon	Aromatic:95.0:TropJap:88.0	Aromatic:97.0:TropJap:88.0	Aus:92.0:Nivara:85.0
Chr1	4078079	4099494	M	TropJap:82.0:Aromatic:74.0	TempJap:81.0:Aromatic:73.0	TempJap	TropJap:98.0:Aromatic:92.0	TropJap:96.0:Aromatic:90.0	TropJap:98.0:Aromatic:92.0	TropJap:96.0:Aromatic:94.0	TempJap	Indica	Indica	TropJap:80.0:Aromatic:74.0	TropJap:98.0:Aromatic:90.0	TropJap:92.0:Aromatic:87.0	TropJap:98.0:Aromatic:92.0	M	TropJap:98.0:Aromatic:92.0	TempJap	M	TropJap:98.0:Aromatic:92.0	TropJap:98.0:Aromatic:92.0	TropJap:98.0:Aromatic:92.0	M	TropJap:98.0:Aromatic:92.0	M	M	TropJap:84.0:Aromatic:79.0	M	TropJap:98.0:Aromatic:92.0	TropJap:98.0:Aromatic:92.0	M	M	M	Indica:92.0:Nivara:84.0	Indica	TropJap:96.0:Aromatic:90.0	TropJap:98.0:Aromatic:92.0	Aus:94.0:Nivara:90.0	TempJap	TempJap	Indica:74.0:Nivara:72.0	TempJap	TempJap	Rufipogon	Aromatic:90.0:TropJap:88.0	TropJap:98.0:Aromatic:92.0	Aus:98.0:Nivara:96.0
Chr1	4099917	4117890	M	TropJap	M	TempJap:94.0:Aromatic:86.0	TropJap	TropJap	TropJap	TropJap	TempJap:94.0:Aromatic:86.0	Indica	Indica	TropJap	TropJap	TropJap	TropJap	M	TropJap	TempJap:96.0:Aromatic:88.0	M	TropJap	TropJap	TropJap	M	TropJap	TropJap	M	M	M	TropJap	TropJap	M	M	M	Indica:95.0:Nivara:91.0	Indica	TropJap	TropJap	Nivara:90.0:Aus:85.0	TempJap:96.0:Aromatic:88.0	TempJap:96.0:Aromatic:86.0	Indica:86.0:Nivara:82.0	TempJap:96.0:Aromatic:88.0	TempJap:96.0:Aromatic:88.0	Aus:87.0:Nivara:82.0	TropJap	TropJap	Aus:91.0:Nivara:86.0
Chr1	4118940	4133242	M	TropJap	TropJap:91.0:Aromatic:81.0	Aromatic:84.0:TempJap:84.0	TropJap	TropJap	TropJap	TropJap	Aromatic:98.0:TempJap:94.0	Indica	Indica	TropJap	TropJap	TropJap	TropJap	M	TropJap	Aromatic:98.0:TempJap:96.0	M	TropJap	TropJap	TropJap	TropJap	TropJap	TropJap	M	M	M	TropJap	TropJap	M	M	M	Indica:83.0:Aus:81.0	Indica	TropJap	TropJap	Aus:89.0:Nivara:81.0	Aromatic:98.0:TempJap:96.0	Aromatic:84.0:TropJap:82.0	Aus:64.0:Nivara:64.0	Aromatic:88.0:TempJap:84.0	Aromatic:98.0:TempJap:96.0	Rufipogon	TropJap	TropJap	Aus:89.0:Nivara:79.0
Chr1	4133380	4142758	M	TropJap	TropJap	TropJap	TropJap	TropJap	TropJap	TropJap	TempJap:100.0:Aromatic:96.0	Indica	Indica	TropJap	TropJap	TropJap	TropJap	M	TropJap	TempJap:100.0:Aromatic:96.0	M	TropJap	TropJap	TropJap	M	TropJap	TropJap	M	TropJap	M	TropJap	TropJap	M	M	M	Indica:95.0:Aus:90.0	Indica	TropJap	TropJap	Aus	TempJap:100.0:Aromatic:96.0	TropJap	Nivara:66.0:Aus:64.0	TropJap	TempJap:100.0:Aromatic:96.0	Rufipogon	TropJap	TropJap	Aus:95.0:Nivara:91.0
Chr1	4143469	4214616	M	TropJap	TropJap	TropJap	TropJap	TropJap	TropJap	TropJap	TempJap	Indica	Indica	M	TropJap	L	TropJap	M	Aromatic	TempJap	M	TropJap	TropJap	TropJap	M	TropJap	TropJap	TropJap	TropJap	M	TropJap	Aromatic	M	M	M	Nivara:91.0:Indica:90.0	Indica	TropJap	TropJap	Aus:80.0:Nivara:71.0	TempJap	TropJap	Nivara:74.0:Aus:71.0	TropJap	TempJap	Rufipogon	TropJap:78.0:TempJap:72.0	TropJap	Nivara:97.0:Aus:92.0
Chr1	4214626	4229477	M	M	TropJap	TropJap	TropJap	TropJap	TropJap	TropJap	TempJap	Indica	Indica	TropJap	TropJap	Indica	TropJap	M	Indica	TempJap	M	TropJap	TropJap	TropJap	M	TropJap	TropJap	M	M	M	TropJap	Indica	M	M	M	Indica:91.0:Nivara:88.0	Indica	TropJap	TropJap	Aromatic	TempJap	TropJap	M	TropJap	TempJap	Rufipogon	TempJap	Indica	Aus:93.0:Nivara:91.0
Chr1	4229674	4244600	M	TempJap:88.0:TropJap:88.0	TempJap:98.0:TropJap:96.0	TempJap:100.0:TropJap:98.0	TempJap:100.0:TropJap:98.0	TempJap:98.0:TropJap:96.0	TempJap:100.0:TropJap:98.0	TempJap:100.0:TropJap:98.0	TempJap:100.0:TropJap:98.0	Indica	Indica	TempJap:94.0:TropJap:94.0	TempJap:100.0:TropJap:98.0	Indica	TempJap:100.0:TropJap:98.0	M	Indica	TempJap:100.0:TropJap:98.0	M	TempJap:100.0:TropJap:98.0	TempJap:96.0:TropJap:94.0	TempJap:98.0:TropJap:96.0	M	TempJap:98.0:TropJap:96.0	TempJap:94.0:TropJap:94.0	M	TempJap:84.0:TropJap:82.0	M	TempJap:94.0:TropJap:92.0	Indica	M	M	M	Indica:94.0:Nivara:89.0	Indica	TempJap:100.0:TropJap:98.0	TempJap:100.0:TropJap:98.0	Aromatic	TempJap:100.0:TropJap:98.0	TempJap:100.0:TropJap:98.0	Indica:83.0:Nivara:81.0	TempJap:100.0:TropJap:98.0	TempJap:100.0:TropJap:98.0	Rufipogon	Rufipogon	Indica	Aus:86.0:Nivara:81.0
Chr1	4244618	4263301	M	TempJap:84.0:TropJap:82.0	TempJap:100.0:TropJap:96.0	TempJap:100.0:TropJap:96.0	TempJap:100.0:TropJap:96.0	TempJap:98.0:TropJap:96.0	TempJap:100.0:TropJap:96.0	TempJap:98.0:TropJap:94.0	TempJap:96.0:TropJap:92.0	Indica	Indica	TempJap:92.0:TropJap:90.0	TempJap:96.0:TropJap:94.0	Indica	TempJap:100.0:TropJap:96.0	M	Indica	TempJap:100.0:TropJap:96.0	M	TempJap:100.0:TropJap:96.0	TempJap:94.0:TropJap:92.0	TempJap:100.0:TropJap:96.0	M	TempJap:100.0:TropJap:96.0	TempJap:88.0:TropJap:86.0	M	TempJap:84.0:TropJap:82.0	M	TempJap:100.0:TropJap:96.0	Indica	M	M	M	Aromatic:83.0:Indica:83.0	Indica	TempJap:100.0:TropJap:96.0	TempJap:98.0:TropJap:94.0	Aromatic	TempJap:100.0:TropJap:96.0	TempJap:100.0:TropJap:96.0	Nivara:80.0:Aus:73.0	TempJap:100.0:TropJap:96.0	TempJap:100.0:TropJap:96.0	Rufipogon	Rufipogon:73.0:TempJap:72.0	Indica	Nivara:91.0:Aus:83.0
Chr1	4263405	4316015	M	TropJap:82.0:TempJap:72.0	TropJap:96.0:TempJap:88.0	TropJap:94.0:TempJap:88.0	TropJap:94.0:TempJap:86.0	TropJap:94.0:TempJap:86.0	TropJap:96.0:TempJap:88.0	TropJap:96.0:TempJap:88.0	TempJap:94.0:TropJap:86.0	Indica	Indica	TropJap:88.0:TempJap:78.0	TropJap:94.0:TempJap:84.0	Indica	TropJap:96.0:TempJap:88.0	M	Indica	TempJap:96.0:TropJap:86.0	M	TropJap:96.0:TempJap:86.0	TropJap:92.0:TempJap:82.0	TropJap:90.0:TempJap:80.0	M	TropJap:92.0:TempJap:82.0	TropJap:82.0:TempJap:72.0	M	M	M	TropJap:94.0:TempJap:84.0	Indica	M	M	M	Indica:87.0:Nivara:79.0	Indica	TropJap:92.0:TempJap:84.0	TropJap:94.0:TempJap:86.0	Aromatic	TempJap:94.0:TropJap:88.0	TropJap:94.0:TempJap:88.0	Nivara:72.0:Rufipogon:71.0	TropJap:94.0:TempJap:86.0	TempJap:96.0:TropJap:86.0	Rufipogon	Rufipogon:77.0:TempJap:68.0	Indica	Aus:93.0:Nivara:88.0
Chr1	4316051	4322257	M	M	TropJap	TropJap	TropJap	TropJap	TropJap	TropJap	TempJap	Indica	Indica	TropJap	TropJap	TropJap	TropJap	M	TropJap	TempJap	M	TropJap	TropJap	TropJap	M	TropJap	TropJap	M	TropJap	M	TropJap	TropJap	M	M	M	Indica	Indica	TropJap	TropJap	Aromatic	TempJap	TropJap	Indica	TropJap	TempJap	Rufipogon:75.0:TempJap:71.0	TempJap	TropJap	Aus:85.0:Nivara:84.0
Chr1	4322264	4331795	M	TropJap	TropJap	TropJap	TropJap	TropJap	TropJap	TropJap	TempJap	Indica	Indica	TropJap	TropJap	TropJap	TropJap	M	TropJap	TempJap	M	TropJap	TropJap	TropJap	M	TropJap	TropJap	TropJap	TropJap	M	TropJap	TropJap	M	Indica	M	Indica:68.0:Aromatic:60.0	Indica	TropJap	TropJap	Aromatic:98.0:Aus:98.0	TempJap	TropJap	Indica	TropJap	TempJap	Rufipogon:77.0:TempJap:70.0	TempJap	TropJap	Aromatic:98.0:Aus:98.0
Chr1	4331862	4343592	M	M	TropJap	TropJap	TropJap	TropJap	TropJap	TropJap	TempJap	Indica	Indica	TropJap	TropJap	TropJap	TropJap	M	TropJap	TempJap	M	TropJap	TropJap	TropJap	M	TropJap	TropJap	M	TropJap	M	TropJap	TropJap	M	M	M	Indica	Indica	TropJap	TropJap	Aromatic:100.0:Aus:98.0	TempJap	TropJap	Indica	TropJap	TempJap	Rufipogon	TempJap	TropJap	Aromatic:98.0:Aus:98.0
Chr1	4343664	4401808	M	TropJap	TropJap	TropJap	TropJap	TropJap	TropJap	TropJap	TempJap	Indica	Indica	TropJap	TropJap	TropJap	TropJap	M	TropJap	TempJap	M	TropJap	TropJap	TropJap	M	TropJap	TropJap	M	TropJap	M	TropJap	TropJap	M	M	M	Aus:78.0:Nivara:78.0	Nivara:76.0:Aus:72.0	TropJap	TropJap	Nivara:98.0:Aus:96.0	TempJap	TropJap	Indica	TropJap	TempJap	Rufipogon	TempJap	TropJap	Aus:96.0:Nivara:90.0
Chr1	4401851	4414748	M	M	TropJap	TropJap	TropJap	TropJap	TropJap	TropJap	TempJap	Indica	Indica	TropJap	TropJap	TropJap	TropJap	M	TropJap	TempJap	M	TropJap	TropJap	TropJap	M	TropJap	TropJap	M	M	M	TropJap	TropJap	M	M	M	Nivara:76.0:Indica:74.0	Aus:88.0:Nivara:88.0	TropJap	TropJap	Aus:86.0:Nivara:86.0	TempJap	TropJap	Aus:62.0:Nivara:62.0	TropJap	TempJap	Rufipogon	TempJap	TropJap	Aus:92.0:Nivara:82.0
Chr1	4414794	4426216	M	TropJap	TropJap	TropJap	TropJap	TropJap	TropJap	TropJap	TempJap	Indica	Indica	TropJap	TropJap	TropJap	TropJap	M	TropJap	TempJap	Indica	TropJap	TropJap	TropJap	M	TropJap	TropJap	TropJap	M	M	TropJap	TropJap	M	M	M	Aus:78.0:Indica:78.0	Nivara:67.0:Rufipogon:59.0	TropJap	TropJap	Nivara	TempJap	TropJap	Rufipogon:71.0:Indica:68.0	TropJap	TempJap	Rufipogon	TempJap	TropJap	Indica
Chr1	4426240	4437795	M	TropJap	TropJap	TropJap	TropJap	TropJap	TropJap	TropJap	TempJap	Indica	Indica	TropJap	TropJap	TropJap	TropJap	M	TropJap	TempJap	M	TropJap	TropJap	TropJap	M	TropJap	TropJap	M	M	M	TropJap	TropJap	M	M	M	Indica:81.0:Nivara:81.0	Aus:84.0:Nivara:76.0	TropJap	TropJap	Nivara:90.0:Aus:84.0	TempJap	TropJap	Nivara:79.0:Aus:77.0	TropJap	TempJap	Aus:75.0:Rufipogon:72.0	TempJap	TropJap	Aus
Chr1	4439881	4500150	M	TropJap	TropJap	TropJap	TropJap	TropJap	TropJap	TropJap	TempJap	Indica	Indica	TropJap	TropJap	TropJap	TropJap	M	TropJap	TempJap	M	TropJap	TropJap	TropJap	M	TropJap	TropJap	M	TropJap	M	TropJap	TropJap	M	M	M	Indica:87.0:Nivara:87.0	Aus:90.0:Nivara:83.0	TropJap	TropJap	Nivara:91.0:Aus:90.0	TempJap	TropJap	Nivara:79.0:Indica:78.0	TropJap	TempJap	Rufipogon	TempJap	TropJap	Aus
Chr1	4500619	4513094	M	M	TropJap:84.0:TempJap:76.0	TropJap:82.0:TempJap:74.0	TropJap:82.0:TempJap:74.0	TropJap:84.0:TempJap:76.0	TropJap:84.0:TempJap:76.0	TropJap:84.0:TempJap:76.0	TempJap	Indica	Indica	M	TropJap	TropJap:84.0:TempJap:78.0	TropJap:84.0:TempJap:76.0	M	TropJap:84.0:TempJap:78.0	TempJap	M	TropJap:82.0:TempJap:74.0	TropJap:84.0:TempJap:74.0	TropJap:84.0:TempJap:78.0	M	TropJap:84.0:TempJap:76.0	M	M	TropJap:72.0:TempJap:68.0	M	TropJap:84.0:TempJap:76.0	TropJap:84.0:TempJap:78.0	M	M	M	Aromatic:84.0:Nivara:84.0	Aromatic:90.0:Nivara:88.0	TropJap:82.0:TempJap:74.0	TropJap:80.0:TempJap:74.0	Aromatic:92.0:Nivara:90.0	TempJap	TropJap:80.0:TempJap:72.0	M	TropJap:84.0:TempJap:76.0	TempJap	Rufipogon	TempJap	TropJap:82.0:TempJap:78.0	Aromatic:98.0:Aus:90.0
Chr1	4513302	4520525	M	TropJap	TropJap	TropJap	TropJap	TropJap	TropJap	TropJap	TempJap	Indica	M	TropJap	TropJap	TropJap	TropJap	M	TropJap	TempJap	M	TropJap	TropJap	TropJap	TropJap	TropJap	TropJap	M	TropJap	M	TropJap	TropJap	M	M	M	Aus:82.0:Indica:82.0	Indica:80.0:Rufipogon:80.0	TropJap	TropJap	Aus:86.0:Nivara:86.0	TempJap	TropJap	Indica:88.0:Nivara:86.0	TropJap	TempJap	Rufipogon	TempJap	TropJap	Aus:94.0:Aromatic:84.0
Chr1	4520537	4531853	M	TropJap	TropJap	TropJap	TropJap	TropJap	TropJap	TropJap	TempJap	Indica	Indica	TropJap	TropJap	TropJap	TropJap	M	TropJap	TempJap	M	TropJap	TropJap	TropJap	M	TropJap	TropJap	M	M	M	TropJap	TropJap	M	M	M	Indica:66.0:Nivara:66.0	Rufipogon:72.0:Nivara:62.0	TropJap	TropJap	Nivara:73.0:Aus:72.0	TempJap	TropJap	Indica:69.0:Nivara:69.0	TropJap	TempJap	Rufipogon	TempJap	TropJap	Aus
Chr1	4532234	4539616	M	TropJap	TropJap	TropJap	TropJap	TropJap	TropJap	TropJap	TempJap	Indica	Indica	TropJap	TropJap	TropJap	TropJap	M	TropJap	TempJap	M	TropJap	TropJap	TropJap	M	TropJap	TropJap	M	M	M	TropJap	TropJap	M	M	M	Indica:68.0:Nivara:68.0	TempJap:52.0:Nivara:48.0	TropJap	TropJap	Aus:84.0:Aromatic:80.0	TempJap	TropJap	Indica:64.0:Nivara:61.0	TropJap	TempJap	Rufipogon	TempJap	TropJap	Aus:96.0:Aromatic:92.0
Chr1	4539694	4580119	M	M	Rufipogon:81.0:TropJap:81.0	TropJap:78.0:Rufipogon:76.0	Rufipogon:84.0:TropJap:82.0	TropJap:76.0:Rufipogon:74.0	Rufipogon:84.0:TropJap:82.0	Rufipogon:84.0:TropJap:82.0	TempJap	Indica	M	TropJap:72.0:Rufipogon:64.0	TropJap:82.0:Rufipogon:72.0	TropJap:76.0:Rufipogon:74.0	Rufipogon:82.0:TropJap:80.0	M	TropJap:78.0:Rufipogon:76.0	TempJap	M	Rufipogon:76.0:TropJap:76.0	Rufipogon:82.0:TropJap:82.0	TropJap:76.0:Rufipogon:74.0	M	Rufipogon:78.0:TropJap:78.0	M	M	Rufipogon:82.0:TropJap:82.0	M	TropJap:78.0:Rufipogon:76.0	TropJap:78.0:Rufipogon:76.0	M	M	M	Indica:92.0:Nivara:83.0	Indica	Rufipogon:84.0:TropJap:82.0	Rufipogon:82.0:TropJap:82.0	Aus	TempJap	TropJap:78.0:Rufipogon:76.0	Indica:67.0:Nivara:65.0	TropJap:78.0:Rufipogon:76.0	TempJap	Rufipogon	TempJap	Rufipogon:76.0:TropJap:74.0	Aus
Chr1	4580123	4589064	M	TropJap	TempJap:79.0:TropJap:79.0	TempJap	TropJap	TempJap	TropJap	TropJap	TempJap	Indica	Indica	TempJap	TropJap	TempJap	TropJap	M	TempJap	TempJap	M	TropJap	TropJap	TempJap	M	TempJap	TropJap	M	M	M	TempJap	TempJap	M	M	M	Nivara:76.0:Indica:75.0	Indica	TropJap	TropJap	Aus:94.0:Nivara:86.0	TempJap	TempJap	M	TempJap	TempJap	Rufipogon	TempJap	TempJap	Aus:90.0:Nivara:86.0
Chr1	4589323	4628802	M	TropJap:96.0:TempJap:90.0	TempJap:98.0:TropJap:92.0	TempJap:96.0:TropJap:86.0	TropJap:96.0:TempJap:90.0	TempJap:100.0:TropJap:90.0	TropJap:98.0:TempJap:92.0	TropJap:92.0:TempJap:86.0	TempJap:100.0:TropJap:90.0	Indica	Indica	TempJap:92.0:TropJap:84.0	TropJap:94.0:TempJap:88.0	TempJap:96.0:TropJap:86.0	TropJap:98.0:TempJap:92.0	M	TempJap:100.0:TropJap:90.0	TempJap:100.0:TropJap:90.0	M	TropJap:94.0:TempJap:88.0	TropJap:98.0:TempJap:92.0	TempJap:90.0:TropJap:80.0	M	TempJap:100.0:TropJap:90.0	TropJap:98.0:TempJap:90.0	M	TropJap:84.0:TempJap:78.0	M	TempJap:100.0:TropJap:90.0	TempJap:100.0:TropJap:90.0	M	M	TropJap:82.0:TempJap:74.0	Indica:72.0:Nivara:68.0	Indica	TropJap:98.0:TempJap:92.0	TropJap:98.0:TempJap:92.0	Aus	TempJap:100.0:TropJap:90.0	TempJap:100.0:TropJap:90.0	Indica	TempJap:98.0:TropJap:88.0	TempJap:100.0:TropJap:90.0	Rufipogon	TempJap:100.0:TropJap:90.0	TempJap:96.0:TropJap:86.0	Aus
Chr1	4628854	4668371	M	TropJap:80.0:TempJap:76.0	TempJap:94.0:TropJap:90.0	TempJap:94.0:TropJap:90.0	TempJap:92.0:TropJap:88.0	TempJap:92.0:TropJap:88.0	TempJap:90.0:TropJap:88.0	TempJap:94.0:TropJap:90.0	TempJap:94.0:TropJap:90.0	Indica	M	TropJap:86.0:TempJap:84.0	TempJap:90.0:TropJap:88.0	TempJap:94.0:TropJap:90.0	TempJap:94.0:TropJap:90.0	M	TempJap:94.0:TropJap:90.0	TempJap:94.0:TropJap:84.0	M	TempJap:92.0:TropJap:90.0	TempJap:92.0:TropJap:90.0	TempJap:94.0:TropJap:90.0	M	TempJap:94.0:TropJap:90.0	TempJap:84.0:TropJap:84.0	M	M	M	TempJap:94.0:TropJap:90.0	TempJap:94.0:TropJap:90.0	M	M	TempJap:76.0:TropJap:74.0	Indica:87.0:Nivara:83.0	Indica:80.0:Nivara:70.0	TempJap:86.0:TropJap:86.0	M	Aus	TempJap	TempJap:94.0:TropJap:90.0	Indica:85.0:Nivara:76.0	TempJap:94.0:TropJap:90.0	TempJap	Rufipogon	TempJap	TempJap:90.0:TropJap:86.0	Aus:89.0:Nivara:82.0
Chr1	4668385	4690597	M	TempJap:90.0:TropJap:82.0	TropJap:96.0:TempJap:86.0	TropJap:96.0:TempJap:86.0	TempJap	TempJap	TropJap:96.0:TempJap:86.0	TropJap:94.0:TempJap:84.0	TropJap:96.0:TempJap:86.0	Indica:82.0:Nivara:79.0	Indica:82.0:Nivara:79.0	TempJap	TropJap:94.0:TempJap:84.0	TempJap	TropJap:96.0:TempJap:86.0	M	TempJap	TempJap	M	TropJap:96.0:TempJap:86.0	TropJap:96.0:TempJap:86.0	TropJap:96.0:TempJap:86.0	M	TempJap:94.0:TropJap:88.0	TropJap	TropJap:82.0:TempJap:74.0	TropJap:90.0:TempJap:82.0	M	TempJap	TempJap	M	M	TropJap:82.0:TempJap:72.0	Nivara:86.0:Indica:84.0	Indica:82.0:Nivara:77.0	TropJap:96.0:TempJap:86.0	M	Aus	TempJap	TropJap:96.0:TempJap:86.0	Indica:80.0:Nivara:79.0	TropJap:96.0:TempJap:86.0	TempJap	Rufipogon	TempJap	TropJap:94.0:TempJap:84.0	Aus:96.0:Nivara:89.0
Chr1	4690617	4706679	M	M	TempJap:94.0:TropJap:86.0	TempJap:92.0:TropJap:84.0	TempJap:94.0:TropJap:86.0	TempJap:94.0:TropJap:86.0	TempJap:94.0:TropJap:86.0	TempJap:94.0:TropJap:86.0	TempJap:94.0:TropJap:86.0	Nivara	Nivara	M	TempJap:80.0:TropJap:80.0	TempJap:94.0:TropJap:86.0	TempJap:94.0:TropJap:86.0	M	TempJap:94.0:TropJap:86.0	TempJap	M	TempJap:92.0:TropJap:82.0	TempJap:90.0:TropJap:82.0	TempJap:92.0:TropJap:84.0	M	TempJap:94.0:TropJap:86.0	M	M	TempJap:90.0:TropJap:82.0	M	TempJap:94.0:TropJap:86.0	TempJap:92.0:TropJap:84.0	M	M	M	Indica:81.0:Nivara:81.0	Nivara	TempJap:90.0:TropJap:82.0	M	Aus:94.0:Nivara:87.0	TempJap	TempJap:92.0:TropJap:84.0	Indica:75.0:Nivara:70.0	TempJap:94.0:TropJap:86.0	TempJap	Rufipogon	TempJap	TempJap:92.0:TropJap:84.0	Aus
Chr1	4707097	4825165	M	TropJap:82.0:TempJap:74.0	TropJap	TropJap	TropJap	TropJap	TropJap	TropJap	TropJap	Indica:83.0:Nivara:79.0	Indica:70.0:Nivara:69.0	TropJap	TropJap:84.0:TempJap:76.0	TropJap	TropJap	M	TropJap	TempJap	M	TropJap	TropJap	TropJap	M	TropJap	TropJap	M	TropJap	M	TropJap	TropJap	M	M	M	Indica:85.0:Nivara:85.0	Aus	TropJap	M	Aus	TempJap	TropJap	Indica:82.0:Nivara:78.0	TropJap	TropJap	Rufipogon	TempJap	TropJap	Aus
Chr1	4825229	4876244	M	TempJap:85.0:TropJap:84.0	TempJap:97.0:TropJap:94.0	TempJap:97.0:TropJap:94.0	TempJap:97.0:TropJap:94.0	TempJap:97.0:TropJap:94.0	TempJap:97.0:TropJap:94.0	TempJap:97.0:TropJap:94.0	TempJap:97.0:TropJap:94.0	Indica	M	TempJap:85.0:TropJap:82.0	TempJap:93.0:TropJap:90.0	TempJap:95.0:TropJap:92.0	TempJap:97.0:TropJap:94.0	M	TempJap:97.0:TropJap:94.0	TempJap:97.0:TropJap:90.0	M	TempJap:97.0:TropJap:94.0	TempJap:95.0:TropJap:94.0	TempJap:97.0:TropJap:94.0	M	TempJap:96.0:TropJap:92.0	TropJap:80.0:TempJap:77.0	M	TropJap:78.0:TempJap:77.0	M	TempJap:97.0:TropJap:94.0	TempJap:97.0:TropJap:94.0	M	M	M	Nivara:70.0:Indica:69.0	L	TempJap:97.0:TropJap:92.0	M	Aus	TempJap:73.0:TropJap:66.0	TempJap:95.0:TropJap:92.0	M	TempJap:95.0:TropJap:92.0	TempJap:97.0:TropJap:94.0	Rufipogon:53.0:Nivara:52.0	TempJap:95.0:TropJap:94.0	TempJap:93.0:TropJap:90.0	Aromatic:50.0:Aus:48.0
Chr1	4876261	4895120	M	TropJap	TropJap	TropJap	TropJap	TropJap	TropJap	TropJap	TropJap	Aus:94.0:Indica:94.0	M	TropJap	TropJap	TropJap	TropJap	M	TropJap	TempJap:87.0:Rufipogon:80.0	M	TropJap	TropJap	TropJap	M	TropJap	TropJap	M	TropJap	M	TropJap	TropJap	M	M	M	M	TropJap	TropJap	M	Aus:98.0:Indica:98.0	TempJap:87.0:Rufipogon:80.0	TropJap	Aus:79.0:Indica:79.0	TropJap	TropJap	Aromatic:72.0:Rufipogon:71.0	TropJap	TropJap	TropJap
Chr1	4895645	4914578	M	M	TropJap	TropJap	TropJap	TropJap	TropJap	TropJap	TropJap	Aus	M	TropJap	TropJap	TropJap	TropJap	M	TropJap	TempJap:72.0:Rufipogon:64.0	M	TropJap	TropJap	TropJap	M	TropJap	TropJap	M	TropJap	M	TropJap	TropJap	M	M	M	Aus:74.0:Nivara:70.0	TropJap	TropJap	M	Aus	TempJap:72.0:Rufipogon:66.0	TropJap	M	TropJap	TropJap	Rufipogon	TropJap	TropJap	TropJap
Chr1	4914879	4954519	M	TropJap	TropJap	TropJap	TropJap	TropJap	TropJap	TropJap	TropJap	Aus	M	TropJap	TropJap	TropJap	TropJap	M	TropJap	TempJap	M	TropJap	TropJap	TropJap	TropJap	TropJap	TropJap	M	M	M	TropJap	TropJap	M	M	M	M	TropJap:80.0:TempJap:70.0	TropJap	M	Aus	TempJap	TropJap	Aromatic:76.0:Aus:76.0	TropJap	TropJap	Rufipogon:79.0:Aromatic:69.0	TropJap	TropJap	TropJap
Chr1	4954801	4968254	M	TropJap:92.0:TempJap:83.0	TropJap:100.0:TempJap:90.0	TropJap:100.0:TempJap:90.0	TropJap:100.0:TempJap:90.0	TropJap:100.0:TempJap:90.0	TropJap:100.0:TempJap:90.0	TropJap:96.0:TempJap:86.0	TropJap:92.0:TempJap:83.0	Aus	M	TropJap:92.0:TempJap:83.0	TropJap:88.0:TempJap:79.0	TropJap:98.0:TempJap:88.0	TropJap:100.0:TempJap:90.0	M	TropJap:100.0:TempJap:90.0	TempJap	M	TropJap:100.0:TempJap:90.0	TropJap:100.0:TempJap:90.0	TropJap:92.0:TempJap:83.0	TropJap:84.0:TempJap:76.0	TropJap:100.0:TempJap:90.0	TropJap:92.0:TempJap:83.0	TropJap:88.0:TempJap:79.0	M	M	TropJap:98.0:TempJap:88.0	TropJap:100.0:TempJap:90.0	M	M	TropJap:84.0:TempJap:76.0	M	TropJap:96.0:TempJap:86.0	TropJap:100.0:TempJap:90.0	TempJap	Aus	TropJap:100.0:TempJap:90.0	TropJap:94.0:TempJap:85.0	M	TropJap:100.0:TempJap:90.0	TropJap:98.0:TempJap:88.0	Rufipogon	TropJap:96.0:TempJap:86.0	TropJap:90.0:TempJap:81.0	TropJap:100.0:TempJap:90.0
Chr1	4968536	4982718	M	TropJap	TropJap	TropJap	TropJap	TropJap	TropJap	TropJap	TropJap	Aus:98.0:Aromatic:94.0	M	TropJap	TropJap	TropJap	TropJap	M	TropJap	TempJap	M	TropJap	TropJap	TropJap	M	TropJap	TropJap	M	TropJap:82.0:TempJap:74.0	M	TropJap	TropJap	M	M	M	Aus:89.0:Nivara:89.0	Indica:61.0:TempJap:51.0	TropJap	TempJap:81.0:TropJap:80.0	Aus:100.0:Aromatic:96.0	TropJap	TropJap	Aus:65.0:Aromatic:64.0	TropJap	TropJap	Rufipogon	TropJap	TropJap	Indica:61.0:TempJap:53.0
Chr1	4982889	5008879	M	TropJap	TropJap	TropJap	TropJap	TropJap	TropJap	TropJap	TropJap	Indica:98.0:Aus:96.0	Aromatic:88.0:Aus:88.0	TropJap	TropJap	TropJap	TropJap	M	TropJap	TempJap	M	TropJap	TropJap	TropJap	M	TropJap	TropJap	M	M	M	TropJap	TropJap	M	M	M	Indica:95.0:Aus:94.0	Indica:96.0:Aus:94.0	TropJap	M	Aromatic:99.0:Aus:96.0	TropJap	TropJap	M	TropJap	TropJap	Rufipogon	TropJap	TropJap	Aromatic:87.0:Nivara:84.0
Chr1	5008899	5019656	M	TempJap:82.0:TropJap:82.0	TempJap:94.0:TropJap:90.0	TempJap:94.0:TropJap:92.0	TempJap:88.0:TropJap:88.0	TempJap:88.0:TropJap:88.0	TempJap:96.0:TropJap:92.0	TropJap:88.0:TempJap:86.0	TempJap:92.0:TropJap:90.0	Indica:94.0:Aus:86.0	Indica:88.0:Aus:83.0	TempJap:84.0:TropJap:84.0	TropJap:88.0:TempJap:86.0	TempJap:92.0:TropJap:90.0	TempJap:92.0:TropJap:90.0	M	TempJap:88.0:TropJap:88.0	TempJap:96.0:TropJap:90.0	M	TempJap:88.0:TropJap:88.0	TempJap:96.0:TropJap:92.0	TempJap:96.0:TropJap:92.0	M	TropJap:88.0:TempJap:86.0	TempJap:90.0:TropJap:88.0	TropJap:78.0:TempJap:76.0	M	M	TempJap:88.0:TropJap:88.0	TropJap:90.0:TempJap:88.0	M	M	M	Indica:85.0:Aus:78.0	Indica:94.0:Aus:88.0	TropJap:92.0:TempJap:90.0	TropJap:71.0:TempJap:69.0	Aromatic	TempJap:92.0:TropJap:88.0	TempJap:90.0:TropJap:88.0	Indica:63.0:Aus:58.0	TempJap:96.0:TropJap:92.0	TempJap:96.0:TropJap:90.0	Rufipogon	TempJap:96.0:TropJap:90.0	TropJap:86.0:TempJap:84.0	Aus
Chr1	5020110	5032108	M	M	TempJap:100.0:TropJap:94.0	TempJap:100.0:TropJap:94.0	TempJap:100.0:TropJap:94.0	TempJap:100.0:TropJap:94.0	TempJap:100.0:TropJap:94.0	TempJap:100.0:TropJap:94.0	TempJap:100.0:TropJap:94.0	Indica	Indica:88.0:Aus:79.0	TempJap:88.0:TropJap:88.0	TempJap:96.0:TropJap:90.0	TempJap:98.0:TropJap:92.0	TempJap:100.0:TropJap:94.0	M	TempJap:100.0:TropJap:94.0	TempJap:100.0:TropJap:94.0	M	TempJap:100.0:TropJap:94.0	TempJap:96.0:TropJap:90.0	TempJap:100.0:TropJap:94.0	M	TempJap:98.0:TropJap:92.0	TempJap:92.0:TropJap:88.0	M	TempJap:82.0:TropJap:76.0	M	TempJap:100.0:TropJap:94.0	TempJap:98.0:TropJap:92.0	M	M	M	Indica:73.0:Nivara:73.0	Indica	TempJap:100.0:TropJap:94.0	TempJap:94.0:TropJap:88.0	Nivara	TempJap:100.0:TropJap:94.0	TempJap:98.0:TropJap:92.0	Indica:68.0:Aus:64.0	TempJap:100.0:TropJap:94.0	TempJap:100.0:TropJap:94.0	Rufipogon	TempJap:100.0:TropJap:94.0	TempJap:98.0:TropJap:92.0	Aus
Chr1	5032187	5094622	M	M	Aromatic	Aromatic	Aromatic	Aromatic	Aromatic	Aromatic	Aromatic	Indica:92.0:Aus:83.0	Indica:87.0:Aus:85.0	M	Aromatic	Aromatic	Aromatic	M	Aromatic	TempJap	M	Aromatic	Aromatic	Aromatic	M	Aromatic	M	M	M	M	Aromatic	Aromatic	M	M	M	Aus:88.0:Indica:86.0	Indica:88.0:Aus:79.0	Aromatic:92.0:TropJap:82.0	TempJap:75.0:Aromatic:67.0	Aus:91.0:Nivara:87.0	Aromatic	Aromatic	Aus:72.0:Indica:71.0	Aromatic	TempJap	Rufipogon	Aromatic	Aromatic:86.0:TropJap:78.0	Nivara:91.0:Aus:87.0
Chr1	5094807	5110990	M	Aromatic:86.0:TropJap:86.0	Aromatic:100.0:TropJap:100.0	Aromatic:100.0:TropJap:100.0	Aromatic:100.0:TropJap:100.0	Aromatic:100.0:TropJap:100.0	Aromatic:100.0:TropJap:100.0	Aromatic:100.0:TropJap:100.0	Aromatic:100.0:TropJap:100.0	Aus:100.0:Indica:98.0	Aus:98.0:Indica:96.0	Aromatic:84.0:TropJap:84.0	Aromatic:100.0:TropJap:100.0	Aromatic:100.0:TropJap:100.0	Aromatic:100.0:TropJap:100.0	M	Aromatic:100.0:TropJap:100.0	Rufipogon	M	Aromatic:98.0:TropJap:98.0	Aromatic:100.0:TropJap:100.0	Aromatic:98.0:TropJap:98.0	M	Aromatic:100.0:TropJap:100.0	Aromatic:88.0:TropJap:88.0	M	Aromatic:86.0:TropJap:86.0	M	Aromatic:100.0:TropJap:100.0	Aromatic:100.0:TropJap:100.0	M	M	M	Aus:96.0:Indica:94.0	Aus:98.0:Indica:98.0	Aromatic:100.0:TropJap:100.0	Aromatic:74.0:TropJap:74.0	Aus:100.0:Indica:98.0	Aromatic:98.0:TropJap:98.0	Aromatic:98.0:TropJap:98.0	Aus:78.0:Indica:78.0	Aromatic:100.0:TropJap:100.0	Rufipogon	Rufipogon	Aromatic:100.0:TropJap:100.0	Aromatic:100.0:TropJap:100.0	Nivara
Chr1	5111784	5126297	M	TropJap:81.0:Aromatic:76.0	TropJap:97.0:Aromatic:96.0	TropJap:97.0:Aromatic:96.0	TropJap:97.0:Aromatic:92.0	TropJap:95.0:Aromatic:93.0	TropJap:97.0:Aromatic:96.0	TropJap:95.0:Aromatic:90.0	TropJap:97.0:Aromatic:94.0	Aus:94.0:Indica:92.0	Aus:92.0:Indica:90.0	TropJap:89.0:Aromatic:82.0	TropJap:95.0:Aromatic:90.0	TropJap:95.0:Aromatic:88.0	TropJap:97.0:Aromatic:92.0	M	TropJap:97.0:Aromatic:92.0	TempJap	M	TropJap:97.0:Aromatic:96.0	TropJap:97.0:Aromatic:96.0	TropJap:97.0:Aromatic:96.0	M	TropJap:97.0:Aromatic:92.0	TropJap:81.0:Aromatic:76.0	TropJap:80.0:Aromatic:76.0	M	M	TropJap:97.0:Aromatic:92.0	TropJap:97.0:Aromatic:92.0	M	M	M	Aus:85.0:Indica:83.0	Aus:97.0:Indica:94.0	TropJap:97.0:Aromatic:92.0	TropJap:97.0:Aromatic:92.0	Aus:98.0:Indica:94.0	Aromatic:96.0:TropJap:93.0	TropJap:97.0:Aromatic:92.0	Aus:73.0:Indica:69.0	TropJap:97.0:Aromatic:96.0	TempJap	Rufipogon	TropJap:95.0:Aromatic:92.0	TropJap:97.0:Aromatic:92.0	Nivara:80.0:Indica:70.0
Chr1	5126472	5138026	M	M	TempJap:94.0:Aromatic:92.0	TempJap:94.0:Aromatic:92.0	TropJap	TempJap:68.0:Aromatic:62.0	TempJap:96.0:Aromatic:94.0	TropJap	TempJap:96.0:Aromatic:94.0	Indica:94.0:Aus:92.0	Indica:88.0:Aus:86.0	TropJap	TropJap	TropJap	TropJap	M	TropJap	TempJap:100.0:Aromatic:90.0	M	TropJap	TempJap:92.0:Aromatic:90.0	TempJap:96.0:Aromatic:94.0	M	TropJap	TropJap	M	TempJap:86.0:Aromatic:80.0	M	TropJap	TropJap	M	M	M	Indica:88.0:Aus:84.0	Indica:98.0:Aus:94.0	TropJap	TropJap	Indica:94.0:Aus:92.0	TropJap	TropJap	M	TempJap:96.0:Aromatic:94.0	TempJap:100.0:Aromatic:90.0	Rufipogon	Aromatic:96.0:TempJap:90.0	TropJap	Nivara
Chr1	5138057	5217207	M	M	Aromatic:100.0:TempJap:100.0	Aromatic:100.0:TempJap:100.0	Nivara	M	Aromatic:100.0:TempJap:100.0	Nivara	Aromatic:100.0:TempJap:100.0	Aus:98.0:Indica:90.0	Aus:92.0:Nivara:85.0	Nivara	Nivara:78.0:Indica:70.0	Nivara	Nivara	M	Nivara	Aromatic:100.0:TempJap:100.0	M	Nivara	Aromatic:100.0:TempJap:100.0	Aromatic:96.0:TempJap:96.0	M	Nivara	Nivara:68.0:Indica:58.0	M	Aromatic:90.0:TempJap:90.0	M	Nivara	Nivara	M	M	M	Indica:94.0:Nivara:91.0	Indica:98.0:Aus:90.0	Nivara	Nivara	Aus:98.0:Indica:90.0	Nivara	Nivara	M	Aromatic:100.0:TempJap:100.0	Aromatic:100.0:TempJap:100.0	Rufipogon	Aromatic:100.0:TempJap:100.0	Nivara	Nivara
Chr1	5217340	5228821	M	Aromatic:82.0:TropJap:80.0	Aromatic:100.0:TempJap:92.0	Aromatic:100.0:TempJap:92.0	Aromatic:100.0:TempJap:92.0	Aromatic:100.0:TempJap:92.0	Aromatic:96.0:TropJap:90.0	Aromatic:100.0:TempJap:92.0	Aromatic:100.0:TempJap:92.0	Aus	M	Aromatic:80.0:TropJap:80.0	Aromatic:94.0:TempJap:86.0	Aromatic:100.0:TempJap:92.0	Aromatic:100.0:TempJap:92.0	M	Aromatic:100.0:TempJap:92.0	TempJap:100.0:Aromatic:92.0	M	Aromatic:100.0:TempJap:92.0	Aromatic:100.0:TempJap:92.0	Aromatic:100.0:TempJap:92.0	M	Aromatic:100.0:TempJap:92.0	Aromatic:88.0:TropJap:86.0	M	Aromatic:92.0:TempJap:84.0	M	Aromatic:100.0:TempJap:92.0	Aromatic:100.0:TempJap:92.0	M	M	M	Indica	Indica	Aromatic:100.0:TempJap:92.0	Aromatic:100.0:TempJap:92.0	Aus	TempJap:98.0:Aromatic:90.0	Aromatic:100.0:TempJap:92.0	Aromatic:60.0:Rufipogon:60.0	Aromatic:100.0:TempJap:92.0	TempJap:100.0:Aromatic:92.0	Rufipogon:88.0:Nivara:86.0	Aromatic:100.0:TempJap:92.0	Aromatic:98.0:TempJap:90.0	Nivara
Chr1	5229605	5250395	M	Aromatic:90.0:TempJap:88.0	Aromatic:92.0:TempJap:92.0	Aromatic:98.0:TempJap:98.0	Aromatic:96.0:TropJap:96.0	Aromatic:96.0:TropJap:96.0	Aromatic:96.0:TropJap:96.0	Aromatic:96.0:TropJap:96.0	Aromatic:100.0:TempJap:98.0	Aus	Aus	Aromatic:90.0:TropJap:90.0	Aromatic:96.0:TropJap:96.0	Aromatic:96.0:TropJap:96.0	Aromatic:100.0:TempJap:98.0	M	Aromatic:96.0:TropJap:96.0	Aromatic:100.0:TempJap:98.0	M	TropJap:94.0:Aromatic:92.0	Aromatic:94.0:TropJap:94.0	Aromatic:98.0:TempJap:96.0	Aromatic:82.0:TempJap:80.0	Aromatic:98.0:TempJap:96.0	Aromatic:88.0:TempJap:86.0	TropJap:84.0:Aromatic:82.0	M	M	Aromatic:96.0:TropJap:96.0	TropJap:94.0:Aromatic:92.0	M	M	Aromatic:78.0:TropJap:78.0	Indica:90.0:Nivara:89.0	Indica	Aromatic:94.0:TempJap:92.0	Aromatic:100.0:TempJap:98.0	Aus	Aromatic:100.0:TempJap:98.0	Aromatic:96.0:TempJap:94.0	M	Aromatic:98.0:TempJap:96.0	Aromatic:100.0:TempJap:98.0	Rufipogon:75.0:Nivara:70.0	Aromatic:100.0:TempJap:98.0	Aromatic:92.0:TempJap:92.0	Nivara
Chr1	5250421	5323760	M	Aromatic:80.0:TempJap:78.0	TempJap:95.0:Aromatic:94.0	TempJap:97.0:Aromatic:96.0	TempJap:97.0:Aromatic:96.0	TempJap:97.0:Aromatic:96.0	TempJap:97.0:Aromatic:96.0	TempJap:97.0:Aromatic:96.0	TempJap:93.0:Aromatic:92.0	Aus	Aus	Aromatic:80.0:TropJap:80.0	TropJap:92.0:TempJap:91.0	TempJap:97.0:Aromatic:96.0	TempJap:95.0:Aromatic:94.0	M	TempJap:97.0:Aromatic:96.0	TempJap	M	TempJap:97.0:Aromatic:96.0	TempJap:91.0:Aromatic:90.0	TempJap:97.0:Aromatic:96.0	M	TempJap:97.0:Aromatic:96.0	TropJap:86.0:TempJap:83.0	M	M	M	TempJap:93.0:Aromatic:92.0	TempJap:97.0:Aromatic:96.0	M	M	TempJap:81.0:Aromatic:78.0	Indica	Indica:88.0:Nivara:88.0	TempJap:97.0:Aromatic:96.0	TempJap:97.0:Aromatic:96.0	Aus	TempJap	TempJap:97.0:Aromatic:96.0	Indica:63.0:Nivara:63.0	TempJap:97.0:Aromatic:96.0	TempJap	Rufipogon	TempJap:97.0:Aromatic:96.0	TempJap:97.0:Aromatic:96.0	Nivara
Chr1	5324640	5356121	M	Aromatic:80.0:TempJap:80.0	TempJap:100.0:Aromatic:96.0	TempJap:100.0:Aromatic:96.0	TempJap:100.0:Aromatic:96.0	TempJap:100.0:Aromatic:96.0	TempJap:100.0:Aromatic:96.0	TempJap:100.0:Aromatic:96.0	TempJap:100.0:Aromatic:96.0	Aus:100.0:Indica:99.0	Aus:98.0:Indica:97.0	TempJap:80.0:TropJap:78.0	TempJap:98.0:Aromatic:94.0	TempJap:98.0:Aromatic:94.0	TempJap:100.0:Aromatic:96.0	M	TempJap:100.0:Aromatic:96.0	TempJap:100.0:Aromatic:96.0	M	TempJap:98.0:Aromatic:94.0	TempJap:98.0:Aromatic:94.0	TempJap:100.0:Aromatic:96.0	M	TempJap:100.0:Aromatic:96.0	TempJap:96.0:Aromatic:92.0	M	M	M	TempJap:100.0:Aromatic:96.0	TempJap:100.0:Aromatic:96.0	M	M	M	Aus:97.0:Indica:97.0	Nivara:96.0:Indica:91.0	TempJap:100.0:Aromatic:96.0	TempJap:100.0:Aromatic:96.0	Aus:100.0:Indica:99.0	TempJap:96.0:Aromatic:92.0	TempJap:100.0:Aromatic:96.0	M	TempJap:100.0:Aromatic:96.0	TempJap:100.0:Aromatic:96.0	Rufipogon	TempJap:100.0:Aromatic:96.0	TempJap:100.0:Aromatic:96.0	Indica:99.0:Aus:96.0
Chr1	5356134	5436395	M	Aromatic:88.0:TropJap:82.0	Aromatic:100.0:TropJap:92.0	Aromatic:100.0:TropJap:92.0	Aromatic:100.0:TropJap:92.0	Aromatic:100.0:TropJap:92.0	Aromatic:100.0:TropJap:92.0	Aromatic:98.0:TropJap:92.0	TempJap	Indica	Indica	M	Aromatic:98.0:TropJap:90.0	Aromatic:98.0:TropJap:92.0	Aromatic:100.0:TropJap:92.0	M	Aromatic:100.0:TropJap:92.0	TempJap	M	Aromatic:96.0:TropJap:92.0	Aromatic:100.0:TropJap:92.0	Aromatic:98.0:TropJap:90.0	M	Aromatic:98.0:TropJap:90.0	Aromatic:88.0:TropJap:82.0	M	M	M	Aromatic:98.0:TropJap:90.0	Aromatic:100.0:TropJap:92.0	M	M	M	Nivara:86.0:Indica:85.0	Nivara:90.0:Indica:80.0	Aromatic:98.0:TropJap:90.0	Aromatic:94.0:TropJap:88.0	Aus	TempJap	Aromatic:100.0:TropJap:92.0	Nivara:64.0:Rufipogon:64.0	Aromatic:100.0:TropJap:92.0	TempJap	Rufipogon	Aromatic:100.0:TropJap:92.0	Aromatic:94.0:TropJap:90.0	Nivara:76.0:Aus:71.0
Chr1	5436562	5453364	M	M	Aromatic:98.0:TropJap:92.0	Aromatic:100.0:TropJap:90.0	Aromatic:96.0:TropJap:94.0	Aromatic:96.0:TropJap:94.0	Aromatic:96.0:TropJap:94.0	Aromatic:96.0:TropJap:94.0	TempJap	Indica:89.0:Rufipogon:86.0	Indica:83.0:Rufipogon:78.0	M	TropJap:90.0:Aromatic:88.0	Aromatic:88.0:TropJap:86.0	Aromatic:100.0:TropJap:90.0	M	Aromatic:94.0:TropJap:94.0	TempJap	M	Aromatic:96.0:TropJap:94.0	Aromatic:94.0:TropJap:92.0	Aromatic:100.0:TropJap:90.0	M	Aromatic:96.0:TropJap:94.0	Aromatic:86.0:TropJap:78.0	M	Aromatic:88.0:TropJap:86.0	M	Aromatic:96.0:TropJap:94.0	Aromatic:96.0:TropJap:94.0	M	M	M	Indica:81.0:Nivara:81.0	Nivara	Aromatic:100.0:TropJap:90.0	Aromatic:92.0:TropJap:90.0	Aus	TempJap	Aromatic:94.0:TropJap:92.0	Aus:80.0:Nivara:80.0	Aromatic:100.0:TropJap:90.0	TempJap	Rufipogon:84.0:Aus:83.0	Aromatic:100.0:TropJap:90.0	Aromatic:96.0:TropJap:88.0	Indica:85.0:Nivara:80.0
Chr1	5453592	5506141	M	M	Aromatic:100.0:TropJap:90.0	Aromatic:100.0:TropJap:90.0	Aromatic:100.0:TropJap:90.0	Aromatic:100.0:TropJap:90.0	Aromatic:100.0:TropJap:90.0	Aromatic:100.0:TropJap:90.0	TempJap	Aromatic:100.0:TropJap:90.0	M	Aromatic:82.0:TropJap:76.0	Aromatic:94.0:TropJap:88.0	Aromatic:98.0:TropJap:90.0	Aromatic:100.0:TropJap:90.0	M	Aromatic:100.0:TropJap:90.0	TempJap	M	Aromatic:100.0:TropJap:90.0	Aromatic:100.0:TropJap:90.0	Aromatic:96.0:TropJap:88.0	M	Aromatic:98.0:TropJap:88.0	Aromatic:80.0:TropJap:78.0	M	Aromatic:88.0:TropJap:84.0	M	Aromatic:98.0:TropJap:88.0	Aromatic:100.0:TropJap:90.0	M	M	M	Indica:87.0:Nivara:84.0	Nivara:85.0:Aus:76.0	Aromatic:100.0:TropJap:90.0	Aromatic:100.0:TropJap:90.0	Aus	TempJap	Aromatic:100.0:TropJap:90.0	M	Aromatic:100.0:TropJap:90.0	TempJap	Rufipogon	Aromatic:100.0:TropJap:90.0	Aromatic:100.0:TropJap:90.0	Nivara:81.0:Aus:80.0
Chr1	5506757	5519193	M	Aromatic:82.0:TropJap:80.0	Aromatic:98.0:TropJap:96.0	Aromatic:98.0:TropJap:96.0	Aromatic:98.0:TropJap:96.0	Aromatic:100.0:TropJap:96.0	Aromatic:100.0:TropJap:96.0	Aromatic:100.0:TropJap:96.0	TempJap:96.0:Aromatic:86.0	Aromatic:96.0:TropJap:94.0	M	Aromatic:94.0:TropJap:92.0	Aromatic:94.0:TropJap:90.0	Aromatic:98.0:TropJap:96.0	Aromatic:98.0:TropJap:96.0	M	Aromatic:98.0:TropJap:96.0	TempJap	M	Aromatic:94.0:TropJap:92.0	Aromatic:100.0:TropJap:96.0	Aromatic:100.0:TropJap:96.0	M	Aromatic:98.0:TropJap:94.0	Aromatic:92.0:TropJap:90.0	M	Aromatic:88.0:TropJap:84.0	M	Aromatic:100.0:TropJap:96.0	Aromatic:98.0:TropJap:96.0	M	M	M	Indica:76.0:Nivara:74.0	Nivara	Aromatic:100.0:TropJap:96.0	Aromatic:98.0:TropJap:94.0	Aus	TempJap	Aromatic:96.0:TropJap:94.0	Indica:70.0:Nivara:68.0	Aromatic:100.0:TropJap:96.0	TempJap	Rufipogon	Aromatic:98.0:TropJap:94.0	Aromatic:98.0:TropJap:96.0	Nivara
Chr1	5519250	5527652	M	M	Aromatic:96.0:TropJap:94.0	Aromatic:96.0:TropJap:94.0	Aromatic:96.0:TropJap:94.0	Aromatic:96.0:TropJap:94.0	Aromatic:96.0:TropJap:94.0	Aromatic:96.0:TropJap:94.0	TempJap	Aromatic:100.0:TropJap:90.0	M	Aromatic:88.0:TropJap:88.0	Aromatic:86.0:TropJap:84.0	Aromatic:92.0:TropJap:90.0	Aromatic:96.0:TropJap:94.0	M	Aromatic:96.0:TropJap:94.0	TempJap	M	Aromatic:92.0:TropJap:90.0	Aromatic:96.0:TropJap:94.0	Aromatic:100.0:TropJap:90.0	M	Aromatic:96.0:TropJap:94.0	M	M	Aromatic:86.0:TropJap:80.0	M	Aromatic:94.0:TropJap:92.0	Aromatic:96.0:TropJap:94.0	M	M	M	Indica:92.0:Nivara:86.0	Nivara	Aromatic:96.0:TropJap:94.0	Aromatic:96.0:TropJap:94.0	Aus	TempJap	Aromatic:94.0:TropJap:92.0	Indica:76.0:Nivara:73.0	Aromatic:96.0:TropJap:94.0	TempJap	Rufipogon	Aromatic:100.0:TropJap:90.0	Aromatic:96.0:TropJap:94.0	Nivara
Chr1	5527811	5549333	M	Aromatic:80.0:TropJap:80.0	Aromatic:100.0:TropJap:94.0	Aromatic:100.0:TropJap:94.0	Aromatic:98.0:TropJap:92.0	Aromatic:100.0:TropJap:94.0	Aromatic:100.0:TropJap:94.0	Aromatic:100.0:TropJap:94.0	TempJap	Aromatic:100.0:TropJap:94.0	M	Aromatic:90.0:TropJap:90.0	Aromatic:98.0:TropJap:94.0	Aromatic:96.0:TropJap:92.0	Aromatic:100.0:TropJap:94.0	M	Aromatic:100.0:TropJap:94.0	TempJap	M	Aromatic:98.0:TropJap:94.0	Aromatic:94.0:TropJap:88.0	Aromatic:100.0:TropJap:94.0	M	Aromatic:98.0:TropJap:94.0	Aromatic:86.0:TropJap:84.0	M	Aromatic:88.0:TropJap:82.0	M	Aromatic:100.0:TropJap:94.0	Aromatic:100.0:TropJap:94.0	M	M	M	Indica:84.0:Nivara:79.0	Nivara:76.0:Aus:66.0	Aromatic:98.0:TropJap:92.0	Aromatic:90.0:TropJap:86.0	Aus	TempJap	Aromatic:100.0:TropJap:94.0	Nivara:62.0:Indica:60.0	Aromatic:100.0:TropJap:94.0	TempJap	Rufipogon	Aromatic:92.0:TropJap:86.0	Aromatic:100.0:TropJap:94.0	Nivara:79.0:Indica:72.0
Chr1	5668646	5708511	M	Aromatic:86.0:TropJap:86.0	TropJap:54.0:Aromatic:50.0	Aromatic:96.0:TempJap:92.0	Aromatic:96.0:TempJap:92.0	Aromatic:96.0:TempJap:92.0	Aromatic:96.0:TempJap:92.0	Aromatic:94.0:TropJap:92.0	TempJap:92.0:Aromatic:88.0	Nivara	M	Aromatic:84.0:TropJap:82.0	Aromatic:86.0:TropJap:86.0	Aromatic:96.0:TempJap:92.0	Aromatic:96.0:TempJap:92.0	M	Aromatic:96.0:TempJap:92.0	TempJap:92.0:Aromatic:88.0	M	Aromatic:96.0:TempJap:92.0	Aromatic:94.0:TempJap:90.0	Aromatic:96.0:TempJap:92.0	M	Aromatic:90.0:TempJap:87.0	Aromatic:86.0:TropJap:86.0	M	M	M	Aromatic:94.0:TempJap:90.0	Aromatic:96.0:TempJap:92.0	M	M	M	M	Indica	Nivara	Aromatic:94.0:TempJap:92.0	Aus:98.0:Nivara:88.0	TempJap:92.0:Aromatic:88.0	Aromatic:96.0:TempJap:92.0	Rufipogon	Nivara	Aromatic:96.0:TempJap:92.0	Rufipogon	Aromatic:96.0:TempJap:92.0	Aromatic:90.0:TempJap:86.0	Nivara
Chr1	5709047	5778682	M	M	TempJap:59.0:Aromatic:55.0	TempJap:94.0:TropJap:90.0	TempJap:92.0:TropJap:88.0	M	TempJap:94.0:TropJap:90.0	TempJap:94.0:TropJap:90.0	TempJap:92.0:TropJap:88.0	Nivara	M	TropJap:86.0:TempJap:82.0	TempJap:88.0:TropJap:84.0	TempJap:94.0:TropJap:90.0	L	M	TempJap:94.0:TropJap:90.0	TempJap:96.0:Aromatic:90.0	M	TempJap:94.0:TropJap:90.0	TempJap:94.0:TropJap:90.0	TempJap:90.0:TropJap:86.0	M	TempJap:94.0:TropJap:90.0	TempJap:78.0:TropJap:74.0	M	M	M	TempJap:94.0:TropJap:90.0	TempJap:94.0:TropJap:90.0	M	M	M	M	Rufipogon:80.0:Indica:72.0	Nivara	TempJap:92.0:TropJap:90.0	Aus	TempJap:92.0:Aromatic:90.0	TempJap:94.0:TropJap:90.0	Rufipogon:85.0:Indica:78.0	Nivara	TempJap:96.0:Aromatic:92.0	Indica:86.0:Rufipogon:80.0	TempJap:92.0:Aromatic:86.0	TempJap:94.0:TropJap:90.0	Nivara
Chr1	5778703	5784363	M	M	L	Aromatic:100.0:Indica:98.0	Aromatic:100.0:Indica:98.0	M	Aromatic:100.0:Indica:98.0	Aromatic:100.0:Indica:98.0	Aromatic:100.0:Indica:98.0	Aromatic:98.0:Indica:98.0	Aromatic:92.0:Indica:92.0	M	Aromatic:84.0:Indica:82.0	Aromatic:100.0:Indica:98.0	Aus:96.0:Nivara:96.0	M	Aromatic:100.0:Indica:98.0	Aromatic:98.0:Indica:96.0	M	Aromatic:98.0:Indica:96.0	Aromatic:100.0:Indica:98.0	Aromatic:100.0:Indica:98.0	M	Aromatic:100.0:Indica:98.0	M	M	Aus:82.0:Nivara:82.0	M	Aromatic:96.0:Indica:94.0	Aromatic:100.0:Indica:98.0	M	M	M	M	Aromatic:98.0:Indica:98.0	Aus:94.0:Nivara:94.0	Aromatic:96.0:Indica:94.0	Aus:96.0:Nivara:96.0	Aromatic:100.0:Indica:98.0	Aromatic:94.0:TempJap:94.0	Aromatic:79.0:Indica:79.0	Aus:96.0:Nivara:94.0	Aromatic:98.0:Indica:96.0	Rufipogon	Aromatic:98.0:Indica:96.0	Aromatic:94.0:TempJap:94.0	Aus:96.0:Nivara:94.0
Chr1	5784371	5795423	M	M	Aromatic:91.0:Indica:91.0	Aromatic:100.0:TempJap:100.0	Aromatic:98.0:Indica:98.0	Aromatic:87.0:Indica:87.0	Aromatic:98.0:Indica:98.0	Aromatic:98.0:Indica:98.0	Aromatic:98.0:Indica:98.0	Aromatic:98.0:Indica:98.0	Aromatic:94.0:Indica:94.0	Aromatic:96.0:TempJap:96.0	Aromatic:100.0:TempJap:100.0	Aromatic:100.0:TempJap:100.0	Nivara	M	Aromatic:100.0:TempJap:100.0	Aromatic:100.0:TempJap:100.0	M	Aromatic:100.0:TempJap:100.0	Aromatic:96.0:Indica:96.0	Aromatic:98.0:Indica:98.0	M	Aromatic:100.0:TempJap:100.0	Aromatic:96.0:TempJap:96.0	M	Nivara:82.0:Indica:72.0	M	Aromatic:96.0:Indica:96.0	Aromatic:100.0:TempJap:100.0	M	M	Nivara	Nivara:93.0:Indica:91.0	Aromatic:94.0:Indica:94.0	Nivara	Aromatic:98.0:TempJap:98.0	Aus	Aromatic:96.0:Indica:96.0	Aromatic:100.0:TempJap:100.0	M	Nivara	Aromatic:100.0:TempJap:100.0	M	Aromatic:100.0:TempJap:100.0	Aromatic:100.0:TempJap:100.0	Nivara
Chr1	5795503	5799040	M	Aromatic:96.0:Indica:96.0	Aromatic:90.0:Indica:90.0	Aromatic:98.0:Indica:98.0	Aromatic:100.0:Indica:100.0	Aromatic:89.0:Indica:89.0	Aromatic:100.0:Indica:100.0	Aromatic:100.0:Indica:100.0	Aromatic:100.0:Indica:100.0	Aromatic:98.0:Indica:98.0	Aromatic:98.0:Indica:98.0	Aromatic:94.0:Indica:94.0	Aromatic:96.0:Indica:96.0	Aromatic:100.0:Indica:100.0	Nivara	M	Aromatic:100.0:Indica:100.0	Aromatic:96.0:Indica:96.0	M	Aromatic:98.0:Indica:98.0	Aromatic:98.0:Indica:98.0	Aromatic:100.0:Indica:100.0	Aromatic:82.0:Indica:82.0	Aromatic:96.0:Indica:96.0	Aromatic:94.0:Indica:94.0	M	M	M	Aromatic:100.0:Indica:100.0	Aromatic:100.0:Indica:100.0	M	M	M	Aromatic:86.0:Aus:86.0	Aromatic:100.0:Indica:100.0	Nivara	Aromatic:100.0:Indica:100.0	Aus	Aromatic:96.0:Indica:96.0	Aromatic:98.0:Indica:98.0	M	Nivara	Aromatic:98.0:Indica:98.0	M	Aromatic:100.0:Indica:100.0	Aromatic:98.0:Indica:98.0	Nivara:94.0:Aus:88.0
Chr1	5799111	5975861	M	Aromatic:86.0:TempJap:86.0	Aromatic:58.0:TempJap:58.0	Aromatic:100.0:TempJap:100.0	Aromatic:100.0:TempJap:100.0	M	Aromatic:100.0:TempJap:100.0	Aromatic:96.0:TempJap:96.0	Aromatic:100.0:TempJap:100.0	Aromatic:96.0:TempJap:96.0	Aromatic:94.0:TempJap:94.0	Aromatic:92.0:TempJap:92.0	Aromatic:98.0:TempJap:98.0	Aromatic:100.0:TempJap:100.0	Nivara	M	Aromatic:100.0:TempJap:100.0	Aromatic:100.0:TempJap:100.0	M	Aromatic:98.0:TempJap:98.0	Aromatic:100.0:TempJap:100.0	Aromatic:94.0:TempJap:94.0	M	Aromatic:96.0:TempJap:96.0	Aromatic:92.0:TempJap:92.0	M	M	M	Aromatic:100.0:TempJap:100.0	Aromatic:100.0:TempJap:100.0	M	M	M	Nivara:76.0:Indica:73.0	Aromatic:100.0:TempJap:100.0	Nivara	Aromatic:98.0:TempJap:98.0	Aus	Aromatic:100.0:TempJap:100.0	Aromatic:94.0:TempJap:94.0	Aromatic:60.0:TempJap:60.0	Nivara	Aromatic:100.0:TempJap:100.0	Indica:81.0:Rufipogon:81.0	Indica	Aromatic:98.0:TempJap:98.0	Nivara:81.0:Aus:76.0
Chr1	5975978	6010822	M	TropJap	TropJap	TropJap	TropJap	TropJap	TropJap	TropJap	TropJap	TempJap:94.0:Aromatic:90.0	Aromatic:88.0:TempJap:86.0	TropJap	TropJap	TropJap	TropJap:60.0:Nivara:59.0	M	TropJap	TempJap:92.0:Aromatic:90.0	M	TropJap	TropJap	TropJap	M	TropJap	TropJap	M	M	M	TropJap	TropJap	M	Indica	M	M	TempJap:92.0:Aromatic:90.0	Nivara:61.0:TropJap:60.0	TropJap	Aus	Aromatic:96.0:TempJap:94.0	Aromatic:92.0:TempJap:90.0	TempJap:61.0:Indica:60.0	Nivara:61.0:TropJap:60.0	Aromatic:96.0:TempJap:94.0	Rufipogon	Rufipogon:73.0:Indica:65.0	TropJap	Aus:72.0:Nivara:69.0
Chr1	6010838	6023592	M	TropJap	TropJap	TropJap	TropJap	TropJap	TropJap	TropJap	TropJap	Aromatic:98.0:TempJap:98.0	Aromatic:90.0:TempJap:90.0	TropJap	TropJap	TropJap	TropJap	M	TropJap	Aromatic:96.0:TempJap:96.0	M	TropJap	TropJap	TropJap	M	TropJap	TropJap	M	M	M	TropJap	TropJap	M	Indica	M	Rufipogon:70.0:Indica:68.0	Aromatic:98.0:TempJap:98.0	TropJap	TropJap	Aus	Aromatic:100.0:TempJap:100.0	Aromatic:92.0:TempJap:92.0	Aromatic:61.0:Rufipogon:61.0	TropJap	Aromatic:100.0:TempJap:100.0	Nivara	Rufipogon	TropJap	Aus
Chr1	6023708	6128589	M	TropJap	TropJap	TropJap	TropJap	TropJap	TropJap	TropJap	TropJap	Aromatic:96.0:TempJap:96.0	Aromatic:91.0:TempJap:89.0	TropJap	TropJap	TropJap	TropJap	M	TropJap	Aromatic:100.0:TempJap:98.0	Rufipogon	TropJap	TropJap	TropJap	M	TropJap	TropJap	M	M	M	TropJap	TropJap	M	M	M	Aromatic:57.0:Indica:56.0	Aromatic:100.0:TempJap:98.0	TropJap	TropJap	Aus:100.0:Nivara:91.0	Aromatic:100.0:TempJap:98.0	Aromatic:100.0:TempJap:98.0	Aromatic:61.0:Indica:61.0	TropJap	Aromatic:100.0:TempJap:98.0	Nivara:82.0:Aus:79.0	Rufipogon	TropJap	Aus:64.0:TropJap:62.0
Chr1	6128701	6195991	M	M	TropJap	TropJap	TropJap	TropJap	TropJap	TropJap	TropJap	Indica	Indica	M	TropJap	TropJap	TropJap	M	TropJap	Aromatic:96.0:TempJap:86.0	M	TropJap	TropJap	TropJap	M	TropJap	TropJap	M	TropJap	M	TropJap	TropJap	M	M	M	Indica:70.0:Nivara:62.0	Indica	TropJap	TropJap	Aus	Aromatic	L	Indica	TropJap	Aromatic:98.0:TempJap:88.0	Rufipogon:66.0:Nivara:63.0	Rufipogon:69.0:Indica:60.0	TropJap	TempJap:60.0:Aromatic:56.0
Chr1	6196896	6245334	M	M	Nivara:58.0:TropJap:55.0	Nivara:58.0:TropJap:55.0	TropJap	TropJap	TropJap	TropJap	Nivara:56.0:TropJap:55.0	Indica	Indica	TropJap	TropJap	TropJap	Nivara:58.0:TropJap:55.0	M	TropJap	Aromatic:98.0:TempJap:98.0	M	TropJap	TropJap	Nivara:54.0:TropJap:53.0	M	TropJap	TropJap	M	M	M	TropJap	TropJap	M	M	M	M	Indica	Nivara:58.0:TropJap:55.0	TropJap	Aus	L	TropJap	Indica	Nivara:58.0:TropJap:55.0	Aromatic:98.0:TempJap:98.0	Rufipogon:80.0:Indica:70.0	Rufipogon:77.0:Aromatic:70.0	TropJap	Aromatic:98.0:TempJap:98.0
Chr1	6245570	6265807	M	M	Indica	Indica	Aromatic:94.0:TempJap:92.0	M	Aromatic:96.0:TempJap:94.0	Aromatic:94.0:TempJap:92.0	Indica	Indica	Indica	Aromatic:88.0:TempJap:86.0	Aromatic:94.0:TempJap:92.0	Aromatic:92.0:TempJap:90.0	Indica	M	Aromatic:96.0:TempJap:94.0	TempJap:98.0:Aromatic:92.0	M	Aromatic:94.0:TempJap:92.0	Aromatic:96.0:TempJap:94.0	Indica	M	Aromatic:94.0:TempJap:92.0	Aromatic:94.0:TempJap:88.0	M	Indica	M	Aromatic:96.0:TempJap:94.0	Aromatic:96.0:TempJap:94.0	M	M	M	Indica:87.0:Nivara:87.0	Indica	Indica	M	Aus	Aus	Nivara	Indica	Indica	TempJap:98.0:Aromatic:92.0	Rufipogon:71.0:Indica:68.0	TempJap:98.0:Aromatic:92.0	Aromatic:74.0:TempJap:74.0	TempJap:98.0:Aromatic:92.0
Chr1	6266659	6283001	M	TempJap:86.0:Aromatic:82.0	Nivara	Nivara	TempJap:98.0:Aromatic:94.0	M	TempJap:100.0:Aromatic:96.0	TempJap:100.0:Aromatic:96.0	Nivara	Indica	Indica	TempJap:90.0:Aromatic:86.0	TempJap:94.0:Aromatic:90.0	TempJap:96.0:Aromatic:92.0	Nivara	M	TempJap:96.0:Aromatic:92.0	TempJap:100.0:Aromatic:96.0	Indica	TempJap:100.0:Aromatic:96.0	TempJap:94.0:Aromatic:90.0	Nivara	TempJap:80.0:Aromatic:76.0	TempJap:100.0:Aromatic:96.0	M	TempJap:82.0:Aromatic:78.0	Nivara:62.0:TropJap:56.0	M	TempJap:100.0:Aromatic:96.0	TempJap:100.0:Aromatic:96.0	M	M	M	Indica:65.0:Nivara:62.0	Indica	Nivara	M	Aus	Aus	Nivara	Indica	Nivara	TempJap:100.0:Aromatic:96.0	Rufipogon	TempJap:96.0:Aromatic:92.0	Nivara	TempJap:100.0:Aromatic:96.0
Chr1	6283052	6440250	M	Aromatic:90.0:TempJap:88.0	TropJap:66.0:TempJap:58.0	TropJap:68.0:TempJap:60.0	Aromatic:100.0:TempJap:98.0	TropJap:85.0:Aromatic:84.0	Aromatic:100.0:TempJap:98.0	Aromatic:100.0:TempJap:98.0	TropJap:66.0:TempJap:58.0	Rufipogon:59.0:Indica:58.0	Rufipogon:57.0:Indica:48.0	Aromatic:86.0:TempJap:84.0	Aromatic:92.0:TempJap:90.0	Aromatic:96.0:TempJap:94.0	TropJap:66.0:TempJap:58.0	M	Aromatic:100.0:TempJap:98.0	Aromatic:100.0:TempJap:98.0	M	Aromatic:100.0:TempJap:98.0	Aromatic:98.0:TempJap:96.0	TropJap:66.0:TempJap:58.0	Aromatic:80.0:TempJap:78.0	Aromatic:98.0:TempJap:96.0	Aromatic:80.0:TempJap:78.0	Aromatic:80.0:TempJap:80.0	M	M	Aromatic:100.0:TempJap:98.0	Aromatic:100.0:TempJap:98.0	M	M	M	Nivara:64.0:Indica:63.0	Indica:57.0:Rufipogon:57.0	TropJap:66.0:TempJap:58.0	Aromatic:78.0:TempJap:78.0	Aus	Aus	Nivara	Indica:75.0:Rufipogon:72.0	TropJap:66.0:TempJap:58.0	Aromatic:100.0:TempJap:98.0	Rufipogon	Aromatic:100.0:TempJap:98.0	Nivara	Aromatic:100.0:TempJap:98.0
Chr1	6440775	6452390	M	Aromatic:94.0:TempJap:94.0	Aromatic:100.0:TempJap:100.0	Aromatic:100.0:TempJap:100.0	Aromatic:100.0:TempJap:100.0	Aromatic:100.0:TempJap:100.0	Aromatic:100.0:TempJap:100.0	Aromatic:100.0:TempJap:100.0	Aromatic:100.0:TempJap:100.0	Indica:88.0:Rufipogon:82.0	Indica:88.0:Rufipogon:82.0	Aromatic:88.0:TempJap:88.0	Aromatic:96.0:TempJap:96.0	Aromatic:100.0:TempJap:100.0	Aromatic:100.0:TempJap:100.0	M	Aromatic:100.0:TempJap:100.0	Aromatic:100.0:TempJap:100.0	M	Aromatic:100.0:TempJap:100.0	Aromatic:98.0:TempJap:98.0	Aromatic:100.0:TempJap:100.0	M	Aromatic:98.0:TempJap:98.0	Aromatic:92.0:TempJap:92.0	M	Aromatic:88.0:TempJap:88.0	M	Aromatic:100.0:TempJap:100.0	Aromatic:100.0:TempJap:100.0	M	M	M	Nivara:89.0:Indica:85.0	Indica:88.0:Rufipogon:82.0	Aromatic:100.0:TempJap:100.0	Aromatic:100.0:TempJap:100.0	Aus	Aus	Nivara	Indica	Aromatic:100.0:TempJap:100.0	Aromatic:100.0:TempJap:100.0	Rufipogon:87.0:Nivara:83.0	Aromatic:98.0:TempJap:98.0	Nivara	Aromatic:100.0:TempJap:100.0
Chr1	6452489	6464230	M	M	TempJap:98.0:Aromatic:94.0	TempJap:98.0:Aromatic:94.0	TempJap:96.0:Aromatic:94.0	TempJap:98.0:Aromatic:96.0	TempJap:98.0:Aromatic:96.0	TempJap:98.0:Aromatic:96.0	TempJap:96.0:Aromatic:94.0	Rufipogon	Rufipogon:64.0:Nivara:55.0	TempJap:86.0:Aromatic:84.0	TempJap:98.0:Aromatic:96.0	TempJap:98.0:Aromatic:96.0	TempJap:98.0:Aromatic:94.0	M	TempJap:98.0:Aromatic:96.0	TempJap:98.0:Aromatic:96.0	M	TempJap:96.0:Aromatic:92.0	TempJap:96.0:Aromatic:94.0	TempJap:98.0:Aromatic:94.0	M	TempJap:98.0:Aromatic:96.0	TempJap:86.0:Aromatic:84.0	M	TempJap:80.0:Aromatic:76.0	M	TempJap:98.0:Aromatic:96.0	TempJap:98.0:Aromatic:96.0	M	M	M	Nivara:75.0:Indica:73.0	Rufipogon	TempJap:98.0:Aromatic:96.0	TempJap:98.0:Aromatic:94.0	Aus	Aus	Nivara	Indica	TempJap:98.0:Aromatic:96.0	TempJap:98.0:Aromatic:96.0	Rufipogon	TempJap:96.0:Aromatic:92.0	Nivara	TempJap:98.0:Aromatic:94.0
Chr1	6466710	6489298	M	M	Aromatic:100.0:TempJap:100.0	Aromatic:100.0:TempJap:100.0	Aromatic:100.0:TempJap:100.0	Aromatic:100.0:TempJap:100.0	Aromatic:100.0:TempJap:100.0	Aromatic:100.0:TempJap:100.0	Aromatic:100.0:TempJap:100.0	Indica:98.0:Rufipogon:92.0	Indica:95.0:Rufipogon:90.0	Aromatic:90.0:TempJap:90.0	Aromatic:92.0:TempJap:92.0	Aromatic:100.0:TempJap:100.0	Aromatic:100.0:TempJap:100.0	M	Aromatic:100.0:TempJap:100.0	Aromatic:100.0:TempJap:100.0	M	Aromatic:100.0:TempJap:100.0	Aromatic:100.0:TempJap:100.0	Aromatic:100.0:TempJap:100.0	M	Aromatic:100.0:TempJap:100.0	Aromatic:82.0:TempJap:82.0	M	Aromatic:94.0:TempJap:94.0	M	Aromatic:100.0:TempJap:100.0	Aromatic:100.0:TempJap:100.0	M	M	M	Indica:79.0:Nivara:77.0	Indica:98.0:Rufipogon:92.0	Aromatic:100.0:TempJap:100.0	Aromatic:98.0:TempJap:98.0	Aus	Aus	Nivara	Indica:84.0:Rufipogon:84.0	Aromatic:100.0:TempJap:100.0	Aromatic:100.0:TempJap:100.0	Indica:95.0:Rufipogon:93.0	Aromatic:98.0:TempJap:98.0	Aromatic:100.0:TempJap:100.0	Aromatic:100.0:TempJap:100.0
Chr1	6489473	6503769	M	TempJap:80.0:TropJap:76.0	TempJap:94.0:Aromatic:90.0	TempJap:96.0:Aromatic:90.0	TempJap:98.0:Aromatic:90.0	TempJap:98.0:Aromatic:90.0	TempJap:98.0:Aromatic:90.0	TempJap:96.0:Aromatic:90.0	TempJap:96.0:Aromatic:88.0	Indica	Indica	M	TempJap:92.0:Aromatic:90.0	TempJap:98.0:Aromatic:90.0	TempJap:96.0:Aromatic:94.0	M	TempJap:96.0:Aromatic:94.0	TempJap:98.0:Aromatic:90.0	M	TempJap:98.0:Aromatic:90.0	TempJap:94.0:Aromatic:86.0	TempJap:96.0:Aromatic:88.0	M	TempJap:96.0:Aromatic:90.0	M	M	TempJap:78.0:Aromatic:72.0	M	TempJap:96.0:Aromatic:90.0	TempJap:96.0:Aromatic:90.0	M	M	M	Rufipogon:67.0:Nivara:64.0	Indica	TempJap:98.0:Aromatic:92.0	TempJap:92.0:Aromatic:88.0	Aus	Aus	Nivara	Rufipogon:72.0:Indica:63.0	TempJap:98.0:Aromatic:90.0	TempJap:98.0:Aromatic:92.0	Rufipogon	TempJap:98.0:Aromatic:94.0	TempJap:98.0:Aromatic:94.0	TempJap:98.0:Aromatic:90.0
Chr1	6505234	6516021	M	Aromatic:86.0:TempJap:84.0	Aromatic:100.0:TempJap:98.0	Aromatic:100.0:TempJap:98.0	Aromatic:96.0:TempJap:96.0	Aromatic:100.0:TempJap:98.0	Aromatic:100.0:TempJap:98.0	Aromatic:100.0:TempJap:98.0	Aromatic:96.0:TempJap:94.0	Indica	Indica	Aromatic:90.0:TempJap:88.0	Aromatic:100.0:TempJap:98.0	Aromatic:100.0:TempJap:98.0	Aromatic:100.0:TempJap:98.0	M	Aromatic:100.0:TempJap:98.0	Aromatic:100.0:TempJap:98.0	M	Aromatic:96.0:TempJap:94.0	Aromatic:94.0:TempJap:92.0	Aromatic:96.0:TempJap:94.0	M	Aromatic:98.0:TempJap:98.0	Aromatic:86.0:TempJap:84.0	M	M	M	Aromatic:96.0:TempJap:96.0	Aromatic:100.0:TempJap:98.0	M	M	M	Indica:73.0:Nivara:70.0	Indica	Aromatic:100.0:TempJap:98.0	Aromatic:98.0:TempJap:98.0	Aus	Aus	Rufipogon	Indica:78.0:Rufipogon:75.0	Aromatic:100.0:TempJap:98.0	Aromatic:100.0:TempJap:98.0	Rufipogon	Aromatic:94.0:TempJap:94.0	Aromatic:96.0:TempJap:96.0	Aromatic:98.0:TempJap:96.0
Chr1	6516402	6526380	M	Aromatic:92.0:TempJap:90.0	Aromatic:98.0:TempJap:96.0	Aromatic:98.0:TempJap:96.0	Aromatic:98.0:TempJap:96.0	Aromatic:98.0:TempJap:98.0	Aromatic:100.0:TempJap:98.0	Aromatic:96.0:TempJap:94.0	Aromatic:100.0:TempJap:98.0	Indica	Indica	Aromatic:92.0:TempJap:90.0	Aromatic:96.0:TempJap:94.0	Aromatic:94.0:TempJap:94.0	Aromatic:100.0:TempJap:98.0	M	Aromatic:100.0:TempJap:98.0	Aromatic:100.0:TempJap:98.0	M	Aromatic:96.0:TempJap:94.0	Aromatic:98.0:TempJap:96.0	Aromatic:96.0:TempJap:94.0	M	Aromatic:98.0:TempJap:96.0	Aromatic:90.0:TempJap:88.0	M	M	M	Aromatic:100.0:TempJap:98.0	Aromatic:100.0:TempJap:98.0	M	M	M	Rufipogon:78.0:Indica:73.0	Indica	Aromatic:94.0:TempJap:92.0	Aromatic:96.0:TempJap:96.0	Aus	Aus	Nivara:78.0:Rufipogon:74.0	Indica:84.0:Rufipogon:84.0	Aromatic:98.0:TempJap:96.0	Aromatic:98.0:TempJap:96.0	Rufipogon	Aromatic:100.0:TempJap:98.0	Aromatic:98.0:TempJap:98.0	Aromatic:98.0:TempJap:96.0
Chr1	6526448	6538316	M	TempJap:78.0:Aromatic:72.0	TempJap:96.0:Aromatic:90.0	TempJap:96.0:Aromatic:88.0	TropJap	TropJap	TropJap	TropJap	TempJap:98.0:Aromatic:92.0	Indica	Indica	TropJap	TropJap:70.0:Aromatic:60.0	TempJap:98.0:Aromatic:92.0	TempJap:94.0:Aromatic:86.0	M	TempJap:98.0:Aromatic:90.0	TempJap:96.0:Aromatic:88.0	M	TropJap	TempJap:94.0:Aromatic:88.0	TempJap:96.0:Aromatic:90.0	M	TropJap	M	TempJap:84.0:Aromatic:78.0	M	M	TropJap	TempJap:94.0:Aromatic:86.0	M	M	M	Indica:72.0:Nivara:68.0	Indica	TempJap:94.0:Aromatic:86.0	TempJap:94.0:Aromatic:86.0	Aus	Aus	Nivara	Indica:78.0:Rufipogon:68.0	TempJap:98.0:Aromatic:92.0	TempJap:98.0:Aromatic:92.0	Rufipogon:80.0:Indica:72.0	TempJap:94.0:Aromatic:88.0	TempJap:98.0:Aromatic:90.0	TempJap:96.0:Aromatic:90.0
Chr1	6538346	6580458	M	TempJap	TempJap	TempJap	Nivara	Nivara	Nivara	Nivara	TempJap	Indica	Indica	Nivara	Nivara	TempJap	TempJap	M	TempJap	TempJap	M	Nivara	TempJap	TempJap	M	Nivara	TempJap	TempJap	M	M	Nivara	TempJap	M	M	M	Indica:72.0:Nivara:72.0	Indica	TempJap	TempJap	Aromatic:100.0:Aus:98.0	Aromatic:98.0:Aus:96.0	Nivara	Indica:71.0:Rufipogon:70.0	TempJap	TempJap	Rufipogon	TempJap	Nivara	TempJap
Chr1	6580501	6652381	M	TempJap	TempJap	TempJap	Nivara	Nivara	Nivara	Nivara	TempJap	Indica:89.0:TempJap:86.0	Indica:84.0:TempJap:80.0	M	Nivara:64.0:TropJap:58.0	TempJap	TempJap	M	TempJap	TempJap	M	Nivara	TempJap	TempJap	M	Nivara	TempJap	M	Nivara	M	Nivara	TempJap	M	M	M	Nivara:69.0:Rufipogon:59.0	Rufipogon:88.0:Indica:79.0	TempJap	TempJap	Aromatic:88.0:Aus:86.0	Aromatic:92.0:Aus:88.0	Nivara	Indica:85.0:Rufipogon:81.0	TempJap	TempJap	Indica:80.0:Rufipogon:80.0	TempJap	Nivara	TempJap
Chr1	6652413	6685323	M	M	M	TempJap	TempJap	TempJap	TempJap	TempJap	Nivara	Indica	Indica	TempJap	TempJap	Nivara	Nivara	M	Nivara	TempJap	M	TempJap	Nivara	TempJap	M	TempJap	TempJap	M	M	M	TempJap	Nivara	M	M	M	TempJap:50.0:Indica:48.0	Indica	TempJap	M	Aus:94.0:Aromatic:92.0	TempJap	Nivara	TempJap:62.0:Indica:52.0	TempJap	TempJap	Rufipogon	TempJap	Nivara	TempJap
Chr1	6685400	6802882	M	Nivara	M	TempJap	TempJap	TempJap	TempJap	TempJap	Nivara	Indica	Indica	TempJap	TempJap	Nivara	Nivara	M	Nivara	TempJap	M	TempJap	Nivara	TempJap	M	TempJap	TempJap	Nivara	TempJap:90.0:Aus:82.0	M	TempJap	Nivara	M	M	M	Nivara:50.0:Rufipogon:44.0	Indica	TempJap:94.0:Aus:90.0	M	Aus:96.0:Aromatic:90.0	Aus:94.0:Aromatic:92.0	Nivara	Rufipogon:62.0:Aus:61.0	TempJap	TempJap	Indica:80.0:Rufipogon:80.0	TempJap	Nivara	TempJap
Chr1	6803398	6811771	M	M	Nivara:54.0:TempJap:54.0	TempJap	TempJap	TempJap	TempJap	TempJap	Nivara	Indica	M	M	TempJap	Nivara	Nivara	M	Nivara	TempJap	M	TempJap	Nivara	TempJap	M	TempJap	TempJap	M	TempJap	M	TempJap	Nivara	M	M	M	Nivara:71.0:Rufipogon:64.0	Indica	TempJap	M	Aromatic:94.0:Aus:92.0	Aromatic:90.0:Aus:88.0	TempJap	Indica	TempJap	TempJap	Rufipogon	TempJap	Nivara	TempJap
Chr1	6811777	6820514	M	Nivara	M	TempJap	TempJap:87.0:TropJap:81.0	TempJap:89.0:TropJap:83.0	TempJap:89.0:TropJap:83.0	TempJap:85.0:TropJap:80.0	Nivara	Indica	M	TempJap:81.0:TropJap:77.0	TempJap:83.0:TropJap:78.0	Nivara	Nivara	M	Nivara	TempJap:89.0:TropJap:83.0	M	TempJap:89.0:TropJap:83.0	Nivara	TempJap:89.0:TropJap:83.0	M	TempJap:87.0:TropJap:81.0	TempJap:81.0:TropJap:78.0	M	M	M	TempJap:89.0:TropJap:83.0	Nivara	M	M	M	Nivara:66.0:Indica:65.0	Indica	TempJap:89.0:TropJap:83.0	M	Aromatic:98.0:Aus:96.0	Aromatic:92.0:Aus:90.0	TempJap:89.0:TropJap:83.0	Indica	TempJap	TempJap	Rufipogon	TempJap	Nivara	TempJap
Chr1	6820569	6828533	M	Nivara	TempJap:71.0:TropJap:69.0	TempJap	TempJap	TempJap	TempJap	TempJap	Nivara	Indica	M	TempJap	TempJap	Nivara	Nivara	M	Nivara	TempJap	M	TempJap	Nivara	TempJap	Nivara	TempJap	TempJap	M	M	M	TempJap	Nivara	M	M	M	M	Indica	TempJap	M	Aus:96.0:Aromatic:90.0	Aromatic:100.0:Aus:90.0	TempJap	Indica	TempJap	TempJap	Rufipogon	TempJap	Nivara	TempJap
Chr1	6828588	6839023	M	Nivara	Nivara:81.0:TropJap:79.0	TropJap:83.0:TempJap:76.0	TempJap	TempJap	TempJap	TempJap	TropJap	Indica	M	TempJap	TempJap	Nivara	Nivara	M	Nivara	TempJap	M	TempJap	Nivara	TempJap	M	TempJap	TempJap	M	TempJap	M	TempJap	Nivara	M	M	M	Indica:65.0:Nivara:65.0	Indica	TempJap	Nivara:76.0:TropJap:74.0	Aromatic:100.0:Aus:100.0	Aromatic:98.0:Aus:98.0	TempJap	Indica:78.0:Rufipogon:75.0	TropJap:83.0:TempJap:76.0	TempJap	Rufipogon	TempJap	Nivara	TempJap
Chr1	6839089	6844429	M	Nivara:86.0:TropJap:76.0	Nivara	Nivara	TempJap	TempJap	TempJap	TempJap	Nivara	Indica	M	TempJap	TempJap	Nivara	Nivara	M	Nivara	TempJap	Indica	TempJap	Nivara	TempJap	Nivara:80.0:TropJap:71.0	TempJap	TempJap	M	TempJap	M	TempJap	Nivara	Indica	Indica	TempJap	Nivara:70.0:Indica:66.0	Indica	TempJap	M	Aromatic:100.0:Aus:98.0	Aromatic:100.0:Aus:98.0	TempJap	Indica:71.0:Rufipogon:71.0	Nivara	TempJap	Rufipogon	TempJap	Nivara	TempJap
Chr1	6844439	6858999	M	M	Nivara	Nivara	TempJap	TempJap	TempJap	TempJap	Nivara	Indica	M	TempJap	TempJap	Nivara	Nivara	M	Nivara	TempJap	M	TempJap	Nivara	TempJap	M	TempJap	TempJap	M	TempJap	M	TempJap	Nivara	M	M	M	M	Indica	TempJap	TempJap:69.0:TropJap:67.0	Aus:96.0:Aromatic:94.0	Aus:96.0:Aromatic:94.0	TempJap	Indica:75.0:Rufipogon:75.0	Nivara	TempJap	Rufipogon	TempJap	Nivara:82.0:TropJap:72.0	TempJap
Chr1	6859580	6874022	M	M	Nivara:88.0:TropJap:78.0	Nivara:88.0:TropJap:78.0	TempJap	TempJap	TempJap	TempJap	Nivara:88.0:TropJap:78.0	Indica	M	TempJap	TempJap	Nivara:88.0:TropJap:78.0	Nivara:88.0:TropJap:78.0	M	Nivara:88.0:TropJap:78.0	TempJap	M	TempJap	Nivara:86.0:TropJap:76.0	TempJap	M	TempJap	M	M	TempJap	M	TempJap	Nivara:86.0:TropJap:76.0	M	M	M	Indica:73.0:Rufipogon:72.0	Indica	TempJap	Nivara:73.0:TropJap:72.0	Aus:94.0:Aromatic:92.0	Aromatic:96.0:Aus:96.0	TropJap:76.0:TempJap:72.0	Indica:81.0:Rufipogon:73.0	Nivara:84.0:TropJap:74.0	TempJap	Rufipogon:79.0:Indica:76.0	TempJap	Nivara:86.0:TropJap:77.0	TempJap
Chr1	6874096	6885663	M	Nivara:74.0:TropJap:70.0	Nivara:89.0:TropJap:83.0	Nivara:89.0:TropJap:83.0	TempJap	TempJap	TempJap	TempJap	Nivara:91.0:TropJap:85.0	Indica	Indica	TempJap	TempJap	Nivara:91.0:TropJap:85.0	Nivara:91.0:TropJap:85.0	M	Nivara:91.0:TropJap:85.0	TempJap	M	TempJap	Nivara:87.0:TropJap:82.0	TempJap	M	TempJap	TempJap	M	TempJap	M	TempJap	Nivara:91.0:TropJap:85.0	M	M	M	Indica:76.0:Nivara:68.0	Indica	TempJap	TropJap:77.0:Nivara:72.0	Aus:98.0:Aromatic:96.0	Aromatic:100.0:Aus:94.0	Nivara:91.0:TropJap:85.0	Indica:68.0:Rufipogon:67.0	Nivara:91.0:TropJap:85.0	TempJap	M	TempJap	Nivara:87.0:TropJap:82.0	TempJap
Chr1	6886549	6922079	M	M	Rufipogon:86.0:Nivara:78.0	Rufipogon:86.0:Nivara:78.0	TempJap	TempJap	TempJap	TempJap	Rufipogon:84.0:Nivara:78.0	Indica	M	TempJap	TempJap	Rufipogon:86.0:Nivara:80.0	Rufipogon:86.0:Nivara:80.0	M	Rufipogon:86.0:Nivara:78.0	TempJap	M	TempJap	Rufipogon:81.0:Nivara:74.0	TempJap	M	TempJap	M	M	TempJap	M	TempJap	Rufipogon:86.0:Nivara:78.0	M	M	M	Nivara:72.0:Indica:71.0	Indica	TempJap	Rufipogon:74.0:TempJap:67.0	Aromatic:100.0:Aus:98.0	Aromatic:100.0:Aus:98.0	Rufipogon:82.0:Nivara:76.0	M	Rufipogon:86.0:Nivara:80.0	TempJap	Rufipogon	TempJap	Rufipogon:76.0:Nivara:69.0	TempJap
Chr1	6922114	6967171	M	M	Nivara:90.0:Rufipogon:87.0	Nivara:90.0:Rufipogon:87.0	TempJap	TempJap	TempJap	TempJap	Nivara:90.0:Rufipogon:87.0	Indica	M	M	TempJap	Nivara:88.0:Rufipogon:86.0	Nivara:90.0:Rufipogon:87.0	M	Nivara:90.0:Rufipogon:89.0	TempJap	M	TempJap	Nivara:90.0:Rufipogon:87.0	TempJap	M	TempJap	M	M	TempJap	M	TempJap	Nivara:90.0:Rufipogon:87.0	M	M	M	Indica:82.0:Nivara:80.0	Indica	TempJap	M	Aromatic:96.0:Aus:94.0	Aromatic:100.0:Aus:98.0	Nivara:88.0:Rufipogon:84.0	M	Nivara:88.0:Rufipogon:85.0	TempJap	Nivara:86.0:Rufipogon:86.0	TempJap	Nivara:82.0:Rufipogon:79.0	TempJap
Chr1	6967813	6983579	M	Nivara	Nivara	Nivara	TempJap	TempJap	TempJap	TempJap	Nivara	Indica	M	TempJap	TempJap	Nivara	Nivara	M	Nivara	TempJap	M	TempJap	Nivara	TempJap	M	TempJap	TempJap	M	M	M	TempJap	Nivara	M	M	TempJap	Indica:73.0:Nivara:73.0	Indica	TempJap	M	Aromatic:97.0:Aus:95.0	Aromatic:98.0:Aus:94.0	Nivara	Indica:75.0:Nivara:72.0	Nivara	TempJap	Rufipogon:85.0:Nivara:76.0	TempJap	Nivara	TempJap
Chr1	6983782	6997040	M	M	Nivara:75.0:TropJap:73.0	Nivara:75.0:TropJap:73.0	TempJap	TempJap	TempJap	TempJap	Nivara:73.0:TropJap:70.0	Indica	M	TempJap	TempJap	Nivara:73.0:TropJap:73.0	Nivara:73.0:TropJap:72.0	M	Nivara:75.0:TropJap:73.0	TempJap	M	TempJap	Nivara:73.0:TropJap:73.0	TempJap	M	TempJap	TempJap	M	M	M	TempJap	Nivara:75.0:TropJap:71.0	M	M	TempJap	Indica	Indica	TempJap	Nivara:65.0:TropJap:65.0	Aromatic:98.0:Aus:96.0	Aromatic:100.0:Aus:96.0	TropJap:73.0:Nivara:71.0	Indica	Nivara:73.0:TropJap:73.0	TempJap	Nivara	TempJap	Nivara:69.0:TropJap:68.0	TempJap
Chr1	6997062	7020711	M	Nivara:75.0:TropJap:68.0	Nivara:81.0:TropJap:75.0	Nivara:83.0:TropJap:75.0	TempJap	TempJap	TempJap	TempJap	Nivara:83.0:TropJap:75.0	Indica	M	TempJap	TempJap	Nivara:77.0:TropJap:73.0	Nivara:83.0:TropJap:75.0	M	Nivara:83.0:TropJap:75.0	TempJap	M	TempJap	Nivara:79.0:TropJap:72.0	TempJap	Nivara:67.0:TropJap:63.0	TempJap	TempJap	Nivara:69.0:TropJap:62.0	TempJap	M	TempJap	Nivara:81.0:TropJap:74.0	M	M	TempJap	Indica:81.0:Nivara:75.0	Indica	TropJap:75.0:TempJap:72.0	M	Aromatic:98.0:Aus:98.0	Aromatic:98.0:Aus:98.0	Nivara:79.0:TropJap:74.0	Indica:80.0:Nivara:73.0	Nivara:81.0:TropJap:74.0	TempJap	Rufipogon:59.0:Nivara:53.0	TempJap	Nivara:83.0:TropJap:75.0	TempJap
Chr1	7020724	7033048	M	Nivara	Nivara	Nivara	TempJap	TempJap	TempJap	TempJap	Nivara	Nivara	M	TempJap	TempJap	Nivara	Nivara	M	Nivara	TempJap	M	TempJap	Nivara	TempJap	M	TempJap	TempJap	M	TempJap	M	TempJap	Nivara	M	M	M	Indica:77.0:Nivara:74.0	Nivara	TempJap	Nivara	Aromatic:96.0:Aus:96.0	Aromatic:98.0:Aus:98.0	Nivara	Nivara:79.0:Indica:72.0	Nivara	TempJap	Rufipogon:81.0:Indica:71.0	TempJap	Nivara	TempJap
Chr1	7033467	7052725	M	Nivara:72.0:Indica:69.0	Nivara:92.0:Indica:88.0	Nivara:92.0:Indica:88.0	TempJap	TempJap	TempJap	TempJap	Nivara:92.0:Indica:88.0	Nivara	M	TempJap	TempJap	Nivara:92.0:Indica:88.0	Nivara:92.0:Indica:88.0	M	Nivara:92.0:Indica:88.0	TempJap	Rufipogon:86.0:Indica:80.0	TempJap	Nivara:92.0:Indica:88.0	TempJap	M	TempJap	TempJap	M	TempJap	M	TempJap	Nivara:92.0:Indica:88.0	M	M	M	Nivara:87.0:Indica:86.0	Nivara	TempJap	Nivara:92.0:Indica:88.0	Aromatic:100.0:Aus:100.0	Aromatic:96.0:Aus:96.0	Nivara:92.0:Indica:88.0	Nivara:76.0:Indica:75.0	Nivara:92.0:Indica:88.0	TempJap	Rufipogon	TempJap	Nivara:92.0:Indica:88.0	TempJap
Chr1	7052972	7100935	M	M	Nivara:83.0:TropJap:80.0	Nivara:81.0:TropJap:79.0	TempJap:68.0:TropJap:64.0	TempJap:68.0:TropJap:64.0	TempJap:64.0:TropJap:60.0	TempJap:64.0:TropJap:61.0	Nivara:81.0:TropJap:79.0	Nivara:91.0:Indica:85.0	Nivara:80.0:Indica:79.0	TempJap:62.0:TropJap:57.0	TempJap:68.0:TropJap:58.0	Nivara:85.0:Indica:82.0	Nivara:87.0:Indica:83.0	M	Nivara:87.0:Indica:83.0	TempJap	M	TempJap:66.0:TropJap:63.0	Nivara:85.0:Indica:81.0	TempJap	M	TempJap:62.0:TropJap:59.0	TempJap:62.0:TropJap:58.0	M	TropJap:59.0:TempJap:50.0	M	TempJap:68.0:TropJap:64.0	Nivara:87.0:Indica:83.0	M	M	M	Indica:84.0:Nivara:84.0	Nivara:91.0:Indica:87.0	TempJap	Nivara:83.0:Indica:80.0	Aromatic:98.0:Aus:98.0	Aromatic:100.0:Aus:100.0	Nivara:87.0:Indica:83.0	Indica:70.0:Nivara:68.0	Nivara:83.0:TropJap:80.0	TempJap	Rufipogon:76.0:Indica:66.0	TempJap	Nivara:83.0:Indica:77.0	TempJap
Chr1	7101263	7106899	M	M	TempJap	TempJap	TempJap	TempJap	TempJap	TempJap	TempJap	Nivara	Nivara	TempJap:84.0:Rufipogon:74.0	TempJap	Nivara	Nivara	M	Nivara	TempJap	M	TempJap	Nivara	TempJap	M	TempJap	M	M	M	M	TempJap	Nivara	M	M	M	L	Nivara	TempJap:96.0:Rufipogon:86.0	Nivara	Aromatic:98.0:Aus:98.0	Aromatic:98.0:Aus:98.0	Nivara	M	TempJap	TempJap	L	TempJap	Nivara	TempJap
Chr1	7106972	7148940	M	M	TempJap	TempJap	TempJap	TempJap	TempJap	TempJap	TempJap	Nivara	M	TempJap	TempJap	Nivara	Nivara	M	Nivara	TempJap	M	TempJap	Nivara	TempJap	M	TempJap	M	M	TempJap	M	TempJap	Nivara	M	M	M	M	Nivara	TempJap	Nivara	Aromatic:100.0:Aus:96.0	Aromatic:98.0:Aus:94.0	Nivara	Nivara:61.0:Indica:60.0	TempJap	TempJap	Rufipogon:74.0:TropJap:66.0	TempJap	Nivara	TempJap
Chr1	7149029	7155348	M	M	TempJap	TempJap	TempJap	TempJap	TempJap	TempJap	TempJap	Indica	Indica	TempJap	TempJap	Indica	Indica	M	Indica	TempJap	M	TempJap	Indica	TempJap	M	TempJap	TempJap	M	TempJap	M	TempJap	Indica	M	M	M	M	Indica	TempJap	Indica	Aromatic:92.0:Aus:90.0	Aromatic:96.0:Aus:90.0	Indica	Indica:70.0:Nivara:66.0	TempJap	TempJap	Rufipogon	TempJap	Indica	TempJap
Chr1	7155382	7161635	M	Nivara:69.0:TropJap:61.0	TempJap	TempJap	TempJap	TempJap	TempJap	TempJap	TempJap	Indica	Indica	TempJap	TempJap	Nivara	Nivara:72.0:TropJap:64.0	M	Nivara:72.0:TropJap:64.0	TempJap	Nivara:62.0:TropJap:59.0	TempJap	Nivara:72.0:TropJap:64.0	TempJap	M	TempJap	TempJap	M	TempJap	M	TempJap	Nivara:72.0:TropJap:64.0	M	M	M	Nivara:58.0:Rufipogon:55.0	Indica	TempJap	Nivara:70.0:TropJap:63.0	Aus:100.0:Aromatic:96.0	Aus:100.0:Aromatic:96.0	Nivara:72.0:TropJap:64.0	Indica:74.0:Nivara:74.0	TempJap	TempJap	Rufipogon:79.0:Nivara:69.0	TempJap	Nivara:70.0:TropJap:64.0	TempJap
Chr1	7161710	7170866	M	Nivara:67.0:Indica:65.0	TempJap	TempJap	TempJap	TempJap	TempJap	TempJap	TempJap	Indica	M	TempJap	TempJap	Indica:74.0:Nivara:64.0	Indica:80.0:Nivara:70.0	M	Indica:80.0:Nivara:70.0	TempJap	M	TempJap	Indica:80.0:Nivara:70.0	TempJap	M	TempJap	TempJap	Indica:64.0:Nivara:62.0	M	M	TempJap	Indica:78.0:Nivara:70.0	M	M	TempJap	Nivara:86.0:Rufipogon:79.0	Indica	TempJap	Indica:80.0:Nivara:70.0	Aromatic:98.0:Aus:98.0	Aromatic:100.0:Aus:100.0	Indica:78.0:Nivara:72.0	Indica:69.0:Nivara:65.0	TempJap	TempJap	Rufipogon	TempJap	Indica:80.0:Nivara:70.0	TempJap
Chr1	7170869	7228526	M	Nivara:72.0:Indica:70.0	TempJap	TempJap	TempJap	TempJap	TempJap	TempJap	TempJap	Indica	Indica	TempJap	TempJap	Nivara:75.0:Indica:74.0	Nivara:79.0:Indica:78.0	M	Nivara:79.0:Indica:78.0	TempJap	M	TempJap	Nivara:83.0:Indica:82.0	TempJap	M	TempJap	M	M	M	M	TempJap	Nivara:79.0:Indica:78.0	M	M	M	Nivara	Indica	TempJap	Nivara:75.0:Indica:74.0	Aromatic:98.0:Aus:96.0	Aromatic:98.0:Aus:96.0	Nivara:83.0:Indica:82.0	Indica:71.0:Nivara:71.0	TempJap	TempJap	Rufipogon	TempJap	Nivara:77.0:Indica:76.0	TempJap
Chr1	7228667	7240841	M	TempJap:80.0:TropJap:80.0	TempJap:98.0:TropJap:88.0	TempJap	TempJap:96.0:TropJap:88.0	TempJap:96.0:TropJap:88.0	TempJap:96.0:TropJap:88.0	TempJap:96.0:TropJap:88.0	TempJap:98.0:TropJap:88.0	Indica	Indica	TempJap:88.0:TropJap:84.0	TempJap:88.0:TropJap:84.0	TempJap	TempJap	M	TempJap	TempJap	M	TempJap:94.0:TropJap:88.0	TempJap	TempJap	M	TempJap:96.0:TropJap:88.0	TempJap:78.0:TropJap:76.0	M	M	M	TempJap:96.0:TropJap:88.0	TempJap	M	M	M	Nivara:86.0:Rufipogon:85.0	Indica	TempJap	M	Aus	Aus	TempJap	Nivara:78.0:Indica:74.0	TempJap	TempJap	Rufipogon	TempJap	TempJap	TempJap
Chr1	7240921	7265367	M	TempJap:78.0:TropJap:78.0	TempJap:97.0:TropJap:95.0	TempJap:97.0:TropJap:95.0	TempJap:98.0:TropJap:96.0	TempJap:98.0:TropJap:96.0	TempJap:98.0:TropJap:96.0	TempJap:98.0:TropJap:96.0	TempJap:98.0:TropJap:96.0	Indica	Indica	TropJap:82.0:TempJap:80.0	TempJap:96.0:TropJap:94.0	TempJap:98.0:TropJap:96.0	TempJap:98.0:TropJap:96.0	M	TempJap:98.0:TropJap:96.0	TempJap:98.0:TropJap:94.0	M	TempJap:96.0:TropJap:94.0	TempJap:96.0:TropJap:94.0	TempJap:96.0:TropJap:94.0	M	TempJap:94.0:TropJap:92.0	TropJap:84.0:TempJap:82.0	M	M	M	TempJap:96.0:TropJap:94.0	TempJap:98.0:TropJap:96.0	M	M	M	Nivara	Indica	TempJap:98.0:TropJap:96.0	M	Aus	Aus	TempJap:98.0:TropJap:96.0	M	TempJap:98.0:TropJap:96.0	TempJap:94.0:TropJap:92.0	Nivara	TempJap:94.0:TropJap:92.0	TempJap:94.0:TropJap:90.0	TempJap:94.0:TropJap:90.0
Chr1	7265392	7276048	M	M	Aromatic:100.0:TempJap:98.0	Aromatic:100.0:TempJap:98.0	Aromatic:100.0:TempJap:98.0	Aromatic:100.0:TempJap:98.0	Aromatic:100.0:TempJap:98.0	Aromatic:100.0:TempJap:98.0	Aromatic:96.0:TempJap:96.0	Indica	Indica	Aromatic:84.0:TropJap:84.0	Aromatic:98.0:TempJap:96.0	Aromatic:100.0:TempJap:98.0	Aromatic:100.0:TempJap:98.0	M	Aromatic:100.0:TempJap:98.0	Aromatic:100.0:TempJap:98.0	M	Aromatic:94.0:TempJap:94.0	Aromatic:98.0:TempJap:96.0	Aromatic:100.0:TempJap:98.0	M	Aromatic:100.0:TempJap:98.0	Aromatic:82.0:TropJap:82.0	M	Aromatic:80.0:TempJap:80.0	M	Aromatic:100.0:TempJap:98.0	Aromatic:100.0:TempJap:98.0	M	M	M	Nivara:69.0:Rufipogon:69.0	Indica	Aromatic:100.0:TempJap:98.0	Nivara:70.0:Rufipogon:63.0	Aus	Aus	Aromatic:100.0:TempJap:98.0	Indica:77.0:Nivara:76.0	Aromatic:100.0:TempJap:98.0	Aromatic:100.0:TempJap:98.0	Rufipogon	Aromatic:100.0:TempJap:98.0	Aromatic:100.0:TempJap:98.0	Aromatic:100.0:TempJap:98.0
Chr1	7278523	7290097	M	Aromatic:82.0:TempJap:81.0	Aromatic:97.0:TempJap:96.0	Aromatic:96.0:TempJap:95.0	Aromatic:94.0:TropJap:94.0	Aromatic:94.0:TropJap:94.0	Aromatic:94.0:TropJap:94.0	Aromatic:94.0:TropJap:94.0	Aromatic:92.0:TropJap:92.0	Indica	M	Aromatic:90.0:TropJap:90.0	TropJap:90.0:Aromatic:88.0	Aromatic:98.0:TempJap:97.0	Aromatic:98.0:TempJap:97.0	M	Aromatic:96.0:TempJap:95.0	TempJap:97.0:Aromatic:94.0	M	TropJap:92.0:TempJap:91.0	Aromatic:96.0:TempJap:95.0	Aromatic:94.0:TropJap:94.0	M	Aromatic:94.0:TropJap:94.0	M	M	M	M	Aromatic:94.0:TropJap:94.0	Aromatic:98.0:TempJap:97.0	M	M	M	Rufipogon	Indica	Aromatic:98.0:TempJap:97.0	M	Aus	Aus	Aromatic:98.0:TempJap:97.0	Nivara:79.0:Indica:75.0	Aromatic:98.0:TempJap:97.0	TempJap:97.0:Aromatic:92.0	Rufipogon	TempJap:91.0:TropJap:88.0	Aromatic:96.0:TempJap:95.0	TempJap:97.0:Aromatic:94.0
Chr1	7290109	7312551	M	Aromatic:84.0:TempJap:84.0	Aromatic:100.0:TempJap:100.0	Aromatic:100.0:TempJap:100.0	Aromatic:100.0:TempJap:100.0	Aromatic:100.0:TempJap:100.0	Aromatic:100.0:TempJap:100.0	Aromatic:98.0:TempJap:98.0	Aromatic:98.0:TempJap:98.0	Indica	Indica:86.0:Nivara:76.0	Aromatic:90.0:TempJap:90.0	Aromatic:98.0:TempJap:98.0	Aromatic:100.0:TempJap:100.0	Aromatic:100.0:TempJap:100.0	M	Aromatic:100.0:TempJap:100.0	Aromatic:100.0:TempJap:100.0	M	Aromatic:100.0:TempJap:100.0	Aromatic:100.0:TempJap:100.0	Aromatic:100.0:TempJap:100.0	M	Aromatic:98.0:TempJap:98.0	Aromatic:82.0:TempJap:82.0	M	Aromatic:90.0:TempJap:90.0	M	Aromatic:100.0:TempJap:100.0	Aromatic:100.0:TempJap:100.0	M	M	M	Rufipogon	Indica	Aromatic:100.0:TempJap:100.0	M	Aus	Aus	Aromatic:100.0:TempJap:100.0	Nivara:74.0:Indica:72.0	Aromatic:100.0:TempJap:100.0	Aromatic:96.0:TempJap:96.0	Rufipogon	Aromatic:100.0:TempJap:100.0	Aromatic:98.0:TempJap:98.0	Aromatic:100.0:TempJap:100.0
Chr1	7312679	7317598	M	Aromatic:80.0:TropJap:78.0	Aromatic:100.0:TempJap:96.0	Aromatic:100.0:TempJap:96.0	Aromatic:100.0:TempJap:96.0	Aromatic:86.0:TempJap:84.0	Aromatic:100.0:TempJap:96.0	Aromatic:98.0:TempJap:96.0	Aromatic:100.0:TempJap:96.0	Indica	Indica	Aromatic:90.0:TempJap:90.0	Aromatic:88.0:TempJap:86.0	Aromatic:100.0:TempJap:96.0	Aromatic:100.0:TempJap:96.0	M	Aromatic:98.0:TempJap:94.0	Aromatic:100.0:TempJap:96.0	M	Aromatic:100.0:TempJap:96.0	Aromatic:98.0:TempJap:94.0	Aromatic:98.0:TempJap:94.0	M	Aromatic:96.0:TempJap:94.0	M	M	M	M	Aromatic:98.0:TempJap:94.0	Aromatic:100.0:TempJap:96.0	M	M	M	Nivara	Indica	Aromatic:98.0:TempJap:94.0	Nivara:61.0:Aromatic:57.0	Aus	Aromatic:100.0:TempJap:96.0	Aromatic:98.0:TempJap:94.0	Indica:77.0:Nivara:77.0	Aromatic:100.0:TempJap:96.0	Aromatic:100.0:TempJap:96.0	Rufipogon:78.0:Nivara:69.0	Aromatic:100.0:TempJap:96.0	Aromatic:96.0:TempJap:92.0	Aromatic:100.0:TempJap:96.0
Chr1	7317613	7323577	M	M	Aromatic:100.0:TempJap:100.0	Aromatic:100.0:TempJap:100.0	Aromatic:98.0:TempJap:98.0	Aromatic:100.0:TempJap:100.0	Aromatic:100.0:TempJap:100.0	Aromatic:100.0:TempJap:100.0	Aromatic:100.0:TempJap:100.0	Indica	Indica:82.0:Nivara:72.0	Aromatic:88.0:TempJap:88.0	Aromatic:88.0:TempJap:88.0	Aromatic:100.0:TempJap:100.0	Aromatic:100.0:TempJap:100.0	M	Aromatic:100.0:TempJap:100.0	Aromatic:100.0:TempJap:100.0	M	Aromatic:98.0:TempJap:98.0	Aromatic:94.0:TempJap:94.0	Aromatic:100.0:TempJap:100.0	M	Aromatic:100.0:TempJap:100.0	M	M	Aromatic:96.0:TempJap:96.0	M	Aromatic:98.0:TempJap:98.0	Aromatic:100.0:TempJap:100.0	M	M	M	Nivara	Indica	Aromatic:100.0:TempJap:100.0	Aromatic:91.0:TempJap:91.0	Aus	Aromatic:100.0:TempJap:100.0	Aromatic:96.0:TempJap:96.0	Indica:77.0:Nivara:77.0	Aromatic:100.0:TempJap:100.0	Aromatic:100.0:TempJap:100.0	M	Aromatic:98.0:TempJap:98.0	Aromatic:98.0:TempJap:98.0	Aromatic:100.0:TempJap:100.0
Chr1	7323797	7326430	M	Aromatic:90.0:TempJap:90.0	Aromatic:100.0:TempJap:100.0	Aromatic:100.0:TempJap:100.0	Aromatic:100.0:TempJap:100.0	Aromatic:100.0:TempJap:100.0	Aromatic:100.0:TempJap:100.0	Aromatic:98.0:TempJap:98.0	Aromatic:96.0:TempJap:96.0	Indica	Indica	Aromatic:90.0:TempJap:90.0	Aromatic:92.0:TempJap:92.0	Aromatic:100.0:TempJap:100.0	Aromatic:100.0:TempJap:100.0	M	Aromatic:100.0:TempJap:100.0	Aromatic:100.0:TempJap:100.0	M	Aromatic:100.0:TempJap:100.0	Aromatic:100.0:TempJap:100.0	Aromatic:98.0:TempJap:98.0	M	Aromatic:100.0:TempJap:100.0	Aromatic:84.0:TempJap:84.0	M	Aromatic:90.0:TempJap:90.0	M	Aromatic:100.0:TempJap:100.0	Aromatic:100.0:TempJap:100.0	M	M	Aus	Aromatic:95.0:TempJap:95.0	Indica	Aromatic:100.0:TempJap:100.0	Aromatic:100.0:TempJap:100.0	Aus	Aromatic:100.0:TempJap:100.0	Aromatic:100.0:TempJap:100.0	M	Aromatic:100.0:TempJap:100.0	Aromatic:100.0:TempJap:100.0	Rufipogon	Aromatic:100.0:TempJap:100.0	Aromatic:100.0:TempJap:100.0	Aromatic:100.0:TempJap:100.0
Chr1	7326457	7328846	M	Aromatic:80.0:TempJap:80.0	Aromatic:100.0:TempJap:100.0	Aromatic:100.0:TempJap:100.0	Aromatic:100.0:TempJap:100.0	Aromatic:100.0:TempJap:100.0	Aromatic:100.0:TempJap:100.0	Aromatic:100.0:TempJap:100.0	Aromatic:100.0:TempJap:100.0	Indica	M	M	Aromatic:84.0:TempJap:84.0	Aromatic:100.0:TempJap:100.0	Aromatic:100.0:TempJap:100.0	M	Aromatic:100.0:TempJap:100.0	Aromatic:100.0:TempJap:100.0	M	Aromatic:100.0:TempJap:100.0	Aromatic:98.0:TempJap:98.0	Aromatic:100.0:TempJap:100.0	M	Aromatic:100.0:TempJap:100.0	M	M	Aromatic:100.0:TempJap:100.0	M	Aromatic:100.0:TempJap:100.0	Aromatic:100.0:TempJap:100.0	M	M	M	Nivara:88.0:Aromatic:80.0	Indica	Aromatic:100.0:TempJap:100.0	Aromatic:100.0:TempJap:100.0	Aus	Aromatic:100.0:TempJap:100.0	Aromatic:100.0:TempJap:100.0	M	Aromatic:100.0:TempJap:100.0	Aromatic:100.0:TempJap:100.0	Rufipogon	Aromatic:100.0:TempJap:100.0	Aromatic:100.0:TempJap:100.0	Aromatic:100.0:TempJap:100.0
Chr1	7328865	7330392	M	Aromatic:80.0:TempJap:80.0	Aromatic:100.0:TempJap:100.0	Aromatic:100.0:TempJap:100.0	Aromatic:100.0:TempJap:100.0	Aromatic:100.0:TempJap:100.0	Aromatic:98.0:TempJap:98.0	Aromatic:100.0:TempJap:100.0	Aromatic:100.0:TempJap:100.0	Indica	M	Aromatic:94.0:TempJap:94.0	Aromatic:100.0:TempJap:100.0	Aromatic:100.0:TempJap:100.0	Aromatic:100.0:TempJap:100.0	M	Aromatic:100.0:TempJap:100.0	Aromatic:100.0:TempJap:100.0	M	Aromatic:100.0:TempJap:100.0	Aromatic:100.0:TempJap:100.0	Aromatic:98.0:TempJap:98.0	M	Aromatic:100.0:TempJap:100.0	Aromatic:94.0:TempJap:94.0	M	Aromatic:84.0:TempJap:84.0	M	Aromatic:100.0:TempJap:100.0	Aromatic:100.0:TempJap:100.0	M	M	M	Nivara:98.0:Aus:94.0	Indica	Aromatic:100.0:TempJap:100.0	Aromatic:100.0:TempJap:100.0	Aus	Aromatic:100.0:TempJap:100.0	Aromatic:100.0:TempJap:100.0	M	Aromatic:100.0:TempJap:100.0	Aromatic:100.0:TempJap:100.0	Rufipogon	Aromatic:100.0:TempJap:100.0	Aromatic:96.0:TempJap:96.0	Aromatic:100.0:TempJap:100.0
Chr1	7330428	7334732	M	Aromatic:96.0:TempJap:96.0	Aromatic:100.0:TempJap:100.0	Aromatic:100.0:TempJap:100.0	Aromatic:100.0:TempJap:100.0	Aromatic:100.0:TempJap:100.0	Aromatic:98.0:TempJap:98.0	Aromatic:100.0:TempJap:100.0	Aromatic:100.0:TempJap:100.0	Indica:98.0:Nivara:92.0	M	Aromatic:100.0:TempJap:100.0	Aromatic:100.0:TempJap:100.0	Aromatic:100.0:TempJap:100.0	Aromatic:100.0:TempJap:100.0	M	Aromatic:100.0:TempJap:100.0	Aromatic:100.0:TempJap:100.0	Indica:90.0:Nivara:84.0	Aromatic:98.0:TempJap:98.0	Aromatic:100.0:TempJap:100.0	Aromatic:100.0:TempJap:100.0	Aromatic:88.0:TempJap:88.0	Aromatic:98.0:TempJap:98.0	Aromatic:96.0:TempJap:96.0	Aromatic:98.0:TempJap:98.0	M	Indica:90.0:Nivara:88.0	Aromatic:98.0:TempJap:98.0	Aromatic:100.0:TempJap:100.0	M	Indica:80.0:Nivara:76.0	Aus	Nivara:91.0:Indica:87.0	Indica:98.0:Nivara:92.0	Aromatic:100.0:TempJap:100.0	Aromatic:100.0:TempJap:100.0	Aus	Aromatic:100.0:TempJap:100.0	Aromatic:100.0:TempJap:100.0	M	Aromatic:100.0:TempJap:100.0	Aromatic:100.0:TempJap:100.0	Rufipogon	Aromatic:100.0:TempJap:100.0	Aromatic:100.0:TempJap:100.0	Aromatic:100.0:TempJap:100.0
Chr1	7334739	7337956	M	Aromatic:84.0:TempJap:84.0	Aromatic:100.0:TempJap:100.0	Aromatic:100.0:TempJap:100.0	Aromatic:100.0:TempJap:100.0	Aromatic:100.0:TempJap:100.0	Aromatic:100.0:TempJap:100.0	Aromatic:100.0:TempJap:100.0	Aromatic:100.0:TempJap:100.0	Indica:100.0:Nivara:100.0	M	Aromatic:88.0:TempJap:88.0	Aromatic:98.0:TempJap:98.0	Aromatic:100.0:TempJap:100.0	Aromatic:100.0:TempJap:100.0	M	Aromatic:100.0:TempJap:100.0	Aromatic:100.0:TempJap:100.0	M	Aromatic:100.0:TempJap:100.0	Aromatic:98.0:TempJap:98.0	Aromatic:100.0:TempJap:100.0	M	Aromatic:100.0:TempJap:100.0	M	M	Aromatic:94.0:TempJap:94.0	M	Aromatic:100.0:TempJap:100.0	Aromatic:100.0:TempJap:100.0	M	M	M	Indica:95.0:Nivara:95.0	Indica:100.0:Nivara:100.0	Aromatic:100.0:TempJap:100.0	Aromatic:100.0:TempJap:100.0	Aus	Aromatic:100.0:TempJap:100.0	Aromatic:100.0:TempJap:100.0	M	Aromatic:100.0:TempJap:100.0	Aromatic:100.0:TempJap:100.0	Rufipogon	Aromatic:100.0:TempJap:100.0	Aromatic:100.0:TempJap:100.0	Aromatic:98.0:TempJap:98.0
Chr1	7338005	7341449	M	Aromatic:88.0:TropJap:84.0	Aromatic:94.0:TempJap:92.0	Aromatic:96.0:TempJap:92.0	Aromatic:100.0:TempJap:92.0	Aromatic:98.0:TropJap:92.0	Aromatic:100.0:TempJap:92.0	Aromatic:94.0:TempJap:88.0	Aromatic:100.0:TempJap:92.0	Indica:86.0:Nivara:84.0	M	Aromatic:90.0:TempJap:82.0	Aromatic:94.0:TempJap:86.0	Aromatic:98.0:TempJap:92.0	Aromatic:100.0:TempJap:92.0	M	Aromatic:100.0:TempJap:92.0	Aromatic:98.0:TempJap:92.0	M	Aromatic:92.0:TempJap:88.0	Aromatic:82.0:TropJap:78.0	Aromatic:92.0:TempJap:84.0	M	Aromatic:98.0:TempJap:92.0	Aromatic:88.0:TempJap:82.0	M	M	M	Aromatic:98.0:TempJap:90.0	Aromatic:100.0:TempJap:92.0	M	M	Aus	Nivara:87.0:Indica:81.0	Indica:86.0:Nivara:86.0	Aromatic:90.0:TempJap:86.0	Aromatic:92.0:TempJap:88.0	Aus	Aromatic:98.0:TempJap:90.0	Aromatic:90.0:TempJap:86.0	M	Aromatic:94.0:TempJap:88.0	Aromatic:98.0:TempJap:90.0	Rufipogon	Aromatic:92.0:TempJap:88.0	Aromatic:96.0:TempJap:90.0	Aromatic:96.0:TempJap:90.0
Chr1	7341471	7345290	M	TempJap:86.0:TropJap:86.0	TempJap:100.0:TropJap:100.0	TempJap:100.0:TropJap:100.0	TempJap:100.0:TropJap:100.0	TempJap:100.0:TropJap:100.0	TempJap:100.0:TropJap:100.0	TempJap:100.0:TropJap:100.0	TempJap:100.0:TropJap:100.0	Indica:100.0:Nivara:92.0	M	TempJap:96.0:TropJap:96.0	TempJap:100.0:TropJap:100.0	TempJap:100.0:TropJap:100.0	TempJap:100.0:TropJap:100.0	M	TempJap:100.0:TropJap:100.0	TempJap:100.0:TropJap:100.0	M	TempJap:100.0:TropJap:100.0	TempJap:94.0:TropJap:94.0	TempJap:100.0:TropJap:100.0	M	TempJap:100.0:TropJap:100.0	TempJap:100.0:TropJap:100.0	M	M	M	TempJap:100.0:TropJap:100.0	TempJap:96.0:TropJap:96.0	M	M	M	Nivara:89.0:Indica:85.0	Indica:100.0:Nivara:92.0	TempJap:100.0:TropJap:100.0	Indica:91.0:Nivara:91.0	Aus	TempJap:100.0:TropJap:100.0	TempJap:98.0:TropJap:98.0	M	TempJap:100.0:TropJap:100.0	TempJap:100.0:TropJap:100.0	Rufipogon	TempJap:100.0:TropJap:100.0	TempJap:98.0:TropJap:98.0	TempJap:100.0:TropJap:100.0
Chr1	7345334	7349884	M	Aromatic:86.0:TempJap:78.0	Aromatic:92.0:TempJap:92.0	Aromatic:94.0:TempJap:92.0	Aromatic:92.0:TempJap:92.0	Aromatic:94.0:TempJap:88.0	Aromatic:96.0:TempJap:90.0	Aromatic:92.0:TempJap:92.0	Aromatic:96.0:TempJap:92.0	Indica	Indica	Aromatic:96.0:TempJap:90.0	Aromatic:94.0:TempJap:88.0	Aromatic:94.0:TempJap:88.0	Aromatic:96.0:TempJap:92.0	M	Aromatic:96.0:TempJap:92.0	Aromatic:94.0:TempJap:92.0	M	TempJap:92.0:Aromatic:90.0	Aromatic:96.0:TempJap:90.0	Aromatic:94.0:TempJap:92.0	Aromatic:82.0:TempJap:78.0	Aromatic:98.0:TempJap:92.0	Aromatic:92.0:TempJap:88.0	Aromatic:90.0:TempJap:84.0	M	M	Aromatic:98.0:TempJap:90.0	Aromatic:96.0:TempJap:92.0	M	Indica:80.0:Nivara:72.0	M	Nivara	Indica	Aromatic:98.0:TempJap:92.0	Aromatic:80.0:TempJap:80.0	Aus	Aromatic:94.0:TempJap:88.0	Aromatic:90.0:TempJap:90.0	Indica:85.0:Nivara:75.0	Aromatic:98.0:TempJap:92.0	Aromatic:98.0:TempJap:92.0	Indica:72.0:Nivara:68.0	Aromatic:98.0:TempJap:92.0	Aromatic:90.0:TempJap:90.0	Aromatic:96.0:TempJap:90.0
Chr1	7349970	7352214	M	Aromatic:94.0:TempJap:94.0	Aromatic:100.0:TempJap:100.0	Aromatic:100.0:TempJap:100.0	Aromatic:100.0:TempJap:100.0	Aromatic:100.0:TempJap:100.0	Aromatic:100.0:TempJap:100.0	Aromatic:100.0:TempJap:100.0	Aromatic:100.0:TempJap:100.0	Indica:100.0:Nivara:100.0	Indica:100.0:Nivara:100.0	Aromatic:92.0:TempJap:92.0	Aromatic:88.0:TempJap:88.0	Aromatic:100.0:TempJap:100.0	Aromatic:100.0:TempJap:100.0	M	Aromatic:100.0:TempJap:100.0	Aromatic:100.0:TempJap:100.0	Indica:80.0:Nivara:80.0	Aromatic:100.0:TempJap:100.0	Aromatic:100.0:TempJap:100.0	Aromatic:100.0:TempJap:100.0	Aromatic:80.0:TempJap:80.0	Aromatic:100.0:TempJap:100.0	Aromatic:96.0:TempJap:96.0	Aromatic:82.0:TempJap:82.0	Aromatic:88.0:TempJap:88.0	M	Aromatic:100.0:TempJap:100.0	Aromatic:100.0:TempJap:100.0	M	Indica:90.0:Nivara:90.0	Aus:80.0:Indica:72.0	Indica:99.0:Nivara:99.0	Indica:100.0:Nivara:100.0	Aromatic:100.0:TempJap:100.0	Aromatic:100.0:TempJap:100.0	Aus:100.0:Indica:92.0	Aromatic:100.0:TempJap:100.0	Aromatic:100.0:TempJap:100.0	Indica:98.0:Nivara:98.0	Aromatic:100.0:TempJap:100.0	Aromatic:100.0:TempJap:100.0	Indica:100.0:Nivara:100.0	Aromatic:100.0:TempJap:100.0	Aromatic:100.0:TempJap:100.0	Aromatic:100.0:TempJap:100.0
Chr1	7352217	7353945	M	TempJap:92.0:TropJap:91.0	Aromatic:99.0:TempJap:99.0	TempJap:100.0:TropJap:99.0	Aromatic:100.0:TropJap:99.0	Aromatic:100.0:TropJap:99.0	Aromatic:100.0:TropJap:99.0	Aromatic:100.0:TropJap:99.0	Aromatic:100.0:TropJap:99.0	Indica:100.0:Nivara:96.0	Indica:98.0:Nivara:94.0	Aromatic:98.0:TropJap:97.0	Aromatic:100.0:TropJap:99.0	TempJap:100.0:TropJap:99.0	TempJap:100.0:TropJap:99.0	M	TempJap:100.0:TropJap:99.0	TempJap:100.0:TropJap:99.0	Indica:86.0:Nivara:82.0	Aromatic:100.0:TropJap:99.0	TempJap:100.0:TropJap:99.0	Aromatic:98.0:TropJap:97.0	M	Aromatic:100.0:TropJap:99.0	Aromatic:86.0:TropJap:85.0	TempJap:96.0:TropJap:95.0	M	Indica:80.0:Nivara:76.0	Aromatic:100.0:TropJap:99.0	TempJap:100.0:TropJap:99.0	Indica:82.0:Aus:78.0	M	Aus	Indica:97.0:Nivara:97.0	Indica:100.0:Nivara:96.0	Aromatic:100.0:TropJap:99.0	TempJap:100.0:TropJap:99.0	Aus	Aromatic:100.0:TropJap:99.0	Aromatic:100.0:TropJap:99.0	Indica:96.0:TempJap:96.0	TempJap:100.0:TropJap:99.0	TempJap:100.0:TropJap:99.0	Indica:95.0:TempJap:95.0	Aromatic:100.0:TropJap:99.0	TempJap:100.0:TropJap:99.0	TempJap:100.0:TropJap:99.0
Chr1	7354020	7356119	M	M	Aromatic:100.0:TempJap:100.0	Aromatic:100.0:TempJap:100.0	Aromatic:100.0:TempJap:100.0	Aromatic:100.0:TempJap:100.0	Aromatic:100.0:TempJap:100.0	Aromatic:100.0:TempJap:100.0	Aromatic:98.0:TempJap:98.0	Indica:100.0:Nivara:100.0	Indica:100.0:Nivara:100.0	Aromatic:86.0:TempJap:86.0	Aromatic:96.0:TempJap:96.0	Aromatic:100.0:TempJap:100.0	Aromatic:100.0:TempJap:100.0	M	Aromatic:100.0:TempJap:100.0	Aromatic:100.0:TempJap:100.0	M	Aromatic:100.0:TempJap:100.0	Aromatic:100.0:TempJap:100.0	Aromatic:100.0:TempJap:100.0	M	Aromatic:100.0:TempJap:100.0	Aromatic:90.0:TempJap:90.0	M	M	M	Aromatic:100.0:TempJap:100.0	Aromatic:100.0:TempJap:100.0	M	M	M	Indica:97.0:Nivara:97.0	Indica:100.0:Nivara:100.0	Aromatic:100.0:TempJap:100.0	Aromatic:100.0:TempJap:100.0	Aus	Aromatic:100.0:TempJap:100.0	Aromatic:100.0:TempJap:100.0	Indica:94.0:Nivara:94.0	Aromatic:100.0:TempJap:100.0	Aromatic:100.0:TempJap:100.0	Indica:93.0:Nivara:93.0	Aromatic:98.0:TempJap:98.0	Aromatic:100.0:TempJap:100.0	Aromatic:100.0:TempJap:100.0
Chr1	7356142	7360891	M	Aromatic:90.0:TempJap:90.0	Aromatic:100.0:TempJap:100.0	Aromatic:100.0:TempJap:100.0	Aromatic:100.0:TempJap:100.0	Aromatic:100.0:TempJap:100.0	Aromatic:100.0:TempJap:100.0	Aromatic:100.0:TempJap:100.0	Aromatic:100.0:TempJap:100.0	Indica:100.0:Nivara:96.0	Indica:100.0:Nivara:96.0	Aromatic:98.0:TempJap:98.0	Aromatic:94.0:TempJap:94.0	Aromatic:100.0:TempJap:100.0	Aromatic:100.0:TempJap:100.0	M	Aromatic:100.0:TempJap:100.0	Aromatic:100.0:TempJap:100.0	Indica:90.0:Nivara:86.0	Aromatic:92.0:TempJap:92.0	Aromatic:100.0:TempJap:100.0	Aromatic:94.0:TempJap:94.0	Aromatic:88.0:TempJap:88.0	Aromatic:100.0:TempJap:100.0	Aromatic:100.0:TempJap:100.0	Aromatic:84.0:TempJap:84.0	Aromatic:92.0:TempJap:92.0	M	Aromatic:100.0:TempJap:100.0	Aromatic:100.0:TempJap:100.0	M	Indica:90.0:Nivara:86.0	Aus	Indica:94.0:Nivara:94.0	Indica:100.0:Nivara:96.0	Aromatic:98.0:TempJap:98.0	Aromatic:100.0:TempJap:100.0	Aus	Aromatic:100.0:TempJap:100.0	Aromatic:100.0:TempJap:100.0	Indica:94.0:Nivara:90.0	Aromatic:100.0:TempJap:100.0	Aromatic:100.0:TempJap:100.0	Indica:94.0:Nivara:90.0	Aromatic:100.0:TempJap:100.0	Aromatic:100.0:TempJap:100.0	Aromatic:100.0:TempJap:100.0
Chr1	7361011	7362263	M	M	Aromatic:100.0:TempJap:100.0	Aromatic:100.0:TempJap:100.0	Aromatic:100.0:TempJap:100.0	Aromatic:100.0:TempJap:100.0	Aromatic:100.0:TempJap:100.0	Aromatic:100.0:TempJap:100.0	Aromatic:100.0:TempJap:100.0	Indica	Indica	M	Aromatic:88.0:TempJap:88.0	Aromatic:100.0:TempJap:100.0	Aromatic:100.0:TempJap:100.0	M	Aromatic:100.0:TempJap:100.0	Aromatic:100.0:TempJap:100.0	M	Aromatic:100.0:TempJap:100.0	Aromatic:96.0:TempJap:96.0	Aromatic:100.0:TempJap:100.0	M	Aromatic:100.0:TempJap:100.0	Aromatic:84.0:TempJap:84.0	M	Aromatic:90.0:TempJap:90.0	M	Aromatic:100.0:TempJap:100.0	Aromatic:100.0:TempJap:100.0	M	M	M	Nivara:92.0:Aromatic:84.0	Indica	Aromatic:100.0:TempJap:100.0	Aromatic:100.0:TempJap:100.0	Aus	Aromatic:100.0:TempJap:100.0	Aromatic:100.0:TempJap:100.0	Indica	Aromatic:100.0:TempJap:100.0	Aromatic:100.0:TempJap:100.0	Indica	Aromatic:100.0:TempJap:100.0	Aromatic:100.0:TempJap:100.0	Aromatic:100.0:TempJap:100.0
Chr1	7362270	7365803	M	M	TempJap:100.0:Aromatic:98.0	TempJap:100.0:Aromatic:98.0	TempJap:100.0:Aromatic:98.0	TempJap:100.0:Aromatic:98.0	TempJap:100.0:Aromatic:98.0	TempJap:98.0:Aromatic:96.0	TempJap:98.0:Aromatic:96.0	Indica	Indica	M	Aromatic:96.0:TempJap:96.0	TempJap:100.0:Aromatic:98.0	TempJap:100.0:Aromatic:98.0	M	TempJap:100.0:Aromatic:98.0	TempJap:100.0:Aromatic:98.0	M	TempJap:100.0:Aromatic:98.0	Aromatic:97.0:TempJap:97.0	TempJap:100.0:Aromatic:98.0	M	TempJap:98.0:Aromatic:96.0	M	M	Aromatic:80.0:TempJap:80.0	M	TempJap:96.0:Aromatic:94.0	TempJap:100.0:Aromatic:98.0	M	M	M	Nivara:96.0:Aromatic:92.0	Indica	TempJap:100.0:Aromatic:98.0	TempJap:98.0:Aromatic:96.0	Aus	Aromatic:96.0:TempJap:96.0	Aromatic:96.0:TempJap:96.0	Indica	TempJap:100.0:Aromatic:98.0	TempJap:100.0:Aromatic:98.0	Indica:96.0:Nivara:86.0	TempJap:100.0:Aromatic:98.0	TempJap:100.0:Aromatic:98.0	Aromatic:94.0:TempJap:94.0
Chr1	7365841	7366951	M	M	Aromatic:100.0:TempJap:100.0	Aromatic:100.0:TempJap:100.0	Aromatic:100.0:TempJap:100.0	Aromatic:100.0:TempJap:100.0	Aromatic:100.0:TempJap:100.0	Aromatic:100.0:TempJap:100.0	Aromatic:100.0:TempJap:100.0	Indica	Indica	M	Aromatic:84.0:TempJap:84.0	Aromatic:100.0:TempJap:100.0	Aromatic:100.0:TempJap:100.0	M	Aromatic:100.0:TempJap:100.0	Aromatic:100.0:TempJap:100.0	M	Aromatic:100.0:TempJap:100.0	Aromatic:100.0:TempJap:100.0	Aromatic:100.0:TempJap:100.0	M	Aromatic:100.0:TempJap:100.0	Aromatic:86.0:TempJap:86.0	M	Aromatic:84.0:TempJap:84.0	M	Aromatic:100.0:TempJap:100.0	Aromatic:100.0:TempJap:100.0	M	M	M	Nivara:88.0:Aus:84.0	Indica	Aromatic:100.0:TempJap:100.0	Aromatic:100.0:TempJap:100.0	Aus	Aromatic:100.0:TempJap:100.0	Aromatic:100.0:TempJap:100.0	Indica	Aromatic:100.0:TempJap:100.0	Aromatic:100.0:TempJap:100.0	Indica	Aromatic:100.0:TempJap:100.0	Aromatic:100.0:TempJap:100.0	Aromatic:100.0:TempJap:100.0
Chr1	7366986	7368769	M	M	Aromatic:100.0:TempJap:100.0	Aromatic:100.0:TempJap:100.0	Aromatic:100.0:TempJap:100.0	Aromatic:100.0:TempJap:100.0	Aromatic:100.0:TempJap:100.0	Aromatic:100.0:TempJap:100.0	Aromatic:100.0:TempJap:100.0	Indica	M	M	Aromatic:98.0:TempJap:98.0	Aromatic:100.0:TempJap:100.0	Aromatic:100.0:TempJap:100.0	M	Aromatic:100.0:TempJap:100.0	Aromatic:100.0:TempJap:100.0	M	Aromatic:100.0:TempJap:100.0	Aromatic:96.0:TempJap:96.0	Aromatic:100.0:TempJap:100.0	Aromatic:82.0:TempJap:82.0	Aromatic:100.0:TempJap:100.0	Aromatic:90.0:TempJap:90.0	M	Aromatic:96.0:TempJap:96.0	M	Aromatic:100.0:TempJap:100.0	Aromatic:100.0:TempJap:100.0	M	M	M	Nivara:92.0:Aus:90.0	Indica	Aromatic:100.0:TempJap:100.0	Aromatic:100.0:TempJap:100.0	Aus	Aromatic:100.0:TempJap:100.0	Aromatic:100.0:TempJap:100.0	Indica	Aromatic:100.0:TempJap:100.0	Aromatic:100.0:TempJap:100.0	Indica	Aromatic:100.0:TempJap:100.0	Aromatic:96.0:TempJap:96.0	Aromatic:100.0:TempJap:100.0
Chr1	7368773	7455616	M	Aromatic:90.0:TempJap:90.0	Aromatic:100.0:TempJap:100.0	Aromatic:100.0:TempJap:100.0	Aromatic:100.0:TempJap:100.0	Aromatic:100.0:TempJap:100.0	Aromatic:100.0:TempJap:100.0	Aromatic:98.0:TempJap:98.0	Aromatic:98.0:TempJap:98.0	Indica	M	Aromatic:82.0:TempJap:82.0	Aromatic:98.0:TempJap:98.0	Aromatic:98.0:TempJap:98.0	Aromatic:100.0:TempJap:100.0	M	Aromatic:100.0:TempJap:100.0	Aromatic:100.0:TempJap:100.0	M	Aromatic:98.0:TempJap:98.0	Aromatic:100.0:TempJap:100.0	Aromatic:100.0:TempJap:100.0	M	Aromatic:100.0:TempJap:100.0	Aromatic:84.0:TempJap:84.0	M	Aromatic:92.0:TempJap:92.0	M	Aromatic:100.0:TempJap:100.0	Aromatic:100.0:TempJap:100.0	M	M	M	Nivara	Indica	Aromatic:100.0:TempJap:100.0	Aromatic:94.0:TempJap:94.0	Aus	Aromatic:100.0:TempJap:100.0	Aromatic:100.0:TempJap:100.0	Indica	Aromatic:100.0:TempJap:100.0	Aromatic:100.0:TempJap:100.0	Rufipogon	Aromatic:100.0:TempJap:100.0	Aromatic:100.0:TempJap:100.0	Aromatic:100.0:TempJap:100.0
Chr1	7455630	7463201	M	Aromatic:86.0:TempJap:86.0	Aromatic:100.0:TempJap:98.0	Aromatic:100.0:TempJap:98.0	Aromatic:100.0:TempJap:98.0	Aromatic:100.0:TempJap:98.0	Aromatic:100.0:TempJap:98.0	Aromatic:100.0:TempJap:98.0	Aromatic:100.0:TempJap:98.0	Indica	M	Aromatic:92.0:TempJap:90.0	Aromatic:98.0:TempJap:96.0	Aromatic:100.0:TempJap:98.0	Aromatic:100.0:TempJap:98.0	M	Aromatic:100.0:TempJap:98.0	Aromatic:100.0:TempJap:98.0	M	Aromatic:100.0:TempJap:98.0	Aromatic:98.0:TempJap:96.0	Aromatic:100.0:TempJap:98.0	Aromatic:80.0:TempJap:80.0	Aromatic:100.0:TempJap:98.0	Aromatic:84.0:TempJap:84.0	Aromatic:80.0:TempJap:78.0	Aromatic:90.0:TempJap:88.0	M	Aromatic:100.0:TempJap:98.0	Aromatic:100.0:TempJap:98.0	M	M	M	Nivara	Indica	Aromatic:98.0:TempJap:98.0	Aromatic:100.0:TempJap:98.0	Aus	Aromatic:100.0:TempJap:98.0	Aromatic:98.0:TempJap:98.0	Indica	Aromatic:100.0:TempJap:98.0	Aromatic:98.0:TempJap:98.0	Rufipogon	Aromatic:100.0:TempJap:98.0	Aromatic:96.0:TempJap:96.0	Aromatic:100.0:TempJap:98.0
Chr1	7463212	7467490	M	Aromatic:96.0:TempJap:96.0	Aromatic:100.0:TempJap:100.0	Aromatic:100.0:TempJap:100.0	Aromatic:100.0:TempJap:100.0	Aromatic:98.0:TempJap:98.0	Aromatic:100.0:TempJap:100.0	Aromatic:100.0:TempJap:100.0	Aromatic:100.0:TempJap:100.0	Indica	M	Aromatic:92.0:TempJap:92.0	Aromatic:92.0:TempJap:92.0	Aromatic:100.0:TempJap:100.0	Aromatic:100.0:TempJap:100.0	M	Aromatic:100.0:TempJap:100.0	Aromatic:100.0:TempJap:100.0	Indica	Aromatic:100.0:TempJap:100.0	Aromatic:100.0:TempJap:100.0	Aromatic:100.0:TempJap:100.0	M	Aromatic:100.0:TempJap:100.0	Aromatic:84.0:TempJap:84.0	Aromatic:88.0:TempJap:88.0	Aromatic:90.0:TempJap:90.0	Indica	Aromatic:100.0:TempJap:100.0	Aromatic:100.0:TempJap:100.0	M	Indica	M	Nivara:69.0:Rufipogon:62.0	Indica	Aromatic:100.0:TempJap:100.0	Aromatic:100.0:TempJap:100.0	Aus	Aromatic:100.0:TempJap:100.0	Aromatic:100.0:TempJap:100.0	Indica	Aromatic:98.0:TempJap:98.0	Aromatic:100.0:TempJap:100.0	Rufipogon	Aromatic:100.0:TempJap:100.0	Aromatic:100.0:TempJap:100.0	Aromatic:100.0:TempJap:100.0
Chr1	7467665	7477368	M	TempJap:80.0:TropJap:78.0	TempJap:98.0:TropJap:92.0	TempJap:100.0:TropJap:92.0	TempJap:100.0:TropJap:92.0	TempJap:96.0:TropJap:90.0	TempJap:100.0:TropJap:92.0	TempJap:98.0:TropJap:92.0	TempJap:98.0:TropJap:92.0	Indica	M	M	TempJap:94.0:TropJap:90.0	TempJap:96.0:TropJap:90.0	TempJap:100.0:TropJap:92.0	M	TempJap:100.0:TropJap:92.0	TempJap:100.0:TropJap:92.0	M	TempJap:98.0:TropJap:90.0	TempJap:94.0:TropJap:92.0	TempJap:98.0:TropJap:92.0	M	TempJap:100.0:TropJap:92.0	M	M	TempJap:82.0:TropJap:76.0	M	TempJap:98.0:TropJap:92.0	TempJap:100.0:TropJap:92.0	M	M	M	Nivara:60.0:Rufipogon:56.0	Indica	TempJap:98.0:TropJap:90.0	TempJap:98.0:TropJap:92.0	Aus	TempJap:98.0:Aromatic:90.0	TempJap:100.0:TropJap:92.0	Indica:81.0:Rufipogon:72.0	TempJap:98.0:TropJap:92.0	TempJap:100.0:TropJap:92.0	Indica:75.0:Rufipogon:74.0	TempJap:98.0:TropJap:92.0	TempJap:100.0:TropJap:92.0	TempJap:100.0:TropJap:92.0
Chr1	7477371	7486555	M	Aromatic:92.0:TempJap:90.0	Aromatic:98.0:TempJap:98.0	Aromatic:98.0:TempJap:98.0	Aromatic:98.0:TempJap:98.0	Aromatic:98.0:TempJap:98.0	Aromatic:100.0:TempJap:98.0	Aromatic:98.0:TempJap:98.0	Aromatic:100.0:TempJap:98.0	Indica	M	Aromatic:96.0:TempJap:94.0	Aromatic:96.0:TempJap:94.0	Aromatic:98.0:TempJap:96.0	Aromatic:98.0:TempJap:98.0	M	Aromatic:98.0:TempJap:98.0	Aromatic:100.0:TempJap:98.0	M	Aromatic:98.0:TempJap:98.0	Aromatic:98.0:TempJap:98.0	Aromatic:100.0:TempJap:98.0	M	Aromatic:98.0:TempJap:96.0	Aromatic:88.0:TempJap:86.0	M	Aromatic:88.0:TempJap:88.0	M	Aromatic:100.0:TempJap:98.0	Aromatic:98.0:TempJap:98.0	M	M	M	Nivara	Indica	Aromatic:100.0:TempJap:98.0	Aromatic:96.0:TempJap:96.0	Aus	Aromatic:100.0:TempJap:98.0	Aromatic:98.0:TempJap:98.0	Indica:81.0:Rufipogon:79.0	Aromatic:100.0:TempJap:98.0	Aromatic:100.0:TempJap:98.0	Indica	Aromatic:100.0:TempJap:98.0	Aromatic:96.0:TempJap:96.0	Aromatic:100.0:TempJap:98.0
Chr1	7486671	7494981	M	M	Aromatic:92.0:TempJap:90.0	Aromatic:96.0:TempJap:90.0	Aromatic:94.0:TempJap:90.0	Aromatic:96.0:TempJap:90.0	Aromatic:96.0:TempJap:90.0	Aromatic:96.0:TempJap:90.0	Aromatic:96.0:TempJap:90.0	Indica	M	M	Aromatic:88.0:TempJap:82.0	Aromatic:94.0:TempJap:90.0	Aromatic:94.0:TempJap:90.0	M	Aromatic:92.0:TempJap:90.0	Aromatic:96.0:TempJap:90.0	M	Aromatic:94.0:TempJap:88.0	Aromatic:96.0:TempJap:90.0	Aromatic:92.0:TempJap:88.0	M	Aromatic:96.0:TempJap:90.0	Aromatic:80.0:TropJap:78.0	M	Aromatic:78.0:TempJap:70.0	M	Aromatic:94.0:TempJap:88.0	Aromatic:94.0:TempJap:90.0	M	M	M	Nivara	Indica	Aromatic:88.0:TempJap:88.0	TempJap:84.0:Aromatic:80.0	Aus	Aromatic:96.0:TempJap:90.0	Aromatic:94.0:TempJap:90.0	Indica:82.0:Rufipogon:76.0	Aromatic:96.0:TempJap:90.0	Aromatic:92.0:TempJap:88.0	Indica:79.0:Rufipogon:73.0	Aromatic:92.0:TempJap:88.0	Aromatic:88.0:TempJap:88.0	Aromatic:94.0:TempJap:88.0
Chr1	7494998	7500840	M	TempJap:88.0:TropJap:88.0	TempJap:98.0:TropJap:98.0	TempJap:98.0:TropJap:98.0	TempJap:98.0:TropJap:98.0	TempJap:98.0:TropJap:98.0	TempJap:96.0:TropJap:96.0	TempJap:98.0:TropJap:98.0	TempJap:98.0:TropJap:98.0	Indica	M	TempJap:94.0:TropJap:94.0	TempJap:94.0:TropJap:94.0	TempJap:98.0:TropJap:98.0	TempJap:98.0:TropJap:98.0	M	TempJap:98.0:TropJap:98.0	TempJap:98.0:TropJap:98.0	M	TempJap:98.0:TropJap:98.0	TempJap:98.0:TropJap:98.0	TempJap:98.0:TropJap:98.0	M	TempJap:98.0:TropJap:98.0	TempJap:86.0:TropJap:86.0	M	TempJap:86.0:TropJap:86.0	M	TempJap:96.0:TropJap:96.0	TempJap:98.0:TropJap:98.0	M	M	M	Nivara	Indica	Aromatic:96.0:TempJap:92.0	TempJap:98.0:TropJap:98.0	Aus	Aromatic:98.0:TempJap:94.0	Aromatic:98.0:TempJap:94.0	Indica	TempJap:98.0:TropJap:98.0	TempJap:98.0:TropJap:98.0	Rufipogon	TempJap:98.0:TropJap:98.0	Aromatic:96.0:TempJap:92.0	TempJap:98.0:TropJap:98.0
Chr1	7501317	7512549	M	TropJap:92.0:Aromatic:90.0	TropJap:98.0:Aromatic:96.0	TropJap:98.0:Aromatic:96.0	TropJap:98.0:Aromatic:96.0	TropJap:98.0:Aromatic:96.0	Aromatic:96.0:TropJap:96.0	TropJap:98.0:Aromatic:96.0	TropJap:98.0:Aromatic:96.0	Indica	M	TempJap:86.0:TropJap:86.0	TropJap:90.0:Aromatic:88.0	TropJap:98.0:Aromatic:96.0	TropJap:96.0:Aromatic:94.0	M	TropJap:98.0:Aromatic:96.0	TropJap:98.0:Aromatic:96.0	M	TropJap:98.0:Aromatic:96.0	TropJap:98.0:Aromatic:96.0	TempJap:92.0:TropJap:92.0	M	TropJap:98.0:Aromatic:96.0	TropJap:88.0:Aromatic:86.0	M	TropJap:88.0:Aromatic:86.0	M	TempJap:94.0:TropJap:94.0	TropJap:98.0:Aromatic:96.0	M	M	M	Nivara	Indica	TempJap:94.0:TropJap:92.0	TempJap:92.0:TropJap:92.0	Aus	TropJap:98.0:Aromatic:96.0	TropJap:98.0:Aromatic:96.0	Indica	TropJap:98.0:Aromatic:96.0	TropJap:98.0:Aromatic:96.0	Rufipogon:70.0:Indica:62.0	TropJap:98.0:Aromatic:96.0	TempJap:92.0:TropJap:90.0	TropJap:96.0:Aromatic:94.0
Chr1	7513405	7541566	M	TropJap:82.0:Aromatic:78.0	Aromatic:96.0:TempJap:96.0	Aromatic:96.0:TempJap:96.0	Aromatic:94.0:TempJap:94.0	Aromatic:96.0:TempJap:96.0	Aromatic:96.0:TempJap:96.0	Aromatic:96.0:TempJap:96.0	Aromatic:96.0:TempJap:96.0	Indica	Indica	TropJap:82.0:Aromatic:78.0	Aromatic:96.0:TempJap:96.0	Aromatic:96.0:TempJap:96.0	Aromatic:96.0:TempJap:96.0	M	Aromatic:96.0:TempJap:96.0	Aromatic:100.0:TempJap:100.0	M	Aromatic:96.0:TempJap:96.0	Aromatic:96.0:TempJap:96.0	Aromatic:96.0:TempJap:96.0	M	Aromatic:96.0:TempJap:96.0	M	M	Aromatic:86.0:TempJap:86.0	M	Aromatic:96.0:TempJap:96.0	Aromatic:96.0:TempJap:96.0	M	M	M	Nivara:73.0:Rufipogon:63.0	Indica	Aromatic:98.0:TempJap:98.0	Aromatic:96.0:TempJap:96.0	Aus	Aromatic:100.0:TempJap:100.0	Aromatic:100.0:TempJap:100.0	Indica	Aromatic:96.0:TempJap:96.0	Aromatic:100.0:TempJap:100.0	Indica	Aromatic:100.0:TempJap:100.0	Aromatic:100.0:TempJap:100.0	Aromatic:100.0:TempJap:100.0
Chr1	7541595	7545057	M	Aromatic:80.0:TempJap:80.0	TempJap:100.0:TropJap:98.0	TempJap:100.0:TropJap:98.0	TempJap:100.0:TropJap:98.0	TempJap:100.0:TropJap:98.0	TempJap:100.0:TropJap:98.0	TempJap:100.0:TropJap:98.0	TempJap:96.0:TropJap:94.0	Indica	M	TempJap:96.0:TropJap:96.0	TempJap:94.0:TropJap:92.0	TempJap:100.0:TropJap:98.0	TempJap:100.0:TropJap:98.0	M	TempJap:100.0:TropJap:98.0	TempJap:100.0:TropJap:98.0	M	TempJap:100.0:TropJap:98.0	TempJap:98.0:TropJap:96.0	TempJap:100.0:TropJap:98.0	M	TempJap:100.0:TropJap:98.0	TempJap:82.0:TropJap:82.0	M	TempJap:84.0:TropJap:84.0	M	TempJap:100.0:TropJap:98.0	TempJap:100.0:TropJap:98.0	M	M	M	Nivara	Indica	Aromatic:100.0:TempJap:96.0	TempJap:100.0:TropJap:98.0	Aus	Aromatic:100.0:TempJap:96.0	TempJap:100.0:TropJap:98.0	Indica	TempJap:100.0:TropJap:98.0	TempJap:100.0:TropJap:98.0	Rufipogon	TempJap:98.0:TropJap:96.0	TempJap:100.0:TropJap:98.0	TempJap:100.0:TropJap:98.0
Chr1	7545156	7560834	M	Aromatic:84.0:TropJap:82.0	Aromatic:94.0:TropJap:94.0	Aromatic:94.0:TropJap:94.0	TropJap:90.0:Aromatic:88.0	Aromatic:94.0:TropJap:94.0	Aromatic:92.0:TropJap:92.0	TropJap:94.0:Aromatic:92.0	TropJap:92.0:Aromatic:90.0	Indica	M	TropJap:80.0:Aromatic:78.0	Aromatic:92.0:TropJap:92.0	Aromatic:94.0:TropJap:94.0	Aromatic:94.0:TropJap:94.0	M	Aromatic:94.0:TropJap:94.0	TempJap	Indica	Aromatic:94.0:TropJap:94.0	TropJap:92.0:Aromatic:90.0	Aromatic:94.0:TropJap:94.0	M	Aromatic:94.0:TropJap:94.0	TropJap:88.0:Aromatic:86.0	M	M	M	TropJap:94.0:Aromatic:92.0	Aromatic:94.0:TropJap:94.0	M	M	M	Nivara:80.0:Rufipogon:76.0	Indica	Aromatic:94.0:TropJap:94.0	TropJap:94.0:Aromatic:92.0	Aus	Aromatic:98.0:TropJap:90.0	Aromatic:94.0:TropJap:94.0	Indica:85.0:Rufipogon:85.0	Aromatic:94.0:TropJap:94.0	TempJap	Rufipogon	Aromatic:94.0:TropJap:94.0	TropJap:94.0:Aromatic:92.0	TempJap
Chr1	7561173	7569628	M	M	Aromatic:98.0:TempJap:94.0	Aromatic:98.0:TempJap:94.0	Aromatic:98.0:TempJap:94.0	Aromatic:100.0:TempJap:96.0	Aromatic:100.0:TempJap:96.0	Aromatic:100.0:TempJap:96.0	Aromatic:100.0:TempJap:96.0	Indica	M	Aromatic:82.0:TempJap:78.0	Aromatic:90.0:TempJap:86.0	Aromatic:100.0:TempJap:96.0	Aromatic:100.0:TempJap:96.0	M	Aromatic:100.0:TempJap:96.0	TempJap:100.0:Aromatic:96.0	M	Aromatic:98.0:TempJap:94.0	Aromatic:96.0:TempJap:92.0	Aromatic:100.0:TempJap:96.0	M	Aromatic:98.0:TempJap:94.0	M	M	Aromatic:80.0:TempJap:76.0	M	Aromatic:100.0:TempJap:96.0	Aromatic:100.0:TempJap:96.0	M	M	M	Nivara:78.0:Rufipogon:78.0	Indica	Aromatic:98.0:TempJap:94.0	Aromatic:96.0:TempJap:92.0	Aus	Aromatic:100.0:TempJap:96.0	Aromatic:94.0:TempJap:90.0	Indica:74.0:Rufipogon:69.0	Aromatic:100.0:TempJap:96.0	TempJap:100.0:Aromatic:96.0	Rufipogon	Aromatic:96.0:TempJap:92.0	Aromatic:98.0:TempJap:94.0	TempJap:100.0:Aromatic:96.0
Chr1	7569713	7592411	M	TempJap:80.0:TropJap:80.0	TempJap:98.0:Aromatic:96.0	TempJap:98.0:Aromatic:96.0	TempJap:100.0:Aromatic:98.0	TempJap:100.0:Aromatic:98.0	TempJap:100.0:Aromatic:98.0	TempJap:100.0:Aromatic:98.0	TempJap:96.0:Aromatic:94.0	Indica	M	TempJap:82.0:Aromatic:80.0	TempJap:86.0:Aromatic:84.0	TempJap:100.0:Aromatic:98.0	TempJap:100.0:Aromatic:98.0	M	TempJap:98.0:Aromatic:96.0	TempJap:98.0:Aromatic:96.0	M	TempJap:100.0:Aromatic:98.0	Aromatic:94.0:TempJap:94.0	TempJap:100.0:Aromatic:98.0	M	TempJap:100.0:Aromatic:98.0	TempJap:86.0:Aromatic:84.0	M	TempJap:84.0:Aromatic:82.0	M	TempJap:100.0:Aromatic:98.0	TempJap:100.0:Aromatic:98.0	M	M	M	Rufipogon:65.0:Nivara:64.0	Indica	TempJap:100.0:Aromatic:98.0	TempJap:98.0:Aromatic:96.0	Aus	TempJap:98.0:Aromatic:96.0	TempJap:100.0:Aromatic:98.0	Indica:66.0:Nivara:62.0	TempJap:100.0:Aromatic:98.0	TempJap:100.0:Aromatic:98.0	Nivara:75.0:Rufipogon:71.0	TempJap:76.0:Aromatic:74.0	TempJap:100.0:Aromatic:98.0	TempJap:100.0:Aromatic:98.0
Chr1	7592602	7669166	M	TempJap:88.0:TropJap:88.0	TempJap:100.0:TropJap:100.0	TempJap:100.0:TropJap:100.0	TempJap:100.0:TropJap:100.0	TempJap:100.0:TropJap:100.0	TempJap:100.0:TropJap:100.0	TempJap:98.0:TropJap:98.0	TempJap:100.0:TropJap:100.0	Indica	M	TempJap:96.0:TropJap:96.0	Aromatic:92.0:TempJap:92.0	TempJap:100.0:TropJap:100.0	TempJap:100.0:TropJap:100.0	M	TempJap:100.0:TropJap:100.0	TempJap:100.0:TropJap:100.0	M	TempJap:100.0:TropJap:100.0	TempJap:88.0:TropJap:88.0	TempJap:98.0:TropJap:98.0	Aromatic:84.0:TempJap:84.0	TempJap:100.0:TropJap:100.0	TempJap:96.0:TropJap:96.0	TempJap:84.0:TropJap:84.0	M	M	TempJap:100.0:TropJap:100.0	TempJap:100.0:TropJap:100.0	M	M	M	M	Indica	Aromatic:98.0:TempJap:98.0	TempJap:100.0:TropJap:100.0	Aus	Aromatic:100.0:TempJap:96.0	TempJap:98.0:TropJap:98.0	Indica:91.0:Nivara:85.0	TempJap:100.0:TropJap:100.0	TempJap:100.0:TropJap:100.0	Rufipogon:91.0:Nivara:82.0	TempJap:100.0:TropJap:100.0	TempJap:98.0:TropJap:98.0	TempJap:100.0:TropJap:100.0
Chr1	7669173	7673443	Aromatic:86.0:TropJap:86.0	Aromatic:100.0:TempJap:98.0	Aromatic:98.0:TempJap:96.0	Aromatic:100.0:TempJap:98.0	Aromatic:100.0:TempJap:98.0	Aromatic:98.0:TropJap:98.0	Aromatic:100.0:TempJap:98.0	Aromatic:100.0:TempJap:98.0	Aromatic:100.0:TempJap:98.0	Indica	Indica:84.0:Aus:74.0	Aromatic:98.0:TempJap:96.0	Aromatic:98.0:TempJap:96.0	Aromatic:100.0:TempJap:98.0	Aromatic:100.0:TempJap:98.0	Aromatic:92.0:TropJap:92.0	Aromatic:98.0:TempJap:96.0	Aromatic:98.0:TempJap:96.0	M	Aromatic:98.0:TempJap:98.0	Aromatic:98.0:TempJap:96.0	Aromatic:98.0:TempJap:96.0	Aromatic:94.0:TropJap:94.0	Aromatic:96.0:TempJap:96.0	Aromatic:90.0:TropJap:90.0	Aromatic:90.0:TropJap:90.0	M	M	Aromatic:100.0:TempJap:98.0	Aromatic:98.0:TempJap:96.0	M	M	M	M	Indica	Aromatic:100.0:TempJap:98.0	Aromatic:92.0:TempJap:92.0	Aus	Aromatic:98.0:TempJap:96.0	Aromatic:96.0:TempJap:94.0	Nivara:78.0:Indica:76.0	Aromatic:98.0:TempJap:96.0	Aromatic:96.0:TempJap:96.0	Rufipogon:81.0:Nivara:75.0	Aromatic:98.0:TropJap:98.0	Aromatic:80.0:TropJap:80.0	Aromatic:100.0:TempJap:98.0
Chr1	7673709	7687224	M	TropJap:92.0:Aromatic:88.0	TropJap:100.0:Aromatic:96.0	TropJap:100.0:Aromatic:96.0	TropJap:100.0:Aromatic:96.0	TropJap:100.0:Aromatic:96.0	TropJap:100.0:Aromatic:96.0	TropJap:100.0:Aromatic:96.0	TropJap:100.0:Aromatic:96.0	Indica	Indica	TropJap:94.0:Aromatic:90.0	TropJap:94.0:Aromatic:90.0	TropJap:100.0:Aromatic:96.0	TropJap:100.0:Aromatic:96.0	M	TropJap:100.0:Aromatic:96.0	Aromatic:98.0:TempJap:98.0	M	TropJap:96.0:Aromatic:92.0	TropJap:100.0:Aromatic:96.0	TropJap:100.0:Aromatic:96.0	M	TropJap:100.0:Aromatic:96.0	TropJap:88.0:Aromatic:84.0	TropJap:82.0:Aromatic:78.0	TropJap:82.0:Aromatic:78.0	M	TropJap:100.0:Aromatic:96.0	TropJap:100.0:Aromatic:96.0	M	M	M	Nivara:90.0:Rufipogon:82.0	Indica	Aromatic:98.0:TempJap:98.0	TropJap:100.0:Aromatic:96.0	Aus	Aromatic:100.0:TempJap:100.0	TropJap:100.0:Aromatic:96.0	Indica:78.0:Nivara:74.0	TropJap:100.0:Aromatic:96.0	Aromatic:100.0:TempJap:100.0	Rufipogon	TropJap:100.0:Aromatic:96.0	TropJap:98.0:Aromatic:94.0	Aromatic:100.0:TempJap:100.0
Chr1	7688054	7705568	M	M	Aromatic:94.0:TempJap:88.0	Aromatic:94.0:TempJap:88.0	Aromatic:96.0:TempJap:88.0	Aromatic:96.0:TempJap:88.0	Aromatic:96.0:TempJap:88.0	Aromatic:96.0:TempJap:88.0	Aromatic:94.0:TempJap:86.0	Indica	M	M	Aromatic:80.0:TempJap:74.0	Aromatic:90.0:TempJap:84.0	Aromatic:94.0:TempJap:88.0	M	Aromatic:94.0:TempJap:88.0	TempJap:96.0:Aromatic:86.0	M	Aromatic:96.0:TempJap:88.0	Aromatic:92.0:TempJap:88.0	Aromatic:96.0:TempJap:88.0	M	Aromatic:94.0:TempJap:86.0	Aromatic:82.0:TempJap:74.0	M	M	M	Aromatic:96.0:TempJap:88.0	Aromatic:94.0:TempJap:88.0	M	M	M	Nivara	Indica	Aromatic:90.0:TempJap:86.0	Aromatic:94.0:TempJap:86.0	Aus	Aromatic:94.0:TempJap:84.0	Aromatic:92.0:TempJap:82.0	M	Aromatic:94.0:TempJap:86.0	TempJap:94.0:Aromatic:86.0	Rufipogon	TempJap:96.0:Aromatic:88.0	Aromatic:94.0:TempJap:88.0	TempJap:96.0:Aromatic:86.0
Chr1	7705569	7719462	M	M	Aromatic:96.0:TropJap:92.0	Aromatic:96.0:TropJap:92.0	Aromatic:96.0:TropJap:92.0	Aromatic:96.0:TropJap:92.0	Aromatic:96.0:TropJap:92.0	Aromatic:94.0:TropJap:90.0	Aromatic:96.0:TropJap:92.0	Indica	Indica	Aromatic:86.0:TropJap:86.0	Aromatic:92.0:TropJap:92.0	Aromatic:94.0:TropJap:92.0	Aromatic:94.0:TropJap:92.0	M	Aromatic:96.0:TropJap:92.0	TempJap	M	Aromatic:96.0:TropJap:92.0	Aromatic:92.0:TropJap:92.0	Aromatic:90.0:TropJap:90.0	M	Aromatic:96.0:TropJap:92.0	TropJap:84.0:Aromatic:80.0	M	TropJap:80.0:Aromatic:76.0	M	Aromatic:96.0:TropJap:92.0	Aromatic:96.0:TropJap:92.0	M	M	M	Nivara:85.0:Rufipogon:83.0	Indica	Aromatic:96.0:TropJap:92.0	Aromatic:92.0:TropJap:92.0	Aus	Aromatic:96.0:TropJap:92.0	Aromatic:96.0:TropJap:92.0	Indica	Aromatic:92.0:TropJap:92.0	TempJap	Rufipogon:85.0:Nivara:76.0	TempJap	Aromatic:90.0:TropJap:90.0	TempJap
Chr1	7719648	7732030	M	M	Aromatic	Aromatic	Aromatic	Aromatic	Aromatic	Aromatic	Aromatic	Indica	M	M	Aromatic:86.0:TropJap:76.0	Aromatic	Aromatic	M	Aromatic	TempJap	M	Aromatic:92.0:TropJap:82.0	Aromatic	Aromatic	M	Aromatic	M	M	M	M	Aromatic	Aromatic	M	M	M	Nivara	Indica	Aromatic	Aromatic:94.0:TropJap:84.0	Aus	Aromatic	Aromatic	Indica:74.0:Rufipogon:71.0	Aromatic	TempJap	Indica:70.0:Rufipogon:62.0	TempJap	Aromatic:94.0:TropJap:84.0	TempJap
Chr1	7732080	7800653	M	M	Aromatic:90.0:TropJap:88.0	Aromatic:90.0:TropJap:88.0	Aromatic:92.0:TropJap:88.0	Aromatic:90.0:TropJap:82.0	Aromatic:90.0:TropJap:86.0	Aromatic:90.0:TropJap:88.0	Aromatic:92.0:TropJap:88.0	Indica	M	Aromatic:88.0:TropJap:78.0	Aromatic:86.0:TropJap:86.0	Aromatic:92.0:TropJap:88.0	Aromatic:90.0:TropJap:88.0	M	Aromatic:90.0:TropJap:88.0	TempJap	M	Aromatic:92.0:TropJap:88.0	Aromatic:90.0:TropJap:86.0	Aromatic:90.0:TropJap:86.0	M	Aromatic:90.0:TropJap:88.0	M	M	Aromatic:82.0:TropJap:80.0	M	Aromatic:90.0:TropJap:88.0	Aromatic:90.0:TropJap:88.0	M	M	M	Nivara:68.0:Rufipogon:60.0	Indica	Aromatic:92.0:TropJap:88.0	Aromatic:88.0:TropJap:86.0	Aus	Aromatic:92.0:TropJap:82.0	Aromatic:90.0:TropJap:86.0	Indica	Aromatic:92.0:TropJap:88.0	TempJap	Rufipogon	TempJap	Aromatic:86.0:TropJap:86.0	TempJap
Chr1	7800664	7814392	M	TropJap:84.0:Aromatic:80.0	TropJap:100.0:Aromatic:96.0	TropJap:100.0:Aromatic:96.0	TropJap:100.0:Aromatic:96.0	TropJap:100.0:Aromatic:96.0	TropJap:100.0:Aromatic:96.0	TropJap:100.0:Aromatic:96.0	TropJap:100.0:Aromatic:96.0	Indica	M	TropJap:92.0:Aromatic:88.0	TropJap:94.0:Aromatic:90.0	TropJap:100.0:Aromatic:96.0	TropJap:100.0:Aromatic:96.0	M	TropJap:100.0:Aromatic:96.0	TempJap	M	TropJap:98.0:Aromatic:94.0	TropJap:100.0:Aromatic:96.0	TropJap:100.0:Aromatic:96.0	M	TropJap:98.0:Aromatic:94.0	M	TropJap:80.0:Aromatic:76.0	M	M	Aromatic:98.0:TropJap:98.0	TropJap:100.0:Aromatic:96.0	M	M	M	Rufipogon:76.0:Nivara:71.0	Indica	TropJap:100.0:Aromatic:96.0	TropJap:100.0:Aromatic:96.0	Aus	TropJap:96.0:Aromatic:92.0	TropJap:100.0:Aromatic:96.0	Indica	TropJap:100.0:Aromatic:96.0	TempJap	Rufipogon	TempJap	TropJap:100.0:Aromatic:96.0	TempJap
Chr1	7814393	7877650	M	TropJap:84.0:Aromatic:78.0	TropJap:96.0:Aromatic:90.0	TropJap:96.0:Aromatic:90.0	TropJap:96.0:Aromatic:90.0	TropJap:94.0:Aromatic:90.0	TropJap:96.0:Aromatic:92.0	TropJap:96.0:Aromatic:92.0	TropJap:96.0:Aromatic:92.0	Indica	M	TropJap:92.0:Aromatic:88.0	TropJap:94.0:Aromatic:88.0	TropJap:94.0:Aromatic:92.0	Aromatic:94.0:TropJap:92.0	M	TropJap:96.0:Aromatic:92.0	TempJap	Indica	TropJap:96.0:Aromatic:92.0	Aromatic:96.0:TropJap:92.0	TropJap:96.0:Aromatic:92.0	M	TropJap:96.0:Aromatic:92.0	Aromatic:88.0:TropJap:82.0	M	M	M	TropJap:96.0:Aromatic:92.0	Aromatic:94.0:TropJap:92.0	M	M	M	Nivara	Indica	Aromatic:95.0:TropJap:95.0	Aromatic:94.0:TropJap:92.0	Aus	TropJap:96.0:Aromatic:92.0	Aromatic:94.0:TropJap:92.0	Indica:79.0:Rufipogon:73.0	TropJap:96.0:Aromatic:90.0	TempJap	Rufipogon	TempJap:90.0:TropJap:80.0	Aromatic:94.0:TropJap:92.0	TempJap
Chr1	7877812	7906893	M	M	TempJap:100.0:Aromatic:96.0	TempJap:100.0:Aromatic:96.0	TempJap:100.0:Aromatic:96.0	TempJap:100.0:Aromatic:96.0	TempJap:100.0:Aromatic:96.0	TempJap:100.0:Aromatic:96.0	TempJap:100.0:Aromatic:96.0	Indica	M	TempJap:92.0:TropJap:90.0	TempJap:92.0:TropJap:90.0	TempJap:100.0:Aromatic:96.0	TempJap:100.0:Aromatic:96.0	M	TempJap:100.0:Aromatic:96.0	TempJap:100.0:Aromatic:96.0	M	TempJap:100.0:Aromatic:96.0	TempJap:98.0:Aromatic:94.0	TempJap:100.0:Aromatic:96.0	M	TempJap:98.0:Aromatic:94.0	Aromatic:84.0:TempJap:84.0	M	M	M	TempJap:98.0:Aromatic:94.0	TempJap:100.0:Aromatic:96.0	M	M	M	Nivara	Indica	TempJap:98.0:Aromatic:94.0	Aromatic:98.0:TempJap:98.0	Aus	TempJap:100.0:Aromatic:96.0	TempJap:98.0:Aromatic:94.0	Indica	TempJap:100.0:Aromatic:96.0	TempJap:100.0:Aromatic:96.0	Nivara:66.0:Rufipogon:60.0	TempJap:98.0:Aromatic:94.0	TempJap:96.0:Aromatic:92.0	TempJap:100.0:Aromatic:96.0
Chr1	7907197	7919935	M	Aromatic:88.0:Indica:88.0	Aromatic:100.0:Indica:100.0	Aromatic:100.0:Indica:100.0	Aromatic:100.0:Indica:100.0	Aromatic:100.0:Indica:100.0	Aromatic:100.0:Indica:100.0	Aromatic:98.0:Indica:98.0	Aromatic:100.0:Indica:100.0	Aromatic:96.0:Indica:96.0	M	Aromatic:94.0:Indica:94.0	Aromatic:98.0:Indica:98.0	Aromatic:100.0:Indica:100.0	Aromatic:100.0:Indica:100.0	M	Aromatic:100.0:Indica:100.0	Aromatic:98.0:Indica:98.0	M	Aromatic:98.0:Indica:98.0	Aromatic:98.0:Indica:98.0	Aromatic:100.0:Indica:100.0	M	Aromatic:100.0:Indica:100.0	M	M	Aromatic:84.0:Indica:84.0	M	Aromatic:100.0:Indica:100.0	Aromatic:100.0:Indica:100.0	M	M	M	Nivara:77.0:Rufipogon:67.0	Aromatic:98.0:Indica:98.0	Aromatic:100.0:Indica:100.0	Aromatic:100.0:Indica:100.0	Aus	Aromatic:100.0:Indica:100.0	Aromatic:100.0:Indica:100.0	M	Aromatic:100.0:Indica:100.0	Aromatic:96.0:Indica:96.0	Rufipogon:65.0:Nivara:59.0	Aromatic:94.0:Indica:94.0	Aromatic:100.0:Indica:100.0	Aromatic:100.0:Indica:100.0
Chr1	7919942	8075529	M	Indica:86.0:TempJap:84.0	Aromatic:96.0:Indica:96.0	Aromatic:96.0:TropJap:94.0	Aromatic:98.0:TempJap:96.0	Aromatic:100.0:TempJap:94.0	Aromatic:98.0:TempJap:96.0	Aromatic:98.0:TempJap:96.0	Aromatic:98.0:Indica:94.0	Indica:96.0:TempJap:96.0	M	Aromatic:96.0:TempJap:90.0	Aromatic:92.0:TempJap:90.0	Aromatic:96.0:Indica:96.0	Aromatic:96.0:Indica:96.0	M	Aromatic:100.0:TempJap:94.0	Indica:100.0:TempJap:98.0	M	Aromatic:98.0:TropJap:94.0	Aromatic:100.0:TempJap:94.0	Aromatic:94.0:Indica:94.0	M	Aromatic:98.0:TempJap:96.0	Aromatic:84.0:Indica:84.0	M	M	M	Aromatic:96.0:TempJap:94.0	Aromatic:94.0:Indica:94.0	M	M	M	Nivara	Indica:98.0:TempJap:96.0	Aromatic:98.0:TropJap:94.0	Aromatic:98.0:TropJap:94.0	Aus	Aromatic:100.0:TempJap:94.0	Aromatic:96.0:TropJap:94.0	Rufipogon:56.0:Indica:54.0	Aromatic:98.0:Indica:94.0	Indica:100.0:TempJap:98.0	Nivara:55.0:Rufipogon:55.0	Aromatic:90.0:Indica:86.0	TempJap:98.0:Aromatic:96.0	Indica:74.0:TempJap:72.0
Chr1	8075595	8130653	M	Indica:82.0:Aromatic:80.0	Indica:100.0:Aromatic:98.0	Aromatic:96.0:Indica:96.0	Indica:100.0:Aromatic:98.0	Indica:100.0:Aromatic:98.0	Indica:100.0:Aromatic:98.0	Indica:100.0:Aromatic:98.0	Indica:100.0:Aromatic:98.0	Indica:100.0:Aromatic:98.0	Indica:90.0:Aromatic:88.0	Indica:94.0:Aromatic:92.0	Aromatic:86.0:Indica:86.0	Indica:96.0:Aromatic:94.0	Aromatic:98.0:Indica:98.0	M	Indica:98.0:Aromatic:96.0	TempJap:98.0:Indica:96.0	Aromatic:80.0:Indica:80.0	Aus	Indica:100.0:Aromatic:98.0	Indica:88.0:Aromatic:86.0	M	Indica:96.0:Aromatic:94.0	Aromatic:92.0:Indica:92.0	M	M	M	Indica:98.0:Aromatic:96.0	Aromatic:98.0:Indica:98.0	M	M	M	M	Indica:90.0:Aromatic:88.0	Indica:98.0:Aromatic:96.0	Aromatic:80.0:Indica:80.0	Aus	Indica:100.0:Aromatic:98.0	Aromatic:90.0:Indica:90.0	M	Aromatic:98.0:Indica:98.0	TempJap:98.0:Aromatic:94.0	Rufipogon:78.0:Nivara:68.0	TempJap:86.0:Indica:84.0	Aromatic:86.0:Indica:86.0	TempJap:92.0:Indica:90.0
Chr1	8130748	8281033	M	Aromatic:82.0:Indica:82.0	Aromatic:94.0:Indica:92.0	Aromatic:96.0:Indica:94.0	Aromatic:98.0:Indica:96.0	Aromatic:98.0:Indica:96.0	Aromatic:98.0:Indica:96.0	Aromatic:98.0:Indica:96.0	Aromatic:98.0:Indica:96.0	Aromatic:94.0:Indica:94.0	Aromatic:96.0:Indica:96.0	Aromatic:90.0:Indica:88.0	Aromatic:98.0:Indica:96.0	Aromatic:98.0:Indica:96.0	Aromatic:94.0:Indica:92.0	M	Aromatic:96.0:Indica:96.0	TempJap:100.0:Aromatic:94.0	M	Aus	Aromatic:98.0:Indica:96.0	Aromatic:98.0:Indica:96.0	M	Aromatic:98.0:Indica:96.0	TropJap:82.0:Aromatic:80.0	M	Aromatic:78.0:TropJap:78.0	M	Aromatic:98.0:Indica:96.0	Aromatic:92.0:Indica:92.0	M	M	M	Nivara	Aromatic:98.0:Indica:96.0	Aromatic:94.0:TropJap:94.0	Aromatic:92.0:Indica:92.0	Aus	Aromatic:96.0:Indica:96.0	Aromatic:98.0:Indica:96.0	TempJap:72.0:Aromatic:70.0	Aromatic:98.0:Indica:96.0	TempJap:100.0:Aromatic:94.0	Rufipogon	TempJap:88.0:Aromatic:82.0	Aromatic:98.0:Indica:96.0	TempJap:100.0:Aromatic:94.0
Chr1	8281952	8306429	M	M	TropJap:94.0:Aromatic:92.0	TropJap:94.0:Aromatic:92.0	TropJap:94.0:Aromatic:92.0	TropJap:94.0:Aromatic:92.0	TropJap:92.0:Aromatic:90.0	TropJap:94.0:Aromatic:92.0	TropJap:94.0:Aromatic:92.0	Aromatic:98.0:Indica:98.0	Aromatic:100.0:Indica:100.0	TropJap:94.0:Aromatic:92.0	TropJap:88.0:Aromatic:86.0	TropJap:94.0:Aromatic:92.0	TropJap:94.0:Aromatic:92.0	M	TropJap:94.0:Aromatic:92.0	Aromatic:100.0:Indica:100.0	M	Aus	TropJap:90.0:Aromatic:84.0	TropJap:94.0:Aromatic:92.0	M	TropJap:92.0:Aromatic:90.0	TropJap:84.0:Aromatic:80.0	M	M	M	TropJap:92.0:Aromatic:90.0	TropJap:94.0:Aromatic:92.0	M	M	M	Nivara	Aromatic:98.0:Indica:98.0	TropJap:94.0:Aromatic:92.0	TropJap:92.0:Aromatic:90.0	Aus	Aromatic:98.0:Indica:98.0	TropJap:92.0:Aromatic:90.0	M	TropJap:92.0:Aromatic:90.0	Aromatic:98.0:Indica:98.0	Rufipogon	Rufipogon:72.0:TempJap:66.0	TropJap:94.0:Aromatic:92.0	Aromatic:100.0:Indica:100.0
Chr1	8306573	8326977	M	M	Aromatic:100.0:Indica:100.0	Aromatic:100.0:Indica:100.0	Aromatic:100.0:Indica:100.0	Aromatic:100.0:Indica:100.0	Aromatic:100.0:Indica:100.0	Aromatic:100.0:Indica:100.0	Aromatic:100.0:Indica:100.0	Aromatic:100.0:Indica:100.0	Aromatic:100.0:Indica:100.0	Aromatic:80.0:Indica:80.0	Aromatic:86.0:Indica:86.0	Aromatic:100.0:Indica:100.0	Aromatic:100.0:Indica:100.0	M	Aromatic:100.0:Indica:100.0	Aromatic:100.0:Indica:100.0	M	Aus	Aromatic:100.0:Indica:100.0	Aromatic:100.0:Indica:100.0	M	Aromatic:84.0:Indica:84.0	M	M	Aromatic:82.0:Indica:82.0	M	Aromatic:100.0:Indica:100.0	Aromatic:100.0:Indica:100.0	M	M	M	Rufipogon:67.0:Nivara:64.0	Aromatic:100.0:Indica:100.0	Aromatic:100.0:Indica:100.0	Aromatic:100.0:Indica:100.0	Aus	Aromatic:100.0:Indica:100.0	Aromatic:100.0:Indica:100.0	M	Aromatic:100.0:Indica:100.0	Aromatic:100.0:Indica:100.0	Rufipogon	Aromatic:58.0:Indica:58.0	Aromatic:100.0:Indica:100.0	Aromatic:100.0:Indica:100.0
Chr1	8326985	8379801	M	Aromatic:86.0:TempJap:86.0	Aromatic:100.0:TempJap:100.0	Aromatic:100.0:TempJap:100.0	Aromatic:100.0:TempJap:100.0	Aromatic:100.0:TempJap:100.0	Aromatic:100.0:TempJap:100.0	Aromatic:98.0:TempJap:98.0	Aromatic:96.0:TempJap:96.0	Indica:98.0:Aromatic:94.0	Indica:100.0:Aromatic:96.0	Aromatic:90.0:Indica:90.0	Aromatic:94.0:TempJap:94.0	Aromatic:98.0:TempJap:98.0	Indica:100.0:Aromatic:96.0	M	Aromatic:100.0:TempJap:100.0	Aromatic:100.0:TempJap:100.0	M	Aus	Aromatic:96.0:TempJap:96.0	Aromatic:100.0:TempJap:100.0	M	Aromatic:94.0:TempJap:94.0	Aromatic:88.0:Indica:88.0	M	Aromatic:82.0:TempJap:82.0	M	Aromatic:100.0:TempJap:100.0	Aromatic:100.0:TempJap:100.0	M	M	M	Nivara	Indica:98.0:Aromatic:94.0	Aromatic:96.0:TempJap:96.0	Aromatic:96.0:TempJap:96.0	Aus	Aromatic:98.0:TempJap:98.0	Aromatic:98.0:TempJap:98.0	M	Aromatic:100.0:TempJap:100.0	Aromatic:100.0:TempJap:100.0	Rufipogon	Aromatic:78.0:TempJap:78.0	Aromatic:96.0:TempJap:96.0	Aromatic:100.0:TempJap:100.0
Chr1	8379831	8393196	M	Aromatic:86.0:TempJap:84.0	Aromatic:98.0:Indica:97.0	Aromatic:96.0:Indica:95.0	Aromatic:100.0:TempJap:98.0	Aromatic:100.0:TempJap:98.0	Aromatic:100.0:TempJap:98.0	Aromatic:98.0:TempJap:96.0	Aromatic:100.0:TempJap:98.0	Aromatic:94.0:Indica:93.0	Aromatic:98.0:TempJap:96.0	Aromatic:98.0:TempJap:96.0	Aromatic:98.0:TempJap:96.0	Aromatic:100.0:TempJap:98.0	Indica:97.0:TropJap:96.0	M	Aromatic:100.0:TempJap:98.0	Aromatic:100.0:TempJap:98.0	Aromatic:80.0:Indica:78.0	Aus	Aromatic:96.0:Indica:94.0	Aromatic:100.0:TempJap:98.0	Aromatic:82.0:Indica:80.0	Aromatic:96.0:TempJap:94.0	Aromatic:92.0:TempJap:90.0	M	M	M	Aromatic:100.0:TempJap:98.0	Aromatic:98.0:Indica:97.0	M	M	M	Nivara	Aromatic:98.0:Indica:97.0	Aromatic:100.0:TempJap:98.0	Aromatic:98.0:Indica:97.0	Aus	Aromatic:100.0:TempJap:98.0	Aromatic:98.0:Indica:97.0	M	Aromatic:100.0:TempJap:98.0	Aromatic:100.0:TempJap:98.0	L	Rufipogon	Aromatic:98.0:Indica:97.0	Aromatic:98.0:TempJap:96.0
Chr1	8393235	8405171	M	Aromatic:84.0:Indica:82.0	Aromatic:94.0:Indica:94.0	Aromatic:92.0:Indica:92.0	Aromatic:100.0:Indica:98.0	Aromatic:98.0:Indica:98.0	Aromatic:94.0:Indica:92.0	Aromatic:98.0:Indica:98.0	Aromatic:100.0:Indica:98.0	Aromatic:98.0:Indica:98.0	Aromatic:100.0:Indica:98.0	Aromatic:96.0:Indica:94.0	Aromatic:86.0:Indica:84.0	Aromatic:100.0:Indica:98.0	Aromatic:92.0:Indica:92.0	M	Aromatic:94.0:Indica:94.0	Aromatic:94.0:Indica:94.0	M	Aus	Aromatic:94.0:Indica:92.0	Aromatic:98.0:Indica:96.0	M	Aromatic:96.0:Indica:94.0	Aromatic:86.0:Indica:86.0	M	M	M	Aromatic:96.0:Indica:96.0	Aromatic:92.0:Indica:92.0	M	M	M	M	Aromatic:98.0:Indica:96.0	Aromatic:98.0:Indica:98.0	Aromatic:94.0:Indica:94.0	Aus	Aromatic:98.0:Indica:96.0	Aromatic:98.0:Indica:98.0	Aromatic:69.0:Indica:67.0	Aromatic:100.0:Indica:98.0	Aromatic:98.0:Indica:96.0	Rufipogon:53.0:Nivara:46.0	Aromatic:96.0:Indica:94.0	Aromatic:100.0:Indica:98.0	Aromatic:100.0:Indica:98.0
Chr1	8406656	8418400	M	TropJap:96.0:Aromatic:92.0	TropJap:100.0:Aromatic:96.0	TropJap:100.0:Aromatic:96.0	TropJap:100.0:Aromatic:96.0	TropJap:100.0:Aromatic:96.0	TropJap:100.0:Aromatic:96.0	TropJap:100.0:Aromatic:96.0	TropJap:100.0:Aromatic:96.0	Aromatic:100.0:Indica:100.0	Aromatic:100.0:Indica:100.0	TropJap:96.0:Aromatic:92.0	TropJap:100.0:Aromatic:96.0	TropJap:100.0:Aromatic:96.0	Aromatic:100.0:Indica:100.0	M	TropJap:100.0:Aromatic:96.0	Aromatic:100.0:Indica:100.0	Aromatic:84.0:Indica:84.0	Aus	TropJap:100.0:Aromatic:96.0	Aromatic:100.0:Indica:100.0	M	TropJap:96.0:Aromatic:92.0	TropJap:96.0:Aromatic:92.0	TropJap:80.0:Aromatic:76.0	TropJap:80.0:Aromatic:76.0	M	TropJap:100.0:Aromatic:96.0	TropJap:100.0:Aromatic:96.0	M	M	M	Nivara:56.0:Aus:52.0	Aromatic:100.0:Indica:100.0	Aromatic:100.0:Indica:100.0	TropJap:100.0:Aromatic:96.0	Aus	Aromatic:96.0:Indica:96.0	Aromatic:100.0:Indica:100.0	Aromatic:73.0:Indica:73.0	TropJap:100.0:Aromatic:96.0	Aromatic:100.0:Indica:100.0	Nivara:61.0:Rufipogon:58.0	Aromatic:100.0:Indica:100.0	Aromatic:100.0:Indica:100.0	Aromatic:100.0:Indica:100.0
Chr1	8419051	8437511	M	M	Indica:100.0:TempJap:100.0	Indica:100.0:TempJap:100.0	Indica:100.0:TempJap:100.0	Indica:96.0:TempJap:96.0	Indica:100.0:TempJap:100.0	Indica:100.0:TempJap:100.0	Indica:98.0:TempJap:98.0	Indica:98.0:TempJap:98.0	Indica:100.0:TempJap:100.0	Indica:92.0:TempJap:92.0	Indica:92.0:TempJap:92.0	Indica:100.0:TempJap:100.0	Indica:100.0:TempJap:100.0	M	Indica:100.0:TempJap:100.0	Indica:100.0:TempJap:100.0	M	Aus	Indica:100.0:TempJap:100.0	Indica:98.0:TempJap:98.0	M	Indica:96.0:TempJap:96.0	Indica:84.0:TempJap:84.0	M	Indica:84.0:TempJap:84.0	M	Indica:100.0:TempJap:100.0	Indica:100.0:TempJap:100.0	M	M	M	Aus:56.0:Nivara:56.0	Indica:96.0:TempJap:96.0	Indica:100.0:TempJap:100.0	Indica:100.0:TempJap:100.0	Aus	Aromatic:100.0:Indica:96.0	Indica:98.0:TempJap:98.0	Indica:75.0:Rufipogon:75.0	Indica:100.0:TempJap:100.0	Indica:100.0:TempJap:100.0	Nivara	Indica:98.0:TempJap:98.0	Indica:100.0:TempJap:100.0	Indica:100.0:TempJap:100.0
Chr1	8437544	8479922	M	M	Aromatic:100.0:TempJap:100.0	Aromatic:100.0:TempJap:100.0	Aromatic:100.0:TempJap:100.0	Aromatic:100.0:TempJap:100.0	Aromatic:98.0:TempJap:98.0	Aromatic:100.0:TempJap:100.0	Aromatic:100.0:TempJap:100.0	Indica:98.0:Aromatic:94.0	Aromatic:98.0:Indica:98.0	Aromatic:84.0:Indica:84.0	Aromatic:98.0:TempJap:98.0	Aromatic:100.0:TempJap:100.0	Indica:100.0:Aromatic:96.0	M	Aromatic:100.0:TempJap:100.0	Aromatic:100.0:TempJap:100.0	M	Aus:90.0:Nivara:80.0	Aromatic:98.0:TempJap:98.0	Aromatic:100.0:TempJap:100.0	M	Aromatic:96.0:TempJap:96.0	M	M	M	M	Aromatic:96.0:TempJap:96.0	Aromatic:100.0:TempJap:100.0	M	M	M	M	Indica:100.0:Aromatic:96.0	Aromatic:96.0:TempJap:96.0	Aromatic:98.0:TempJap:98.0	Indica:96.0:Aromatic:92.0	Aromatic:94.0:TempJap:94.0	Aromatic:100.0:TempJap:100.0	M	Aromatic:98.0:TempJap:98.0	Aromatic:100.0:TempJap:100.0	Rufipogon	Aromatic:98.0:TempJap:98.0	Aromatic:100.0:TempJap:100.0	Aromatic:100.0:TempJap:100.0
Chr1	8479926	8561386	M	M	Aromatic:100.0:Indica:100.0	Aromatic:100.0:Indica:100.0	Aromatic:100.0:Indica:100.0	Aromatic:100.0:Indica:100.0	Aromatic:100.0:Indica:100.0	Aromatic:100.0:Indica:100.0	Aromatic:100.0:Indica:100.0	Aromatic:100.0:Indica:100.0	Aromatic:100.0:Indica:100.0	Aromatic:84.0:Indica:84.0	Aromatic:94.0:Indica:94.0	Aromatic:100.0:Indica:100.0	Aromatic:100.0:Indica:100.0	M	Aromatic:100.0:Indica:100.0	Aromatic:100.0:Indica:100.0	M	Aus:92.0:Nivara:85.0	Aromatic:98.0:Indica:98.0	Aromatic:100.0:Indica:100.0	M	Aromatic:100.0:Indica:100.0	M	M	Aromatic:84.0:Indica:84.0	M	Aromatic:100.0:Indica:100.0	Aromatic:100.0:Indica:100.0	M	M	M	Nivara:71.0:Aus:69.0	Aromatic:100.0:Indica:100.0	Aromatic:100.0:Indica:100.0	Aromatic:100.0:Indica:100.0	Aromatic:100.0:Indica:100.0	Aromatic:98.0:Indica:98.0	Aromatic:100.0:Indica:100.0	M	Aromatic:100.0:Indica:100.0	Aromatic:98.0:Indica:98.0	Nivara	Aromatic:96.0:Indica:96.0	Aromatic:100.0:Indica:100.0	Aromatic:100.0:Indica:100.0
Chr1	8561388	8567405	M	M	Aromatic:100.0:Indica:100.0	Aromatic:100.0:Indica:100.0	Aromatic:100.0:Indica:100.0	Aromatic:100.0:Indica:100.0	Aromatic:100.0:Indica:100.0	Aromatic:100.0:Indica:100.0	Aromatic:100.0:Indica:100.0	Aromatic:100.0:Indica:100.0	Aromatic:100.0:Indica:100.0	Aromatic:86.0:Indica:86.0	Aromatic:98.0:Indica:98.0	Aromatic:100.0:Indica:100.0	Aromatic:98.0:Indica:98.0	M	Aromatic:100.0:Indica:100.0	Aromatic:100.0:Indica:100.0	M	Aus:98.0:Nivara:88.0	Aromatic:100.0:Indica:100.0	Aromatic:100.0:Indica:100.0	M	Aromatic:94.0:Indica:94.0	Aromatic:86.0:Indica:86.0	M	Aromatic:90.0:Indica:90.0	M	Aromatic:100.0:Indica:100.0	Aromatic:100.0:Indica:100.0	M	M	M	Nivara	Aromatic:100.0:Indica:100.0	Aromatic:100.0:Indica:100.0	Aromatic:100.0:Indica:100.0	Aromatic:98.0:Indica:98.0	Aromatic:100.0:Indica:100.0	Aromatic:100.0:Indica:100.0	M	Aromatic:98.0:Indica:98.0	Aromatic:100.0:Indica:100.0	Nivara	Aromatic:100.0:Indica:100.0	Aromatic:100.0:Indica:100.0	Aromatic:100.0:Indica:100.0
Chr1	8567520	8571013	M	Aromatic:90.0:Indica:90.0	Aromatic:100.0:Indica:100.0	Aromatic:100.0:Indica:100.0	Aromatic:98.0:Indica:98.0	Aromatic:98.0:Indica:98.0	Aromatic:100.0:Indica:100.0	Aromatic:100.0:Indica:100.0	Aromatic:100.0:Indica:100.0	Aromatic:100.0:Indica:100.0	Aromatic:98.0:Indica:98.0	Aromatic:98.0:Indica:98.0	Aromatic:96.0:Indica:96.0	Aromatic:98.0:Indica:98.0	Aromatic:100.0:Indica:100.0	M	Aromatic:100.0:Indica:100.0	Aromatic:100.0:Indica:100.0	Aromatic:84.0:Indica:84.0	M	Aromatic:96.0:Indica:96.0	Aromatic:98.0:Indica:98.0	M	Aromatic:94.0:Indica:94.0	Aromatic:90.0:Indica:90.0	M	M	Aromatic:86.0:Indica:86.0	Aromatic:100.0:Indica:100.0	Aromatic:100.0:Indica:100.0	M	Aromatic:80.0:Indica:80.0	M	Nivara:80.0:Aus:72.0	Aromatic:98.0:Indica:98.0	Aromatic:96.0:Indica:96.0	Aromatic:100.0:Indica:100.0	Aromatic:100.0:Indica:100.0	Aromatic:100.0:Indica:100.0	Aromatic:96.0:Indica:96.0	M	Aromatic:100.0:Indica:100.0	Aromatic:100.0:Indica:100.0	Nivara:70.0:Aus:60.0	Aromatic:100.0:Indica:100.0	Aromatic:92.0:Indica:92.0	Aromatic:96.0:Indica:96.0
Chr1	8571049	8573344	M	M	Aromatic:100.0:Indica:100.0	Aromatic:100.0:Indica:100.0	Aromatic:100.0:Indica:100.0	Aromatic:100.0:Indica:100.0	Aromatic:100.0:Indica:100.0	Aromatic:100.0:Indica:100.0	Aromatic:100.0:Indica:100.0	Aromatic:100.0:Indica:100.0	Aromatic:100.0:Indica:100.0	Aromatic:88.0:Indica:88.0	Aromatic:96.0:Indica:96.0	Aromatic:100.0:Indica:100.0	Aromatic:100.0:Indica:100.0	M	Aromatic:100.0:Indica:100.0	Aromatic:100.0:Indica:100.0	M	Aus	Aromatic:98.0:Indica:98.0	Aromatic:100.0:Indica:100.0	M	Aromatic:94.0:Indica:94.0	Aromatic:82.0:Indica:82.0	Aromatic:84.0:Indica:84.0	Aromatic:88.0:Indica:88.0	M	Aromatic:100.0:Indica:100.0	Aromatic:100.0:Indica:100.0	M	M	M	Nivara	Aromatic:100.0:Indica:100.0	Aromatic:100.0:Indica:100.0	Aromatic:100.0:Indica:100.0	Aromatic:98.0:Indica:98.0	Aromatic:100.0:Indica:100.0	Aromatic:100.0:Indica:100.0	M	Aromatic:100.0:Indica:100.0	Aromatic:100.0:Indica:100.0	Nivara	Aromatic:100.0:Indica:100.0	Aromatic:100.0:Indica:100.0	Aromatic:98.0:Indica:98.0
Chr1	8573359	8582627	M	Aromatic:86.0:TropJap:86.0	Aromatic:100.0:Indica:98.0	Aromatic:98.0:Indica:98.0	Aromatic:100.0:Indica:98.0	Aromatic:98.0:Indica:96.0	Aromatic:98.0:Indica:96.0	Aromatic:100.0:Indica:98.0	Aromatic:98.0:Indica:98.0	Aromatic:100.0:Indica:98.0	Aromatic:100.0:Indica:98.0	Aromatic:86.0:Indica:84.0	Aromatic:92.0:Indica:92.0	Aromatic:100.0:Indica:98.0	Aromatic:98.0:Indica:98.0	M	Aromatic:100.0:Indica:98.0	Aromatic:100.0:Indica:98.0	M	Aus:96.0:Nivara:92.0	Aromatic:100.0:Indica:98.0	Aromatic:100.0:Indica:98.0	M	Aromatic:96.0:Indica:94.0	M	M	M	M	Aromatic:100.0:Indica:98.0	Aromatic:100.0:Indica:98.0	M	M	M	Nivara:79.0:Aus:71.0	Aromatic:100.0:Indica:98.0	Aromatic:100.0:Indica:98.0	Aromatic:100.0:Indica:98.0	L	Aromatic:98.0:Indica:96.0	Aromatic:100.0:Indica:98.0	Aromatic:59.0:Indica:57.0	Aromatic:100.0:Indica:98.0	Aromatic:100.0:Indica:98.0	Nivara:67.0:Aus:57.0	Aromatic:100.0:Indica:98.0	Aromatic:98.0:Indica:98.0	Aromatic:100.0:Indica:98.0
Chr1	8582690	8660232	M	M	Indica:98.0:TempJap:98.0	Indica:98.0:TempJap:98.0	Indica:100.0:TempJap:100.0	Indica:100.0:TempJap:100.0	Indica:100.0:TempJap:100.0	Aromatic:96.0:Indica:96.0	Indica:100.0:TempJap:100.0	Indica:98.0:TempJap:98.0	Indica:98.0:TempJap:98.0	Indica:88.0:TempJap:88.0	Indica:92.0:TempJap:92.0	Indica:100.0:TempJap:100.0	Indica:98.0:TempJap:98.0	M	Indica:100.0:TempJap:100.0	Indica:100.0:TempJap:100.0	M	Aus	Indica:100.0:TempJap:100.0	Indica:96.0:TempJap:96.0	M	Indica:90.0:TempJap:90.0	Aromatic:82.0:Indica:82.0	M	M	M	Indica:98.0:TempJap:98.0	Indica:98.0:TempJap:98.0	M	M	M	M	Aromatic:98.0:Indica:98.0	Indica:100.0:TempJap:100.0	Indica:96.0:TempJap:96.0	Aus	Aromatic:78.0:Indica:78.0	Indica:96.0:TempJap:96.0	Indica:62.0:TempJap:62.0	Indica:100.0:TempJap:100.0	Indica:100.0:TempJap:100.0	Nivara	Aromatic:98.0:Indica:98.0	Indica:96.0:TempJap:96.0	Indica:100.0:TempJap:100.0
Chr1	8661097	8689406	M	M	Aromatic:98.0:Indica:98.0	Aromatic:98.0:Indica:98.0	Aromatic:98.0:Indica:98.0	Aromatic:98.0:Indica:98.0	Aromatic:98.0:Indica:98.0	Aromatic:98.0:Indica:98.0	Aromatic:98.0:Indica:98.0	Aromatic:98.0:Indica:98.0	Aromatic:98.0:Indica:98.0	Aromatic:82.0:Indica:82.0	Aromatic:98.0:Indica:98.0	Aromatic:98.0:Indica:98.0	Aromatic:98.0:Indica:98.0	M	Aromatic:98.0:Indica:98.0	Aromatic:96.0:Indica:96.0	M	Aus	Aromatic:96.0:Indica:96.0	Aromatic:98.0:Indica:98.0	M	Aromatic:98.0:Indica:98.0	Aromatic:86.0:Indica:86.0	M	Aromatic:88.0:Indica:88.0	M	Aromatic:98.0:Indica:98.0	Aromatic:98.0:Indica:98.0	M	M	M	Nivara	Aromatic:98.0:Indica:98.0	Aromatic:96.0:Indica:96.0	Aromatic:98.0:Indica:98.0	Aus	Aus	Aromatic:96.0:Indica:96.0	Aromatic:59.0:Indica:59.0	Aromatic:98.0:Indica:98.0	Aromatic:96.0:Indica:96.0	Rufipogon	Aromatic:96.0:Indica:96.0	Aromatic:98.0:Indica:98.0	Aromatic:98.0:Indica:98.0
Chr1	8689947	8698079	M	M	Aromatic:100.0:Indica:100.0	Aromatic:100.0:Indica:100.0	Aromatic:100.0:Indica:100.0	Aromatic:100.0:Indica:100.0	Aromatic:100.0:Indica:100.0	Aromatic:100.0:Indica:100.0	Aromatic:100.0:Indica:100.0	Aromatic:100.0:Indica:100.0	Aromatic:100.0:Indica:100.0	Aromatic:96.0:Indica:96.0	Aromatic:100.0:Indica:100.0	Aromatic:100.0:Indica:100.0	Aromatic:100.0:Indica:100.0	M	Aromatic:100.0:Indica:100.0	Aromatic:100.0:Indica:100.0	M	Aus:78.0:Nivara:72.0	Aromatic:98.0:Indica:98.0	Aromatic:98.0:Indica:98.0	M	Aromatic:100.0:Indica:100.0	Aromatic:90.0:Indica:90.0	M	Aromatic:82.0:Indica:82.0	M	Aromatic:100.0:Indica:100.0	Aromatic:100.0:Indica:100.0	M	M	M	Nivara	Aromatic:100.0:Indica:100.0	Aromatic:100.0:Indica:100.0	Aromatic:100.0:Indica:100.0	Aus:92.0:Nivara:86.0	Aus:92.0:Nivara:88.0	Aromatic:100.0:Indica:100.0	M	Aromatic:100.0:Indica:100.0	Aromatic:100.0:Indica:100.0	Aromatic:100.0:Indica:100.0	Aromatic:100.0:Indica:100.0	Aromatic:100.0:Indica:100.0	Aromatic:100.0:Indica:100.0
Chr1	8698100	8708122	M	Aromatic:92.0:Indica:92.0	Aromatic:100.0:Indica:100.0	Aromatic:100.0:Indica:100.0	Aromatic:100.0:Indica:100.0	Aromatic:98.0:Indica:98.0	Aromatic:100.0:Indica:100.0	Aromatic:100.0:Indica:100.0	Aromatic:98.0:Indica:98.0	Aromatic:100.0:Indica:100.0	Aromatic:100.0:Indica:100.0	Aromatic:96.0:Indica:96.0	Aromatic:96.0:Indica:96.0	Aromatic:100.0:Indica:100.0	Aromatic:100.0:Indica:100.0	M	Aromatic:100.0:Indica:100.0	Aromatic:100.0:Indica:100.0	Aromatic:82.0:Indica:82.0	Aus	Aromatic:98.0:Indica:98.0	Aromatic:100.0:Indica:100.0	M	Aromatic:94.0:Indica:94.0	Aromatic:90.0:Indica:90.0	M	Aromatic:84.0:Indica:84.0	M	Aromatic:100.0:Indica:100.0	Aromatic:100.0:Indica:100.0	M	M	M	Nivara:90.0:Aus:82.0	Aromatic:100.0:Indica:100.0	Aromatic:100.0:Indica:100.0	Aromatic:100.0:Indica:100.0	Aus	Aus	Aromatic:98.0:Indica:98.0	Aromatic:88.0:Indica:88.0	Aromatic:100.0:Indica:100.0	Aromatic:100.0:Indica:100.0	Aromatic:94.0:Indica:94.0	Aromatic:100.0:Indica:100.0	Aromatic:100.0:Indica:100.0	Aromatic:100.0:Indica:100.0
Chr1	8745688	8788029	M	M	Aromatic:96.0:TempJap:96.0	Aromatic:96.0:TempJap:96.0	Aromatic:98.0:TempJap:96.0	Aromatic:100.0:TempJap:96.0	Aromatic:100.0:TempJap:96.0	Aromatic:100.0:TempJap:96.0	Aromatic:100.0:TempJap:96.0	Aromatic:96.0:TempJap:96.0	Aromatic:96.0:TempJap:92.0	M	Aromatic:100.0:TempJap:96.0	Aromatic:98.0:TempJap:96.0	Indica	M	Aromatic:98.0:TempJap:96.0	Aromatic:98.0:TempJap:96.0	M	Aus	Aromatic:100.0:TempJap:96.0	Aromatic:96.0:TempJap:94.0	M	Aromatic:98.0:TempJap:96.0	Aromatic:82.0:TempJap:78.0	M	Aromatic:86.0:TempJap:84.0	M	Aromatic:98.0:TempJap:94.0	Aromatic:100.0:TempJap:96.0	M	M	M	Nivara:58.0:Aus:48.0	Aromatic:96.0:TempJap:96.0	Aromatic:96.0:TempJap:96.0	Aromatic:96.0:TempJap:96.0	Aus	Aus	Aromatic:96.0:TempJap:94.0	M	Aromatic:98.0:TempJap:96.0	Aromatic:98.0:TempJap:96.0	Rufipogon	Aromatic:100.0:TempJap:96.0	Aromatic:96.0:TempJap:96.0	Aromatic:100.0:TempJap:96.0
Chr1	8788049	8790396	M	M	Aromatic:100.0:TempJap:100.0	Aromatic:100.0:TempJap:100.0	Aromatic:100.0:TempJap:100.0	Aromatic:100.0:TempJap:100.0	Aromatic:100.0:TempJap:100.0	Aromatic:100.0:TempJap:100.0	Aromatic:100.0:TempJap:100.0	Aromatic:100.0:TempJap:100.0	Aromatic:96.0:TempJap:96.0	Aromatic:90.0:TempJap:90.0	Aromatic:100.0:TempJap:100.0	Aromatic:100.0:TempJap:100.0	Indica:100.0:Aus:94.0	M	Aromatic:100.0:TempJap:100.0	Aromatic:100.0:TempJap:100.0	M	Aus:98.0:Indica:96.0	Aromatic:100.0:TempJap:100.0	Aromatic:100.0:TempJap:100.0	M	Aromatic:100.0:TempJap:100.0	Aromatic:92.0:TempJap:92.0	M	M	M	Aromatic:100.0:TempJap:100.0	Aromatic:100.0:TempJap:100.0	M	M	M	M	Aromatic:100.0:TempJap:100.0	Aromatic:100.0:TempJap:100.0	Aromatic:100.0:TempJap:100.0	Aus:98.0:Indica:96.0	Aus:96.0:Indica:94.0	Aromatic:100.0:TempJap:100.0	M	Aromatic:100.0:TempJap:100.0	Aromatic:100.0:TempJap:100.0	Rufipogon	Aromatic:100.0:TempJap:100.0	Aromatic:100.0:TempJap:100.0	Aromatic:100.0:TempJap:100.0
Chr1	8790417	8792788	M	Aromatic:90.0:TempJap:90.0	Aromatic:100.0:TempJap:100.0	Aromatic:100.0:TempJap:100.0	Aromatic:100.0:TempJap:100.0	Aromatic:100.0:TempJap:100.0	Aromatic:100.0:TempJap:100.0	Aromatic:100.0:TempJap:100.0	Aromatic:100.0:TempJap:100.0	Aromatic:100.0:TempJap:100.0	Aromatic:100.0:TempJap:100.0	Aromatic:100.0:TempJap:100.0	Aromatic:98.0:TempJap:98.0	Aromatic:100.0:TempJap:100.0	Indica:100.0:Aus:92.0	M	Aromatic:100.0:TempJap:100.0	Aromatic:100.0:TempJap:100.0	Indica:84.0:Aus:76.0	Aus:100.0:Indica:92.0	Aromatic:100.0:TempJap:100.0	Aromatic:94.0:TempJap:94.0	Indica:82.0:Aus:74.0	Aromatic:98.0:TempJap:98.0	Aromatic:100.0:TempJap:100.0	Aromatic:82.0:TempJap:82.0	M	Indica:80.0:Aus:72.0	Aromatic:100.0:TempJap:100.0	Aromatic:100.0:TempJap:100.0	Aromatic:82.0:TempJap:82.0	Aromatic:78.0:TempJap:78.0	M	M	Aromatic:100.0:TempJap:100.0	Aromatic:100.0:TempJap:100.0	Aromatic:100.0:TempJap:100.0	Aus:100.0:Indica:92.0	Aus:100.0:Indica:92.0	Aromatic:100.0:TempJap:100.0	M	Aromatic:100.0:TempJap:100.0	Aromatic:100.0:TempJap:100.0	Rufipogon	Aromatic:100.0:TempJap:100.0	Aromatic:100.0:TempJap:100.0	Aromatic:100.0:TempJap:100.0
Chr1	8792859	8796231	M	Aromatic:96.0:TempJap:96.0	Aromatic:100.0:TempJap:100.0	Aromatic:100.0:TempJap:100.0	Aromatic:100.0:TempJap:100.0	Aromatic:98.0:TempJap:98.0	Aromatic:100.0:TempJap:100.0	Aromatic:100.0:TempJap:100.0	Aromatic:100.0:TempJap:100.0	Aromatic:100.0:TempJap:100.0	Aromatic:96.0:TempJap:96.0	Aromatic:96.0:TempJap:96.0	Aromatic:98.0:TempJap:98.0	Aromatic:100.0:TempJap:100.0	Indica:98.0:Nivara:90.0	M	Aromatic:100.0:TempJap:100.0	Aromatic:100.0:TempJap:100.0	Indica:78.0:Nivara:70.0	Aus:98.0:Nivara:88.0	Aromatic:100.0:TempJap:100.0	Aromatic:100.0:TempJap:100.0	M	Aromatic:100.0:TempJap:100.0	Aromatic:94.0:TempJap:94.0	Aromatic:88.0:TempJap:88.0	M	M	Aromatic:100.0:TempJap:100.0	Aromatic:100.0:TempJap:100.0	M	M	M	L	Aromatic:100.0:TempJap:100.0	Aromatic:100.0:TempJap:100.0	Aromatic:100.0:TempJap:100.0	Aus:100.0:Nivara:90.0	Aus:98.0:Nivara:90.0	Aromatic:100.0:TempJap:100.0	M	Aromatic:100.0:TempJap:100.0	Aromatic:100.0:TempJap:100.0	Rufipogon	Aromatic:100.0:TempJap:100.0	Aromatic:100.0:TempJap:100.0	Aromatic:100.0:TempJap:100.0
Chr1	8796273	8893459	M	Aromatic:80.0:TropJap:80.0	Aromatic:100.0:TempJap:96.0	Aromatic:100.0:TempJap:96.0	Aromatic:100.0:TempJap:96.0	Aromatic:100.0:TempJap:96.0	Aromatic:100.0:TempJap:96.0	Aromatic:98.0:TempJap:94.0	Aromatic:100.0:TempJap:96.0	Aromatic:100.0:TempJap:96.0	Aromatic:92.0:TempJap:88.0	Aromatic:92.0:TropJap:90.0	Aromatic:94.0:TropJap:92.0	Aromatic:100.0:TempJap:96.0	Indica	M	Aromatic:100.0:TempJap:96.0	Aromatic:100.0:TempJap:96.0	M	Aus	Aromatic:96.0:TempJap:92.0	Aromatic:100.0:TempJap:96.0	M	Aromatic:98.0:TempJap:94.0	Aromatic:90.0:TempJap:86.0	M	Aromatic:82.0:TempJap:78.0	M	Aromatic:84.0:TempJap:80.0	Aromatic:100.0:TempJap:96.0	M	M	M	Nivara:57.0:Rufipogon:50.0	Indica	Aromatic:98.0:TempJap:96.0	Aromatic:100.0:TempJap:96.0	Aus	Aus	Aromatic:98.0:TempJap:96.0	M	Aromatic:100.0:TempJap:96.0	Aromatic:98.0:TempJap:96.0	Rufipogon	Aromatic:98.0:TempJap:96.0	Aromatic:96.0:TempJap:94.0	Aromatic:98.0:TempJap:94.0
Chr1	8893764	8907421	M	M	Aromatic:100.0:TempJap:96.0	Aromatic:98.0:TempJap:96.0	Aromatic:100.0:TempJap:96.0	Aromatic:98.0:TempJap:96.0	Aromatic:100.0:TempJap:96.0	Aromatic:98.0:TempJap:96.0	Aromatic:100.0:TempJap:96.0	Aromatic:100.0:TempJap:96.0	Aromatic:98.0:TempJap:96.0	Aromatic:82.0:TempJap:78.0	Aromatic:90.0:TempJap:88.0	Aromatic:98.0:TempJap:96.0	Indica	M	Aromatic:98.0:TempJap:96.0	Aromatic:100.0:TempJap:96.0	M	Aus	Aromatic:100.0:TempJap:96.0	Aromatic:98.0:TempJap:94.0	M	Aromatic:100.0:TempJap:96.0	Aromatic:82.0:TempJap:78.0	M	Aromatic:82.0:TempJap:82.0	M	Aromatic:100.0:TempJap:96.0	Aromatic:98.0:TempJap:96.0	M	M	M	Nivara:84.0:Rufipogon:74.0	Indica	Aromatic:100.0:TempJap:96.0	Aromatic:96.0:TempJap:94.0	Aus	Aus	Aromatic:98.0:TempJap:96.0	Indica:68.0:Nivara:60.0	Aromatic:98.0:TempJap:96.0	Aromatic:88.0:TempJap:84.0	Rufipogon:77.0:Nivara:70.0	Aromatic:98.0:TempJap:96.0	Aromatic:96.0:TempJap:94.0	Aromatic:100.0:TempJap:96.0
Chr1	8907469	8985280	M	TropJap:92.0:Aromatic:90.0	Aromatic:96.0:TropJap:96.0	Aromatic:98.0:TropJap:98.0	Aromatic:98.0:TropJap:98.0	Aromatic:98.0:TropJap:98.0	Aromatic:98.0:TropJap:98.0	Aromatic:98.0:TropJap:98.0	Aromatic:98.0:TropJap:98.0	L	M	Aromatic:96.0:TropJap:96.0	Aromatic:92.0:TropJap:92.0	Aromatic:98.0:TropJap:98.0	Indica	M	Aromatic:98.0:TropJap:98.0	Aromatic:98.0:TempJap:98.0	M	Aus	Aromatic:98.0:TropJap:98.0	Aromatic:98.0:TempJap:98.0	M	Aromatic:98.0:TropJap:98.0	Aromatic:92.0:TropJap:92.0	M	Aromatic:90.0:TropJap:90.0	M	Aromatic:98.0:TropJap:98.0	Aromatic:98.0:TropJap:98.0	M	M	M	Nivara	Indica	Aromatic:98.0:TropJap:98.0	Aromatic:96.0:TropJap:96.0	Aus	Aus	Aromatic:96.0:TropJap:96.0	Indica	Aromatic:98.0:TropJap:98.0	Aromatic:98.0:TempJap:98.0	Aus:52.0:Rufipogon:48.0	Aromatic:98.0:TropJap:98.0	Aromatic:92.0:TropJap:92.0	Aromatic:96.0:TempJap:96.0
Chr1	8986322	9009641	M	M	Aromatic:98.0:TempJap:98.0	Aromatic:100.0:TempJap:100.0	Aromatic:100.0:TempJap:100.0	Aromatic:100.0:TempJap:100.0	Aromatic:100.0:TempJap:100.0	Aromatic:98.0:TempJap:98.0	Aromatic:100.0:TempJap:100.0	Indica	M	Aromatic:88.0:TempJap:88.0	Aromatic:98.0:TempJap:98.0	Aromatic:100.0:TempJap:100.0	Indica	M	Aromatic:100.0:TempJap:100.0	Aromatic:100.0:TempJap:100.0	M	Aus	Aromatic:100.0:TempJap:100.0	Aromatic:100.0:TempJap:100.0	M	Aromatic:94.0:TempJap:94.0	Aromatic:86.0:TempJap:86.0	M	M	M	Aromatic:100.0:TempJap:100.0	Aromatic:100.0:TempJap:100.0	M	M	M	Nivara	Indica	Aromatic:100.0:TempJap:100.0	Aromatic:90.0:TempJap:90.0	Aus	Aus	Aromatic:92.0:TempJap:92.0	Indica	Aromatic:100.0:TempJap:100.0	Aromatic:100.0:TempJap:100.0	M	Aromatic:100.0:TempJap:100.0	Aromatic:98.0:TempJap:98.0	Aromatic:98.0:TempJap:98.0
Chr1	9009643	9025195	M	M	Aromatic:100.0:TempJap:100.0	Aromatic:100.0:TempJap:100.0	Aromatic:100.0:TempJap:100.0	Aromatic:100.0:TempJap:100.0	Aromatic:100.0:TempJap:100.0	Aromatic:100.0:TempJap:100.0	Aromatic:100.0:TempJap:100.0	Indica	M	M	Aromatic:96.0:TempJap:96.0	Aromatic:100.0:TempJap:100.0	Indica	M	Aromatic:100.0:TempJap:100.0	Aromatic:100.0:TempJap:100.0	M	Aus	Aromatic:98.0:TempJap:98.0	Aromatic:98.0:TempJap:98.0	M	Aromatic:98.0:TempJap:98.0	M	M	Aromatic:90.0:TempJap:90.0	M	Aromatic:100.0:TempJap:100.0	Aromatic:100.0:TempJap:100.0	M	M	M	Nivara	Indica	Aromatic:100.0:TempJap:100.0	Aromatic:100.0:TempJap:100.0	Aus	Aus	Aromatic:100.0:TempJap:100.0	M	Aromatic:100.0:TempJap:100.0	Aromatic:100.0:TempJap:100.0	Rufipogon	Aromatic:98.0:TempJap:98.0	Aromatic:100.0:TempJap:100.0	Aromatic:100.0:TempJap:100.0
Chr1	9025471	9070739	M	M	Aromatic:98.0:TempJap:98.0	Aromatic:100.0:TempJap:100.0	Aromatic:100.0:TempJap:100.0	Aromatic:100.0:TempJap:100.0	Aromatic:100.0:TempJap:100.0	Aromatic:98.0:TempJap:98.0	Aromatic:100.0:TempJap:100.0	Indica	M	Aromatic:82.0:TempJap:82.0	Aromatic:94.0:TempJap:94.0	Aromatic:100.0:TempJap:100.0	Indica	M	Aromatic:100.0:TempJap:100.0	Aromatic:100.0:TempJap:100.0	M	Aus	Aromatic:100.0:TempJap:100.0	Aromatic:100.0:TempJap:100.0	M	Aromatic:98.0:TempJap:98.0	Aromatic:92.0:TempJap:92.0	M	Aromatic:80.0:TempJap:80.0	M	Aromatic:100.0:TempJap:100.0	Aromatic:100.0:TempJap:100.0	M	M	M	Nivara	Indica	Aromatic:100.0:TempJap:100.0	Aromatic:100.0:TempJap:100.0	Aus	Aus	Aromatic:100.0:TempJap:100.0	Indica:64.0:Nivara:59.0	Aromatic:100.0:TempJap:100.0	Aromatic:100.0:TempJap:100.0	Rufipogon	Aromatic:100.0:TempJap:100.0	Aromatic:96.0:TempJap:96.0	Aromatic:100.0:TempJap:100.0
Chr1	9071407	9080715	M	TropJap:90.0:Aromatic:86.0	TropJap:98.0:Aromatic:96.0	TropJap:98.0:Aromatic:96.0	TropJap:98.0:Aromatic:96.0	TropJap:98.0:Aromatic:96.0	TropJap:98.0:Aromatic:96.0	TropJap:98.0:Aromatic:96.0	TropJap:98.0:Aromatic:96.0	Indica	M	TropJap:94.0:Aromatic:90.0	TropJap:96.0:Aromatic:94.0	TropJap:98.0:Aromatic:96.0	Indica	M	TropJap:98.0:Aromatic:96.0	TempJap:100.0:TropJap:94.0	Indica	Aus	TropJap:98.0:Aromatic:96.0	TempJap:98.0:TropJap:92.0	M	TropJap:98.0:Aromatic:96.0	TempJap:82.0:TropJap:82.0	M	TropJap:88.0:Aromatic:86.0	M	TropJap:98.0:Aromatic:96.0	TropJap:98.0:Aromatic:96.0	M	M	M	Nivara:74.0:Aus:68.0	Indica	TropJap:98.0:Aromatic:96.0	TropJap:98.0:Aromatic:96.0	Aus	Aus	TropJap:98.0:Aromatic:96.0	Indica	TropJap:98.0:Aromatic:96.0	TempJap:100.0:TropJap:94.0	Rufipogon	TropJap:98.0:Aromatic:96.0	TropJap:96.0:Aromatic:94.0	TempJap:100.0:TropJap:94.0
Chr1	9081654	9140675	M	M	TropJap:100.0:Aromatic:94.0	TropJap:100.0:Aromatic:94.0	TropJap:100.0:Aromatic:94.0	TropJap:100.0:Aromatic:94.0	TropJap:100.0:Aromatic:94.0	TropJap:100.0:Aromatic:94.0	TropJap:100.0:Aromatic:94.0	Indica	M	TropJap:92.0:Aromatic:86.0	TropJap:92.0:Aromatic:86.0	TropJap:100.0:Aromatic:94.0	Indica	M	TropJap:100.0:Aromatic:94.0	Aromatic:98.0:TempJap:98.0	M	Aus	TropJap:98.0:Aromatic:92.0	Aromatic:98.0:TempJap:98.0	M	TropJap:100.0:Aromatic:94.0	TropJap:92.0:Aromatic:86.0	M	TropJap:96.0:Aromatic:92.0	M	TropJap:100.0:Aromatic:94.0	TropJap:100.0:Aromatic:94.0	M	M	M	Nivara:71.0:Rufipogon:66.0	Indica	TropJap:98.0:Aromatic:92.0	TropJap:100.0:Aromatic:94.0	Aus	Aus	TropJap:100.0:Aromatic:94.0	Indica	TropJap:100.0:Aromatic:94.0	Aromatic:96.0:TempJap:96.0	M	TropJap:98.0:Aromatic:94.0	TropJap:94.0:Aromatic:90.0	Aromatic:98.0:TempJap:98.0
Chr1	9140678	9169404	M	Aromatic:96.0:TempJap:96.0	Aromatic:100.0:TempJap:100.0	Aromatic:100.0:TempJap:100.0	Aromatic:100.0:TempJap:100.0	Aromatic:100.0:TempJap:100.0	Aromatic:100.0:TempJap:100.0	Aromatic:100.0:TempJap:100.0	Aromatic:100.0:TempJap:100.0	Indica:100.0:Aus:99.0	Aus:82.0:Indica:82.0	Aromatic:88.0:TempJap:88.0	Aromatic:98.0:TempJap:98.0	Aromatic:100.0:TempJap:100.0	Indica:100.0:Aus:99.0	M	Aromatic:100.0:TempJap:100.0	Aromatic:100.0:TempJap:100.0	M	Aromatic:80.0:TempJap:80.0	Aromatic:94.0:TempJap:94.0	Aromatic:100.0:TempJap:100.0	M	Aromatic:100.0:TempJap:100.0	Aromatic:90.0:TempJap:90.0	Aromatic:84.0:TempJap:84.0	Aromatic:80.0:TempJap:80.0	M	Aromatic:96.0:TempJap:96.0	Aromatic:100.0:TempJap:100.0	M	M	M	Nivara:87.0:Aus:86.0	Indica:100.0:Aus:99.0	Aromatic:100.0:TempJap:100.0	Aromatic:98.0:TempJap:98.0	Indica:100.0:Aus:99.0	Aromatic:80.0:TempJap:80.0	Aromatic:100.0:TempJap:100.0	M	Aromatic:100.0:TempJap:100.0	Aromatic:100.0:TempJap:100.0	Nivara:80.0:Aus:77.0	Aromatic:100.0:TempJap:100.0	Aromatic:100.0:TempJap:100.0	Aromatic:100.0:TempJap:100.0
Chr1	9169406	9179917	M	Aromatic:90.0:TempJap:86.0	TropJap:98.0:Aromatic:96.0	TropJap:96.0:Aromatic:94.0	TropJap:98.0:Aromatic:96.0	TropJap:98.0:Aromatic:94.0	TropJap:98.0:Aromatic:96.0	TropJap:96.0:Aromatic:92.0	TropJap:98.0:Aromatic:96.0	Indica:92.0:Aus:85.0	Indica:86.0:Aus:83.0	TropJap:92.0:Aromatic:90.0	TropJap:96.0:Aromatic:94.0	TropJap:98.0:Aromatic:96.0	Indica:96.0:Aus:89.0	M	Aromatic:100.0:TempJap:96.0	Aromatic:100.0:TempJap:96.0	M	Aromatic:94.0:TempJap:92.0	TropJap:98.0:Aromatic:96.0	TropJap:96.0:Aromatic:94.0	M	TropJap:98.0:Aromatic:96.0	TropJap:90.0:Aromatic:88.0	TropJap:80.0:Aromatic:78.0	M	M	TropJap:94.0:Aromatic:90.0	Aromatic:100.0:TempJap:96.0	M	M	M	Nivara:84.0:Aus:80.0	Indica:96.0:Aus:89.0	Aromatic:100.0:TempJap:96.0	Aromatic:92.0:TempJap:88.0	Indica:94.0:Aus:89.0	Aromatic:94.0:TempJap:90.0	TropJap:96.0:Aromatic:92.0	M	TropJap:98.0:Aromatic:96.0	Aromatic:98.0:TempJap:96.0	Aus:88.0:Indica:86.0	TropJap:98.0:Aromatic:96.0	Aromatic:90.0:TempJap:90.0	Aromatic:98.0:TempJap:96.0
Chr1	9180034	9256527	M	Aromatic:84.0:TempJap:82.0	Aromatic:98.0:TempJap:98.0	Aromatic:98.0:TempJap:96.0	Aromatic:100.0:TempJap:98.0	Aromatic:100.0:TempJap:98.0	Aromatic:98.0:TempJap:98.0	Aromatic:96.0:TempJap:94.0	Aromatic:100.0:TempJap:98.0	Indica	M	Aromatic:86.0:TempJap:84.0	Aromatic:90.0:TempJap:88.0	Aromatic:100.0:TempJap:98.0	Indica	M	Aromatic:100.0:TempJap:98.0	Aromatic:100.0:TempJap:98.0	M	Aromatic:64.0:TempJap:62.0	Aromatic:100.0:TempJap:98.0	Aromatic:100.0:TempJap:98.0	M	Aromatic:98.0:TempJap:96.0	Aromatic:86.0:TempJap:84.0	M	Aromatic:86.0:TempJap:86.0	M	Aromatic:98.0:TempJap:98.0	Aromatic:100.0:TempJap:98.0	M	M	M	Aus:79.0:Nivara:77.0	Indica	Aromatic:98.0:TempJap:98.0	Aromatic:92.0:TempJap:90.0	Aus	Aromatic:64.0:TempJap:62.0	Aromatic:98.0:TempJap:98.0	Indica:55.0:Nivara:47.0	Aromatic:98.0:TempJap:98.0	Aromatic:100.0:TempJap:98.0	Rufipogon:55.0:Nivara:52.0	Aromatic:100.0:TempJap:98.0	Aromatic:98.0:TempJap:96.0	Aromatic:100.0:TempJap:98.0
Chr1	9256547	9273276	M	TempJap:86.0:TropJap:84.0	TempJap:96.0:TropJap:96.0	TempJap:96.0:TropJap:96.0	TropJap:96.0:TempJap:94.0	TempJap:96.0:TropJap:96.0	TempJap:96.0:TropJap:96.0	TempJap:90.0:TropJap:90.0	TempJap:96.0:TropJap:96.0	Indica	M	TempJap:88.0:TropJap:88.0	TempJap:92.0:TropJap:92.0	TempJap:96.0:TropJap:96.0	TempJap:96.0:TropJap:96.0	M	TempJap:96.0:TropJap:96.0	TempJap:96.0:TropJap:96.0	M	TempJap:82.0:TropJap:82.0	TropJap:94.0:Aromatic:92.0	TropJap:96.0:TempJap:94.0	M	TempJap:96.0:TropJap:96.0	TempJap:92.0:TropJap:92.0	M	M	M	TempJap:96.0:TropJap:96.0	TempJap:96.0:TropJap:96.0	M	TempJap:80.0:TropJap:78.0	M	Nivara:91.0:Aus:83.0	Indica	TempJap:96.0:TropJap:94.0	TropJap:94.0:TempJap:92.0	Nivara:94.0:Aus:92.0	TempJap:88.0:TropJap:88.0	TempJap:94.0:TropJap:94.0	M	TempJap:96.0:TropJap:96.0	TempJap:94.0:TropJap:94.0	Rufipogon:62.0:Aus:61.0	TempJap:94.0:TropJap:94.0	TropJap:96.0:TempJap:94.0	TempJap:96.0:TropJap:96.0
Chr1	9273860	9383614	M	Aromatic:82.0:TempJap:82.0	TempJap:100.0:Aromatic:96.0	TempJap:100.0:Aromatic:96.0	TempJap:100.0:Aromatic:96.0	TempJap:100.0:Aromatic:96.0	TempJap:100.0:Aromatic:96.0	TempJap:100.0:Aromatic:96.0	TempJap:100.0:Aromatic:96.0	Indica	Indica	TempJap:80.0:TropJap:78.0	TempJap:88.0:Aromatic:84.0	TempJap:100.0:Aromatic:96.0	TempJap:100.0:Aromatic:96.0	M	TempJap:100.0:Aromatic:96.0	TempJap:100.0:Aromatic:96.0	M	L	TempJap:98.0:Aromatic:94.0	TempJap:100.0:Aromatic:96.0	M	TempJap:96.0:Aromatic:92.0	M	M	TempJap:82.0:Aromatic:78.0	M	TempJap:100.0:Aromatic:96.0	TempJap:100.0:Aromatic:96.0	M	M	M	Rufipogon:54.0:Nivara:48.0	Indica	TempJap:100.0:Aromatic:96.0	TempJap:100.0:Aromatic:96.0	Nivara:94.0:Aus:84.0	L	TempJap:100.0:Aromatic:96.0	Aus:50.0:Nivara:50.0	TempJap:100.0:Aromatic:96.0	TempJap:100.0:Aromatic:96.0	Rufipogon	TempJap:96.0:Aromatic:92.0	TempJap:100.0:Aromatic:96.0	TempJap:100.0:Aromatic:96.0
Chr1	9383666	9399121	M	TropJap	TropJap	TropJap	TropJap	TropJap	TropJap	TropJap	TropJap	Indica	Indica	TropJap	TropJap	TropJap	TropJap	M	TropJap	TempJap	M	Nivara:60.0:Rufipogon:58.0	TropJap	TempJap	M	TropJap	TropJap	TropJap	TropJap	M	TropJap	TropJap	M	M	M	Rufipogon:62.0:Aromatic:60.0	Indica	TropJap	TropJap	Aus:100.0:Nivara:90.0	Nivara:62.0:Rufipogon:56.0	TempJap	M	TropJap	TempJap	Rufipogon:61.0:Nivara:59.0	TropJap	TropJap	TempJap
Chr1	9401890	9425314	M	TempJap	TropJap	TropJap	TropJap	TropJap	TropJap	TropJap	TropJap	Indica	Indica	TropJap	TropJap	TropJap	TempJap	M	TropJap	TempJap	M	Aromatic:72.0:Rufipogon:70.0	TropJap	TempJap	M	TropJap	M	M	M	M	TropJap	TempJap	M	M	M	M	Indica	TropJap	TempJap	Aus	Aromatic:77.0:Rufipogon:72.0	TempJap	M	TropJap	TempJap	M	TropJap	TropJap	TempJap
Chr1	9425922	9479803	M	TropJap	TropJap	TropJap	TropJap	TropJap	TropJap	TropJap	TropJap	Indica	Indica	TropJap	TropJap	TropJap	TropJap	M	TropJap	TempJap	M	Rufipogon	TropJap	TempJap	M	TropJap	TropJap	M	M	M	TropJap	TropJap	M	M	M	Nivara:72.0:Rufipogon:67.0	Indica	TropJap	TempJap	Aus:92.0:Nivara:87.0	Rufipogon:80.0:Aromatic:70.0	TropJap:84.0:TempJap:82.0	M	TropJap	TempJap	Rufipogon	TropJap	TempJap:80.0:TropJap:80.0	TempJap
Chr1	9479844	9573026	M	M	TropJap:90.0:TempJap:88.0	TropJap:90.0:TempJap:88.0	TropJap:90.0:TempJap:88.0	TropJap:90.0:TempJap:88.0	TropJap:90.0:TempJap:88.0	TropJap:90.0:TempJap:88.0	TropJap:88.0:TempJap:86.0	Indica:98.0:Aromatic:89.0	Indica:82.0:Aromatic:73.0	TropJap:86.0:TempJap:78.0	TempJap:84.0:TropJap:84.0	TropJap:90.0:TempJap:88.0	TropJap:90.0:TempJap:88.0	M	TropJap:90.0:TempJap:88.0	TempJap	M	Rufipogon	TropJap:88.0:TempJap:84.0	TempJap	M	TempJap:82.0:TropJap:82.0	TropJap:78.0:TempJap:72.0	M	TropJap:90.0:TempJap:82.0	M	TropJap:90.0:TempJap:88.0	TropJap:90.0:TempJap:88.0	M	M	M	Aus:74.0:Nivara:74.0	Indica:98.0:Aromatic:89.0	TropJap:88.0:TempJap:86.0	TempJap:90.0:TropJap:84.0	Nivara:94.0:Aus:84.0	Rufipogon	TropJap:90.0:TempJap:88.0	Indica:75.0:Aromatic:74.0	TropJap:90.0:TempJap:88.0	TempJap	Rufipogon	TropJap:90.0:TempJap:88.0	TempJap:92.0:TropJap:86.0	TempJap
Chr1	9573152	9637712	M	TempJap:86.0:TropJap:86.0	TempJap:100.0:TropJap:100.0	TempJap:100.0:TropJap:100.0	TempJap:100.0:TropJap:100.0	TempJap:98.0:TropJap:98.0	TempJap:100.0:TropJap:100.0	TempJap:100.0:TropJap:100.0	TempJap:100.0:TropJap:100.0	Aromatic:100.0:Indica:100.0	Aromatic:92.0:Indica:92.0	TempJap:96.0:TropJap:96.0	TempJap:90.0:TropJap:90.0	TempJap:100.0:TropJap:100.0	TempJap:100.0:TropJap:100.0	M	TempJap:100.0:TropJap:100.0	TempJap:100.0:TropJap:100.0	M	Rufipogon	TempJap:100.0:TropJap:100.0	TempJap:100.0:TropJap:100.0	M	TempJap:98.0:TropJap:98.0	TempJap:88.0:TropJap:88.0	M	M	M	TempJap:100.0:TropJap:100.0	TempJap:100.0:TropJap:100.0	M	M	M	Rufipogon:85.0:Aus:83.0	Aromatic:98.0:Indica:98.0	TempJap:100.0:TropJap:100.0	TempJap:100.0:TropJap:100.0	Aus:100.0:Nivara:93.0	Rufipogon:79.0:Aus:72.0	TempJap:98.0:TropJap:98.0	Aromatic:78.0:Indica:78.0	TempJap:100.0:TropJap:100.0	TempJap:100.0:TropJap:100.0	Aus:81.0:Nivara:79.0	TempJap:100.0:TropJap:100.0	TempJap:100.0:TropJap:100.0	TempJap:100.0:TropJap:100.0
Chr1	9638049	9650008	M	M	TempJap	TempJap	TempJap	TempJap	TempJap	TempJap	TempJap	Aromatic:97.0:Indica:95.0	M	M	M	TempJap	TempJap	M	TempJap	TempJap	M	Rufipogon	TempJap	TempJap	M	TempJap	M	M	M	M	TempJap	TempJap	M	M	M	Nivara:75.0:Aus:71.0	Aromatic:92.0:Indica:90.0	TempJap	TempJap	Aus:93.0:Nivara:92.0	Aus:91.0:Nivara:90.0	TempJap	M	TempJap	TempJap	Rufipogon	TempJap	TempJap	TempJap
Chr1	9650245	9661272	M	TropJap:88.0:TempJap:84.0	TropJap:100.0:TempJap:96.0	TropJap:100.0:TempJap:96.0	TropJap:100.0:TempJap:96.0	TropJap:98.0:TempJap:94.0	TropJap:100.0:TempJap:96.0	TropJap:100.0:TempJap:96.0	TropJap:100.0:TempJap:96.0	Indica:94.0:Aromatic:90.0	Indica:80.0:Aromatic:76.0	TropJap:96.0:TempJap:92.0	TropJap:98.0:TempJap:94.0	TropJap:100.0:TempJap:96.0	TropJap:100.0:TempJap:96.0	M	TropJap:100.0:TempJap:96.0	TempJap:100.0:TropJap:96.0	M	Rufipogon	TropJap:100.0:TempJap:96.0	TempJap:100.0:TropJap:96.0	M	TropJap:90.0:TempJap:86.0	TropJap:94.0:TempJap:90.0	TropJap:86.0:TempJap:82.0	M	M	TropJap:100.0:TempJap:96.0	TropJap:100.0:TempJap:96.0	M	M	M	Rufipogon:66.0:Nivara:64.0	Indica:96.0:Aromatic:92.0	TropJap:100.0:TempJap:96.0	TropJap:98.0:TempJap:94.0	Nivara:98.0:Aus:93.0	Nivara:100.0:Aus:95.0	TropJap:100.0:TempJap:96.0	Nivara:68.0:Indica:66.0	TropJap:98.0:TempJap:94.0	TempJap:100.0:TropJap:96.0	Rufipogon	TempJap:100.0:TropJap:96.0	TropJap:100.0:TempJap:96.0	TempJap:100.0:TropJap:96.0
Chr1	9661596	9676129	M	TempJap:92.0:TropJap:92.0	TempJap:100.0:TropJap:98.0	TempJap:100.0:TropJap:98.0	TempJap:100.0:TropJap:98.0	TempJap:100.0:TropJap:98.0	TempJap:98.0:TropJap:96.0	TempJap:100.0:TropJap:98.0	TempJap:98.0:TropJap:96.0	Aromatic:100.0:Indica:100.0	Aromatic:98.0:Indica:98.0	TempJap:90.0:TropJap:90.0	TempJap:96.0:TropJap:94.0	TempJap:100.0:TropJap:98.0	TempJap:100.0:TropJap:98.0	M	TempJap:100.0:TropJap:98.0	TempJap:100.0:TropJap:98.0	M	Rufipogon	TempJap:92.0:TropJap:90.0	TempJap:100.0:TropJap:98.0	M	TempJap:100.0:TropJap:98.0	TempJap:94.0:TropJap:94.0	TempJap:80.0:TropJap:80.0	TempJap:82.0:TropJap:82.0	M	TempJap:98.0:TropJap:96.0	TempJap:100.0:TropJap:98.0	M	M	M	Nivara:69.0:Aus:63.0	Aromatic:100.0:Indica:100.0	TempJap:100.0:TropJap:98.0	TempJap:100.0:TropJap:98.0	Aus:100.0:Nivara:98.0	Aus:100.0:Nivara:98.0	TempJap:100.0:TropJap:98.0	M	TempJap:100.0:TropJap:98.0	TempJap:100.0:TropJap:98.0	Nivara:78.0:Aus:72.0	TempJap:100.0:TropJap:98.0	TempJap:100.0:TropJap:98.0	TempJap:100.0:TropJap:98.0
Chr1	9676166	9689880	M	M	TempJap:100.0:TropJap:92.0	TempJap:100.0:TropJap:92.0	TempJap:96.0:TropJap:88.0	TempJap:100.0:TropJap:92.0	TempJap:100.0:TropJap:92.0	TempJap:100.0:TropJap:92.0	TempJap:100.0:TropJap:92.0	Aromatic:96.0:Indica:96.0	Aromatic:86.0:Indica:86.0	TempJap:92.0:TropJap:90.0	TempJap:92.0:TropJap:90.0	TempJap:100.0:TropJap:92.0	TempJap:100.0:TropJap:92.0	M	TempJap:100.0:TropJap:92.0	TempJap:100.0:TropJap:92.0	M	Aus:70.0:Nivara:63.0	TempJap:98.0:TropJap:90.0	TempJap:100.0:TropJap:92.0	M	TempJap:98.0:TropJap:90.0	TempJap:82.0:TropJap:80.0	M	TempJap:82.0:TropJap:74.0	M	TempJap:96.0:TropJap:88.0	TempJap:100.0:TropJap:92.0	M	M	M	Aromatic:71.0:Indica:71.0	Aromatic:96.0:Indica:96.0	TempJap:100.0:TropJap:92.0	TempJap:100.0:TropJap:92.0	Aus:92.0:Nivara:87.0	Aus:92.0:Nivara:89.0	TempJap:100.0:TropJap:92.0	M	TempJap:100.0:TropJap:92.0	TempJap:100.0:TropJap:92.0	Nivara:59.0:Aus:58.0	TempJap:98.0:TropJap:90.0	TempJap:98.0:TropJap:90.0	TempJap:100.0:TropJap:92.0
Chr1	9689974	9739186	M	M	TempJap	TempJap	TempJap	TempJap	TempJap	TempJap:98.0:TropJap:88.0	TempJap	Aromatic:100.0:Indica:100.0	Aromatic:94.0:Indica:94.0	TempJap:86.0:TropJap:84.0	TempJap	TempJap	TempJap	M	TempJap	TempJap	M	Nivara:76.0:Rufipogon:70.0	TempJap	TempJap	M	TempJap	TempJap:92.0:TropJap:86.0	M	M	M	TempJap	TempJap	M	M	M	Nivara:82.0:Rufipogon:72.0	Aromatic:94.0:Indica:94.0	TempJap	TempJap	Aus	Nivara:86.0:Aus:81.0	TempJap	M	TempJap	TempJap	Rufipogon	TempJap	TempJap	TempJap
Chr1	9739192	9742021	M	TempJap:94.0:TropJap:94.0	TempJap:100.0:TropJap:100.0	TempJap:100.0:TropJap:100.0	TempJap:98.0:TropJap:98.0	TempJap:100.0:TropJap:100.0	TempJap:100.0:TropJap:100.0	TempJap:100.0:TropJap:100.0	TempJap:100.0:TropJap:100.0	Aromatic:100.0:Aus:100.0	Aromatic:98.0:Aus:98.0	TempJap:90.0:TropJap:90.0	TempJap:100.0:TropJap:100.0	TempJap:100.0:TropJap:100.0	TempJap:100.0:TropJap:100.0	M	TempJap:100.0:TropJap:100.0	TempJap:100.0:TropJap:100.0	M	Nivara:100.0:TempJap:96.0	TempJap:100.0:TropJap:100.0	TempJap:100.0:TropJap:100.0	M	TempJap:100.0:TropJap:100.0	M	M	TempJap:90.0:TropJap:90.0	Nivara:82.0:TempJap:82.0	TempJap:100.0:TropJap:100.0	TempJap:100.0:TropJap:100.0	M	M	M	Nivara:100.0:TempJap:96.0	Aromatic:100.0:Aus:100.0	TempJap:100.0:TropJap:100.0	TempJap:100.0:TropJap:100.0	Aromatic:100.0:Aus:100.0	Aromatic:100.0:Aus:100.0	TempJap:100.0:TropJap:100.0	Aromatic:98.0:Aus:98.0	TempJap:100.0:TropJap:100.0	TempJap:100.0:TropJap:100.0	L	TempJap:100.0:TropJap:100.0	TempJap:100.0:TropJap:100.0	TempJap:100.0:TropJap:100.0
Chr1	9742069	9766538	M	TempJap:98.0:Aus:95.0	TempJap:100.0:Aus:97.0	TempJap:100.0:Aus:97.0	TempJap:100.0:Aus:97.0	TempJap:100.0:Aus:97.0	TempJap:100.0:Aus:97.0	TempJap:98.0:Aus:95.0	TempJap:100.0:Aus:97.0	Aromatic:98.0:Indica:98.0	Aromatic:100.0:Indica:100.0	TempJap:96.0:TropJap:96.0	TempJap:98.0:Aus:95.0	TempJap:98.0:Aus:95.0	TempJap:100.0:Aus:97.0	M	TempJap:100.0:Aus:97.0	TempJap:100.0:Aus:97.0	M	Nivara:100.0:TempJap:96.0	TempJap:100.0:Aus:97.0	TempJap:98.0:Aus:95.0	M	TempJap:100.0:Aus:97.0	TempJap:92.0:TropJap:92.0	M	TempJap:86.0:Aus:83.0	M	TempJap:100.0:Aus:97.0	TempJap:98.0:Aus:95.0	M	M	M	Nivara:100.0:TempJap:96.0	Aromatic:100.0:Indica:100.0	TempJap:100.0:Aus:97.0	TempJap:100.0:Aus:97.0	Aromatic:100.0:Indica:100.0	TempJap:100.0:Aus:97.0	TempJap:96.0:Aus:93.0	Aromatic:90.0:Aus:90.0	TempJap:100.0:Aus:97.0	TempJap:100.0:Aus:97.0	M	TempJap:100.0:Aus:97.0	TempJap:100.0:Aus:97.0	TempJap:100.0:Aus:97.0
Chr1	9766671	9876989	M	TropJap:86.0:TempJap:84.0	TempJap:96.0:TropJap:96.0	TempJap:96.0:TropJap:96.0	TempJap:92.0:TropJap:92.0	TempJap:98.0:TropJap:98.0	TempJap:98.0:TropJap:98.0	TempJap:98.0:TropJap:98.0	TempJap:98.0:TropJap:98.0	Aromatic:92.0:Indica:92.0	Aromatic:96.0:Indica:94.0	TropJap:90.0:TempJap:88.0	TempJap:98.0:TropJap:98.0	TempJap:98.0:TropJap:98.0	TempJap:98.0:TropJap:98.0	M	TempJap:96.0:TropJap:96.0	TempJap:98.0:TropJap:98.0	M	Nivara:68.0:Rufipogon:58.0	TempJap:94.0:TropJap:94.0	TempJap:98.0:TropJap:98.0	M	TempJap:98.0:TropJap:98.0	TropJap:94.0:TempJap:92.0	M	M	M	TempJap:98.0:TropJap:98.0	TempJap:96.0:TropJap:96.0	M	M	M	Nivara:77.0:Aus:70.0	Aromatic:96.0:Indica:94.0	TempJap:96.0:TropJap:96.0	TempJap:92.0:TropJap:90.0	Aromatic:96.0:Indica:96.0	Nivara:88.0:Aus:84.0	TempJap:94.0:TropJap:94.0	Aus:70.0:Indica:70.0	TempJap:96.0:TropJap:96.0	TempJap:98.0:TropJap:98.0	Rufipogon	TempJap:90.0:TropJap:90.0	TempJap:88.0:TropJap:86.0	TempJap:98.0:TropJap:96.0
Chr1	9877614	9886689	M	TempJap:94.0:TropJap:94.0	TempJap:100.0:TropJap:100.0	TempJap:100.0:TropJap:100.0	TempJap:100.0:TropJap:100.0	TempJap:100.0:TropJap:100.0	TempJap:100.0:TropJap:100.0	TempJap:100.0:TropJap:100.0	TempJap:100.0:TropJap:100.0	Aromatic:92.0:Indica:92.0	Aromatic:84.0:Indica:84.0	TempJap:94.0:TropJap:94.0	TempJap:94.0:TropJap:94.0	TempJap:100.0:TropJap:100.0	TempJap:100.0:TropJap:100.0	M	TempJap:100.0:TropJap:100.0	TempJap:100.0:TropJap:100.0	M	Rufipogon	TempJap:100.0:TropJap:100.0	TempJap:100.0:TropJap:100.0	M	TempJap:100.0:TropJap:100.0	TempJap:90.0:TropJap:90.0	TempJap:82.0:TropJap:82.0	TempJap:82.0:TropJap:82.0	M	TempJap:100.0:TropJap:100.0	TempJap:100.0:TropJap:100.0	M	M	M	Aus:73.0:Rufipogon:72.0	Aromatic:94.0:Indica:94.0	TempJap:100.0:TropJap:100.0	TempJap:96.0:TropJap:96.0	Aus:96.0:Nivara:96.0	Nivara:100.0:Aus:96.0	TempJap:100.0:TropJap:100.0	Nivara:83.0:Aromatic:79.0	TempJap:100.0:TropJap:100.0	TempJap:100.0:TropJap:100.0	Aus:77.0:Nivara:73.0	TempJap:96.0:TropJap:96.0	TempJap:100.0:TropJap:100.0	TempJap:100.0:TropJap:100.0
Chr1	9886700	10062403	M	TempJap:84.0:TropJap:84.0	TempJap:100.0:TropJap:100.0	TempJap:100.0:TropJap:100.0	TempJap:100.0:TropJap:100.0	TempJap:98.0:TropJap:98.0	TempJap:100.0:TropJap:100.0	TempJap:98.0:TropJap:98.0	TempJap:100.0:TropJap:100.0	Aromatic:100.0:Indica:98.0	Aromatic:96.0:Indica:94.0	TempJap:86.0:TropJap:86.0	TempJap:94.0:TropJap:94.0	TempJap:100.0:TropJap:100.0	TempJap:100.0:TropJap:100.0	M	TempJap:100.0:TropJap:100.0	TempJap:100.0:TropJap:100.0	M	Rufipogon	TempJap:100.0:TropJap:100.0	TempJap:100.0:TropJap:100.0	M	TempJap:98.0:TropJap:98.0	TempJap:92.0:TropJap:92.0	TempJap:80.0:TropJap:80.0	TempJap:84.0:TropJap:84.0	M	TempJap:98.0:TropJap:98.0	TempJap:100.0:TropJap:100.0	M	M	M	Nivara:70.0:Aus:64.0	Aromatic:100.0:Indica:98.0	TempJap:100.0:TropJap:100.0	TempJap:100.0:TropJap:100.0	Aus	Aus	TempJap:100.0:TropJap:100.0	Aromatic:63.0:Indica:62.0	TempJap:100.0:TropJap:100.0	TempJap:100.0:TropJap:100.0	Rufipogon	TempJap:98.0:TropJap:98.0	TempJap:100.0:TropJap:100.0	TempJap:100.0:TropJap:100.0
Chr1	10062772	10118123	M	TropJap:88.0:TempJap:82.0	TropJap:100.0:TempJap:94.0	TropJap:100.0:TempJap:94.0	TropJap:98.0:TempJap:92.0	TropJap:100.0:TempJap:94.0	TropJap:100.0:TempJap:94.0	TropJap:100.0:TempJap:94.0	TropJap:100.0:TempJap:94.0	Aromatic:98.0:Indica:96.0	Aromatic:92.0:Indica:90.0	TropJap:90.0:TempJap:84.0	TropJap:94.0:TempJap:88.0	TropJap:100.0:TempJap:94.0	TropJap:100.0:TempJap:94.0	M	TropJap:100.0:TempJap:94.0	TempJap:98.0:TropJap:96.0	M	Aus	TropJap:98.0:TempJap:92.0	TempJap:96.0:TropJap:94.0	M	TropJap:92.0:TempJap:86.0	TropJap:88.0:TempJap:82.0	M	M	M	TropJap:100.0:TempJap:94.0	TropJap:100.0:TempJap:94.0	M	M	M	Nivara	Aromatic:98.0:Indica:98.0	TropJap:98.0:TempJap:92.0	TropJap:100.0:TempJap:94.0	Rufipogon:81.0:Nivara:80.0	Aus	TropJap:100.0:TempJap:94.0	Aromatic:66.0:Aus:65.0	TropJap:100.0:TempJap:94.0	TropJap:98.0:TempJap:94.0	Rufipogon:87.0:Nivara:80.0	TropJap:100.0:TempJap:94.0	TropJap:98.0:TempJap:92.0	TempJap:98.0:TropJap:96.0
Chr1	10118713	10191916	M	M	TempJap:96.0:TropJap:94.0	TempJap:94.0:TropJap:90.0	TempJap:96.0:TropJap:94.0	TempJap:94.0:TropJap:92.0	TempJap:96.0:TropJap:94.0	TempJap:96.0:TropJap:94.0	TempJap:96.0:TropJap:94.0	Aromatic:96.0:Indica:92.0	Aromatic:89.0:Indica:87.0	TropJap:84.0:TempJap:82.0	TropJap:90.0:TempJap:88.0	TempJap:96.0:TropJap:94.0	TempJap:94.0:TropJap:92.0	M	TempJap:96.0:TropJap:94.0	TempJap:96.0:TropJap:94.0	M	Aus	TempJap:96.0:TropJap:94.0	TempJap:92.0:TropJap:90.0	M	TempJap:92.0:TropJap:90.0	TropJap:84.0:TempJap:82.0	M	M	M	TempJap:96.0:TropJap:94.0	TempJap:96.0:TropJap:94.0	M	M	M	Nivara	Aromatic:92.0:Indica:90.0	TempJap:96.0:TropJap:94.0	TempJap:94.0:TropJap:92.0	Rufipogon	Aus	TempJap:94.0:TropJap:92.0	Aromatic:80.0:Indica:76.0	TempJap:96.0:TropJap:94.0	TempJap:96.0:TropJap:94.0	Rufipogon	TempJap:94.0:TropJap:92.0	TempJap:88.0:TropJap:86.0	TempJap:96.0:TropJap:94.0
Chr1	10192667	10316342	M	TempJap:82.0:TropJap:78.0	TempJap:98.0:TropJap:88.0	TempJap:98.0:TropJap:90.0	TempJap:98.0:TropJap:90.0	TempJap:96.0:TropJap:88.0	TempJap:98.0:TropJap:90.0	TempJap:98.0:TropJap:90.0	TempJap:98.0:TropJap:90.0	Aromatic:96.0:Indica:94.0	Aromatic:88.0:Indica:86.0	TempJap:88.0:TropJap:82.0	TempJap:90.0:TropJap:86.0	TempJap:98.0:TropJap:90.0	TempJap:98.0:TropJap:90.0	M	TempJap:98.0:TropJap:90.0	TempJap:98.0:TropJap:90.0	M	Aus	TempJap:98.0:TropJap:90.0	TempJap:92.0:TropJap:84.0	M	TempJap:94.0:TropJap:88.0	TempJap:82.0:TropJap:78.0	M	M	M	TempJap:92.0:TropJap:82.0	TempJap:98.0:TropJap:90.0	M	M	M	Nivara	Aromatic:96.0:Indica:94.0	TempJap:98.0:TropJap:88.0	TempJap:98.0:TropJap:90.0	Aus	Nivara	TempJap:96.0:TropJap:88.0	M	TempJap:98.0:TropJap:88.0	TempJap:92.0:TropJap:84.0	Rufipogon	TempJap:98.0:TropJap:88.0	TempJap:96.0:TropJap:88.0	TempJap:98.0:TropJap:88.0
Chr1	10316451	10357691	M	TempJap:92.0:TropJap:92.0	TempJap:100.0:TropJap:98.0	TempJap:100.0:TropJap:98.0	TempJap:100.0:TropJap:98.0	TempJap:100.0:TropJap:98.0	TempJap:100.0:TropJap:98.0	TempJap:100.0:TropJap:98.0	TempJap:100.0:TropJap:98.0	Aromatic:96.0:Indica:96.0	Aromatic:96.0:Indica:96.0	TempJap:98.0:TropJap:98.0	TempJap:98.0:TropJap:96.0	TempJap:100.0:TropJap:98.0	TempJap:100.0:TropJap:98.0	M	TempJap:100.0:TropJap:98.0	TempJap:100.0:TropJap:98.0	Aromatic:80.0:Indica:80.0	Nivara:65.0:TropJap:56.0	TempJap:96.0:TropJap:96.0	TempJap:100.0:TropJap:98.0	Aromatic:80.0:Indica:80.0	TempJap:100.0:TropJap:98.0	TempJap:86.0:TropJap:86.0	TempJap:90.0:TropJap:90.0	M	M	TempJap:100.0:TropJap:98.0	TempJap:100.0:TropJap:98.0	M	M	Nivara:57.0:TempJap:48.0	Nivara:80.0:Aus:72.0	Aromatic:98.0:Indica:98.0	TempJap:98.0:TropJap:98.0	TempJap:98.0:TropJap:96.0	Nivara	Aus:78.0:Nivara:73.0	TempJap:100.0:TropJap:98.0	Aromatic:61.0:Indica:61.0	TempJap:100.0:TropJap:98.0	TempJap:100.0:TropJap:98.0	Rufipogon	TempJap:98.0:TropJap:98.0	TempJap:100.0:TropJap:98.0	TempJap:100.0:TropJap:98.0
Chr1	10357960	10468390	M	M	TempJap	TempJap:96.0:TropJap:86.0	TempJap:98.0:TropJap:88.0	TempJap	TempJap	TempJap:94.0:TropJap:86.0	TempJap	Aromatic:88.0:Indica:88.0	Aromatic:88.0:Indica:88.0	TempJap:88.0:TropJap:80.0	TempJap:82.0:TropJap:74.0	TempJap:90.0:TropJap:82.0	TempJap:96.0:TropJap:86.0	M	TempJap	TempJap	M	Aromatic:94.0:Indica:94.0	TempJap:92.0:TropJap:82.0	TempJap	M	TempJap	TempJap:80.0:TropJap:76.0	M	TempJap:84.0:TropJap:76.0	M	TempJap	TempJap	M	M	M	Aus:83.0:Nivara:81.0	Aromatic:96.0:Indica:96.0	TempJap	TempJap	Aus:82.0:Nivara:74.0	Aromatic:96.0:Indica:96.0	TempJap:94.0:TropJap:84.0	M	TempJap	TempJap	Rufipogon	TempJap	TempJap	TempJap
Chr1	10468446	10514291	M	M	TempJap:98.0:TropJap:90.0	TempJap:98.0:TropJap:90.0	TempJap:98.0:TropJap:90.0	TempJap:98.0:TropJap:90.0	TempJap:96.0:TropJap:88.0	TempJap:98.0:TropJap:90.0	TempJap:98.0:TropJap:90.0	Indica:100.0:Aromatic:99.0	Indica:86.0:Aromatic:85.0	M	TempJap:94.0:TropJap:88.0	TempJap:98.0:TropJap:90.0	TempJap:98.0:TropJap:90.0	M	TempJap:98.0:TropJap:90.0	TempJap:98.0:TropJap:90.0	M	Indica:92.0:Aromatic:91.0	TempJap:96.0:TropJap:88.0	TempJap:96.0:TropJap:88.0	M	TempJap:96.0:TropJap:88.0	TempJap:82.0:TropJap:78.0	M	TempJap:86.0:TropJap:82.0	M	TempJap:98.0:TropJap:90.0	TempJap:98.0:TropJap:90.0	M	M	M	Nivara:80.0:Rufipogon:76.0	Indica:98.0:Aromatic:97.0	TempJap:98.0:TropJap:88.0	TempJap:96.0:TropJap:90.0	Rufipogon:86.0:Nivara:85.0	Nivara:93.0:Rufipogon:86.0	TempJap:98.0:TropJap:88.0	M	TempJap:96.0:TropJap:88.0	TempJap:98.0:TropJap:88.0	Nivara:87.0:Rufipogon:86.0	TempJap:96.0:TropJap:88.0	TempJap:98.0:TropJap:90.0	TempJap:96.0:TropJap:88.0
Chr1	10514632	10971371	M	TempJap:90.0:TropJap:90.0	TempJap:98.0:TropJap:98.0	TempJap:98.0:TropJap:98.0	TempJap:98.0:TropJap:98.0	TempJap:98.0:TropJap:98.0	TempJap:98.0:TropJap:98.0	TempJap:98.0:TropJap:98.0	TempJap:96.0:TropJap:96.0	Indica:89.0:Aromatic:88.0	Indica:83.0:Aromatic:82.0	TempJap:94.0:TropJap:94.0	TempJap:94.0:TropJap:94.0	TempJap:98.0:TropJap:98.0	TempJap:98.0:TropJap:98.0	M	TempJap:98.0:TropJap:98.0	TempJap:98.0:TropJap:98.0	Indica:78.0:Aromatic:68.0	Nivara:78.0:Aus:77.0	TempJap:98.0:TropJap:98.0	TempJap:96.0:TropJap:96.0	M	TempJap:96.0:TropJap:96.0	TempJap:90.0:TropJap:90.0	M	M	M	TempJap:96.0:TropJap:96.0	TempJap:98.0:TropJap:98.0	M	M	Aus:64.0:Nivara:62.0	Nivara:70.0:Rufipogon:70.0	Indica:95.0:Aromatic:94.0	TempJap:98.0:TropJap:98.0	TempJap:96.0:TropJap:96.0	Aus	Nivara:76.0:Aromatic:68.0	TempJap:98.0:TropJap:98.0	Aromatic:69.0:Indica:67.0	TempJap:98.0:TropJap:98.0	TempJap:98.0:TropJap:98.0	Rufipogon	TempJap:98.0:TropJap:98.0	TempJap:90.0:TropJap:90.0	TempJap:98.0:TropJap:98.0
Chr1	10971437	11007568	M	M	TempJap	TempJap	TempJap	TempJap	TempJap	TempJap	TempJap	Aromatic:98.0:Aus:90.0	Aromatic:86.0:Aus:78.0	TempJap:80.0:TropJap:72.0	TempJap	TempJap	TempJap	M	TempJap	TempJap	M	Nivara	TempJap	TempJap	M	TempJap	TempJap	M	M	M	TempJap	TempJap	M	M	M	Nivara:69.0:Rufipogon:68.0	Aromatic:98.0:Aus:92.0	TempJap	TempJap	Aromatic:98.0:Aus:92.0	Aromatic:94.0:Aus:86.0	TempJap	Nivara:66.0:Rufipogon:62.0	TempJap	TempJap	Rufipogon	TempJap	TempJap	TempJap
Chr1	11007600	11211508	M	M	TropJap:80.0:TempJap:75.0	TropJap:80.0:TempJap:75.0	TropJap:82.0:TempJap:77.0	TropJap:82.0:TempJap:77.0	TropJap:82.0:TempJap:77.0	TropJap:78.0:TempJap:73.0	TropJap:82.0:TempJap:77.0	Aus	Aus	M	TropJap	TropJap:82.0:TempJap:77.0	TropJap:78.0:TempJap:73.0	M	TropJap:82.0:TempJap:77.0	TempJap	M	Rufipogon	TropJap:82.0:TempJap:77.0	TempJap	M	TropJap:80.0:TempJap:71.0	M	M	TempJap:68.0:TropJap:66.0	M	TropJap:82.0:TempJap:77.0	TropJap:80.0:TempJap:75.0	M	M	M	Rufipogon:64.0:Nivara:59.0	Aus	TempJap:79.0:TropJap:78.0	TempJap:81.0:TropJap:74.0	Aus	Aus	TropJap:78.0:TempJap:77.0	Nivara:68.0:Rufipogon:60.0	TempJap:83.0:TropJap:76.0	TempJap	Rufipogon	TempJap:79.0:TropJap:78.0	TempJap:81.0:TropJap:78.0	TempJap
Chr1	11211567	11261713	M	Aromatic:84.0:TropJap:82.0	Aromatic:100.0:TropJap:92.0	Aromatic:100.0:TropJap:92.0	Aromatic:98.0:TropJap:92.0	Aromatic:100.0:TropJap:92.0	Aromatic:100.0:TropJap:92.0	Aromatic:96.0:TropJap:90.0	Aromatic:100.0:TropJap:92.0	Aus	Aus	Aromatic:88.0:TropJap:84.0	Aromatic:94.0:TropJap:90.0	Aromatic:100.0:TropJap:92.0	Aromatic:100.0:TropJap:92.0	M	Aromatic:100.0:TropJap:92.0	TempJap	M	Rufipogon	Aromatic:98.0:TropJap:90.0	TempJap	M	Aromatic:100.0:TropJap:92.0	Aromatic:90.0:TropJap:86.0	M	M	M	Aromatic:96.0:TropJap:88.0	Aromatic:100.0:TropJap:92.0	M	M	M	Rufipogon:71.0:Nivara:70.0	Aus	Aromatic:98.0:TropJap:92.0	Aromatic:100.0:TropJap:92.0	Aus	Aus	TempJap:84.0:Aromatic:78.0	Nivara:67.0:Rufipogon:64.0	Aromatic:98.0:TropJap:92.0	TempJap	Rufipogon	Aromatic:96.0:TropJap:88.0	Aromatic:96.0:TropJap:88.0	TempJap
Chr1	11262057	11279548	M	M	Aromatic:94.0:TropJap:90.0	Aromatic:96.0:TropJap:92.0	Aromatic:96.0:TropJap:92.0	Aromatic:96.0:TropJap:92.0	Aromatic:96.0:TropJap:92.0	Aromatic:92.0:TropJap:90.0	Aromatic:96.0:TropJap:92.0	Aus	Aus:78.0:Indica:68.0	Aromatic:82.0:TropJap:82.0	Aromatic:92.0:TropJap:90.0	Aromatic:94.0:TropJap:90.0	Aromatic:96.0:TropJap:92.0	M	Aromatic:96.0:TropJap:92.0	TempJap	M	Indica:73.0:Nivara:72.0	Aromatic:84.0:TropJap:84.0	TempJap	M	Aromatic:96.0:TropJap:92.0	Aromatic:82.0:TropJap:80.0	M	Aromatic:90.0:TropJap:84.0	M	Aromatic:96.0:TropJap:92.0	Aromatic:96.0:TropJap:92.0	M	M	M	Nivara:78.0:Indica:74.0	Aus	Aromatic:94.0:TropJap:90.0	Aromatic:92.0:TropJap:88.0	Aus	Aus	Aromatic:82.0:TropJap:80.0	Nivara:75.0:Rufipogon:71.0	Aromatic:96.0:TropJap:90.0	TempJap	Rufipogon:79.0:Nivara:69.0	Aromatic:94.0:TropJap:90.0	Aromatic:94.0:TropJap:90.0	TempJap
Chr1	11279555	11365222	M	TropJap:80.0:Aromatic:74.0	Aromatic:88.0:TropJap:88.0	TropJap:92.0:Aromatic:90.0	Aromatic:92.0:TropJap:92.0	Aromatic:92.0:TropJap:92.0	Aromatic:92.0:TropJap:90.0	Aromatic:92.0:TropJap:92.0	Aromatic:92.0:TropJap:92.0	Aus	Aus	TropJap:86.0:Aromatic:80.0	TropJap:90.0:Aromatic:86.0	Aromatic:92.0:TropJap:92.0	Aromatic:92.0:TropJap:92.0	M	Aromatic:90.0:TropJap:90.0	TempJap	M	Indica	Aromatic:92.0:TropJap:92.0	TempJap	M	Aromatic:88.0:TropJap:86.0	TropJap:80.0:Aromatic:76.0	TropJap:80.0:Aromatic:74.0	M	TropJap:70.0:Aromatic:66.0	Aromatic:92.0:TropJap:92.0	Aromatic:90.0:TropJap:90.0	M	M	M	Indica	Aus	TropJap:92.0:Aromatic:90.0	TropJap:84.0:Aromatic:82.0	Aus	M	Aromatic:82.0:TropJap:82.0	Nivara	TropJap:92.0:Aromatic:90.0	TempJap	Rufipogon	Aromatic:92.0:TropJap:92.0	Aromatic:86.0:TropJap:82.0	TempJap
Chr1	11365400	11436268	M	M	TropJap	TropJap	TropJap	TropJap	TropJap	TropJap	TropJap	Aus	Aus:83.0:Nivara:73.0	M	TropJap	TropJap	TropJap	M	TropJap	TempJap	M	Aus:86.0:Indica:82.0	TropJap	TempJap	M	TropJap	TropJap	M	TropJap	M	TropJap	TropJap	M	M	M	Nivara:89.0:Aus:86.0	Aus	TropJap	TropJap	Aus:90.0:Indica:84.0	M	L	Nivara:85.0:Rufipogon:80.0	TropJap	TempJap	Nivara:91.0:Rufipogon:88.0	TropJap	TropJap	TempJap
Chr1	11436388	11610914	M	M	TropJap:94.0:TempJap:92.0	TropJap:94.0:TempJap:92.0	TropJap:94.0:TempJap:92.0	TropJap:94.0:TempJap:92.0	TropJap:92.0:TempJap:90.0	TropJap:94.0:TempJap:92.0	TropJap:92.0:TempJap:90.0	Aromatic	Aromatic	TropJap:84.0:TempJap:80.0	TropJap:78.0:TempJap:76.0	TropJap:92.0:TempJap:90.0	L	M	TropJap:94.0:TempJap:92.0	TempJap	M	Rufipogon	TropJap:94.0:TempJap:92.0	TempJap	M	TropJap:82.0:TempJap:80.0	TropJap:88.0:TempJap:82.0	M	TropJap:82.0:TempJap:76.0	M	TropJap:94.0:TempJap:92.0	TropJap:94.0:TempJap:92.0	M	M	M	Indica:65.0:Nivara:65.0	Aromatic	TropJap:94.0:TempJap:90.0	TropJap:92.0:TempJap:90.0	Aus:85.0:Indica:85.0	Aromatic	TempJap:88.0:TropJap:82.0	Nivara	TropJap:94.0:TempJap:92.0	TempJap	Rufipogon	TropJap:94.0:TempJap:92.0	TropJap:92.0:TempJap:90.0	TempJap
Chr1	11610940	11685893	M	M	TempJap:100.0:TropJap:96.0	TempJap:100.0:TropJap:96.0	TempJap:98.0:TropJap:94.0	TempJap:100.0:TropJap:96.0	TempJap:100.0:TropJap:96.0	TempJap:100.0:TropJap:96.0	TempJap:100.0:TropJap:96.0	Aromatic:90.0:Indica:84.0	Aromatic:80.0:Indica:74.0	TempJap:82.0:TropJap:82.0	TempJap:96.0:TropJap:92.0	TempJap:100.0:TropJap:96.0	Nivara	M	TempJap:100.0:TropJap:96.0	TempJap:100.0:TropJap:96.0	M	Nivara	TempJap:100.0:TropJap:96.0	TempJap:100.0:TropJap:96.0	M	TempJap:98.0:TropJap:94.0	M	M	TempJap:82.0:TropJap:78.0	M	TempJap:100.0:TropJap:96.0	TempJap:100.0:TropJap:96.0	M	M	M	Nivara	Aromatic:94.0:Indica:86.0	TempJap:96.0:TropJap:92.0	TempJap:98.0:TropJap:94.0	Aromatic:96.0:Indica:88.0	Aromatic:94.0:Indica:86.0	TempJap:100.0:TropJap:96.0	Nivara	TempJap:100.0:TropJap:96.0	TempJap:98.0:TropJap:94.0	Nivara:77.0:Rufipogon:77.0	TempJap:100.0:TropJap:96.0	TempJap:98.0:TropJap:94.0	TempJap:98.0:TropJap:94.0
Chr1	11686215	11739121	M	TropJap:90.0:TempJap:88.0	TropJap:90.0:TempJap:88.0	TropJap:98.0:TempJap:96.0	TropJap:98.0:TempJap:96.0	TropJap:96.0:TempJap:94.0	TropJap:98.0:TempJap:96.0	TropJap:98.0:TempJap:96.0	TropJap:98.0:TempJap:96.0	Aromatic:96.0:Indica:94.0	Aromatic:92.0:Indica:90.0	TropJap:96.0:TempJap:94.0	TropJap:96.0:TempJap:94.0	TropJap:98.0:TempJap:96.0	Nivara:74.0:Aus:65.0	M	TropJap:98.0:TempJap:96.0	TropJap:98.0:TempJap:96.0	M	Rufipogon	TropJap:96.0:TempJap:94.0	TropJap:92.0:TempJap:90.0	Aromatic:92.0:Indica:90.0	TropJap:98.0:TempJap:96.0	TropJap:92.0:TempJap:90.0	TropJap:82.0:TempJap:80.0	M	M	TropJap:96.0:TempJap:94.0	TropJap:98.0:TempJap:96.0	M	M	Rufipogon	Nivara:75.0:Rufipogon:65.0	Aromatic:100.0:Indica:98.0	TropJap:94.0:TempJap:92.0	TempJap:84.0:TropJap:84.0	Aromatic:100.0:Indica:98.0	Aromatic:100.0:Indica:98.0	TropJap:90.0:TempJap:88.0	Nivara	TropJap:98.0:TempJap:96.0	TempJap:94.0:TropJap:94.0	Rufipogon	TropJap:96.0:TempJap:94.0	TropJap:86.0:TempJap:84.0	TempJap:96.0:TropJap:96.0
Chr1	11739176	11749644	M	TropJap:94.0:TempJap:90.0	TropJap:98.0:TempJap:96.0	TropJap:98.0:TempJap:96.0	TropJap:98.0:TempJap:96.0	TropJap:98.0:TempJap:96.0	TropJap:94.0:TempJap:92.0	TropJap:98.0:TempJap:96.0	TropJap:94.0:TempJap:92.0	Aromatic:98.0:Indica:98.0	Aromatic:90.0:Indica:90.0	TropJap:98.0:TempJap:94.0	TropJap:96.0:TempJap:94.0	TropJap:98.0:TempJap:96.0	Nivara	TempJap:80.0:TropJap:80.0	TropJap:98.0:TempJap:96.0	TempJap:100.0:TropJap:94.0	Aromatic:80.0:Indica:80.0	Nivara:51.0:Rufipogon:51.0	TropJap:94.0:TempJap:92.0	TempJap:100.0:TropJap:94.0	M	TropJap:98.0:TempJap:96.0	TropJap:92.0:TempJap:88.0	M	TropJap:82.0:TempJap:80.0	M	TropJap:98.0:TempJap:96.0	TropJap:98.0:TempJap:96.0	M	M	M	Nivara	Aromatic:94.0:Indica:94.0	TropJap:98.0:TempJap:96.0	TropJap:98.0:TempJap:96.0	Aromatic:98.0:Indica:98.0	L	TropJap:94.0:TempJap:92.0	Nivara:71.0:Rufipogon:63.0	TropJap:98.0:TempJap:96.0	TempJap:100.0:TropJap:94.0	Rufipogon	TropJap:98.0:TempJap:96.0	TropJap:96.0:TempJap:94.0	TempJap:100.0:TropJap:94.0
Chr1	11749646	11851389	M	TempJap:80.0:TropJap:76.0	TempJap:94.0:TropJap:84.0	TempJap:94.0:TropJap:84.0	TempJap:96.0:TropJap:86.0	TempJap:98.0:TropJap:88.0	TempJap:98.0:TropJap:88.0	TempJap:96.0:TropJap:88.0	TempJap:94.0:TropJap:84.0	Aromatic:98.0:Indica:96.0	Aromatic:82.0:Indica:80.0	TempJap:82.0:TropJap:76.0	TempJap:96.0:TropJap:88.0	TempJap:94.0:TropJap:84.0	Aus:78.0:Nivara:72.0	M	TempJap:98.0:TropJap:88.0	TempJap:96.0:TropJap:86.0	M	Nivara	TempJap:92.0:TropJap:82.0	TempJap:96.0:TropJap:88.0	M	TempJap:90.0:TropJap:82.0	TempJap:80.0:TropJap:76.0	M	M	M	TempJap:98.0:TropJap:88.0	TempJap:96.0:TropJap:88.0	M	M	M	Nivara:71.0:Rufipogon:68.0	Aromatic:96.0:Indica:96.0	TempJap:96.0:TropJap:88.0	TempJap:92.0:TropJap:86.0	Aromatic:96.0:Indica:94.0	TempJap:94.0:TropJap:84.0	TempJap:88.0:TropJap:80.0	Nivara	TempJap:92.0:TropJap:84.0	TempJap:98.0:TropJap:88.0	Rufipogon	TempJap:96.0:TropJap:86.0	TempJap:86.0:TropJap:82.0	TempJap
Chr1	11851400	11960838	M	M	Rufipogon:91.0:TempJap:84.0	Rufipogon:89.0:TempJap:82.0	TempJap:100.0:TropJap:98.0	TempJap:100.0:TropJap:98.0	TempJap:100.0:TropJap:98.0	TempJap:100.0:TropJap:98.0	Rufipogon:89.0:TempJap:82.0	Aromatic:100.0:Indica:98.0	Aromatic:94.0:Indica:92.0	TempJap:80.0:TropJap:80.0	TempJap:94.0:TropJap:94.0	Rufipogon:91.0:TempJap:84.0	Aromatic:96.0:Indica:94.0	M	TempJap:100.0:TropJap:98.0	TempJap:100.0:TropJap:98.0	M	Nivara:98.0:Aus:94.0	Rufipogon:91.0:TempJap:84.0	TempJap:100.0:TropJap:98.0	M	TempJap:92.0:TropJap:92.0	TempJap:88.0:TropJap:86.0	M	TempJap:88.0:TropJap:86.0	M	TempJap:100.0:TropJap:98.0	TempJap:100.0:TropJap:98.0	M	M	M	L	Aromatic:98.0:Indica:98.0	TempJap:92.0:TropJap:90.0	TempJap:98.0:TropJap:96.0	Aromatic:96.0:Indica:94.0	TempJap:88.0:Rufipogon:87.0	Rufipogon:89.0:TempJap:82.0	Aus:85.0:Nivara:85.0	Rufipogon:91.0:TempJap:84.0	TempJap:100.0:TropJap:98.0	Rufipogon	TempJap:98.0:TropJap:96.0	Rufipogon:89.0:TempJap:82.0	TempJap:98.0:TropJap:96.0
Chr1	11961053	12109583	M	M	TempJap:84.0:TropJap:81.0	TempJap:82.0:TropJap:81.0	TempJap:100.0:TropJap:93.0	TempJap:96.0:TropJap:93.0	TempJap:100.0:TropJap:93.0	TempJap:94.0:TropJap:91.0	TempJap:84.0:TropJap:81.0	Aromatic:91.0:Indica:89.0	Aromatic:81.0:Indica:81.0	TempJap:96.0:TropJap:91.0	TempJap:100.0:TropJap:93.0	TempJap:80.0:TropJap:77.0	Nivara	M	TempJap:100.0:TropJap:93.0	TempJap:100.0:TropJap:93.0	M	Aus:86.0:Nivara:86.0	TempJap:82.0:TropJap:81.0	TempJap:100.0:TropJap:93.0	M	TempJap:88.0:TropJap:87.0	TempJap:90.0:TropJap:83.0	M	M	M	TempJap:94.0:TropJap:91.0	TempJap:100.0:TropJap:93.0	M	M	M	Aus:71.0:Nivara:71.0	Aromatic:92.0:Indica:92.0	L	TempJap:94.0:TropJap:91.0	Rufipogon	TempJap:100.0:TropJap:93.0	TropJap:71.0:TempJap:70.0	Nivara	TempJap:68.0:TropJap:67.0	TempJap:100.0:TropJap:93.0	Rufipogon:67.0:Nivara:59.0	TempJap:100.0:TropJap:93.0	TropJap:65.0:TempJap:64.0	TempJap:100.0:TropJap:93.0
Chr1	12109638	12307511	M	M	TempJap:94.0:TropJap:92.0	TempJap:94.0:TropJap:92.0	TempJap:96.0:TropJap:92.0	TempJap:94.0:TropJap:90.0	TempJap:94.0:TropJap:92.0	TempJap:96.0:TropJap:90.0	TempJap:94.0:TropJap:92.0	Aromatic:96.0:Indica:95.0	Aromatic:96.0:Indica:93.0	TempJap:84.0:TropJap:82.0	TempJap:86.0:TropJap:84.0	TempJap:94.0:TropJap:90.0	L	M	TempJap:96.0:TropJap:92.0	TempJap:96.0:TropJap:92.0	M	L	TempJap:94.0:TropJap:90.0	TempJap:92.0:TropJap:88.0	M	TempJap:94.0:TropJap:90.0	TempJap:76.0:TropJap:76.0	M	TempJap:80.0:TropJap:74.0	M	TempJap:94.0:TropJap:92.0	TempJap:94.0:TropJap:92.0	M	M	M	Nivara	Aromatic:92.0:Indica:89.0	Indica:59.0:Aromatic:58.0	TempJap:94.0:TropJap:90.0	Aus	TempJap:92.0:TropJap:90.0	TempJap:94.0:TropJap:90.0	Nivara	TempJap:96.0:TropJap:92.0	TempJap:96.0:TropJap:90.0	Nivara	TempJap:96.0:TropJap:92.0	TempJap:90.0:TropJap:86.0	TempJap:96.0:TropJap:92.0
Chr1	12307903	12341418	M	TempJap:96.0:TropJap:96.0	TempJap:98.0:TropJap:98.0	TempJap:100.0:TropJap:100.0	TempJap:100.0:TropJap:100.0	TempJap:100.0:TropJap:100.0	TempJap:98.0:TropJap:98.0	TempJap:100.0:TropJap:100.0	TempJap:100.0:TropJap:100.0	Indica:98.0:Aromatic:94.0	Indica:86.0:Aromatic:82.0	TempJap:92.0:TropJap:92.0	TempJap:98.0:TropJap:98.0	TempJap:96.0:TropJap:96.0	Rufipogon:54.0:Nivara:52.0	M	TempJap:100.0:TropJap:100.0	TempJap:100.0:TropJap:100.0	M	TempJap:82.0:TropJap:82.0	TempJap:96.0:TropJap:96.0	TempJap:98.0:TropJap:98.0	M	TempJap:100.0:TropJap:100.0	TempJap:80.0:TropJap:80.0	TempJap:90.0:TropJap:90.0	TempJap:86.0:TropJap:86.0	M	TempJap:100.0:TropJap:100.0	TempJap:98.0:TropJap:98.0	M	M	M	Nivara:75.0:Rufipogon:67.0	Indica:100.0:Aromatic:96.0	Indica:96.0:Aromatic:92.0	TempJap:96.0:TropJap:96.0	Aus	TempJap:100.0:TropJap:100.0	TempJap:100.0:TropJap:100.0	Nivara:79.0:Rufipogon:79.0	TempJap:100.0:TropJap:100.0	TempJap:100.0:TropJap:100.0	Rufipogon	TempJap:100.0:TropJap:100.0	TempJap:92.0:TropJap:92.0	TempJap:98.0:TropJap:98.0
Chr1	12341938	12353239	M	TempJap:84.0:TropJap:84.0	TempJap:92.0:TropJap:90.0	TempJap:94.0:TropJap:90.0	TempJap:94.0:TropJap:90.0	TempJap:94.0:TropJap:90.0	TempJap:94.0:TropJap:90.0	TempJap:94.0:TropJap:88.0	TempJap:94.0:TropJap:90.0	Aromatic:90.0:Indica:89.0	M	TempJap:82.0:TropJap:82.0	TempJap:92.0:TropJap:90.0	TempJap:94.0:TropJap:90.0	Rufipogon:61.0:Nivara:52.0	M	TempJap:94.0:TropJap:90.0	TempJap:94.0:TropJap:90.0	M	TempJap:88.0:TropJap:86.0	TempJap:94.0:TropJap:90.0	TempJap:94.0:TropJap:90.0	M	TempJap:92.0:TropJap:90.0	TempJap:82.0:TropJap:82.0	TempJap:80.0:TropJap:78.0	TempJap:86.0:TropJap:82.0	M	TempJap:94.0:TropJap:90.0	TempJap:94.0:TropJap:90.0	M	M	M	Indica:71.0:Aromatic:64.0	Aromatic:80.0:Indica:79.0	Indica:95.0:Aromatic:92.0	TempJap:92.0:TropJap:88.0	Aus	TempJap:90.0:TropJap:86.0	TempJap:88.0:TropJap:84.0	Nivara	TempJap:94.0:TropJap:90.0	TempJap:94.0:TropJap:90.0	Rufipogon	TempJap:90.0:TropJap:86.0	TempJap:88.0:TropJap:86.0	TempJap:94.0:TropJap:90.0
Chr1	12353251	12360965	M	TempJap:80.0:TropJap:74.0	TempJap:100.0:TropJap:90.0	TempJap:100.0:TropJap:90.0	TempJap:100.0:TropJap:90.0	TempJap:98.0:TropJap:88.0	TempJap:100.0:TropJap:90.0	TempJap:100.0:TropJap:90.0	TempJap:100.0:TropJap:90.0	Aromatic:98.0:Indica:98.0	Aromatic:94.0:Indica:92.0	TempJap:84.0:TropJap:84.0	TempJap:96.0:TropJap:86.0	TempJap:100.0:TropJap:90.0	Nivara	M	TempJap:100.0:TropJap:90.0	TempJap:100.0:TropJap:90.0	M	TempJap:98.0:TropJap:88.0	TempJap:100.0:TropJap:90.0	TempJap:100.0:TropJap:90.0	M	TempJap:98.0:TropJap:88.0	TempJap:82.0:TropJap:82.0	M	M	M	TempJap:100.0:TropJap:90.0	TempJap:100.0:TropJap:90.0	M	M	M	Rufipogon:79.0:Nivara:69.0	Aromatic:98.0:Indica:98.0	Aromatic:96.0:Indica:96.0	TempJap:100.0:TropJap:90.0	Aus	TempJap:98.0:TropJap:88.0	TempJap:100.0:TropJap:90.0	Nivara:68.0:Rufipogon:65.0	TempJap:100.0:TropJap:90.0	TempJap:100.0:TropJap:90.0	Nivara	TempJap:98.0:TropJap:88.0	TempJap:100.0:TropJap:90.0	TempJap:100.0:TropJap:90.0
Chr1	12360966	12571955	M	TempJap:92.0:TropJap:92.0	Rufipogon	Rufipogon	TempJap:100.0:TropJap:100.0	TempJap:100.0:TropJap:100.0	TempJap:98.0:TropJap:98.0	TempJap:100.0:TropJap:100.0	TempJap:100.0:TropJap:100.0	Aromatic:92.0:Indica:90.0	M	TempJap:94.0:TropJap:94.0	TempJap:94.0:TropJap:94.0	TempJap:100.0:TropJap:100.0	Nivara:80.0:Aromatic:76.0	M	TempJap:100.0:TropJap:100.0	TempJap:100.0:TropJap:100.0	M	TempJap:100.0:TropJap:100.0	Rufipogon	TempJap:100.0:TropJap:100.0	M	TempJap:100.0:TropJap:100.0	TempJap:92.0:TropJap:92.0	M	M	M	TempJap:100.0:TropJap:100.0	TempJap:100.0:TropJap:100.0	M	M	M	Nivara	Aromatic:100.0:Indica:94.0	Rufipogon	TempJap:100.0:TropJap:100.0	Aus	TempJap:100.0:TropJap:100.0	TempJap:96.0:TropJap:96.0	Rufipogon	TempJap:96.0:TropJap:96.0	TempJap:98.0:TropJap:98.0	TempJap:63.0:TropJap:63.0	TempJap:100.0:TropJap:100.0	TempJap:100.0:TropJap:100.0	TempJap:100.0:TropJap:100.0
Chr1	12571962	12580562	M	M	Aus:62.0:Aromatic:60.0	Aus:62.0:Nivara:61.0	TempJap:100.0:TropJap:100.0	TempJap:100.0:TropJap:100.0	TempJap:100.0:TropJap:100.0	TempJap:100.0:TropJap:100.0	TempJap:100.0:TropJap:100.0	Aromatic:90.0:Indica:84.0	Aromatic:86.0:Aus:76.0	TempJap:96.0:TropJap:96.0	TempJap:94.0:TropJap:94.0	TempJap:100.0:TropJap:100.0	Aromatic:96.0:Indica:88.0	M	TempJap:100.0:TropJap:100.0	TempJap:100.0:TropJap:100.0	M	TempJap:100.0:TropJap:100.0	Aus:62.0:Nivara:61.0	TempJap:100.0:TropJap:100.0	M	TempJap:100.0:TropJap:100.0	TempJap:92.0:TropJap:92.0	M	TempJap:88.0:TropJap:88.0	M	TempJap:100.0:TropJap:100.0	TempJap:100.0:TropJap:100.0	M	M	M	Aus:83.0:Nivara:81.0	Aromatic:88.0:Indica:88.0	Nivara:75.0:Aromatic:72.0	TempJap:100.0:TropJap:100.0	Aus:94.0:Aromatic:86.0	TempJap:100.0:TropJap:100.0	TempJap:100.0:TropJap:100.0	M	TempJap:100.0:TropJap:100.0	TempJap:100.0:TropJap:100.0	TempJap:87.0:TropJap:87.0	TempJap:100.0:TropJap:100.0	TempJap:100.0:TropJap:100.0	TempJap:100.0:TropJap:100.0
Chr1	12580599	12588891	M	M	Nivara:94.0:Aromatic:86.0	Nivara:94.0:Aromatic:86.0	TempJap:100.0:TropJap:92.0	TempJap:100.0:TropJap:92.0	TempJap:100.0:TropJap:92.0	TempJap:100.0:TropJap:92.0	TempJap:98.0:TropJap:90.0	Aromatic:98.0:Indica:94.0	M	TempJap:92.0:TropJap:92.0	TempJap:86.0:TropJap:86.0	TempJap:100.0:TropJap:92.0	Aromatic:96.0:Indica:92.0	M	TempJap:100.0:TropJap:92.0	TempJap:100.0:TropJap:92.0	M	TempJap:100.0:TropJap:92.0	Nivara:92.0:Aromatic:84.0	TempJap:100.0:TropJap:92.0	M	TempJap:100.0:TropJap:92.0	M	M	TempJap:90.0:TropJap:86.0	M	TempJap:100.0:TropJap:92.0	TempJap:100.0:TropJap:92.0	M	M	M	Nivara:92.0:Aromatic:88.0	Aromatic:98.0:Indica:94.0	Aromatic:98.0:Indica:94.0	TempJap:100.0:TropJap:92.0	Aromatic:90.0:Nivara:90.0	TempJap:100.0:TropJap:92.0	TempJap:100.0:TropJap:92.0	M	TempJap:98.0:TropJap:90.0	TempJap:100.0:TropJap:92.0	Rufipogon	TempJap:96.0:TropJap:88.0	TempJap:100.0:TropJap:92.0	TempJap:98.0:TropJap:90.0
Chr1	12588928	12590995	M	M	Nivara:100.0:Aus:96.0	Nivara:100.0:Aus:96.0	TempJap:98.0:TropJap:98.0	TempJap:100.0:TropJap:100.0	TempJap:100.0:TropJap:100.0	TempJap:100.0:TropJap:100.0	TempJap:100.0:TropJap:100.0	Indica:98.0:Aromatic:94.0	Indica:92.0:Aromatic:88.0	TempJap:88.0:TropJap:88.0	TempJap:98.0:TropJap:98.0	TempJap:100.0:TropJap:100.0	Indica:98.0:Nivara:96.0	M	TempJap:100.0:TropJap:100.0	TempJap:100.0:TropJap:100.0	M	TempJap:100.0:TropJap:100.0	Nivara:98.0:Aus:96.0	TempJap:100.0:TropJap:100.0	M	TempJap:100.0:TropJap:100.0	TempJap:88.0:TropJap:88.0	TempJap:88.0:TropJap:88.0	TempJap:92.0:TropJap:92.0	M	TempJap:100.0:TropJap:100.0	TempJap:100.0:TropJap:100.0	M	M	M	Nivara:98.0:Aus:96.0	Indica:98.0:Nivara:96.0	Nivara:98.0:Aus:96.0	TempJap:100.0:TropJap:100.0	Nivara:98.0:Aus:96.0	TempJap:100.0:TropJap:100.0	TempJap:100.0:TropJap:100.0	Aus:66.0:Nivara:65.0	TempJap:100.0:TropJap:100.0	TempJap:100.0:TropJap:100.0	Rufipogon	TempJap:100.0:TropJap:100.0	TempJap:100.0:TropJap:100.0	TempJap:100.0:TropJap:100.0
Chr1	12591046	12594069	M	TempJap:96.0:TropJap:96.0	Nivara:76.0:Rufipogon:74.0	Nivara:78.0:Rufipogon:77.0	TempJap:100.0:TropJap:100.0	TempJap:100.0:TropJap:100.0	TempJap:98.0:TropJap:98.0	TempJap:100.0:TropJap:100.0	TempJap:100.0:TropJap:100.0	Indica:96.0:Aromatic:94.0	M	TempJap:94.0:TropJap:94.0	TempJap:96.0:TropJap:96.0	TempJap:100.0:TropJap:100.0	Aromatic:98.0:Indica:96.0	M	TempJap:100.0:TropJap:100.0	TempJap:100.0:TropJap:100.0	M	TempJap:100.0:TropJap:100.0	Rufipogon:73.0:Nivara:72.0	TempJap:100.0:TropJap:100.0	M	TempJap:100.0:TropJap:100.0	TempJap:94.0:TropJap:94.0	M	TempJap:90.0:TropJap:90.0	M	TempJap:100.0:TropJap:100.0	TempJap:100.0:TropJap:100.0	M	M	M	Nivara:94.0:Aromatic:84.0	Aromatic:96.0:Indica:94.0	Nivara	TempJap:100.0:TropJap:100.0	Aus	TempJap:98.0:TropJap:98.0	TempJap:100.0:TropJap:100.0	Nivara:77.0:Rufipogon:75.0	TempJap:100.0:TropJap:100.0	TempJap:100.0:TropJap:100.0	Rufipogon	TempJap:100.0:TropJap:100.0	TempJap:100.0:TropJap:100.0	TempJap:100.0:TropJap:100.0
Chr1	12594092	12653640	M	TempJap:86.0:TropJap:86.0	Rufipogon	Rufipogon	TempJap:100.0:TropJap:96.0	TempJap:100.0:TropJap:96.0	TempJap:100.0:TropJap:96.0	TempJap:96.0:TropJap:92.0	TempJap:100.0:TropJap:96.0	Aromatic:97.0:Indica:96.0	M	TempJap:94.0:TropJap:92.0	TempJap:84.0:TropJap:82.0	TempJap:100.0:TropJap:96.0	Aromatic:98.0:Indica:98.0	M	TempJap:100.0:TropJap:96.0	TempJap:100.0:TropJap:96.0	M	TempJap:100.0:TropJap:96.0	Rufipogon	TempJap:100.0:TropJap:96.0	M	TempJap:100.0:TropJap:96.0	TempJap:84.0:TropJap:84.0	M	M	M	TempJap:100.0:TropJap:96.0	TempJap:100.0:TropJap:96.0	M	M	M	Nivara	Aromatic:100.0:Indica:98.0	Nivara	TempJap:96.0:TropJap:92.0	Aus	TempJap:100.0:TropJap:96.0	TempJap:100.0:TropJap:96.0	Rufipogon	TempJap:100.0:TropJap:96.0	TempJap:100.0:TropJap:96.0	Rufipogon	TempJap:94.0:TropJap:90.0	TempJap:100.0:TropJap:96.0	TempJap:100.0:TropJap:96.0
Chr1	12653731	12661076	M	TempJap:90.0:TropJap:90.0	Rufipogon	Rufipogon	TempJap:100.0:TropJap:100.0	TempJap:100.0:TropJap:100.0	TempJap:100.0:TropJap:100.0	TempJap:100.0:TropJap:100.0	TempJap:100.0:TropJap:100.0	Aromatic:96.0:Indica:96.0	M	TempJap:94.0:TropJap:94.0	TempJap:86.0:TropJap:86.0	TempJap:100.0:TropJap:100.0	Aromatic:98.0:Indica:98.0	M	TempJap:100.0:TropJap:100.0	TempJap:100.0:TropJap:100.0	M	TempJap:100.0:TropJap:100.0	Rufipogon	TempJap:100.0:TropJap:100.0	M	TempJap:100.0:TropJap:100.0	TempJap:92.0:TropJap:92.0	TempJap:84.0:TropJap:84.0	TempJap:82.0:TropJap:82.0	M	TempJap:100.0:TropJap:100.0	TempJap:100.0:TropJap:100.0	M	M	M	Nivara:80.0:Rufipogon:70.0	Aromatic:98.0:Indica:98.0	Aromatic:70.0:Indica:70.0	TempJap:100.0:TropJap:100.0	Aus	TempJap:100.0:TropJap:100.0	TempJap:100.0:TropJap:100.0	Nivara	TempJap:100.0:TropJap:100.0	TempJap:98.0:TropJap:98.0	Rufipogon	TempJap:100.0:TropJap:100.0	TempJap:98.0:TropJap:98.0	TempJap:100.0:TropJap:100.0
Chr1	12661129	12670450	M	TempJap:92.0:TropJap:92.0	TempJap:88.0:TropJap:84.0	TempJap:88.0:TropJap:84.0	TempJap:100.0:TropJap:96.0	TempJap:100.0:TropJap:96.0	TempJap:100.0:TropJap:96.0	TempJap:100.0:TropJap:96.0	TempJap:100.0:TropJap:96.0	Indica:98.0:Aromatic:94.0	M	TempJap:92.0:TropJap:90.0	TempJap:92.0:TropJap:92.0	TempJap:100.0:TropJap:96.0	Indica:98.0:Aromatic:94.0	M	TempJap:100.0:TropJap:96.0	TempJap:100.0:TropJap:96.0	M	TempJap:100.0:TropJap:96.0	TempJap:88.0:TropJap:84.0	TempJap:100.0:TropJap:96.0	M	TempJap:100.0:TropJap:96.0	TempJap:96.0:TropJap:94.0	TempJap:82.0:TropJap:80.0	TempJap:84.0:TropJap:80.0	M	TempJap:98.0:TropJap:96.0	TempJap:100.0:TropJap:96.0	M	M	M	Nivara:63.0:Rufipogon:61.0	Indica:98.0:Aromatic:94.0	Indica:84.0:Aromatic:80.0	TempJap:98.0:TropJap:94.0	Aus	TempJap:100.0:TropJap:96.0	TempJap:100.0:TropJap:96.0	Rufipogon:77.0:Nivara:75.0	TempJap:100.0:TropJap:96.0	TempJap:100.0:TropJap:96.0	Rufipogon	TempJap:100.0:TropJap:96.0	TempJap:98.0:TropJap:94.0	TempJap:100.0:TropJap:96.0
Chr1	12670469	12680690	M	TropJap:90.0:TempJap:88.0	TempJap:88.0:TropJap:88.0	TempJap:88.0:TropJap:88.0	TropJap:96.0:TempJap:94.0	TempJap:96.0:TropJap:96.0	TempJap:96.0:TropJap:96.0	TempJap:96.0:TropJap:96.0	TempJap:96.0:TropJap:96.0	Aromatic:100.0:Indica:100.0	M	TempJap:90.0:TropJap:90.0	TempJap:88.0:TropJap:88.0	TempJap:96.0:TropJap:96.0	Aromatic:100.0:Indica:100.0	M	TempJap:96.0:TropJap:96.0	TempJap:100.0:TropJap:92.0	M	TempJap:96.0:TropJap:96.0	TropJap:86.0:TempJap:84.0	TempJap:100.0:TropJap:92.0	M	TropJap:96.0:TempJap:94.0	TropJap:94.0:TempJap:92.0	TropJap:84.0:TempJap:80.0	TropJap:80.0:TempJap:78.0	M	TempJap:96.0:TropJap:96.0	TempJap:96.0:TropJap:96.0	M	M	M	Rufipogon	Aromatic:100.0:Indica:100.0	Aromatic:98.0:Indica:98.0	TempJap:96.0:TropJap:96.0	Aus	TempJap:96.0:TropJap:96.0	TempJap:96.0:TropJap:96.0	Rufipogon	TempJap:96.0:TropJap:96.0	TempJap:100.0:TropJap:92.0	Rufipogon	TempJap:96.0:TropJap:96.0	TempJap:96.0:TropJap:96.0	TempJap:100.0:TropJap:92.0
Chr1	12680733	12700231	M	TropJap:92.0:TempJap:88.0	TempJap:64.0:TropJap:60.0	TempJap:66.0:TropJap:62.0	TropJap:100.0:TempJap:96.0	TropJap:100.0:TempJap:96.0	TropJap:100.0:TempJap:96.0	TropJap:100.0:TempJap:96.0	TropJap:100.0:TempJap:96.0	Indica:92.0:Aromatic:88.0	M	TropJap:96.0:TempJap:92.0	TropJap:98.0:TempJap:94.0	TropJap:100.0:TempJap:96.0	Indica:92.0:Aromatic:90.0	M	TropJap:100.0:TempJap:96.0	TempJap:100.0:TropJap:96.0	M	TropJap:98.0:TempJap:94.0	TempJap:64.0:TropJap:60.0	TempJap:100.0:TropJap:96.0	M	TropJap:98.0:TempJap:94.0	TropJap:90.0:TempJap:86.0	M	TropJap:84.0:TempJap:80.0	TropJap:84.0:TempJap:80.0	TropJap:100.0:TempJap:96.0	TropJap:100.0:TempJap:96.0	M	M	TropJap:84.0:TempJap:80.0	Nivara	Indica:94.0:Aromatic:92.0	Indica:70.0:Aromatic:66.0	TropJap:98.0:TempJap:94.0	Aus	TempJap:100.0:TropJap:96.0	TropJap:96.0:TempJap:92.0	Rufipogon:73.0:Nivara:70.0	TropJap:100.0:TempJap:96.0	TempJap:100.0:TropJap:96.0	Rufipogon	TempJap:98.0:TropJap:94.0	TropJap:98.0:TempJap:94.0	TempJap:100.0:TropJap:96.0
Chr1	12700242	12713155	M	TempJap:80.0:TropJap:76.0	TempJap:96.0:TropJap:94.0	TempJap:94.0:TropJap:94.0	TempJap:96.0:TropJap:92.0	TempJap:98.0:TropJap:94.0	TempJap:96.0:TropJap:92.0	TempJap:94.0:TropJap:94.0	TempJap:98.0:TropJap:94.0	Aromatic:98.0:Indica:94.0	Indica:86.0:Aromatic:84.0	TempJap:90.0:TropJap:86.0	TempJap:92.0:TropJap:88.0	TempJap:98.0:TropJap:94.0	Aromatic:96.0:Indica:94.0	M	TempJap:98.0:TropJap:94.0	TempJap:96.0:TropJap:94.0	M	TempJap:96.0:TropJap:92.0	TempJap:98.0:TropJap:94.0	TempJap:96.0:TropJap:92.0	M	TempJap:94.0:TropJap:92.0	TempJap:90.0:TropJap:86.0	M	TempJap:90.0:TropJap:86.0	M	TempJap:98.0:TropJap:94.0	TempJap:94.0:TropJap:94.0	M	M	M	Nivara	Aromatic:96.0:Indica:94.0	TempJap:98.0:TropJap:94.0	TempJap:92.0:TropJap:90.0	Aus	TempJap:96.0:TropJap:92.0	TempJap:98.0:TropJap:94.0	Aromatic:66.0:Indica:65.0	TempJap:96.0:TropJap:94.0	TempJap:98.0:TropJap:94.0	Rufipogon:70.0:TempJap:61.0	TempJap:98.0:TropJap:94.0	TempJap:94.0:TropJap:92.0	TempJap:98.0:TropJap:94.0
Chr1	12713171	12740174	M	TropJap:74.0:TempJap:70.0	TempJap	TempJap	TempJap:82.0:TropJap:80.0	TempJap:88.0:TropJap:84.0	TempJap:88.0:TropJap:84.0	TempJap:86.0:TropJap:82.0	TempJap	Aromatic	Aromatic	TempJap:84.0:TropJap:84.0	TempJap:80.0:TropJap:80.0	TempJap:84.0:TropJap:82.0	Aromatic	M	TempJap:88.0:TropJap:84.0	TempJap	M	TempJap:88.0:TropJap:84.0	TempJap:90.0:TropJap:80.0	TempJap	M	TempJap:84.0:TropJap:80.0	TempJap:80.0:TropJap:80.0	M	M	M	TempJap:86.0:TropJap:84.0	TempJap:88.0:TropJap:84.0	M	M	M	Nivara:67.0:Indica:58.0	Aromatic	TempJap	TempJap:82.0:TropJap:78.0	Aus	TempJap	TempJap	M	TempJap	TempJap	Rufipogon:67.0:Nivara:64.0	TempJap:86.0:TropJap:80.0	TempJap:84.0:TropJap:78.0	TempJap
Chr1	12740428	13250878	M	TempJap:92.0:TropJap:92.0	TempJap:100.0:TropJap:98.0	TempJap:100.0:TropJap:98.0	TempJap:100.0:TropJap:98.0	TempJap:100.0:TropJap:98.0	TempJap:98.0:TropJap:96.0	TempJap:98.0:TropJap:96.0	TropJap:74.0:TempJap:72.0	Aromatic	M	TempJap:94.0:TropJap:92.0	TempJap:98.0:TropJap:96.0	TempJap:96.0:TropJap:96.0	Aromatic	M	TempJap:100.0:TropJap:98.0	TempJap:100.0:TropJap:98.0	Indica	TempJap:96.0:TropJap:94.0	TempJap:100.0:TropJap:98.0	TempJap:98.0:TropJap:96.0	M	TempJap:100.0:TropJap:98.0	TempJap:82.0:TropJap:82.0	TempJap:80.0:TropJap:78.0	M	TempJap:86.0:TropJap:84.0	TempJap:96.0:TropJap:96.0	TempJap:100.0:TropJap:98.0	M	M	TempJap:82.0:TropJap:82.0	Nivara:79.0:Indica:73.0	Aromatic	TempJap:100.0:TropJap:98.0	TempJap:88.0:TropJap:86.0	Aus	Indica:59.0:Aromatic:54.0	TempJap:84.0:TropJap:82.0	Aromatic:77.0:Indica:73.0	TempJap:100.0:TropJap:98.0	TempJap:98.0:TropJap:96.0	Rufipogon:84.0:Nivara:77.0	L	TempJap:94.0:TropJap:92.0	TempJap:100.0:TropJap:98.0
Chr1	13251323	13286325	M	M	TropJap:100.0:TempJap:98.0	TropJap:100.0:TempJap:98.0	TropJap:100.0:TempJap:98.0	TropJap:100.0:TempJap:98.0	TropJap:100.0:TempJap:98.0	TropJap:100.0:TempJap:98.0	TropJap:88.0:TempJap:86.0	Aromatic	M	TropJap:90.0:TempJap:88.0	TropJap:100.0:TempJap:98.0	TropJap:100.0:TempJap:98.0	Aromatic	M	TropJap:100.0:TempJap:98.0	TropJap:100.0:TempJap:98.0	M	TropJap:100.0:TempJap:98.0	TropJap:98.0:TempJap:96.0	TropJap:100.0:TempJap:98.0	Indica	TropJap:100.0:TempJap:98.0	TropJap:90.0:TempJap:88.0	M	TropJap:82.0:TempJap:80.0	M	TropJap:100.0:TempJap:98.0	TropJap:100.0:TempJap:98.0	M	M	M	Indica:82.0:Nivara:81.0	Aromatic	TropJap:100.0:TempJap:98.0	TropJap:84.0:TempJap:82.0	Aus	Aromatic	TropJap:84.0:TempJap:82.0	Indica:76.0:Aromatic:74.0	TropJap:100.0:TempJap:98.0	TempJap:98.0:TropJap:98.0	Rufipogon	Aus	TropJap:98.0:TempJap:96.0	TropJap:100.0:TempJap:98.0
Chr1	13286887	13292678	M	M	TempJap:98.0:TropJap:98.0	TempJap:98.0:TropJap:96.0	TempJap:94.0:TropJap:94.0	TempJap:98.0:TropJap:98.0	TempJap:98.0:TropJap:98.0	TempJap:98.0:TropJap:98.0	TempJap:93.0:TropJap:93.0	Aromatic	M	TropJap:82.0:TempJap:80.0	TempJap:92.0:TropJap:92.0	TempJap:98.0:TropJap:98.0	Aromatic	M	TempJap:98.0:TropJap:98.0	TempJap:98.0:TropJap:98.0	M	TempJap:98.0:TropJap:98.0	TempJap:98.0:TropJap:96.0	TempJap:98.0:TropJap:98.0	M	TempJap:96.0:TropJap:96.0	M	M	M	M	TempJap:94.0:TropJap:94.0	TempJap:98.0:TropJap:98.0	M	M	M	Aromatic:71.0:Indica:71.0	Aromatic	TempJap:98.0:TropJap:98.0	TempJap:94.0:TropJap:92.0	Aus	Aromatic	TempJap:94.0:TropJap:94.0	M	TempJap:98.0:TropJap:98.0	TempJap:98.0:TropJap:96.0	Indica	Aus	TempJap:98.0:TropJap:98.0	TempJap:98.0:TropJap:96.0
Chr1	13292749	13306881	M	TempJap:88.0:TropJap:88.0	TempJap:96.0:TropJap:96.0	TempJap:96.0:TropJap:96.0	TempJap:100.0:TropJap:100.0	TempJap:100.0:TropJap:100.0	TempJap:100.0:TropJap:100.0	TempJap:100.0:TropJap:100.0	TempJap:98.0:TropJap:98.0	Aromatic	Aromatic	TempJap:80.0:TropJap:80.0	TempJap:98.0:TropJap:98.0	TempJap:98.0:TropJap:98.0	Aromatic	M	TempJap:100.0:TropJap:100.0	TempJap:100.0:TropJap:100.0	M	TempJap:100.0:TropJap:100.0	TempJap:96.0:TropJap:96.0	TempJap:100.0:TropJap:100.0	M	TempJap:100.0:TropJap:100.0	TempJap:90.0:TropJap:90.0	M	TempJap:88.0:TropJap:88.0	M	TempJap:98.0:TropJap:98.0	TempJap:100.0:TropJap:100.0	M	M	M	Indica:79.0:Nivara:71.0	Aromatic	TempJap:98.0:TropJap:98.0	TempJap:90.0:TropJap:90.0	Aus	Aromatic	TempJap:92.0:TropJap:92.0	M	TempJap:98.0:TropJap:98.0	TempJap:100.0:TropJap:100.0	Indica:78.0:Nivara:78.0	Aus	TempJap:100.0:TropJap:100.0	TempJap:100.0:TropJap:100.0
Chr1	13307140	13568119	M	M	TempJap	TempJap	TropJap	TropJap	TropJap	TropJap	TempJap	Indica	Indica	TropJap	TropJap	TropJap	Indica	M	TropJap	TempJap	M	TropJap	TempJap	TempJap	M	TropJap	TropJap	TropJap	TropJap	M	TropJap	TropJap	M	M	M	Indica:83.0:Nivara:83.0	Indica	TempJap	TropJap	Nivara:84.0:Aus:82.0	Aromatic	TropJap	M	TempJap	TempJap	Rufipogon	Nivara:68.0:TempJap:68.0	TropJap	TempJap
Chr1	13568258	13571501	M	M	TempJap	TempJap	TropJap	TropJap	TropJap	TropJap	TempJap	Aus:88.0:Aromatic:80.0	M	M	M	TropJap	Aromatic:100.0:Aus:96.0	M	TropJap	TempJap	M	TropJap	TempJap	TempJap	M	TropJap	TropJap	M	M	M	TropJap	TropJap	M	M	M	M	Aus:96.0:Aromatic:88.0	Aus:92.0:Aromatic:88.0	TropJap	Aus:96.0:Aromatic:92.0	Aromatic:100.0:Aus:96.0	TropJap	M	TempJap	TempJap	M	TempJap	TropJap	Aus:96.0:Aromatic:92.0
Chr1	13571544	13778341	M	M	TempJap	TempJap	TropJap	TropJap	TropJap	TropJap	TempJap	Indica:70.0:Rufipogon:70.0	M	TropJap	TropJap	TropJap	Nivara	M	TropJap	TempJap	M	TropJap	TempJap	TempJap	M	TropJap	TropJap	TropJap	TropJap	M	TropJap	TropJap	M	M	M	TropJap	Indica:70.0:Rufipogon:70.0	L	TropJap	Aus:90.0:Nivara:86.0	Aromatic	TropJap	Indica:76.0:Nivara:75.0	TempJap	TempJap	Nivara:73.0:Indica:70.0	TempJap	TropJap	Aus:92.0:Nivara:88.0
Chr1	13778443	13796896	M	M	TempJap:98.0:TropJap:94.0	TempJap:98.0:TropJap:94.0	TempJap:98.0:TropJap:94.0	TempJap:98.0:TropJap:94.0	TempJap:98.0:TropJap:94.0	TempJap:98.0:TropJap:94.0	TempJap:98.0:TropJap:94.0	Indica:65.0:Rufipogon:62.0	M	TempJap:86.0:TropJap:86.0	TempJap:94.0:TropJap:90.0	TempJap:98.0:TropJap:94.0	L	M	TempJap:98.0:TropJap:94.0	TempJap:98.0:TropJap:92.0	M	TempJap:88.0:TropJap:84.0	TempJap:96.0:TropJap:94.0	TempJap:96.0:TropJap:92.0	M	TempJap:98.0:TropJap:94.0	TempJap:82.0:TropJap:82.0	M	M	M	TempJap:98.0:TropJap:94.0	TempJap:98.0:TropJap:94.0	M	M	M	Rufipogon:71.0:Indica:70.0	Indica:63.0:Rufipogon:60.0	L	TempJap:96.0:TropJap:90.0	Aus	Aromatic	TempJap:98.0:TropJap:94.0	Nivara	TempJap:98.0:TropJap:94.0	TempJap:98.0:TropJap:94.0	Rufipogon:62.0:Indica:55.0	TempJap:98.0:TropJap:94.0	TempJap:96.0:TropJap:92.0	Aus
Chr1	13796914	13800579	M	TropJap:98.0:TempJap:96.0	TropJap:100.0:TempJap:98.0	TropJap:100.0:TempJap:98.0	TropJap:100.0:TempJap:98.0	TropJap:100.0:TempJap:98.0	TropJap:100.0:TempJap:98.0	TropJap:98.0:TempJap:96.0	TropJap:100.0:TempJap:98.0	Indica:90.0:Aromatic:84.0	M	TropJap:92.0:TempJap:90.0	TropJap:98.0:TempJap:96.0	TropJap:100.0:TempJap:98.0	TropJap:100.0:TempJap:98.0	M	TropJap:100.0:TempJap:98.0	TempJap:98.0:TropJap:98.0	M	TropJap:100.0:TempJap:98.0	TropJap:100.0:TempJap:98.0	TropJap:100.0:TempJap:98.0	M	TropJap:100.0:TempJap:98.0	TropJap:96.0:TempJap:94.0	TropJap:82.0:TempJap:80.0	TropJap:84.0:TempJap:82.0	M	TropJap:100.0:TempJap:98.0	TropJap:100.0:TempJap:98.0	M	M	M	Indica:70.0:Aromatic:66.0	Indica:88.0:Aromatic:84.0	Aromatic:88.0:Indica:84.0	TropJap:100.0:TempJap:98.0	Aus	Aromatic	TempJap:98.0:TropJap:98.0	Nivara:93.0:TropJap:93.0	TempJap:98.0:TropJap:98.0	TempJap:98.0:TropJap:98.0	Nivara	TropJap:100.0:TempJap:98.0	TempJap:98.0:TropJap:98.0	Aus
Chr1	13898478	13927981	M	M	TempJap:96.0:TropJap:96.0	TempJap:96.0:TropJap:96.0	TempJap:94.0:TropJap:94.0	TempJap:94.0:TropJap:94.0	TempJap:96.0:TropJap:96.0	TempJap:96.0:TropJap:96.0	TempJap:96.0:TropJap:96.0	Indica:80.0:Aus:77.0	M	TropJap:92.0:TempJap:88.0	TempJap:90.0:TropJap:90.0	TempJap:96.0:TropJap:96.0	Indica:88.0:Nivara:86.0	M	TempJap:96.0:TropJap:96.0	TempJap:96.0:TropJap:96.0	M	TempJap:96.0:TropJap:96.0	TempJap:94.0:TropJap:94.0	TempJap:92.0:TropJap:92.0	M	TempJap:96.0:TropJap:96.0	M	M	TempJap:82.0:TropJap:78.0	M	TempJap:96.0:TropJap:96.0	TempJap:96.0:TropJap:96.0	M	M	M	Indica:86.0:Nivara:86.0	Indica:80.0:Aus:75.0	Aromatic	Nivara:94.0:Rufipogon:92.0	Aus:83.0:Nivara:80.0	Aromatic	TempJap:96.0:TropJap:96.0	Nivara:64.0:Indica:60.0	TempJap:96.0:TropJap:96.0	TempJap:90.0:TropJap:90.0	Nivara:88.0:Indica:86.0	TempJap:96.0:TropJap:94.0	TempJap:96.0:TropJap:96.0	Aus:89.0:Nivara:88.0
Chr1	13928019	14034004	M	M	TempJap	TempJap	TempJap	TempJap	TempJap	TempJap	TempJap	Aus	Aus:73.0:Nivara:63.0	TempJap:80.0:TropJap:78.0	TempJap:94.0:TropJap:84.0	TempJap	Rufipogon:57.0:Aromatic:56.0	M	TempJap	TempJap	M	TempJap	TempJap	TempJap	M	TempJap	TempJap:80.0:TropJap:76.0	M	TempJap	M	TempJap	TempJap	M	M	M	Nivara:73.0:Indica:68.0	Aus	Aromatic	L	Nivara:91.0:Aus:90.0	Aromatic	TempJap	Nivara:85.0:Aus:78.0	TempJap	TempJap	Indica	TempJap	TempJap	Nivara:89.0:Aus:88.0
Chr1	14034152	14254864	M	TempJap:84.0:TropJap:84.0	TempJap:96.0:TropJap:94.0	TempJap:96.0:TropJap:94.0	TempJap:100.0:TropJap:98.0	TempJap:98.0:TropJap:96.0	TempJap:100.0:TropJap:98.0	TempJap:100.0:TropJap:98.0	TempJap:99.0:TropJap:97.0	Aus:89.0:Nivara:79.0	Aus	TempJap:88.0:TropJap:88.0	TempJap:92.0:TropJap:90.0	TempJap:98.0:TropJap:96.0	Aromatic	M	TempJap:100.0:TropJap:98.0	TempJap:100.0:TropJap:98.0	M	TempJap:100.0:TropJap:98.0	TempJap:96.0:TropJap:94.0	TempJap:100.0:TropJap:98.0	M	TempJap:100.0:TropJap:98.0	TempJap:84.0:TropJap:84.0	M	TempJap:88.0:TropJap:86.0	M	TempJap:100.0:TropJap:98.0	TempJap:98.0:TropJap:96.0	M	M	M	Aus:78.0:Nivara:78.0	Aus:89.0:Nivara:79.0	Aromatic	TempJap:100.0:TropJap:98.0	Aus:87.0:Indica:81.0	Aromatic	TempJap:100.0:TropJap:98.0	Aus:84.0:Nivara:84.0	TempJap:100.0:TropJap:98.0	TempJap:100.0:TropJap:98.0	Indica:94.0:Rufipogon:89.0	TempJap:100.0:TropJap:98.0	TempJap:100.0:TropJap:98.0	Aus:89.0:Indica:83.0
Chr1	14254990	14311628	M	M	TempJap:100.0:TropJap:100.0	TempJap:100.0:TropJap:100.0	TempJap:100.0:TropJap:100.0	TempJap:100.0:TropJap:100.0	TempJap:100.0:TropJap:100.0	TempJap:100.0:TropJap:100.0	TempJap:100.0:TropJap:100.0	Aromatic:90.0:Aus:84.0	Aromatic:77.0:Aus:76.0	TempJap:82.0:TropJap:82.0	TempJap:100.0:TropJap:100.0	TempJap:100.0:TropJap:100.0	Aromatic	M	TempJap:100.0:TropJap:100.0	TempJap:100.0:TropJap:100.0	M	TempJap:100.0:TropJap:100.0	TempJap:100.0:TropJap:100.0	TempJap:100.0:TropJap:100.0	M	TempJap:100.0:TropJap:100.0	TempJap:86.0:TropJap:86.0	M	TempJap:90.0:TropJap:90.0	M	TempJap:100.0:TropJap:100.0	TempJap:100.0:TropJap:100.0	M	M	M	Aus:73.0:Nivara:73.0	Aromatic:92.0:Aus:86.0	TempJap:100.0:TropJap:100.0	TempJap:100.0:TropJap:100.0	Nivara:99.0:Indica:94.0	Aromatic	TempJap:100.0:TropJap:100.0	M	TempJap:100.0:TropJap:100.0	TempJap:100.0:TropJap:100.0	Indica:63.0:Nivara:63.0	TempJap:100.0:TropJap:100.0	TempJap:100.0:TropJap:100.0	Nivara:99.0:Indica:94.0
Chr1	14312020	14317534	M	M	TempJap:100.0:TropJap:100.0	TempJap:100.0:TropJap:100.0	TempJap:100.0:TropJap:100.0	TempJap:100.0:TropJap:100.0	TempJap:100.0:TropJap:100.0	TempJap:100.0:TropJap:100.0	TempJap:100.0:TropJap:100.0	Aus:93.0:Aromatic:90.0	Aromatic:78.0:Aus:77.0	M	TempJap:96.0:TropJap:96.0	TempJap:100.0:TropJap:100.0	Aromatic:94.0:Aus:89.0	M	TempJap:100.0:TropJap:100.0	TempJap:100.0:TropJap:100.0	M	TempJap:100.0:TropJap:100.0	TempJap:98.0:TropJap:98.0	TempJap:100.0:TropJap:100.0	M	TempJap:100.0:TropJap:100.0	M	M	TempJap:86.0:TropJap:86.0	M	TempJap:100.0:TropJap:100.0	TempJap:100.0:TropJap:100.0	M	M	M	M	Aus:91.0:Aromatic:90.0	TempJap:100.0:TropJap:100.0	TempJap:100.0:TropJap:100.0	Aus:89.0:Indica:89.0	Aromatic:94.0:Aus:87.0	TempJap:100.0:TropJap:100.0	M	TempJap:100.0:TropJap:100.0	TempJap:100.0:TropJap:100.0	Aus:52.0:Indica:52.0	TempJap:100.0:TropJap:100.0	TempJap:100.0:TropJap:100.0	Indica:91.0:Aus:89.0
Chr1	14317538	14374981	M	TropJap:90.0:TempJap:88.0	TropJap:96.0:TempJap:94.0	TropJap:96.0:TempJap:94.0	TempJap:96.0:TropJap:96.0	TropJap:98.0:TempJap:96.0	TropJap:98.0:TempJap:96.0	TempJap:96.0:TropJap:96.0	TropJap:98.0:TempJap:96.0	Aromatic	Aromatic	TropJap:94.0:TempJap:92.0	TropJap:94.0:TempJap:92.0	TropJap:96.0:TempJap:94.0	Nivara:61.0:Indica:54.0	M	TropJap:98.0:TempJap:96.0	TropJap:98.0:TempJap:96.0	M	TropJap:94.0:TempJap:92.0	TropJap:98.0:TempJap:96.0	TropJap:94.0:TempJap:92.0	M	TropJap:96.0:TempJap:94.0	TropJap:86.0:TempJap:84.0	M	M	M	TropJap:98.0:TempJap:96.0	TropJap:98.0:TempJap:96.0	M	M	TropJap:80.0:TempJap:76.0	Nivara:85.0:Indica:84.0	Aromatic	TropJap:98.0:TempJap:96.0	TropJap:98.0:TempJap:96.0	Aus:85.0:Nivara:75.0	Aromatic	TropJap:96.0:TempJap:94.0	Nivara	TropJap:98.0:TempJap:96.0	TropJap:96.0:TempJap:94.0	M	TropJap:98.0:TempJap:96.0	TempJap:90.0:TropJap:90.0	Aus:87.0:Nivara:81.0
Chr1	14374987	14381601	M	M	TempJap:100.0:TropJap:100.0	TempJap:100.0:TropJap:100.0	TempJap:100.0:TropJap:100.0	TempJap:100.0:TropJap:100.0	TempJap:100.0:TropJap:100.0	TempJap:100.0:TropJap:100.0	TempJap:100.0:TropJap:100.0	Aromatic	Aromatic:86.0:Indica:78.0	TempJap:84.0:TropJap:84.0	TempJap:96.0:TropJap:96.0	TempJap:100.0:TropJap:100.0	Indica:86.0:Nivara:83.0	M	TempJap:100.0:TropJap:100.0	TempJap:100.0:TropJap:100.0	M	TempJap:100.0:TropJap:100.0	TempJap:100.0:TropJap:100.0	TempJap:100.0:TropJap:100.0	M	TempJap:100.0:TropJap:100.0	TempJap:82.0:TropJap:82.0	M	TempJap:94.0:TropJap:94.0	M	TempJap:100.0:TropJap:100.0	TempJap:100.0:TropJap:100.0	M	M	M	Nivara:87.0:Indica:86.0	Aromatic	TempJap:100.0:TropJap:100.0	TempJap:100.0:TropJap:100.0	Aus	Aromatic	TempJap:100.0:TropJap:100.0	Indica:91.0:Nivara:89.0	TempJap:100.0:TropJap:100.0	TempJap:100.0:TropJap:100.0	Indica:88.0:Nivara:81.0	TempJap:100.0:TropJap:100.0	TempJap:100.0:TropJap:100.0	Aus
Chr1	14381694	14397035	M	TempJap:84.0:TropJap:84.0	TempJap:100.0:TropJap:92.0	TempJap:100.0:TropJap:92.0	TempJap:100.0:TropJap:92.0	TempJap:94.0:TropJap:92.0	TempJap:100.0:TropJap:92.0	TempJap:100.0:TropJap:92.0	TempJap:100.0:TropJap:92.0	Indica	Indica:90.0:Nivara:82.0	TempJap:90.0:TropJap:84.0	TempJap:90.0:TropJap:88.0	TempJap:98.0:TropJap:92.0	Indica	M	TempJap:96.0:TropJap:92.0	TempJap:100.0:TropJap:92.0	M	TempJap:100.0:TropJap:92.0	TempJap:100.0:TropJap:92.0	TempJap:98.0:TropJap:92.0	M	TempJap:96.0:TropJap:92.0	TempJap:80.0:TropJap:80.0	M	M	M	TempJap:98.0:TropJap:90.0	TempJap:96.0:TropJap:92.0	M	M	M	Indica:84.0:Nivara:82.0	Indica	TempJap:98.0:TropJap:90.0	TempJap:100.0:TropJap:92.0	Aus	Aromatic	TempJap:98.0:TropJap:90.0	Indica:91.0:Nivara:87.0	TempJap:100.0:TropJap:92.0	TempJap:100.0:TropJap:92.0	Indica	TempJap:100.0:TropJap:92.0	TempJap:96.0:TropJap:92.0	Aus
Chr1	14397314	14488049	M	M	TempJap:94.0:TropJap:84.0	TempJap:94.0:TropJap:84.0	TempJap:90.0:TropJap:82.0	TempJap:90.0:TropJap:82.0	TempJap:94.0:TropJap:84.0	TempJap:90.0:TropJap:80.0	TempJap:92.0:TropJap:82.0	Nivara	Nivara	TempJap:78.0:TropJap:74.0	TempJap:90.0:TropJap:82.0	TempJap:92.0:TropJap:82.0	Nivara	M	TempJap:94.0:TropJap:84.0	TempJap:94.0:TropJap:84.0	M	TempJap:94.0:TropJap:84.0	TempJap:90.0:TropJap:82.0	TempJap:90.0:TropJap:82.0	M	TempJap:90.0:TropJap:82.0	TempJap:82.0:TropJap:80.0	M	M	M	TempJap:88.0:TropJap:80.0	TempJap:94.0:TropJap:84.0	M	M	M	Nivara	Nivara	TempJap:90.0:TropJap:82.0	TempJap:90.0:TropJap:82.0	Aus	Aromatic	TempJap:90.0:TropJap:82.0	Nivara	TempJap:92.0:TropJap:82.0	TempJap:94.0:TropJap:84.0	Nivara:76.0:Rufipogon:66.0	TempJap:92.0:TropJap:82.0	TempJap:90.0:TropJap:80.0	Aus
Chr1	14488063	14516189	M	TempJap:86.0:TropJap:86.0	TempJap:100.0:TropJap:98.0	TempJap:100.0:TropJap:98.0	TempJap:100.0:TropJap:98.0	TempJap:100.0:TropJap:98.0	TempJap:100.0:TropJap:98.0	TempJap:100.0:TropJap:98.0	TempJap:100.0:TropJap:98.0	Indica	Indica	TempJap:90.0:TropJap:90.0	TempJap:96.0:TropJap:96.0	TempJap:100.0:TropJap:98.0	Indica	M	TempJap:100.0:TropJap:98.0	TempJap:100.0:TropJap:98.0	M	TempJap:100.0:TropJap:98.0	TempJap:100.0:TropJap:98.0	TempJap:100.0:TropJap:98.0	M	TempJap:100.0:TropJap:98.0	TempJap:88.0:TropJap:88.0	TempJap:90.0:TropJap:88.0	TempJap:92.0:TropJap:90.0	M	TempJap:98.0:TropJap:96.0	TempJap:100.0:TropJap:98.0	M	M	M	Indica	Indica	TempJap:100.0:TropJap:98.0	TempJap:100.0:TropJap:98.0	Aus	Aromatic	TempJap:98.0:TropJap:96.0	Indica:77.0:Nivara:77.0	TempJap:100.0:TropJap:98.0	TempJap:100.0:TropJap:98.0	Indica:85.0:Rufipogon:81.0	TempJap:100.0:TropJap:98.0	TempJap:100.0:TropJap:98.0	Aus
Chr1	14516190	14622430	TempJap:82.0:TropJap:80.0	TropJap:98.0:TempJap:91.0	TempJap:94.0:TropJap:94.0	TempJap:97.0:TropJap:96.0	TropJap:100.0:TempJap:93.0	TropJap:100.0:TempJap:93.0	TropJap:100.0:TempJap:93.0	TropJap:100.0:TempJap:93.0	TropJap:98.0:TempJap:91.0	Indica:70.0:Nivara:60.0	Indica	TropJap:96.0:TempJap:90.0	TropJap:96.0:TempJap:89.0	TropJap:100.0:TempJap:93.0	Rufipogon:80.0:Indica:70.0	TropJap:80.0:TempJap:73.0	TropJap:100.0:TempJap:93.0	TempJap:93.0:TropJap:88.0	M	TropJap:100.0:TempJap:93.0	TempJap:97.0:TropJap:96.0	TempJap:93.0:TropJap:88.0	M	TropJap:100.0:TempJap:93.0	TropJap:94.0:TempJap:88.0	M	TropJap:80.0:TempJap:73.0	TropJap:80.0:TempJap:74.0	TropJap:98.0:TempJap:91.0	TropJap:100.0:TempJap:93.0	M	M	TropJap:90.0:TempJap:83.0	Indica:77.0:Rufipogon:77.0	Indica:68.0:Aromatic:60.0	TropJap:100.0:TempJap:93.0	TropJap:98.0:TempJap:91.0	Aus	Aromatic	TropJap:98.0:TempJap:91.0	Indica:72.0:Rufipogon:64.0	TropJap:100.0:TempJap:93.0	TempJap:97.0:TropJap:96.0	Rufipogon:68.0:Indica:60.0	TempJap:97.0:TropJap:96.0	TropJap:98.0:TempJap:91.0	Aus
Chr1	14622465	14632906	M	TropJap	M	TropJap	TropJap	TropJap	TropJap	TropJap	TropJap	Indica	Indica	TropJap	TropJap	TropJap	TropJap:74.0:TempJap:73.0	M	TropJap	Rufipogon	M	TropJap	TropJap	Rufipogon	M	TropJap	TropJap	M	TropJap	M	TropJap	TropJap	M	M	M	M	Indica	TropJap	TropJap	Indica	Aromatic	TropJap	M	TropJap	TropJap	TempJap:69.0:TropJap:68.0	TropJap	TropJap	Aus
Chr1	14633255	14641134	M	TempJap:84.0:TropJap:84.0	TropJap:77.0:TempJap:75.0	TropJap:96.0:TempJap:94.0	TropJap:96.0:TempJap:94.0	TropJap:94.0:TempJap:92.0	TropJap:96.0:TempJap:94.0	TropJap:96.0:TempJap:94.0	TropJap:96.0:TempJap:94.0	Indica	Indica	TropJap:80.0:TempJap:79.0	TropJap:80.0:TempJap:76.0	TropJap:96.0:TempJap:94.0	TempJap:94.0:TropJap:88.0	M	TropJap:96.0:TempJap:94.0	TempJap:94.0:Aus:84.0	M	TropJap:94.0:TempJap:92.0	TropJap:96.0:TempJap:94.0	TempJap:94.0:Aus:84.0	M	TropJap:96.0:TempJap:94.0	TropJap:84.0:TempJap:82.0	M	M	M	TropJap:96.0:TempJap:94.0	TropJap:96.0:TempJap:94.0	M	M	M	M	Indica	TropJap:96.0:TempJap:94.0	TropJap:96.0:TempJap:94.0	Indica	Aromatic	TropJap:96.0:TempJap:94.0	M	TropJap:96.0:TempJap:94.0	TropJap:96.0:TempJap:94.0	TempJap:73.0:TropJap:70.0	TropJap:96.0:TempJap:94.0	TropJap:96.0:TempJap:94.0	Aromatic
Chr1	14641137	14740299	M	TempJap:90.0:TropJap:88.0	M	TempJap:100.0:TropJap:96.0	TempJap:92.0:TropJap:88.0	TempJap:100.0:TropJap:96.0	TempJap:100.0:TropJap:96.0	TempJap:100.0:TropJap:96.0	TempJap:100.0:TropJap:96.0	Indica	M	TempJap:92.0:TropJap:88.0	TempJap:96.0:TropJap:92.0	TempJap:100.0:TropJap:96.0	TropJap:92.0:TempJap:88.0	M	TempJap:100.0:TropJap:96.0	TempJap:100.0:TropJap:96.0	M	TempJap:100.0:TropJap:96.0	TempJap:94.0:TropJap:90.0	TempJap:98.0:TropJap:94.0	M	TempJap:100.0:TropJap:96.0	TempJap:92.0:TropJap:90.0	M	M	M	TempJap:100.0:TropJap:96.0	TempJap:100.0:TropJap:96.0	M	M	TempJap:80.0:TropJap:78.0	M	Indica	TempJap:100.0:TropJap:96.0	TempJap:100.0:TropJap:96.0	Indica:64.0:Nivara:62.0	Aromatic	TempJap:100.0:TropJap:96.0	M	TempJap:100.0:TropJap:96.0	TempJap:100.0:TropJap:96.0	Rufipogon	TempJap:98.0:TropJap:94.0	TempJap:90.0:TropJap:88.0	Aromatic
Chr1	14740334	14750622	M	Aus:86.0:TempJap:86.0	Aus:98.0:TempJap:98.0	Aus:100.0:TempJap:100.0	Aus:100.0:TempJap:100.0	Aus:100.0:TempJap:100.0	Aus:100.0:TempJap:100.0	Aus:100.0:TempJap:100.0	Aus:100.0:TempJap:100.0	Nivara:56.0:Indica:55.0	M	Aus:92.0:TempJap:92.0	Aus:92.0:TempJap:92.0	Aus:98.0:TempJap:98.0	Aus:68.0:TempJap:68.0	M	Aus:98.0:TempJap:98.0	Aus:100.0:TempJap:100.0	M	Aus:100.0:TempJap:100.0	Aus:92.0:TempJap:92.0	Aus:92.0:TempJap:92.0	M	Aus:100.0:TempJap:100.0	Aus:94.0:TempJap:94.0	Aus:82.0:TempJap:82.0	M	M	Aus:100.0:TempJap:100.0	Aus:100.0:TempJap:100.0	M	M	Aus:86.0:TempJap:86.0	Nivara	Nivara:57.0:Indica:49.0	Aus:100.0:TempJap:100.0	Aus:100.0:TempJap:100.0	Nivara	Aromatic	Aus:100.0:TempJap:100.0	M	Aus:100.0:TempJap:100.0	Aus:100.0:TempJap:100.0	Nivara:65.0:Rufipogon:56.0	Aus:98.0:TempJap:98.0	Aus:100.0:TempJap:100.0	Nivara
Chr1	14750633	14758497	M	M	Aus:100.0:TempJap:100.0	Aus:100.0:TempJap:100.0	Aus:100.0:TempJap:100.0	Aus:100.0:TempJap:100.0	Aus:100.0:TempJap:100.0	Aus:100.0:TempJap:100.0	Aus:100.0:TempJap:100.0	Rufipogon	M	M	Aus:100.0:TempJap:100.0	Aus:98.0:TempJap:98.0	Aus:68.0:TempJap:68.0	M	Aus:100.0:TempJap:100.0	Aus:98.0:TempJap:98.0	M	Aus:100.0:TempJap:100.0	Aus:96.0:TempJap:96.0	Aus:98.0:TempJap:98.0	M	Aus:100.0:TempJap:100.0	M	M	Aus:88.0:TempJap:88.0	M	Aus:100.0:TempJap:100.0	Aus:100.0:TempJap:100.0	M	M	M	Nivara:66.0:Rufipogon:62.0	Rufipogon	Aus:100.0:TempJap:100.0	Aus:100.0:TempJap:100.0	Nivara:80.0:Indica:70.0	Aromatic	Aus:100.0:TempJap:100.0	Nivara	Aus:100.0:TempJap:100.0	Aus:100.0:TempJap:100.0	Rufipogon	Aus:100.0:TempJap:100.0	Aus:100.0:TempJap:100.0	Nivara
Chr1	14758708	15150419	M	TropJap:92.0:TempJap:90.0	TropJap:98.0:TempJap:96.0	TropJap:98.0:TempJap:96.0	TropJap:98.0:TempJap:96.0	TropJap:98.0:TempJap:96.0	TropJap:96.0:TempJap:94.0	TropJap:98.0:TempJap:96.0	TropJap:96.0:TempJap:94.0	Indica:56.0:Rufipogon:50.0	M	TropJap:90.0:TempJap:88.0	TropJap:98.0:TempJap:96.0	TropJap:98.0:TempJap:96.0	Indica:76.0:Nivara:66.0	M	TropJap:98.0:TempJap:96.0	TempJap:100.0:TropJap:94.0	M	TropJap:98.0:TempJap:96.0	TropJap:98.0:TempJap:96.0	TempJap:100.0:TropJap:94.0	M	TropJap:98.0:TempJap:96.0	TropJap:92.0:TempJap:90.0	TropJap:84.0:TempJap:80.0	M	M	TropJap:98.0:TempJap:96.0	TropJap:98.0:TempJap:96.0	M	M	TropJap:78.0:TempJap:76.0	Indica:75.0:Nivara:75.0	Indica:56.0:Rufipogon:50.0	TropJap:98.0:TempJap:96.0	TropJap:98.0:TempJap:94.0	Aromatic:70.0:Aus:60.0	Aromatic	TropJap:98.0:TempJap:96.0	Indica:65.0:Nivara:65.0	TropJap:98.0:TempJap:94.0	TropJap:98.0:TempJap:96.0	Rufipogon	TropJap:98.0:TempJap:94.0	TropJap:96.0:TempJap:92.0	Aus
Chr1	15150923	15159415	M	TropJap:86.0:TempJap:84.0	TempJap:96.0:TropJap:94.0	TempJap:96.0:TropJap:94.0	TempJap:86.0:TropJap:86.0	TempJap:96.0:TropJap:94.0	TempJap:96.0:TropJap:94.0	TempJap:94.0:TropJap:92.0	TempJap:96.0:TropJap:94.0	Rufipogon:80.0:Aus:79.0	Rufipogon:80.0:Aus:76.0	TropJap:86.0:TempJap:84.0	TempJap:84.0:TropJap:82.0	TempJap:96.0:TropJap:94.0	Rufipogon:80.0:Aus:75.0	M	TempJap:94.0:TropJap:94.0	TempJap:98.0:TropJap:90.0	M	TempJap:80.0:TropJap:78.0	TempJap:96.0:TropJap:94.0	TempJap:100.0:TropJap:90.0	M	TempJap:96.0:TropJap:94.0	TropJap:88.0:TempJap:86.0	M	M	M	TempJap:96.0:TropJap:94.0	TempJap:96.0:TropJap:94.0	M	M	TempJap:82.0:TropJap:80.0	Aus:80.0:Nivara:80.0	Rufipogon:82.0:Aus:77.0	TempJap:96.0:TropJap:90.0	TempJap:80.0:TropJap:80.0	Aromatic	Aromatic	TempJap:96.0:TropJap:94.0	Aus:87.0:Nivara:87.0	TempJap:96.0:TropJap:94.0	TempJap:100.0:TropJap:90.0	Rufipogon	TempJap:98.0:TropJap:90.0	TempJap:96.0:TropJap:94.0	Nivara:98.0:Aus:97.0
Chr1	15159464	15463497	M	TempJap:82.0:TropJap:82.0	TropJap:98.0:TempJap:96.0	TropJap:98.0:TempJap:96.0	TropJap:98.0:TempJap:96.0	TropJap:98.0:TempJap:96.0	TropJap:98.0:TempJap:96.0	TropJap:98.0:TempJap:96.0	TropJap:98.0:TempJap:96.0	Rufipogon:96.0:Nivara:90.0	Rufipogon:82.0:Nivara:80.0	TempJap:88.0:TropJap:88.0	TropJap:96.0:TempJap:92.0	TropJap:98.0:TempJap:96.0	Rufipogon:94.0:Nivara:88.0	M	TropJap:98.0:TempJap:96.0	TempJap:100.0:TropJap:94.0	M	TropJap:98.0:TempJap:96.0	TropJap:98.0:TempJap:96.0	TempJap:100.0:TropJap:94.0	M	TropJap:98.0:TempJap:96.0	TropJap:90.0:TempJap:88.0	TropJap:92.0:TempJap:88.0	TropJap:86.0:TempJap:84.0	M	TropJap:98.0:TempJap:96.0	TropJap:98.0:TempJap:96.0	M	M	M	M	Rufipogon:96.0:Nivara:90.0	TempJap:98.0:TropJap:96.0	TropJap:96.0:TempJap:94.0	Indica	Aromatic	TropJap:98.0:TempJap:96.0	Rufipogon:97.0:Nivara:91.0	TropJap:98.0:TempJap:96.0	TempJap:100.0:TropJap:94.0	Rufipogon:99.0:Nivara:89.0	TempJap:100.0:TropJap:94.0	TropJap:98.0:TempJap:96.0	Aus
Chr1	15463919	15466535	M	Aus:92.0:TempJap:92.0	Aus:100.0:TempJap:100.0	Aus:100.0:TempJap:100.0	Aus:100.0:TempJap:100.0	Aus:98.0:TempJap:98.0	Aus:100.0:TempJap:100.0	Aus:98.0:TempJap:98.0	Aus:98.0:TempJap:98.0	Nivara:84.0:Indica:82.0	Nivara:80.0:Indica:78.0	Aus:100.0:TempJap:100.0	Aus:100.0:TempJap:100.0	Aus:100.0:TempJap:100.0	Nivara:86.0:Indica:82.0	M	Aus:98.0:TempJap:98.0	Aus:100.0:TempJap:100.0	M	Aus:94.0:TempJap:94.0	Aus:100.0:TempJap:100.0	Aus:98.0:TempJap:98.0	M	Aus:100.0:TempJap:100.0	Aus:96.0:TempJap:96.0	Aus:84.0:TempJap:84.0	Aus:90.0:TempJap:90.0	M	Aus:100.0:TempJap:100.0	Aus:100.0:TempJap:100.0	M	M	M	M	Indica:82.0:Nivara:78.0	Aus:100.0:TempJap:100.0	Aus:100.0:TempJap:100.0	Nivara:92.0:Indica:86.0	Aromatic:100.0:Aus:96.0	Aus:100.0:TempJap:100.0	Nivara:87.0:Rufipogon:85.0	Aus:100.0:TempJap:100.0	Aus:100.0:TempJap:100.0	Nivara:88.0:Rufipogon:86.0	Aus:100.0:TempJap:100.0	Aus:100.0:TempJap:100.0	Aus:100.0:TempJap:100.0
Chr1	15466559	15475250	M	Aromatic:94.0:Aus:94.0	Aromatic:100.0:Aus:100.0	Aromatic:100.0:Aus:100.0	Aromatic:100.0:Aus:100.0	Aromatic:98.0:Aus:98.0	Aromatic:100.0:Aus:100.0	Aromatic:100.0:Aus:100.0	Aromatic:98.0:Aus:98.0	Indica:100.0:Nivara:96.0	M	Aromatic:98.0:Aus:98.0	Aromatic:98.0:Aus:98.0	Aromatic:100.0:Aus:100.0	Indica:100.0:Nivara:96.0	Aromatic:82.0:Aus:82.0	Aromatic:100.0:Aus:100.0	Aromatic:100.0:Aus:100.0	Indica:90.0:Nivara:86.0	Aromatic:100.0:Aus:100.0	Aromatic:100.0:Aus:100.0	Aromatic:96.0:Aus:96.0	M	Aromatic:94.0:Aus:94.0	Aromatic:94.0:Aus:94.0	Aromatic:80.0:Aus:80.0	M	Aromatic:82.0:Aus:82.0	Aromatic:100.0:Aus:100.0	Aromatic:100.0:Aus:100.0	M	M	Aromatic:82.0:Aus:82.0	M	Indica:94.0:Nivara:90.0	Aromatic:100.0:Aus:100.0	Aromatic:92.0:Aus:92.0	Indica:100.0:Nivara:96.0	Aromatic:100.0:Aus:100.0	Aromatic:98.0:Aus:98.0	Indica:98.0:Nivara:94.0	Aromatic:100.0:Aus:100.0	Aromatic:100.0:Aus:100.0	Indica:94.0:Rufipogon:91.0	Aromatic:100.0:Aus:100.0	Aromatic:100.0:Aus:100.0	Aromatic:100.0:Aus:100.0
Chr1	15475825	15490591	M	Aromatic:88.0:Aus:88.0	TropJap:97.0:Aromatic:96.0	TropJap:97.0:Aromatic:96.0	TropJap:97.0:Aromatic:96.0	Aromatic:100.0:Aus:100.0	TropJap:95.0:Aromatic:94.0	TropJap:97.0:Aromatic:96.0	Aromatic:100.0:Aus:100.0	Nivara:100.0:Indica:98.0	Nivara:92.0:Indica:90.0	TropJap:93.0:Aromatic:90.0	Aromatic:94.0:Aus:94.0	Aromatic:100.0:Aus:100.0	Nivara:100.0:Indica:98.0	M	Aromatic:100.0:Aus:100.0	Aromatic:100.0:Aus:100.0	M	TropJap:97.0:Aromatic:96.0	Aromatic:100.0:Aus:100.0	Aromatic:100.0:Aus:100.0	M	Aromatic:100.0:Aus:100.0	Aromatic:86.0:Aus:86.0	Aromatic:80.0:Aus:80.0	TropJap:85.0:Aromatic:84.0	M	TropJap:97.0:Aromatic:96.0	Aromatic:100.0:Aus:100.0	M	M	M	L	Nivara:100.0:Indica:98.0	Aromatic:100.0:Aus:100.0	TropJap:97.0:Aromatic:96.0	Nivara:100.0:Indica:98.0	Aromatic:100.0:Aus:100.0	Aromatic:100.0:Aus:100.0	Indica:96.0:Nivara:96.0	TropJap:97.0:Aromatic:96.0	Aromatic:100.0:Aus:100.0	Nivara:98.0:Indica:96.0	Aromatic:100.0:Aus:100.0	TropJap:97.0:Aromatic:96.0	Aromatic:100.0:Aus:100.0
Chr1	15490672	16046256	M	Aus:90.0:TempJap:90.0	Aus:100.0:TempJap:100.0	Aus:96.0:TempJap:96.0	Aus:100.0:TempJap:100.0	Aus:100.0:TempJap:100.0	Aus:100.0:TempJap:100.0	Aus:100.0:TempJap:100.0	Aus:100.0:TempJap:100.0	Indica:94.0:Nivara:90.0	Indica:78.0:Nivara:78.0	Aus:94.0:TempJap:94.0	Aus:98.0:TempJap:98.0	Aus:100.0:TempJap:100.0	Indica:96.0:Nivara:96.0	M	Aus:100.0:TempJap:100.0	Aus:100.0:TempJap:100.0	M	Aus:96.0:TempJap:96.0	Aus:98.0:TempJap:98.0	Aus:98.0:TempJap:98.0	M	Aus:100.0:TempJap:100.0	Aus:92.0:TempJap:92.0	M	M	M	Aus:98.0:TempJap:98.0	Aus:100.0:TempJap:100.0	M	M	M	Indica:53.0:Nivara:51.0	Indica:92.0:Nivara:88.0	Aus:98.0:TempJap:98.0	Aus:90.0:TempJap:90.0	Indica:92.0:Nivara:92.0	Aromatic:100.0:Aus:96.0	Aus:98.0:TempJap:98.0	Nivara:91.0:Indica:89.0	Aus:100.0:TempJap:100.0	Aus:100.0:TempJap:100.0	Nivara:89.0:Indica:87.0	Aus:100.0:TempJap:100.0	Aus:100.0:TempJap:100.0	Aus:98.0:TempJap:98.0
Chr1	16046257	16066224	M	Aromatic:82.0:Aus:82.0	Aromatic:94.0:Aus:94.0	TropJap:90.0:Aromatic:89.0	Aromatic:94.0:Aus:94.0	Aromatic:96.0:Aus:96.0	Aromatic:94.0:Aus:94.0	Aromatic:94.0:Aus:94.0	Aromatic:100.0:Aus:100.0	Indica:88.0:Nivara:86.0	Indica:84.0:Rufipogon:82.0	Aromatic:95.0:Aus:95.0	Aromatic:94.0:Aus:94.0	Aromatic:96.0:Aus:96.0	Indica:92.0:Rufipogon:92.0	M	Aromatic:96.0:Aus:96.0	Aromatic:96.0:Aus:96.0	M	Aromatic:96.0:Aus:96.0	Aromatic:100.0:Aus:100.0	Aromatic:100.0:Aus:100.0	M	Aromatic:96.0:Aus:96.0	Aromatic:86.0:Aus:86.0	Aromatic:78.0:Aus:78.0	M	M	Aromatic:96.0:Aus:96.0	Aromatic:95.0:Aus:95.0	M	M	M	M	Indica:90.0:Rufipogon:90.0	Aromatic:100.0:Aus:100.0	Aromatic:90.0:Aus:90.0	Indica:94.0:Rufipogon:94.0	Aromatic:98.0:Aus:98.0	Aromatic:100.0:Aus:100.0	Rufipogon:94.0:Indica:92.0	Aromatic:96.0:Aus:96.0	Aromatic:100.0:Aus:100.0	Rufipogon:96.0:Indica:92.0	Aromatic:94.0:Aus:94.0	Aromatic:94.0:Aus:94.0	Aromatic:100.0:Aus:100.0
Chr1	16066311	16131360	M	Aromatic:82.0:TropJap:82.0	Aromatic:100.0:TropJap:98.0	Aromatic:100.0:TropJap:98.0	Aromatic:100.0:TropJap:98.0	Aromatic:100.0:TropJap:98.0	Aromatic:100.0:TropJap:98.0	Aromatic:98.0:TropJap:96.0	Aromatic:100.0:TropJap:98.0	Indica:94.0:Nivara:90.0	Indica:84.0:Nivara:78.0	Aromatic:90.0:TropJap:90.0	Aromatic:92.0:TropJap:90.0	Aromatic:100.0:TropJap:98.0	Indica:95.0:Nivara:92.0	M	Aromatic:98.0:TropJap:98.0	TempJap:98.0:Aromatic:94.0	M	Aromatic:98.0:TropJap:98.0	Aromatic:100.0:TropJap:98.0	TempJap:100.0:Aromatic:96.0	M	Aromatic:100.0:TropJap:98.0	Aromatic:84.0:TempJap:84.0	M	Aromatic:84.0:TropJap:84.0	M	Aromatic:98.0:TropJap:96.0	Aromatic:100.0:TropJap:98.0	M	M	M	M	Indica:96.0:Nivara:92.0	Aromatic:98.0:TropJap:98.0	Aromatic:100.0:TropJap:98.0	Indica:94.0:Nivara:90.0	Aromatic:98.0:TropJap:96.0	Aromatic:100.0:TropJap:98.0	Rufipogon:85.0:Indica:83.0	Aromatic:100.0:TropJap:98.0	TempJap:100.0:Aromatic:96.0	Indica:86.0:Rufipogon:86.0	Aromatic:98.0:TropJap:96.0	Aromatic:98.0:TropJap:96.0	Aromatic:100.0:TropJap:98.0
Chr1	16370017	16490691	M	TropJap:80.0:TempJap:74.0	TropJap:92.0:Aromatic:86.0	TropJap:98.0:Aromatic:92.0	TropJap:98.0:Aromatic:92.0	TropJap:98.0:Aromatic:92.0	TropJap:98.0:Aromatic:92.0	TropJap:98.0:Aromatic:92.0	TropJap:98.0:Aromatic:92.0	Indica:96.0:Nivara:86.0	Indica	TropJap:84.0:Aromatic:78.0	TropJap:88.0:TempJap:84.0	TropJap:98.0:Aromatic:92.0	Indica	M	TropJap:98.0:Aromatic:92.0	TempJap:98.0:Aromatic:92.0	M	TropJap:96.0:Aromatic:90.0	TropJap:94.0:Aromatic:88.0	TempJap:96.0:Aromatic:90.0	M	TropJap:98.0:Aromatic:92.0	TropJap:84.0:TempJap:78.0	M	TropJap:86.0:Aromatic:78.0	M	TropJap:98.0:Aromatic:92.0	TropJap:98.0:Aromatic:92.0	M	M	M	Indica:74.0:Nivara:74.0	Indica	Aromatic:94.0:TempJap:92.0	TropJap:96.0:Aromatic:90.0	Indica	Aromatic:96.0:TempJap:86.0	Aromatic:94.0:TempJap:94.0	M	TropJap:98.0:Aromatic:92.0	TempJap:98.0:Aromatic:92.0	Indica:66.0:Rufipogon:66.0	Aromatic:94.0:TempJap:92.0	TropJap:94.0:Aromatic:88.0	Aromatic:94.0:TempJap:92.0
Chr1	16491340	16518168	M	M	Aromatic:92.0:TempJap:92.0	Aromatic:92.0:TempJap:92.0	Aromatic:90.0:TempJap:90.0	Aromatic:92.0:TempJap:92.0	Aromatic:92.0:TempJap:92.0	Aromatic:92.0:TempJap:92.0	Aromatic:92.0:TempJap:92.0	Indica:100.0:Nivara:100.0	Indica:89.0:Nivara:89.0	M	TropJap:90.0:Aromatic:88.0	Aromatic:92.0:TempJap:92.0	Indica:100.0:Nivara:100.0	M	Aromatic:92.0:TempJap:92.0	TempJap:100.0:Aromatic:92.0	M	Aromatic:92.0:TempJap:92.0	Aromatic:92.0:TempJap:92.0	TempJap:100.0:Aromatic:92.0	M	Aromatic:92.0:TempJap:92.0	TropJap:76.0:Aromatic:72.0	M	Aromatic:82.0:TempJap:82.0	M	Aromatic:92.0:TempJap:92.0	Aromatic:92.0:TempJap:92.0	M	M	M	Indica:79.0:Nivara:79.0	Indica:100.0:Nivara:100.0	Aromatic:99.0:TempJap:95.0	Aromatic:92.0:TempJap:92.0	Indica:100.0:Nivara:100.0	Aromatic:100.0:TempJap:92.0	Aromatic:100.0:TempJap:92.0	Indica:68.0:Nivara:68.0	Aromatic:92.0:TempJap:92.0	TempJap:100.0:Aromatic:92.0	Indica:71.0:Nivara:71.0	Aromatic:100.0:TempJap:92.0	Aromatic:92.0:TempJap:92.0	Aromatic:100.0:TempJap:92.0
Chr1	16518192	17336010	M	Aromatic:86.0:TropJap:86.0	TempJap:98.0:TropJap:98.0	TempJap:98.0:TropJap:98.0	TempJap:98.0:TropJap:98.0	TempJap:98.0:TropJap:98.0	TempJap:98.0:TropJap:98.0	TempJap:98.0:TropJap:98.0	TempJap:98.0:TropJap:98.0	Indica:94.0:Nivara:90.0	Indica:96.0:Nivara:92.0	Aromatic:82.0:TropJap:82.0	TempJap:96.0:TropJap:96.0	TempJap:94.0:TropJap:94.0	Indica:96.0:Nivara:96.0	M	TempJap:98.0:TropJap:98.0	TempJap:98.0:TropJap:98.0	M	TempJap:96.0:TropJap:96.0	TempJap:96.0:TropJap:96.0	TempJap:98.0:TropJap:98.0	M	TempJap:98.0:TropJap:98.0	Aromatic:90.0:TempJap:90.0	M	M	M	TempJap:96.0:TropJap:96.0	TempJap:98.0:TropJap:98.0	M	M	Aromatic:80.0:TropJap:80.0	Indica:79.0:Nivara:77.0	Indica:92.0:Nivara:88.0	TempJap:98.0:TropJap:98.0	TempJap:94.0:TropJap:94.0	Indica:96.0:Nivara:96.0	TempJap:98.0:TropJap:98.0	TempJap:98.0:TropJap:98.0	M	TempJap:98.0:TropJap:98.0	TempJap:98.0:TropJap:98.0	Nivara:73.0:Rufipogon:73.0	TempJap:98.0:TropJap:98.0	TempJap:92.0:TropJap:92.0	TempJap:94.0:TropJap:94.0
Chr1	17336120	17344727	M	Aromatic:84.0:TempJap:80.0	Aromatic:98.0:TempJap:90.0	Aromatic:96.0:TropJap:90.0	Aromatic:100.0:TempJap:92.0	Aromatic:100.0:TempJap:92.0	Aromatic:100.0:TempJap:92.0	Aromatic:88.0:TempJap:80.0	Aromatic:100.0:TempJap:92.0	Indica:84.0:Nivara:78.0	Indica:82.0:Nivara:76.0	Aromatic:92.0:TempJap:84.0	Aromatic:96.0:TempJap:88.0	Aromatic:98.0:TempJap:90.0	Indica:88.0:Nivara:84.0	M	Aromatic:98.0:TempJap:90.0	TempJap:100.0:Aromatic:92.0	M	Aromatic:98.0:TempJap:90.0	Aromatic:96.0:TropJap:90.0	TempJap:98.0:Aromatic:90.0	M	Aromatic:96.0:TempJap:88.0	Aromatic:90.0:TempJap:82.0	M	M	M	Aromatic:98.0:TempJap:90.0	Aromatic:98.0:TempJap:90.0	M	M	M	Nivara:71.0:Indica:69.0	Indica:80.0:Nivara:74.0	Aromatic:96.0:TempJap:88.0	Aromatic:92.0:TempJap:88.0	Indica:92.0:Nivara:86.0	Aromatic:100.0:TempJap:92.0	Aromatic:98.0:TempJap:90.0	Nivara:71.0:Indica:69.0	Aromatic:96.0:TempJap:88.0	TempJap:100.0:Aromatic:92.0	M	Aromatic:100.0:TempJap:92.0	Aromatic:90.0:TropJap:84.0	Aromatic:98.0:TempJap:90.0
Chr1	17344931	17608079	M	Aromatic:80.0:TempJap:74.0	Aromatic:94.0:TropJap:90.0	Aromatic:94.0:TropJap:92.0	Aromatic:100.0:TempJap:94.0	Aromatic:100.0:TempJap:94.0	Aromatic:100.0:TempJap:94.0	Aromatic:100.0:TempJap:94.0	Aromatic:98.0:TempJap:94.0	Indica:90.0:Nivara:90.0	Indica:86.0:Nivara:86.0	Aromatic:94.0:TempJap:88.0	Aromatic:94.0:TempJap:92.0	Aromatic:100.0:TempJap:94.0	Nivara:92.0:Indica:90.0	M	Aromatic:96.0:TempJap:92.0	TempJap:96.0:Aromatic:92.0	M	Aromatic:100.0:TempJap:94.0	Aromatic:96.0:TempJap:90.0	TempJap:96.0:Aromatic:94.0	M	Aromatic:98.0:TempJap:94.0	Aromatic:88.0:TropJap:86.0	M	Aromatic:86.0:TropJap:84.0	M	Aromatic:100.0:TempJap:94.0	Aromatic:94.0:TropJap:92.0	M	M	M	Nivara:67.0:Indica:65.0	Indica:94.0:Nivara:94.0	Aromatic:98.0:TempJap:94.0	Aromatic:96.0:TempJap:92.0	Nivara:94.0:Indica:92.0	Aromatic:100.0:TempJap:94.0	Aromatic:92.0:TropJap:90.0	Rufipogon:60.0:Indica:59.0	Aromatic:98.0:TempJap:92.0	TempJap:98.0:Aromatic:96.0	Rufipogon:60.0:Indica:59.0	Aromatic:98.0:TempJap:94.0	Aromatic:92.0:TropJap:90.0	Aromatic:100.0:TempJap:94.0
Chr1	17608454	17615571	M	Aromatic:90.0:TropJap:90.0	Aromatic:100.0:TropJap:100.0	Aromatic:100.0:TropJap:100.0	Aromatic:100.0:TropJap:100.0	Aromatic:100.0:TropJap:100.0	Aromatic:100.0:TropJap:100.0	Aromatic:98.0:TropJap:98.0	Aromatic:98.0:TropJap:98.0	Indica:92.0:Nivara:84.0	Indica:92.0:Nivara:84.0	Aromatic:94.0:TropJap:94.0	Aromatic:86.0:TropJap:86.0	Aromatic:100.0:TropJap:100.0	Indica:100.0:Nivara:92.0	M	Aromatic:100.0:TropJap:100.0	TempJap:100.0:Aromatic:92.0	M	Aromatic:96.0:TropJap:96.0	Aromatic:96.0:TropJap:96.0	TempJap:86.0:Aromatic:82.0	M	Aromatic:98.0:TropJap:98.0	Aromatic:86.0:TropJap:86.0	M	M	M	Aromatic:94.0:TropJap:94.0	Aromatic:100.0:TropJap:100.0	M	M	M	Indica:80.0:Nivara:80.0	Indica:98.0:Nivara:90.0	Aromatic:100.0:TropJap:100.0	Aromatic:98.0:TropJap:98.0	Indica:98.0:Nivara:92.0	Aromatic:100.0:TropJap:100.0	Aromatic:96.0:TropJap:96.0	M	Aromatic:100.0:TropJap:100.0	TempJap:98.0:Aromatic:90.0	M	Aromatic:100.0:TropJap:100.0	Aromatic:84.0:TropJap:84.0	Aromatic:100.0:TropJap:100.0
Chr1	17615807	17628629	M	M	Aromatic:96.0:TropJap:96.0	Aromatic:96.0:TropJap:96.0	Aromatic:96.0:TropJap:96.0	Aromatic:96.0:TropJap:96.0	Aromatic:96.0:TropJap:96.0	Aromatic:96.0:TropJap:96.0	Aromatic:96.0:TropJap:96.0	Indica:98.0:Nivara:96.0	Indica:92.0:Nivara:88.0	Aromatic:94.0:TropJap:94.0	Aromatic:94.0:TropJap:94.0	Aromatic:96.0:TropJap:96.0	Indica:94.0:Nivara:92.0	M	Aromatic:96.0:TropJap:96.0	Aromatic:100.0:TempJap:98.0	M	Aromatic:94.0:TropJap:94.0	Aromatic:94.0:TropJap:94.0	Aromatic:100.0:TempJap:98.0	M	Aromatic:96.0:TropJap:96.0	TropJap:86.0:Aromatic:84.0	M	Aromatic:82.0:TropJap:82.0	M	Aromatic:96.0:TropJap:96.0	Aromatic:96.0:TropJap:96.0	M	M	M	Nivara:78.0:Indica:77.0	Indica:98.0:Nivara:96.0	Aromatic:100.0:TempJap:98.0	TropJap:94.0:Aromatic:92.0	Indica:98.0:Nivara:96.0	Aromatic:100.0:TempJap:98.0	Aromatic:100.0:TempJap:98.0	Indica:59.0:Nivara:59.0	Aromatic:96.0:TropJap:96.0	Aromatic:100.0:TempJap:98.0	Indica:64.0:Nivara:63.0	Aromatic:98.0:TempJap:98.0	TropJap:94.0:Aromatic:92.0	Aromatic:98.0:TempJap:96.0
Chr1	17628903	17895447	M	TropJap	TropJap	TropJap	TropJap	TropJap	TropJap	TropJap	TropJap	M	Indica	TropJap	TropJap	TropJap	Indica	M	TropJap	TempJap:98.0:Aromatic:96.0	M	TropJap	TropJap	TempJap:98.0:Aromatic:96.0	Indica:76.0:Nivara:68.0	TropJap	TropJap	M	M	TropJap:82.0:Aromatic:72.0	TropJap	TropJap	M	M	M	Nivara:76.0:Indica:72.0	Indica	Aromatic:100.0:TempJap:94.0	TropJap	Indica	Aromatic:98.0:TempJap:92.0	Aromatic:90.0:TempJap:86.0	M	TropJap	TempJap:96.0:Aromatic:92.0	M	Aromatic:98.0:TempJap:92.0	M	Aromatic:100.0:TempJap:94.0
Chr1	17895795	17906789	TropJap	TropJap	TropJap	TropJap	TropJap	TropJap	TropJap	TropJap	TropJap	Indica:90.0:Nivara:86.0	Indica:90.0:Nivara:84.0	TropJap	TropJap	TropJap	Indica:96.0:Nivara:90.0	M	TropJap	Aromatic:100.0:TempJap:100.0	Indica:82.0:Nivara:80.0	TropJap	TropJap	Aromatic:92.0:TempJap:92.0	M	TropJap	TropJap	TropJap	M	TropJap	TropJap	TropJap	M	M	M	M	Indica:98.0:Nivara:92.0	Aromatic:98.0:TempJap:98.0	TropJap	Indica:98.0:Nivara:92.0	Aromatic:100.0:TempJap:100.0	Aromatic:96.0:TempJap:96.0	Indica:86.0:Nivara:82.0	TropJap	Aromatic:98.0:TempJap:98.0	Indica:84.0:Nivara:84.0	Aromatic:100.0:TempJap:100.0	TropJap	Aromatic:100.0:TempJap:100.0
Chr1	17906842	17959218	M	TropJap	TempJap:74.0:Aromatic:72.0	TempJap:84.0:Aromatic:82.0	TropJap	TropJap	TropJap	TropJap	TropJap	Indica:96.0:Nivara:92.0	Indica:82.0:Nivara:76.0	TropJap	TropJap	TropJap	Indica:98.0:Nivara:94.0	M	TropJap	TempJap:100.0:Aromatic:98.0	M	TropJap	TropJap	TempJap:100.0:Aromatic:98.0	M	TropJap	TropJap	TropJap	TropJap	M	TropJap	TropJap	M	M	M	Indica:86.0:Nivara:84.0	Indica:98.0:Nivara:94.0	TempJap:100.0:Aromatic:98.0	TropJap	Indica:96.0:Nivara:90.0	TempJap:100.0:Aromatic:98.0	TempJap:100.0:Aromatic:98.0	Indica:82.0:Nivara:82.0	TropJap	TempJap:100.0:Aromatic:98.0	Nivara:89.0:Indica:87.0	Aromatic:96.0:TempJap:96.0	TropJap	TempJap:100.0:Aromatic:98.0
Chr1	17959904	17985645	M	M	Aromatic:92.0:TempJap:92.0	Aromatic:98.0:TempJap:98.0	TropJap	TropJap	TropJap	TropJap	TropJap	Nivara	Nivara	TropJap	TropJap	TropJap	Nivara	M	TropJap	Aromatic:100.0:TempJap:100.0	M	TropJap	TropJap	Aromatic:98.0:TempJap:98.0	M	TropJap	M	M	M	M	TropJap	TropJap	M	M	M	Indica:74.0:Nivara:73.0	Nivara	Aromatic:98.0:TempJap:98.0	TropJap	Nivara	Aromatic:100.0:TempJap:100.0	Aromatic:100.0:TempJap:100.0	M	TropJap	Aromatic:98.0:TempJap:98.0	Nivara:78.0:Rufipogon:76.0	Aromatic:100.0:TempJap:100.0	TropJap	Aromatic:100.0:TempJap:100.0
Chr1	17985653	18041133	M	M	Aromatic:98.0:TempJap:98.0	Aromatic:100.0:TempJap:100.0	TropJap:96.0:Aromatic:88.0	TropJap:96.0:Aromatic:88.0	TropJap:96.0:Aromatic:88.0	TropJap:96.0:Aromatic:88.0	Aromatic:96.0:TempJap:96.0	Nivara:64.0:Indica:60.0	Nivara:72.0:Indica:64.0	TropJap:80.0:Aromatic:72.0	TropJap:92.0:Aromatic:82.0	TropJap:96.0:Aromatic:88.0	Nivara:72.0:Indica:62.0	M	TropJap:96.0:Aromatic:88.0	Aromatic:100.0:TempJap:100.0	M	TropJap:94.0:Aromatic:86.0	Aromatic:96.0:TempJap:96.0	Aromatic:100.0:TempJap:100.0	M	TropJap:96.0:Aromatic:88.0	TropJap	M	M	M	TropJap:96.0:Aromatic:88.0	TropJap:96.0:Aromatic:88.0	M	M	M	Nivara:66.0:Rufipogon:64.0	Nivara:70.0:Indica:62.0	Aromatic:94.0:TempJap:94.0	TropJap:96.0:Aromatic:88.0	Nivara:72.0:Indica:62.0	Aromatic:100.0:TempJap:100.0	Aromatic:100.0:TempJap:100.0	Nivara	TropJap:96.0:Aromatic:88.0	Aromatic:98.0:TempJap:98.0	Nivara:77.0:Rufipogon:69.0	Aromatic:100.0:TempJap:100.0	TropJap:96.0:Aromatic:88.0	Aromatic:100.0:TempJap:100.0
Chr1	18041163	18064860	M	TropJap:80.0:Aromatic:74.0	Aromatic:86.0:TempJap:86.0	Aromatic:92.0:TempJap:92.0	TropJap	TropJap	TropJap	TropJap	Aromatic:96.0:TempJap:92.0	Nivara	M	TropJap:82.0:Aromatic:74.0	TropJap	TropJap	Nivara	M	TropJap	Aromatic:94.0:TempJap:92.0	M	TropJap	Aromatic:100.0:TempJap:92.0	Aromatic:98.0:TempJap:92.0	M	TropJap	TropJap	TropJap:78.0:Aromatic:72.0	M	M	TropJap	TropJap	M	M	M	Nivara	Nivara	Aromatic:96.0:TempJap:92.0	TropJap	Nivara	Aromatic:100.0:TempJap:92.0	Aromatic:86.0:TempJap:84.0	Nivara	TropJap	Aromatic:100.0:TempJap:92.0	Rufipogon:75.0:Nivara:73.0	Aromatic:98.0:TempJap:92.0	TropJap	Aromatic:100.0:TempJap:92.0
Chr1	18064919	18104287	M	TropJap	Aromatic:85.0:TempJap:79.0	Aromatic:98.0:TempJap:90.0	TropJap	TropJap	TropJap	TropJap	Aromatic:98.0:TempJap:90.0	Nivara	M	TropJap	TropJap	TropJap	Nivara	TropJap	TropJap	TempJap:96.0:Aromatic:94.0	M	TropJap	Aromatic:100.0:TempJap:92.0	TempJap:92.0:Aromatic:90.0	Indica	TropJap	TropJap	TropJap	M	M	TropJap	TropJap	M	M	M	M	Nivara	Aromatic:94.0:TempJap:86.0	TropJap	Nivara	Aromatic:98.0:TempJap:90.0	Aromatic:80.0:TempJap:74.0	Nivara	TropJap	TempJap:96.0:Aromatic:94.0	Rufipogon	Aromatic:100.0:TempJap:92.0	TropJap	Aromatic:100.0:TempJap:92.0
Chr1	18104739	18395358	M	TropJap:82.0:Aromatic:74.0	Aromatic:92.0:TempJap:90.0	Aromatic:98.0:TempJap:96.0	TropJap:92.0:Aromatic:82.0	TropJap:94.0:Aromatic:84.0	TropJap:92.0:Aromatic:82.0	TropJap	Aromatic:100.0:TempJap:98.0	Indica:77.0:Nivara:67.0	M	TropJap:88.0:Aromatic:78.0	TropJap:90.0:Aromatic:80.0	TropJap:92.0:Aromatic:82.0	Nivara:81.0:Indica:77.0	M	TropJap	Aromatic:98.0:TempJap:96.0	M	TropJap	Aromatic:96.0:TempJap:94.0	Aromatic:98.0:TempJap:96.0	M	TropJap:94.0:Aromatic:84.0	TropJap:86.0:Aromatic:80.0	M	M	M	TropJap	TropJap	M	M	M	Nivara:68.0:Indica:59.0	Indica:81.0:Nivara:71.0	Aromatic:96.0:TempJap:94.0	TropJap	Aus:60.0:Nivara:51.0	Aromatic:100.0:TempJap:98.0	Aromatic:94.0:TempJap:92.0	M	TropJap:94.0:Aromatic:84.0	Aromatic:100.0:TempJap:98.0	Rufipogon	Aromatic:96.0:TempJap:96.0	TropJap	Aromatic:96.0:TempJap:94.0
Chr1	18395392	18592623	M	Aromatic:86.0:Aus:84.0	Aus:98.0:Aromatic:96.0	Aus:98.0:Aromatic:96.0	Aromatic:100.0:TropJap:96.0	Aromatic:100.0:TropJap:96.0	Aromatic:100.0:TropJap:96.0	Aromatic:100.0:TropJap:96.0	Aus:98.0:Aromatic:96.0	Nivara	Nivara	Aromatic:96.0:TropJap:94.0	Aromatic:92.0:TropJap:92.0	Aromatic:100.0:TropJap:96.0	Nivara	M	Aromatic:100.0:TropJap:96.0	Aus:98.0:Aromatic:96.0	M	Aromatic:97.0:Aus:95.0	Aromatic:96.0:Aus:94.0	Aus:96.0:Aromatic:94.0	M	Aromatic:100.0:TropJap:96.0	Aromatic:84.0:TropJap:82.0	M	M	M	Aromatic:100.0:TropJap:96.0	Aromatic:100.0:TropJap:96.0	M	M	M	Nivara	Nivara	Aromatic:92.0:Aus:90.0	Aromatic:94.0:TropJap:90.0	Aus:98.0:Aromatic:96.0	Aromatic:100.0:TropJap:96.0	Aromatic:98.0:TropJap:94.0	Nivara	Aromatic:100.0:TropJap:96.0	Aus:96.0:Aromatic:94.0	Nivara:67.0:Rufipogon:61.0	Aromatic:100.0:TropJap:96.0	Aromatic:100.0:TropJap:96.0	Aus:94.0:Aromatic:92.0
Chr1	18593060	18606196	M	Aromatic:82.0:TropJap:81.0	M	Aus:100.0:TempJap:100.0	Aromatic:96.0:TropJap:89.0	Aromatic:92.0:TropJap:89.0	Aromatic:96.0:TropJap:89.0	Aromatic:96.0:TropJap:89.0	Aus:98.0:TempJap:98.0	Indica:98.0:Nivara:98.0	Indica:90.0:Nivara:88.0	Aromatic:76.0:TropJap:71.0	Aromatic:92.0:TropJap:89.0	TropJap:85.0:Aromatic:82.0	Indica:94.0:Nivara:86.0	M	Aromatic:92.0:TropJap:89.0	Aus:100.0:TempJap:100.0	M	M	Aus:96.0:TempJap:96.0	Aus:100.0:TempJap:100.0	M	Aromatic:94.0:TropJap:89.0	Aromatic:86.0:TropJap:83.0	M	M	M	Aromatic:90.0:TropJap:85.0	Aromatic:96.0:TropJap:89.0	M	M	M	Indica:85.0:Nivara:79.0	Indica:98.0:Nivara:98.0	M	Aromatic:94.0:TropJap:87.0	Aus:100.0:TempJap:100.0	Aromatic	Aromatic:92.0:TropJap:85.0	Indica:86.0:Nivara:83.0	Aromatic:92.0:TropJap:89.0	Aus:100.0:TempJap:100.0	Indica:92.0:Nivara:91.0	Aromatic:92.0:TropJap:89.0	Aromatic:86.0:TropJap:81.0	Indica:98.0:Nivara:98.0
Chr1	18606321	18752917	M	Aromatic:82.0:TropJap:76.0	M	Aus:100.0:TempJap:100.0	Aromatic:100.0:TropJap:90.0	Aromatic:96.0:TropJap:88.0	Aromatic:100.0:TropJap:90.0	Aromatic:98.0:TropJap:88.0	Aus:96.0:TempJap:96.0	Nivara:86.0:Indica:84.0	Nivara:79.0:Indica:77.0	Aromatic:82.0:TropJap:78.0	Aromatic:92.0:TropJap:88.0	Aromatic:96.0:TropJap:86.0	Indica:90.0:Nivara:90.0	M	Aromatic:100.0:TropJap:90.0	Aus:100.0:TempJap:100.0	Indica:80.0:Nivara:78.0	M	Aus:96.0:TempJap:96.0	Aus:100.0:TempJap:100.0	M	Aromatic:96.0:TropJap:88.0	Aromatic:88.0:TropJap:82.0	M	Aromatic:90.0:TropJap:82.0	M	Aromatic:100.0:TropJap:90.0	Aromatic:100.0:TropJap:90.0	M	M	M	Nivara:79.0:Indica:77.0	Indica:98.0:Nivara:98.0	M	Aromatic:98.0:TropJap:90.0	Aus:98.0:TempJap:98.0	Aromatic:100.0:TropJap:90.0	Aromatic:94.0:TropJap:86.0	Indica:72.0:Nivara:72.0	Aromatic:100.0:TropJap:90.0	Aus:100.0:TempJap:100.0	Rufipogon:71.0:Nivara:61.0	Aromatic:100.0:TropJap:90.0	Aromatic:98.0:TropJap:88.0	Indica:98.0:Nivara:98.0
Chr1	18752923	18818193	M	TempJap:86.0:TropJap:86.0	TempJap:98.0:Aus:96.0	TempJap:99.0:Aus:98.0	TempJap:99.0:Aus:98.0	TempJap:99.0:Aus:98.0	TempJap:99.0:Aus:98.0	TempJap:99.0:Aus:98.0	TempJap:99.0:Aus:98.0	Indica:86.0:Nivara:76.0	Indica:86.0:Nivara:80.0	TempJap:90.0:Aus:88.0	TempJap:88.0:Aus:86.0	TempJap:99.0:Aus:98.0	Indica:90.0:Nivara:88.0	M	TempJap:99.0:Aus:98.0	TempJap:99.0:Aus:94.0	M	Aus:98.0:TempJap:97.0	TempJap:99.0:Aus:98.0	TempJap:99.0:Aus:94.0	M	TempJap:99.0:Aus:98.0	TempJap:85.0:Aus:84.0	TempJap:84.0:TropJap:84.0	M	M	TempJap:97.0:Aus:96.0	TempJap:98.0:Aus:96.0	M	M	M	M	Indica:86.0:Nivara:76.0	TempJap:97.0:Aus:96.0	Aus:94.0:TempJap:94.0	TempJap:99.0:Aus:98.0	Aromatic:100.0:TempJap:95.0	Aus:98.0:TempJap:97.0	Nivara:68.0:Indica:63.0	TempJap:99.0:Aus:98.0	TempJap:99.0:Aus:98.0	Nivara:81.0:Indica:80.0	TempJap:99.0:Aus:98.0	TempJap:99.0:Aus:98.0	Indica:86.0:Nivara:76.0
Chr1	18818240	18920252	M	TropJap:80.0:Aus:79.0	TropJap:98.0:Aus:95.0	TropJap:98.0:Aus:93.0	TropJap:98.0:Aus:95.0	TropJap:98.0:Aus:95.0	TropJap:98.0:Aus:93.0	TropJap:96.0:Aus:91.0	TropJap:98.0:Aus:95.0	Indica	Indica	TropJap:82.0:Aus:77.0	TropJap:92.0:Aus:89.0	TropJap:98.0:Aus:93.0	Nivara	M	Aromatic:98.0:TempJap:96.0	Aromatic:98.0:TempJap:96.0	M	TropJap:94.0:Aus:89.0	TropJap:96.0:Aus:93.0	Aromatic:98.0:TempJap:96.0	M	TropJap:98.0:Aus:93.0	TropJap:84.0:Aus:81.0	M	TropJap:84.0:Aus:79.0	M	TropJap:98.0:Aus:93.0	TropJap:98.0:Aus:93.0	M	M	M	Rufipogon:62.0:Indica:61.0	Indica	Aromatic:96.0:TempJap:96.0	Aromatic:96.0:TempJap:96.0	Aromatic:96.0:TempJap:96.0	Aromatic:98.0:TempJap:96.0	Aromatic:96.0:TempJap:94.0	Indica:75.0:Nivara:74.0	TropJap:96.0:Aus:91.0	Aromatic:98.0:TempJap:96.0	Rufipogon	Aromatic:94.0:TempJap:92.0	Aromatic:98.0:TempJap:96.0	Indica:89.0:Nivara:80.0
Chr1	18920277	19074168	M	TropJap:88.0:Aromatic:82.0	Aus	Aus	TropJap:94.0:Aromatic:88.0	TropJap:98.0:Aromatic:92.0	TropJap:98.0:Aromatic:92.0	TropJap:96.0:Aromatic:90.0	Aus	Indica	Indica	TropJap:96.0:Aromatic:90.0	TropJap:94.0:Aromatic:88.0	TropJap:96.0:Aromatic:90.0	Nivara:88.0:Indica:86.0	M	Aromatic:100.0:TempJap:100.0	Aromatic:100.0:TempJap:100.0	M	TropJap:87.0:Aus:84.0	Aus	Aromatic:98.0:TempJap:98.0	M	TropJap:98.0:Aromatic:92.0	TropJap:92.0:Aromatic:86.0	M	TropJap:80.0:Aromatic:78.0	M	TropJap:98.0:Aromatic:92.0	TropJap:98.0:Aromatic:92.0	M	M	M	Indica	Indica	Aromatic:100.0:TempJap:100.0	Aromatic:96.0:TempJap:96.0	Aromatic:100.0:TempJap:100.0	Aromatic:100.0:TempJap:100.0	Aromatic:98.0:TempJap:98.0	M	TropJap:98.0:Aromatic:92.0	Aromatic:100.0:TempJap:100.0	Rufipogon	Aromatic:98.0:TempJap:98.0	Aromatic:100.0:TempJap:100.0	Indica
Chr1	19074737	19372184	M	M	Aromatic:100.0:TropJap:100.0	Aromatic:100.0:TropJap:100.0	Aromatic:98.0:TropJap:98.0	Aromatic:100.0:TropJap:100.0	Aromatic:100.0:TropJap:100.0	Aromatic:100.0:TropJap:100.0	Aromatic:100.0:TropJap:100.0	Indica:90.0:Nivara:80.0	Indica:79.0:Nivara:76.0	Aromatic:88.0:TropJap:88.0	Aromatic:100.0:TropJap:100.0	Aromatic:100.0:TropJap:100.0	Aromatic:66.0:TropJap:66.0	M	Aromatic:100.0:TropJap:100.0	TempJap	M	Aromatic:98.0:TropJap:98.0	Aromatic:100.0:TropJap:100.0	TempJap	M	Aromatic:98.0:TropJap:98.0	Aromatic:80.0:TropJap:80.0	M	Aromatic:88.0:TropJap:88.0	M	Aromatic:100.0:TropJap:100.0	Aromatic:100.0:TropJap:100.0	M	M	M	Indica:86.0:Nivara:86.0	Indica:96.0:Nivara:86.0	Aromatic:100.0:TropJap:100.0	Aromatic:100.0:TropJap:100.0	Aus	Aromatic:100.0:TropJap:100.0	Aromatic:100.0:TropJap:100.0	Nivara:71.0:Indica:70.0	Aromatic:100.0:TropJap:100.0	TempJap	Rufipogon	Aus	Aromatic:96.0:TropJap:96.0	Aus
Chr1	19372452	19393384	M	Aromatic:80.0:TropJap:72.0	Aromatic:96.0:TropJap:88.0	Aromatic:98.0:TropJap:88.0	Aromatic:96.0:TropJap:88.0	Aromatic:92.0:TropJap:84.0	Aromatic:98.0:TropJap:88.0	Aromatic:96.0:TropJap:88.0	Aromatic:88.0:TropJap:84.0	Nivara:86.0:Indica:83.0	Indica:72.0:Nivara:70.0	Aromatic:80.0:TropJap:76.0	Aromatic:92.0:TropJap:86.0	Aromatic:90.0:TropJap:84.0	Aromatic:96.0:TropJap:88.0	M	Aromatic:98.0:TropJap:88.0	Aus:100.0:TempJap:96.0	M	Aromatic:92.0:TropJap:88.0	Aromatic:98.0:TropJap:88.0	Aus:96.0:TempJap:92.0	M	Aromatic:96.0:TropJap:88.0	Aromatic:88.0:TropJap:82.0	M	Aromatic:80.0:TropJap:70.0	M	Aromatic:92.0:TropJap:86.0	Aromatic:98.0:TropJap:88.0	M	M	M	Nivara:78.0:Indica:76.0	Nivara:84.0:Indica:81.0	Aromatic:94.0:TropJap:86.0	Aromatic:94.0:TropJap:86.0	Aus:100.0:TempJap:96.0	Aromatic:98.0:TropJap:88.0	Aromatic:98.0:TropJap:88.0	Nivara:75.0:Indica:71.0	Aromatic:96.0:TropJap:86.0	Aus:100.0:TempJap:96.0	Rufipogon	Aus:100.0:TempJap:96.0	Aromatic:94.0:TropJap:88.0	Aus:100.0:TempJap:96.0
Chr1	19394481	19469540	M	TropJap:84.0:Aromatic:76.0	TropJap:100.0:Aromatic:92.0	TropJap:100.0:Aromatic:92.0	TropJap:100.0:Aromatic:92.0	TropJap:100.0:Aromatic:92.0	TropJap:98.0:Aromatic:90.0	TropJap:100.0:Aromatic:92.0	Aromatic:94.0:TropJap:90.0	Nivara	M	TropJap:86.0:Aromatic:78.0	TropJap:96.0:Aromatic:88.0	TropJap:100.0:Aromatic:92.0	TropJap:100.0:Aromatic:92.0	M	TropJap:100.0:Aromatic:92.0	Aus:100.0:TempJap:100.0	M	Aromatic:97.0:TropJap:97.0	Aromatic:100.0:TropJap:92.0	Aus:98.0:TempJap:98.0	M	TropJap:100.0:Aromatic:92.0	TropJap:88.0:Aromatic:80.0	M	TropJap:90.0:Aromatic:86.0	M	TropJap:100.0:Aromatic:92.0	TropJap:100.0:Aromatic:92.0	M	M	M	Nivara:76.0:Rufipogon:73.0	Nivara	Aromatic:100.0:TropJap:92.0	Aromatic:100.0:TropJap:92.0	Aus:100.0:TempJap:100.0	Aromatic:98.0:TropJap:90.0	Aromatic:100.0:TropJap:92.0	Nivara	Aromatic:100.0:TropJap:92.0	Aus:100.0:TempJap:100.0	Rufipogon	Aus:100.0:TempJap:100.0	Aromatic:98.0:TropJap:90.0	Aus:100.0:TempJap:100.0
Chr1	19470291	20035506	M	Aromatic:80.0:Aus:80.0	Aromatic:100.0:Aus:100.0	Aromatic:100.0:Aus:100.0	Aromatic:100.0:Aus:100.0	Aromatic:100.0:Aus:100.0	Aromatic:100.0:Aus:100.0	Aromatic:98.0:Aus:98.0	Aromatic:98.0:Aus:98.0	L	M	Aromatic:90.0:Aus:90.0	Aromatic:88.0:Aus:88.0	Aromatic:100.0:Aus:100.0	Aromatic:98.0:Aus:98.0	M	Aromatic:100.0:Aus:100.0	Aromatic:100.0:Aus:100.0	M	Aromatic:100.0:Aus:100.0	Aromatic:96.0:Aus:96.0	Aromatic:98.0:Aus:98.0	M	Aromatic:100.0:Aus:100.0	Aromatic:84.0:Aus:84.0	M	Aromatic:80.0:Aus:80.0	M	Aromatic:100.0:Aus:100.0	Aromatic:98.0:Aus:98.0	M	M	M	Nivara	L	Aromatic:100.0:Aus:100.0	Aromatic:98.0:Aus:98.0	Aromatic:100.0:Aus:100.0	Aromatic:100.0:Aus:100.0	Aromatic:98.0:Aus:98.0	Nivara	Aromatic:100.0:Aus:100.0	Aromatic:100.0:Aus:100.0	M	Aromatic:98.0:Aus:98.0	Aromatic:100.0:Aus:100.0	Aromatic:100.0:Aus:100.0
Chr1	20035772	20364957	M	TempJap:84.0:TropJap:84.0	TempJap:100.0:TropJap:98.0	TempJap:100.0:TropJap:98.0	TempJap:100.0:TropJap:98.0	TempJap:100.0:TropJap:98.0	TempJap:100.0:TropJap:98.0	TempJap:98.0:TropJap:96.0	TempJap:100.0:TropJap:98.0	Nivara	Nivara	TempJap:90.0:TropJap:90.0	TempJap:100.0:TropJap:98.0	TempJap:100.0:TropJap:98.0	TempJap:100.0:TropJap:98.0	M	TempJap:100.0:TropJap:98.0	TempJap:98.0:TropJap:96.0	M	TempJap:100.0:TropJap:98.0	TempJap:100.0:TropJap:98.0	TempJap:100.0:TropJap:98.0	M	TempJap:100.0:TropJap:98.0	TempJap:90.0:TropJap:90.0	M	M	M	TempJap:100.0:TropJap:98.0	TempJap:100.0:TropJap:98.0	M	M	M	Nivara	Nivara	TempJap:100.0:TropJap:98.0	TempJap:100.0:TropJap:98.0	Aus:57.0:Indica:52.0	Aromatic:100.0:TempJap:96.0	TempJap:100.0:TropJap:98.0	TempJap:56.0:TropJap:55.0	TempJap:100.0:TropJap:98.0	TempJap:100.0:TropJap:98.0	Nivara	TempJap:98.0:TropJap:96.0	TempJap:98.0:TropJap:96.0	TempJap:100.0:TropJap:98.0
Chr1	20464335	20581791	M	M	TempJap:96.0:Aromatic:94.0	TempJap:98.0:Aromatic:96.0	TropJap:94.0:TempJap:92.0	TempJap:94.0:TropJap:94.0	TempJap:94.0:TropJap:94.0	TempJap:94.0:TropJap:94.0	TempJap:98.0:Aromatic:96.0	Indica	Indica:62.0:Aus:52.0	TempJap:80.0:TropJap:80.0	TempJap:82.0:TropJap:82.0	TempJap:94.0:TropJap:94.0	TempJap:94.0:TropJap:94.0	M	TempJap:94.0:TropJap:94.0	TempJap:98.0:Aromatic:96.0	M	TempJap:97.0:Aromatic:95.0	TempJap:94.0:Aromatic:92.0	TempJap:98.0:Aromatic:96.0	M	TempJap:94.0:TropJap:94.0	TropJap:78.0:TempJap:74.0	M	M	M	TempJap:94.0:TropJap:94.0	TempJap:94.0:TropJap:94.0	M	M	M	Nivara	Indica	TempJap:98.0:Aromatic:94.0	TempJap:94.0:Aromatic:90.0	Aus	Aromatic:100.0:TempJap:94.0	TempJap:96.0:Aromatic:94.0	TempJap:62.0:Aromatic:60.0	TempJap:98.0:Aromatic:96.0	TempJap:98.0:Aromatic:96.0	Nivara:65.0:Aus:64.0	TempJap:96.0:Aromatic:94.0	TempJap:98.0:Aromatic:96.0	TempJap:98.0:Aromatic:96.0
Chr1	20582301	20706894	M	M	TempJap:97.0:TropJap:93.0	TempJap:98.0:Aromatic:92.0	TempJap:94.0:TropJap:94.0	TempJap:94.0:TropJap:94.0	TempJap:94.0:TropJap:94.0	TempJap:94.0:TropJap:94.0	TempJap:98.0:Aromatic:92.0	Nivara	Nivara	TropJap:82.0:TempJap:80.0	TropJap:90.0:TempJap:88.0	TempJap:94.0:TropJap:94.0	TempJap:94.0:TropJap:94.0	M	TempJap:94.0:TropJap:94.0	TempJap:96.0:Aromatic:90.0	M	TempJap:92.0:TropJap:90.0	TempJap:98.0:Aromatic:92.0	TempJap:98.0:Aromatic:92.0	M	TempJap:94.0:TropJap:94.0	TempJap:80.0:TropJap:80.0	M	TropJap:88.0:TempJap:86.0	M	TempJap:94.0:TropJap:94.0	TempJap:94.0:TropJap:94.0	M	M	M	Nivara:71.0:Rufipogon:61.0	Nivara	TempJap:98.0:Aromatic:90.0	TempJap:98.0:Aromatic:90.0	Aus:68.0:Rufipogon:66.0	Aromatic:94.0:TempJap:94.0	TempJap:94.0:TropJap:88.0	M	TempJap:98.0:Aromatic:90.0	TempJap:98.0:Aromatic:92.0	Rufipogon:60.0:Aus:50.0	TempJap:98.0:Aromatic:92.0	TempJap:92.0:Aromatic:86.0	TempJap:98.0:Aromatic:90.0
Chr1	20707073	20715040	M	TropJap:86.0:Aromatic:82.0	TempJap:98.0:Aromatic:96.0	TempJap:100.0:Aromatic:98.0	TropJap:96.0:TempJap:94.0	TropJap:98.0:TempJap:96.0	TropJap:98.0:TempJap:96.0	TropJap:96.0:TempJap:94.0	TempJap:100.0:Aromatic:98.0	Indica	Indica	TropJap:94.0:TempJap:92.0	TropJap:94.0:TempJap:92.0	TropJap:98.0:TempJap:96.0	TropJap:98.0:TempJap:96.0	M	TropJap:98.0:TempJap:96.0	TempJap:98.0:Aromatic:96.0	M	TropJap:98.0:TempJap:96.0	TropJap:98.0:TempJap:96.0	TempJap:100.0:Aromatic:98.0	M	TropJap:98.0:TempJap:96.0	TropJap:96.0:TempJap:94.0	M	TempJap:86.0:Aromatic:84.0	TempJap:82.0:Aromatic:80.0	TropJap:98.0:TempJap:96.0	TropJap:98.0:TempJap:96.0	M	M	TropJap:82.0:Aromatic:78.0	Rufipogon	Indica	TropJap:98.0:Aromatic:94.0	TropJap:98.0:TempJap:96.0	Nivara	Aromatic:98.0:TempJap:98.0	TropJap:98.0:TempJap:96.0	M	TropJap:98.0:TempJap:96.0	TempJap:100.0:Aromatic:98.0	Rufipogon	TempJap:100.0:Aromatic:98.0	TropJap:98.0:TempJap:96.0	Aromatic:98.0:TempJap:98.0
Chr1	20715137	20719692	M	Aromatic:96.0:TempJap:96.0	Aromatic:100.0:TempJap:100.0	Aromatic:100.0:TempJap:100.0	Aromatic:100.0:TempJap:100.0	Aromatic:100.0:TempJap:100.0	Aromatic:100.0:TempJap:100.0	Aromatic:100.0:TempJap:100.0	Aromatic:100.0:TempJap:100.0	Indica	Indica	Aromatic:96.0:TempJap:96.0	Aromatic:98.0:TempJap:98.0	Aromatic:100.0:TempJap:100.0	Aromatic:100.0:TempJap:100.0	M	Aromatic:100.0:TempJap:100.0	Aromatic:100.0:TempJap:100.0	M	Aromatic:100.0:TempJap:100.0	Aromatic:100.0:TempJap:100.0	Aromatic:100.0:TempJap:100.0	Aromatic:86.0:TempJap:86.0	Aromatic:100.0:TempJap:100.0	Aromatic:94.0:TempJap:94.0	Aromatic:94.0:TempJap:94.0	Aromatic:94.0:TempJap:94.0	Aromatic:92.0:TempJap:92.0	Aromatic:100.0:TempJap:100.0	Aromatic:100.0:TempJap:100.0	M	M	Aromatic:86.0:TempJap:86.0	L	Indica	Aromatic:100.0:TempJap:100.0	Aromatic:100.0:TempJap:100.0	Rufipogon:100.0:Aus:95.0	Aromatic:100.0:TempJap:100.0	Aromatic:100.0:TempJap:100.0	L	Aromatic:100.0:TempJap:100.0	Aromatic:100.0:TempJap:100.0	Rufipogon:50.0:Nivara:47.0	Aromatic:100.0:TempJap:100.0	Aromatic:100.0:TempJap:100.0	Aromatic:100.0:TempJap:100.0
Chr1	20719706	20723577	M	M	Aromatic:100.0:TempJap:100.0	Aromatic:100.0:TempJap:100.0	Aromatic:98.0:TempJap:98.0	Aromatic:100.0:TempJap:100.0	Aromatic:100.0:TempJap:100.0	Aromatic:100.0:TempJap:100.0	Aromatic:100.0:TempJap:100.0	Indica	Indica	M	Aromatic:96.0:TempJap:96.0	Aromatic:100.0:TempJap:100.0	Aromatic:100.0:TempJap:100.0	M	Aromatic:100.0:TempJap:100.0	Aromatic:100.0:TempJap:100.0	M	Aromatic:100.0:TempJap:100.0	Aromatic:100.0:TempJap:100.0	Aromatic:94.0:TempJap:94.0	M	Aromatic:100.0:TempJap:100.0	Aromatic:96.0:TempJap:96.0	M	Aromatic:88.0:TempJap:88.0	M	Aromatic:100.0:TempJap:100.0	Aromatic:100.0:TempJap:100.0	M	M	M	Nivara:50.0:Rufipogon:50.0	Indica	Aromatic:100.0:TempJap:100.0	Aromatic:100.0:TempJap:100.0	Rufipogon:100.0:Aus:92.0	Aromatic:100.0:TempJap:100.0	Aromatic:100.0:TempJap:100.0	M	Aromatic:100.0:TempJap:100.0	Aromatic:100.0:TempJap:100.0	M	Aromatic:100.0:TempJap:100.0	Aromatic:100.0:TempJap:100.0	Aromatic:100.0:TempJap:100.0
Chr1	20723619	20729059	M	M	Aromatic:100.0:TempJap:100.0	Aromatic:100.0:TempJap:100.0	Aromatic:100.0:TempJap:100.0	Aromatic:100.0:TempJap:100.0	Aromatic:100.0:TempJap:100.0	Aromatic:100.0:TempJap:100.0	Aromatic:100.0:TempJap:100.0	Indica	Indica	Aromatic:96.0:TempJap:96.0	Aromatic:94.0:TempJap:94.0	Aromatic:100.0:TempJap:100.0	Aromatic:100.0:TempJap:100.0	M	Aromatic:100.0:TempJap:100.0	Aromatic:100.0:TempJap:100.0	M	Aromatic:100.0:TempJap:100.0	Aromatic:100.0:TempJap:100.0	Aromatic:100.0:TempJap:100.0	M	Aromatic:100.0:TempJap:100.0	Aromatic:86.0:TempJap:86.0	M	Aromatic:94.0:TempJap:94.0	M	Aromatic:100.0:TempJap:100.0	Aromatic:100.0:TempJap:100.0	M	M	M	Indica:53.0:Rufipogon:53.0	Indica	Aromatic:100.0:TempJap:100.0	Aromatic:100.0:TempJap:100.0	Nivara:95.0:Rufipogon:92.0	Aromatic:100.0:TempJap:100.0	Aromatic:100.0:TempJap:100.0	M	Aromatic:100.0:TempJap:100.0	Aromatic:100.0:TempJap:100.0	Rufipogon:58.0:Nivara:55.0	Aromatic:98.0:TempJap:98.0	Aromatic:100.0:TempJap:100.0	Aromatic:100.0:TempJap:100.0
Chr1	20729266	21075314	M	TempJap:88.0:TropJap:88.0	TempJap:96.0:TropJap:96.0	TempJap:98.0:Aromatic:96.0	TropJap:96.0:TempJap:92.0	TropJap:98.0:TempJap:94.0	TropJap:98.0:TempJap:94.0	TropJap:98.0:TempJap:92.0	TempJap:98.0:Aromatic:96.0	Indica	Indica	TropJap:94.0:TempJap:90.0	TropJap:88.0:TempJap:82.0	TropJap:98.0:TempJap:94.0	TropJap:98.0:TempJap:94.0	M	TropJap:98.0:TempJap:94.0	TempJap:98.0:Aromatic:96.0	M	TempJap:97.0:TropJap:97.0	TempJap:94.0:Aromatic:92.0	TempJap:98.0:Aromatic:96.0	M	TropJap:96.0:TempJap:92.0	TropJap:90.0:TempJap:86.0	M	M	TropJap:78.0:TempJap:76.0	TropJap:98.0:TempJap:94.0	TropJap:98.0:TempJap:94.0	M	M	TropJap:80.0:TempJap:76.0	M	Indica	TempJap:96.0:Aromatic:94.0	TempJap:94.0:Aromatic:92.0	Nivara:76.0:Aus:71.0	TempJap:94.0:Aromatic:92.0	TempJap:96.0:Aromatic:94.0	M	TempJap:98.0:Aromatic:96.0	TempJap:98.0:Aromatic:96.0	Rufipogon:59.0:Aus:51.0	TempJap:98.0:Aromatic:96.0	TempJap:90.0:Aromatic:88.0	TempJap:98.0:Aromatic:96.0
Chr1	21075360	21124829	M	Aromatic:92.0:Indica:91.0	Aromatic:96.0:TempJap:96.0	Aromatic:96.0:TempJap:96.0	Aromatic:100.0:Indica:98.0	Aromatic:100.0:Indica:98.0	Aromatic:100.0:Indica:98.0	Aromatic:100.0:Indica:98.0	Aromatic:100.0:Indica:98.0	Aromatic:100.0:Indica:98.0	Aromatic:100.0:Indica:98.0	Aromatic:96.0:Indica:94.0	Aromatic:96.0:Indica:95.0	Aromatic:100.0:Indica:98.0	Aromatic:98.0:Indica:97.0	M	Aromatic:98.0:Indica:96.0	Aromatic:100.0:Indica:98.0	M	Aromatic:98.0:Indica:97.0	Aromatic:100.0:Indica:98.0	Aromatic:100.0:Indica:98.0	M	Aromatic:98.0:Indica:96.0	Aromatic:92.0:Indica:90.0	M	Aromatic:84.0:TempJap:84.0	M	Aromatic:100.0:Indica:98.0	Aromatic:96.0:TempJap:96.0	M	M	M	Nivara	Aromatic:100.0:Indica:98.0	Aromatic:100.0:Indica:98.0	Aromatic:96.0:TempJap:96.0	Nivara	Aromatic:96.0:Indica:94.0	Aromatic:94.0:TempJap:94.0	M	Aromatic:100.0:Indica:98.0	Aromatic:100.0:Indica:98.0	Nivara	Aromatic:100.0:Indica:98.0	Aromatic:98.0:Indica:96.0	Aromatic:96.0:TempJap:96.0
Chr1	21125897	21150916	M	TropJap:90.0:Aromatic:86.0	TropJap:98.0:Aromatic:96.0	TropJap:96.0:Aromatic:94.0	TropJap:96.0:Aromatic:92.0	TropJap:96.0:Aromatic:94.0	TropJap:96.0:Aromatic:94.0	TropJap:94.0:Aromatic:92.0	TropJap:92.0:Aromatic:90.0	Aromatic:98.0:Indica:98.0	Aromatic:96.0:Indica:96.0	TropJap:98.0:Aromatic:96.0	TropJap:96.0:Aromatic:94.0	TropJap:98.0:Aromatic:96.0	TropJap:98.0:Aromatic:96.0	M	TropJap:98.0:Aromatic:96.0	Aromatic:100.0:Indica:100.0	M	TropJap:96.0:Aromatic:94.0	TropJap:94.0:Aromatic:92.0	Aromatic:98.0:Indica:98.0	Aromatic:80.0:Indica:80.0	TropJap:96.0:Aromatic:94.0	TropJap:90.0:Aromatic:86.0	M	M	M	TropJap:96.0:Aromatic:94.0	TropJap:98.0:Aromatic:96.0	Aromatic:80.0:Indica:80.0	Aromatic:84.0:Indica:84.0	TropJap:80.0:Aromatic:78.0	Nivara:62.0:Aus:57.0	Aromatic:100.0:Indica:100.0	Aromatic:98.0:Indica:98.0	TropJap:98.0:Aromatic:96.0	Nivara	Aromatic:98.0:Indica:98.0	TropJap:98.0:Aromatic:94.0	Aromatic:57.0:Indica:57.0	TropJap:98.0:Aromatic:96.0	Aromatic:100.0:Indica:100.0	Nivara	Aromatic:98.0:Indica:98.0	TropJap:96.0:Aromatic:94.0	Aromatic:96.0:Indica:96.0
Chr1	21151473	21229079	M	TropJap:88.0:TempJap:84.0	TempJap:96.0:TropJap:94.0	TempJap:100.0:TropJap:94.0	TropJap:98.0:TempJap:96.0	TropJap:98.0:TempJap:96.0	TropJap:98.0:TempJap:96.0	TropJap:98.0:TempJap:96.0	TempJap:100.0:TropJap:94.0	Aromatic:94.0:Indica:94.0	Aromatic:98.0:Indica:98.0	TropJap:88.0:TempJap:86.0	TropJap:96.0:TempJap:92.0	TropJap:88.0:TempJap:86.0	TempJap:98.0:TropJap:96.0	M	TropJap:98.0:TempJap:96.0	TempJap:100.0:TropJap:94.0	M	TempJap:86.0:TropJap:84.0	TempJap:98.0:TropJap:92.0	TempJap:94.0:TropJap:88.0	TempJap:80.0:TropJap:76.0	TropJap:98.0:TempJap:96.0	M	M	M	M	TropJap:98.0:TempJap:96.0	TropJap:98.0:TempJap:96.0	M	M	TropJap:80.0:TempJap:76.0	Nivara	Aromatic:100.0:Indica:100.0	TempJap:100.0:TropJap:94.0	TropJap:98.0:TempJap:96.0	Aus:54.0:Nivara:46.0	Aromatic:96.0:Indica:96.0	TempJap:100.0:TropJap:94.0	M	TempJap:100.0:TropJap:94.0	TempJap:100.0:TropJap:94.0	Rufipogon	TempJap:100.0:TropJap:94.0	TempJap:100.0:TropJap:94.0	Aromatic:82.0:Indica:82.0
Chr1	21229194	21231734	M	TropJap:100.0:TempJap:92.0	TropJap:98.0:TempJap:94.0	TempJap:96.0:TropJap:96.0	TropJap:100.0:TempJap:92.0	TropJap:100.0:TempJap:92.0	TropJap:100.0:TempJap:92.0	TropJap:100.0:TempJap:92.0	TempJap:96.0:TropJap:96.0	Aromatic:98.0:Indica:98.0	Aromatic:98.0:Indica:98.0	TropJap:88.0:TempJap:80.0	TropJap:98.0:TempJap:90.0	TropJap:98.0:TempJap:90.0	TropJap:100.0:TempJap:92.0	M	TropJap:100.0:TempJap:92.0	TempJap:100.0:Rufipogon:97.0	Aromatic:80.0:Indica:80.0	TropJap:100.0:TempJap:92.0	TropJap:98.0:TempJap:90.0	TempJap:100.0:Rufipogon:97.0	M	TropJap:98.0:TempJap:90.0	TropJap:82.0:TempJap:74.0	TropJap:90.0:TempJap:82.0	TropJap:84.0:TempJap:76.0	M	TropJap:100.0:TempJap:92.0	TropJap:100.0:TempJap:92.0	M	M	TropJap:92.0:TempJap:84.0	Nivara	Aromatic:98.0:Indica:98.0	TempJap:100.0:Rufipogon:97.0	TempJap:96.0:TropJap:96.0	Aromatic:92.0:Indica:92.0	Aromatic:98.0:Indica:98.0	TempJap:96.0:TropJap:96.0	Aromatic:96.0:Indica:96.0	TempJap:96.0:TropJap:96.0	TempJap:98.0:Rufipogon:95.0	M	TempJap:96.0:TropJap:96.0	TempJap:94.0:TropJap:94.0	TempJap:97.0:Aromatic:95.0
Chr1	21231819	21627084	M	TempJap:96.0:TropJap:96.0	TempJap:98.0:TropJap:98.0	TempJap:98.0:TropJap:98.0	TempJap:96.0:TropJap:96.0	TempJap:100.0:TropJap:100.0	TempJap:100.0:TropJap:100.0	TempJap:100.0:TropJap:100.0	TempJap:100.0:TropJap:100.0	Indica:96.0:Rufipogon:90.0	Indica:95.0:Rufipogon:88.0	TempJap:98.0:TropJap:98.0	TempJap:94.0:TropJap:94.0	TempJap:100.0:TropJap:100.0	TempJap:100.0:TropJap:100.0	M	TempJap:98.0:TropJap:98.0	TempJap:100.0:TropJap:100.0	TempJap:84.0:TropJap:84.0	TempJap:98.0:TropJap:98.0	TempJap:100.0:TropJap:100.0	TempJap:98.0:TropJap:98.0	TempJap:84.0:TropJap:84.0	TempJap:98.0:TropJap:98.0	TempJap:94.0:TropJap:94.0	TempJap:96.0:TropJap:96.0	TempJap:82.0:TropJap:82.0	TempJap:94.0:TropJap:94.0	TempJap:100.0:TropJap:100.0	TempJap:96.0:TropJap:96.0	M	Indica:78.0:Rufipogon:70.0	TempJap:86.0:TropJap:86.0	Nivara	Indica:97.0:Rufipogon:88.0	TempJap:100.0:TropJap:100.0	TempJap:98.0:TropJap:98.0	Indica:97.0:Rufipogon:88.0	TempJap:96.0:TropJap:96.0	TempJap:92.0:TropJap:92.0	Indica:95.0:Rufipogon:91.0	TempJap:100.0:TropJap:100.0	TempJap:100.0:TropJap:100.0	M	TempJap:100.0:TropJap:100.0	TempJap:98.0:TropJap:98.0	Indica:87.0:TempJap:87.0
Chr1	21627166	21630861	M	TempJap:88.0:TropJap:88.0	TempJap:100.0:Aromatic:98.0	TempJap:100.0:Aromatic:98.0	TempJap:100.0:Aromatic:98.0	TempJap:100.0:Aromatic:98.0	TempJap:100.0:Aromatic:98.0	TempJap:100.0:Aromatic:98.0	TempJap:98.0:Aromatic:96.0	Indica	Indica	TempJap:90.0:Aromatic:88.0	TempJap:96.0:Aromatic:94.0	TempJap:100.0:Aromatic:98.0	TempJap:100.0:Aromatic:98.0	M	TempJap:100.0:Aromatic:98.0	TempJap:100.0:Aromatic:98.0	M	TempJap:100.0:Aromatic:98.0	TempJap:94.0:Aromatic:92.0	TempJap:96.0:Aromatic:94.0	M	TempJap:100.0:Aromatic:98.0	TempJap:86.0:TropJap:86.0	TempJap:80.0:TropJap:80.0	TempJap:80.0:Aromatic:78.0	M	TempJap:100.0:Aromatic:98.0	TempJap:100.0:Aromatic:98.0	M	M	TempJap:86.0:TropJap:86.0	Nivara:51.0:Rufipogon:47.0	Indica	TempJap:98.0:Aromatic:96.0	TempJap:100.0:Aromatic:98.0	Aus	TempJap:100.0:Aromatic:98.0	TempJap:100.0:Aromatic:98.0	Aus:71.0:Nivara:63.0	TempJap:100.0:Aromatic:98.0	TempJap:100.0:Aromatic:98.0	Rufipogon:86.0:Nivara:82.0	TempJap:100.0:Aromatic:98.0	TempJap:94.0:Aromatic:92.0	M
Chr1	21630876	21632141	M	Aromatic:94.0:TempJap:94.0	Aromatic:100.0:TempJap:100.0	Aromatic:100.0:TempJap:100.0	Aromatic:100.0:TempJap:100.0	Aromatic:100.0:TempJap:100.0	Aromatic:100.0:TempJap:100.0	Aromatic:100.0:TempJap:100.0	Aromatic:94.0:TempJap:94.0	Indica:96.0:Aromatic:92.0	Indica:100.0:Aromatic:96.0	Aromatic:100.0:TempJap:100.0	Aromatic:94.0:TempJap:94.0	Aromatic:98.0:TempJap:98.0	Aromatic:100.0:TempJap:100.0	M	Aromatic:100.0:TempJap:100.0	Aromatic:100.0:TempJap:100.0	Indica:90.0:Aromatic:86.0	Aromatic:98.0:TempJap:98.0	Aromatic:100.0:TempJap:100.0	Aromatic:96.0:TempJap:96.0	M	Aromatic:100.0:TempJap:100.0	Aromatic:98.0:TempJap:98.0	Aromatic:86.0:TempJap:86.0	Aromatic:82.0:TempJap:82.0	Aromatic:82.0:TempJap:82.0	Aromatic:100.0:TempJap:100.0	Aromatic:100.0:TempJap:100.0	M	Indica:98.0:Aromatic:94.0	Aromatic:86.0:TempJap:86.0	M	Indica:100.0:Aromatic:96.0	Aromatic:100.0:TempJap:100.0	Aromatic:100.0:TempJap:100.0	Aus	Aromatic:98.0:TempJap:98.0	Aromatic:100.0:TempJap:100.0	M	Aromatic:100.0:TempJap:100.0	Aromatic:100.0:TempJap:100.0	Rufipogon	Aromatic:100.0:TempJap:100.0	Aromatic:100.0:TempJap:100.0	M
Chr1	21632274	21639014	M	Aromatic:88.0:TempJap:82.0	Aromatic:99.0:TempJap:93.0	Aromatic:88.0:TempJap:88.0	Aromatic:96.0:TropJap:92.0	Aromatic:96.0:TropJap:92.0	Aromatic:96.0:TropJap:92.0	Aromatic:96.0:TropJap:92.0	Aromatic:100.0:TempJap:94.0	Indica	Indica	Aromatic:96.0:TropJap:92.0	TropJap:92.0:Aromatic:88.0	TropJap:86.0:Aromatic:82.0	Aromatic:94.0:TropJap:92.0	Aromatic:80.0:TropJap:76.0	Aromatic:94.0:TropJap:92.0	Aromatic:92.0:TempJap:88.0	M	Aromatic:92.0:TropJap:90.0	Aromatic:96.0:TropJap:92.0	Aromatic:98.0:TempJap:92.0	Aromatic:86.0:TempJap:80.0	Aromatic:96.0:TropJap:92.0	Aromatic:88.0:TropJap:86.0	Aromatic:76.0:TropJap:74.0	M	M	Aromatic:96.0:TropJap:92.0	Aromatic:90.0:TropJap:90.0	M	M	Aromatic:82.0:TropJap:78.0	M	Indica	Aromatic:100.0:TempJap:94.0	Aromatic:88.0:TempJap:86.0	Aus	Aromatic:100.0:TempJap:94.0	Aromatic:94.0:TempJap:94.0	M	Aromatic:96.0:TempJap:92.0	Aromatic:98.0:TempJap:94.0	Rufipogon:89.0:Nivara:85.0	Aromatic:98.0:TempJap:92.0	Aromatic:86.0:TempJap:86.0	Aromatic:93.0:Aus:93.0
Chr1	21639180	21689616	M	Aromatic:82.0:TempJap:82.0	TempJap:100.0:TropJap:100.0	TempJap:100.0:TropJap:100.0	TempJap:100.0:TropJap:100.0	TempJap:100.0:TropJap:100.0	TempJap:100.0:TropJap:100.0	TempJap:100.0:TropJap:100.0	TempJap:100.0:TropJap:100.0	Indica	Indica	Aromatic:90.0:TempJap:90.0	Aromatic:90.0:TempJap:90.0	TempJap:100.0:TropJap:100.0	TempJap:100.0:TropJap:100.0	M	TempJap:100.0:TropJap:100.0	TempJap:100.0:TropJap:100.0	M	TempJap:98.0:TropJap:98.0	TempJap:96.0:TropJap:96.0	TempJap:98.0:TropJap:98.0	M	TempJap:100.0:TropJap:100.0	Aromatic:86.0:TempJap:86.0	M	TempJap:92.0:TropJap:92.0	M	TempJap:100.0:TropJap:100.0	TempJap:100.0:TropJap:100.0	M	M	M	Nivara	Indica	TempJap:100.0:TropJap:100.0	TempJap:100.0:TropJap:100.0	Aus	TempJap:80.0:TropJap:80.0	TempJap:100.0:TropJap:100.0	Aus	TempJap:100.0:TropJap:100.0	TempJap:100.0:TropJap:100.0	Aus:58.0:Nivara:58.0	TempJap:100.0:TropJap:100.0	TempJap:100.0:TropJap:100.0	TempJap:81.0:TropJap:81.0
Chr1	21689625	21893565	M	TropJap:80.0:Aromatic:78.0	Aromatic:95.0:TempJap:91.0	Aromatic:96.0:TempJap:92.0	Aromatic:94.0:TempJap:86.0	Aromatic:96.0:TempJap:88.0	Aromatic:96.0:TempJap:88.0	Aromatic:96.0:TempJap:88.0	Aromatic:100.0:TempJap:92.0	Nivara:86.0:Indica:81.0	Nivara:84.0:Indica:75.0	Aromatic:84.0:TropJap:82.0	Aromatic:92.0:TempJap:84.0	Aromatic:96.0:TempJap:90.0	Aromatic:94.0:TempJap:88.0	M	Aromatic:96.0:TempJap:88.0	Aromatic:96.0:TempJap:92.0	M	Aromatic:94.0:TempJap:88.0	Aromatic:86.0:TropJap:82.0	Aromatic:96.0:TempJap:90.0	M	Aromatic:96.0:TempJap:88.0	Aromatic:82.0:TropJap:78.0	M	M	M	Aromatic:90.0:TropJap:86.0	Aromatic:92.0:TempJap:88.0	M	M	M	Nivara:73.0:Aus:67.0	Nivara:80.0:Indica:79.0	Aromatic:100.0:TempJap:92.0	Aromatic:98.0:TempJap:92.0	Aus	Aromatic:96.0:TempJap:88.0	Aromatic:94.0:TempJap:92.0	Aus	Aromatic:100.0:TempJap:92.0	Aromatic:100.0:TempJap:92.0	Rufipogon	Aromatic:98.0:TempJap:90.0	Aromatic:90.0:TempJap:90.0	M
Chr1	21893615	21921155	M	M	Aromatic:99.0:TempJap:99.0	Aromatic:98.0:TempJap:98.0	TropJap:100.0:Aromatic:96.0	TropJap:98.0:Aromatic:94.0	TropJap:100.0:Aromatic:96.0	TropJap:100.0:Aromatic:96.0	Aromatic:100.0:TempJap:100.0	Nivara:98.0:Indica:96.0	Nivara:94.0:Indica:93.0	TropJap:88.0:Aromatic:84.0	TropJap:94.0:Aromatic:90.0	TropJap:100.0:Aromatic:96.0	TropJap:100.0:Aromatic:96.0	M	TropJap:100.0:Aromatic:96.0	Aromatic:100.0:TempJap:100.0	M	TropJap:100.0:Aromatic:96.0	TropJap:94.0:Aromatic:90.0	Aromatic:100.0:TempJap:100.0	M	TropJap:98.0:Aromatic:94.0	TropJap:94.0:Aromatic:90.0	M	M	M	TropJap:100.0:Aromatic:96.0	TropJap:98.0:Aromatic:94.0	M	M	M	Nivara:81.0:Indica:77.0	Nivara:98.0:Indica:96.0	Aromatic:100.0:TempJap:100.0	Aromatic:100.0:TempJap:100.0	Rufipogon:56.0:Aus:52.0	Aromatic:100.0:TempJap:100.0	Aromatic:100.0:TempJap:100.0	Rufipogon	Aromatic:100.0:TempJap:100.0	Aromatic:100.0:TempJap:100.0	M	Aromatic:98.0:TempJap:98.0	Aromatic:100.0:TempJap:100.0	Aromatic:100.0:TempJap:100.0
Chr1	21921375	21989066	M	M	TempJap:100.0:TropJap:90.0	TempJap:100.0:TropJap:90.0	TempJap:100.0:TropJap:90.0	TempJap:100.0:TropJap:90.0	TempJap:100.0:TropJap:90.0	TempJap:100.0:TropJap:90.0	TempJap:100.0:TropJap:90.0	Indica:96.0:Nivara:94.0	Indica:91.0:Nivara:90.0	TempJap:82.0:TropJap:78.0	TempJap:96.0:TropJap:90.0	TempJap:100.0:TropJap:90.0	TempJap:100.0:TropJap:90.0	M	TempJap:100.0:TropJap:90.0	TempJap:98.0:TropJap:88.0	M	TempJap:100.0:TropJap:90.0	TempJap:98.0:TropJap:90.0	TempJap:100.0:TropJap:90.0	M	TempJap:100.0:TropJap:90.0	TempJap:82.0:TropJap:80.0	M	M	M	TempJap:100.0:TropJap:90.0	TempJap:100.0:TropJap:90.0	M	M	M	Indica:76.0:Rufipogon:75.0	Indica:98.0:Nivara:96.0	TempJap:100.0:TropJap:90.0	TempJap:100.0:TropJap:90.0	Rufipogon	TempJap:100.0:TropJap:90.0	TempJap:100.0:TropJap:90.0	Rufipogon	TempJap:100.0:TropJap:90.0	TempJap:100.0:TropJap:90.0	Rufipogon	TempJap:98.0:TropJap:88.0	TempJap:100.0:TropJap:90.0	TempJap:100.0:TropJap:90.0
Chr1	21989333	22115284	M	M	TropJap:93.0:TempJap:91.0	TempJap:92.0:TropJap:90.0	TropJap:94.0:TempJap:88.0	TropJap:94.0:TempJap:88.0	TropJap:94.0:TempJap:88.0	TropJap:94.0:TempJap:88.0	TempJap:96.0:TropJap:86.0	Indica:82.0:Aus:81.0	Indica:72.0:Aus:65.0	TropJap:92.0:TempJap:84.0	TropJap:92.0:TempJap:88.0	TropJap:94.0:TempJap:86.0	TropJap:94.0:TempJap:88.0	M	TropJap:94.0:TempJap:88.0	TempJap:96.0:TropJap:86.0	M	TropJap:94.0:TempJap:88.0	TropJap:92.0:TempJap:84.0	TempJap:96.0:TropJap:86.0	M	TropJap:92.0:TempJap:86.0	TempJap:84.0:TropJap:82.0	M	M	M	TropJap:94.0:TempJap:86.0	TropJap:94.0:TempJap:88.0	M	M	M	Nivara:71.0:Aus:68.0	Indica:83.0:Aus:79.0	TempJap:90.0:TropJap:90.0	TempJap:92.0:TropJap:90.0	Indica:87.0:Aus:83.0	TempJap:94.0:TropJap:84.0	TempJap:92.0:TropJap:88.0	Rufipogon	TempJap:90.0:TropJap:90.0	TempJap:96.0:TropJap:86.0	Rufipogon	TempJap:94.0:TropJap:84.0	TempJap:90.0:TropJap:90.0	TempJap:93.0:TropJap:89.0
Chr1	22115556	22139272	M	M	TempJap:96.0:TropJap:96.0	TempJap:96.0:TropJap:96.0	TempJap:90.0:TropJap:90.0	TempJap:96.0:TropJap:96.0	TempJap:96.0:TropJap:96.0	TempJap:96.0:TropJap:96.0	TempJap:96.0:TropJap:96.0	Indica	Indica	TropJap:82.0:TempJap:80.0	TropJap:96.0:TempJap:94.0	TempJap:96.0:TropJap:96.0	TempJap:96.0:TropJap:96.0	M	TempJap:96.0:TropJap:96.0	TempJap:100.0:Aromatic:96.0	M	TempJap:94.0:TropJap:94.0	TempJap:88.0:TropJap:88.0	TempJap:100.0:Aromatic:96.0	M	TempJap:96.0:TropJap:96.0	M	M	TropJap:84.0:TempJap:82.0	M	TempJap:96.0:TropJap:96.0	TempJap:96.0:TropJap:96.0	M	M	M	Nivara:74.0:Rufipogon:70.0	Indica	TempJap:96.0:TropJap:96.0	TempJap:96.0:TropJap:96.0	Aus:92.0:Indica:86.0	Aromatic:100.0:TempJap:96.0	TempJap:96.0:TropJap:96.0	Rufipogon:71.0:Indica:69.0	TempJap:96.0:TropJap:96.0	TempJap:100.0:Aromatic:96.0	Nivara:74.0:Rufipogon:71.0	Aromatic:100.0:TempJap:96.0	TempJap:98.0:Aromatic:94.0	M
Chr1	22139325	22345346	M	TropJap:86.0:TempJap:78.0	TropJap:98.0:TempJap:92.0	TropJap:96.0:TempJap:90.0	TropJap:98.0:TempJap:92.0	TropJap:96.0:TempJap:94.0	TropJap:96.0:TempJap:94.0	TropJap:96.0:TempJap:94.0	TropJap:98.0:TempJap:92.0	Indica:88.0:Aus:85.0	Nivara:81.0:Aus:80.0	TropJap:94.0:TempJap:86.0	TropJap:98.0:TempJap:90.0	TropJap:98.0:TempJap:92.0	TropJap:98.0:TempJap:92.0	M	TropJap:98.0:TempJap:92.0	TempJap:100.0:TropJap:90.0	M	TropJap:98.0:TempJap:92.0	TropJap:96.0:TempJap:90.0	TempJap:98.0:TropJap:88.0	M	TropJap:98.0:TempJap:92.0	TropJap:86.0:TempJap:84.0	TropJap:80.0:TempJap:76.0	TropJap:78.0:TempJap:76.0	M	TropJap:98.0:TempJap:92.0	TropJap:98.0:TempJap:92.0	M	M	M	Nivara:87.0:Aus:85.0	Indica:92.0:Aus:89.0	TropJap:96.0:TempJap:90.0	TropJap:96.0:TempJap:90.0	Aus:93.0:Indica:92.0	Aromatic	TropJap:98.0:TempJap:92.0	Nivara:75.0:Aus:73.0	TropJap:98.0:TempJap:92.0	TempJap:100.0:TropJap:90.0	Nivara:85.0:Aus:84.0	TempJap:100.0:TropJap:90.0	TropJap:98.0:TempJap:92.0	M
Chr1	22345597	22357404	M	TempJap:86.0:TropJap:86.0	TropJap:100.0:TempJap:96.0	TropJap:100.0:TempJap:96.0	TropJap:100.0:TempJap:96.0	TropJap:98.0:TempJap:94.0	TropJap:100.0:TempJap:96.0	TropJap:100.0:TempJap:96.0	TropJap:100.0:TempJap:96.0	Indica	Indica	TropJap:88.0:TempJap:84.0	TropJap:94.0:TempJap:90.0	TropJap:100.0:TempJap:96.0	TropJap:100.0:TempJap:96.0	M	TropJap:100.0:TempJap:96.0	TempJap:100.0:TropJap:96.0	M	TropJap:100.0:TempJap:96.0	TropJap:100.0:TempJap:96.0	TempJap:100.0:TropJap:96.0	M	TropJap:100.0:TempJap:96.0	TropJap:92.0:TempJap:88.0	TropJap:86.0:TempJap:82.0	TropJap:96.0:TempJap:92.0	M	TropJap:98.0:TempJap:94.0	TropJap:100.0:TempJap:96.0	M	M	M	Nivara:79.0:Indica:74.0	Indica	TropJap:98.0:TempJap:94.0	TropJap:100.0:TempJap:96.0	Aus	Aromatic	TropJap:100.0:TempJap:96.0	Nivara	TropJap:100.0:TempJap:96.0	TempJap:100.0:TropJap:96.0	Rufipogon	TempJap:100.0:TropJap:96.0	TempJap:60.0:Rufipogon:57.0	M
Chr1	22357574	22552206	M	M	TempJap	TempJap	TempJap	TempJap	TempJap	TempJap	TempJap	Aus:76.0:Indica:70.0	Aus:73.0:Indica:67.0	M	TempJap	TempJap	TempJap	M	TempJap	TempJap	M	TempJap	TempJap	TempJap	M	TempJap	TempJap	M	TempJap	M	TempJap	TempJap	M	M	M	Nivara	Aus:76.0:Indica:70.0	TempJap	TempJap	Aus:76.0:Indica:70.0	Aromatic	TempJap	Nivara	TempJap	TempJap	Rufipogon	TempJap	Nivara	M
Chr1	22552329	22593529	M	M	TempJap:96.0:TropJap:96.0	TempJap:96.0:TropJap:96.0	TropJap:96.0:TempJap:95.0	TropJap:96.0:TempJap:95.0	TropJap:96.0:TempJap:95.0	TropJap:96.0:TempJap:95.0	TropJap:96.0:TempJap:95.0	Nivara	Nivara	TempJap:86.0:TropJap:86.0	TempJap:86.0:TropJap:86.0	TropJap:96.0:TempJap:94.0	TropJap:96.0:TempJap:95.0	M	TropJap:96.0:TempJap:95.0	TempJap:96.0:TropJap:96.0	M	TropJap:94.0:TempJap:93.0	TropJap:96.0:TempJap:95.0	TropJap:96.0:TempJap:95.0	M	TropJap:94.0:TempJap:93.0	TempJap:90.0:TropJap:90.0	M	M	M	TropJap:94.0:TempJap:93.0	TropJap:96.0:TempJap:95.0	M	M	M	Nivara	Nivara	TempJap:96.0:TropJap:96.0	TropJap:96.0:TempJap:94.0	Indica	Aromatic	TempJap:96.0:TropJap:96.0	M	TempJap:96.0:TropJap:96.0	TempJap:96.0:TropJap:96.0	L	TempJap:96.0:TropJap:96.0	Aromatic	M
Chr1	22593558	22673034	M	M	TempJap:100.0:TropJap:94.0	TempJap:100.0:TropJap:94.0	TempJap:100.0:TropJap:94.0	TempJap:100.0:TropJap:94.0	TempJap:100.0:TropJap:94.0	TempJap:100.0:TropJap:94.0	TempJap:100.0:TropJap:94.0	Nivara:80.0:Indica:71.0	Nivara:72.0:Indica:71.0	TempJap:94.0:TropJap:90.0	TempJap:94.0:TropJap:94.0	TempJap:100.0:TropJap:94.0	TempJap:100.0:TropJap:94.0	M	TempJap:100.0:TropJap:94.0	TempJap:100.0:TropJap:94.0	M	TempJap:100.0:TropJap:94.0	TempJap:100.0:TropJap:94.0	TempJap:100.0:TropJap:94.0	M	TempJap:100.0:TropJap:94.0	TempJap:100.0:TropJap:94.0	M	TempJap:82.0:TropJap:76.0	M	TempJap:100.0:TropJap:94.0	TempJap:100.0:TropJap:94.0	M	M	M	Nivara:73.0:Rufipogon:70.0	Nivara:78.0:Indica:69.0	TempJap:100.0:TropJap:94.0	TempJap:100.0:TropJap:94.0	TempJap:62.0:TropJap:56.0	Aromatic	TempJap:98.0:TropJap:92.0	Rufipogon:79.0:Nivara:72.0	TempJap:100.0:TropJap:94.0	TempJap:100.0:TropJap:94.0	Rufipogon	TempJap:100.0:TropJap:94.0	L	M
Chr1	22673042	22738795	M	M	TempJap	TempJap	TropJap:88.0:TempJap:83.0	TropJap:88.0:TempJap:85.0	TropJap:88.0:TempJap:85.0	TropJap:88.0:TempJap:85.0	TempJap	Nivara:90.0:Indica:81.0	M	M	TropJap:86.0:TempJap:82.0	TropJap:88.0:TempJap:85.0	TropJap:86.0:TempJap:83.0	M	TropJap:88.0:TempJap:85.0	TempJap	M	TropJap:88.0:TempJap:83.0	TropJap:86.0:TempJap:79.0	TempJap:86.0:TropJap:78.0	M	TropJap:88.0:TempJap:85.0	M	M	M	M	TropJap:86.0:TempJap:81.0	TropJap:86.0:TempJap:83.0	M	M	M	Nivara:80.0:Indica:75.0	Indica:76.0:Nivara:74.0	TempJap	TropJap:84.0:TempJap:83.0	Aromatic:90.0:Aus:84.0	Aromatic:98.0:Aus:92.0	TempJap:89.0:TropJap:80.0	M	TempJap:85.0:TropJap:84.0	TempJap	Nivara:79.0:Indica:73.0	TempJap	TempJap:85.0:TropJap:80.0	M
Chr1	22738812	22756821	M	M	TempJap:89.0:TropJap:86.0	TempJap:89.0:TropJap:86.0	TempJap:89.0:TropJap:86.0	TempJap:89.0:TropJap:86.0	TempJap:89.0:TropJap:86.0	TempJap:89.0:TropJap:86.0	TempJap:89.0:TropJap:86.0	Nivara	Nivara	TropJap:74.0:TempJap:71.0	TropJap:78.0:TempJap:75.0	TempJap:89.0:TropJap:86.0	TempJap:89.0:TropJap:86.0	M	TempJap:89.0:TropJap:86.0	TempJap	M	TempJap:89.0:TropJap:86.0	TempJap:87.0:TropJap:84.0	TempJap:87.0:TropJap:82.0	M	TempJap:87.0:TropJap:86.0	TropJap:78.0:TempJap:75.0	M	M	M	TempJap:89.0:TropJap:86.0	TempJap:89.0:TropJap:86.0	M	M	M	Nivara:83.0:Indica:80.0	Indica:74.0:Nivara:68.0	TempJap	TempJap:91.0:TropJap:82.0	Aromatic:98.0:Aus:94.0	Aromatic:100.0:Aus:94.0	TempJap	TempJap:68.0:TropJap:62.0	TempJap:89.0:TropJap:84.0	TempJap	Indica:81.0:Rufipogon:74.0	TempJap	TempJap:91.0:TropJap:82.0	M
Chr1	22756874	22763990	M	TropJap:76.0:TempJap:72.0	TempJap:79.0:TropJap:76.0	TempJap:83.0:TropJap:82.0	TempJap:87.0:TropJap:86.0	TempJap:87.0:TropJap:86.0	TempJap:87.0:TropJap:86.0	TempJap:87.0:TropJap:86.0	TempJap:87.0:TropJap:86.0	Aus	M	TropJap:76.0:TempJap:69.0	TropJap:80.0:TempJap:79.0	TempJap:87.0:TropJap:86.0	TropJap:84.0:TempJap:83.0	M	TempJap:87.0:TropJap:86.0	TempJap:85.0:TropJap:76.0	M	TempJap:79.0:TropJap:78.0	TempJap:87.0:TropJap:84.0	TempJap:85.0:TropJap:84.0	TropJap:74.0:TempJap:67.0	TempJap:87.0:TropJap:86.0	TropJap:76.0:TempJap:73.0	M	M	M	TempJap:87.0:TropJap:86.0	TempJap:77.0:TropJap:74.0	M	M	TropJap:76.0:TempJap:69.0	Nivara	Nivara:82.0:Indica:72.0	Indica:73.0:Nivara:72.0	TempJap:83.0:TropJap:80.0	Aus	Aromatic:90.0:Aus:88.0	TempJap:85.0:TropJap:84.0	TempJap:91.0:TropJap:82.0	TempJap:83.0:TropJap:82.0	TempJap	Nivara:86.0:Rufipogon:77.0	TempJap:63.0:TropJap:60.0	TempJap:77.0:TropJap:76.0	M
Chr1	22764124	22774410	M	M	TempJap:96.0:TropJap:90.0	TempJap:96.0:TropJap:90.0	TempJap:96.0:TropJap:90.0	TempJap:96.0:TropJap:90.0	TempJap:94.0:TropJap:88.0	TempJap:96.0:TropJap:90.0	TempJap:94.0:TropJap:88.0	Nivara	Nivara	TempJap:84.0:TropJap:80.0	TempJap:90.0:TropJap:84.0	TempJap:96.0:TropJap:90.0	TempJap:96.0:TropJap:90.0	M	TempJap:96.0:TropJap:90.0	TempJap	M	TempJap:94.0:TropJap:88.0	TempJap:90.0:TropJap:88.0	TempJap:96.0:TropJap:90.0	M	TempJap:96.0:TropJap:90.0	TempJap:78.0:TropJap:78.0	M	TempJap:82.0:TropJap:76.0	M	TempJap:94.0:TropJap:88.0	TempJap:96.0:TropJap:90.0	M	M	M	Nivara	Nivara	Nivara	TempJap:96.0:TropJap:90.0	Aus	Aromatic	TempJap:96.0:TropJap:90.0	TempJap	TempJap:96.0:TropJap:90.0	TempJap	Nivara	Aromatic	TempJap:96.0:TropJap:90.0	M
Chr1	22774425	22915476	M	TropJap	TropJap	TropJap	TropJap	TropJap	TropJap	TropJap	TropJap	Nivara	Nivara	TropJap	TropJap	TropJap	TropJap	M	TropJap	TropJap	M	TropJap	TropJap	TropJap	M	TropJap	TropJap	M	M	M	TropJap	TropJap	M	M	M	Nivara:75.0:Indica:68.0	Nivara:81.0:Indica:72.0	Nivara	TropJap	Aus	Aromatic	TropJap	TempJap	TropJap	TempJap	Nivara	Aromatic	TropJap	M
Chr1	22915520	22925857	M	TropJap	TropJap	TropJap	TropJap	TropJap	TropJap	TropJap	TropJap	Indica:94.0:Nivara:89.0	Indica:86.0:Nivara:81.0	TropJap	TropJap	TropJap	TropJap	M	TropJap	TropJap	M	TropJap	TropJap	TropJap	M	TropJap	TropJap	M	M	M	TropJap	TropJap	M	M	M	Rufipogon:62.0:TempJap:62.0	Aus:72.0:Nivara:69.0	TropJap	TropJap	Aus	Aromatic	TropJap	M	TropJap	TempJap	M	Aromatic	TropJap	Aus:59.0:Nivara:59.0
Chr1	22925893	22941030	M	M	TropJap	TropJap	TropJap	TropJap	TropJap	TropJap	TropJap	Indica:83.0:TropJap:74.0	Indica:82.0:TropJap:72.0	TropJap	TropJap	TropJap	TropJap	M	TropJap	TropJap	M	TropJap	TropJap	TropJap	M	TropJap	TropJap	M	M	M	TropJap	TropJap	M	M	M	Indica:64.0:TempJap:56.0	Aus:82.0:Nivara:80.0	TropJap	TropJap	Aus	Aromatic	TropJap	M	TropJap	TempJap:95.0:Rufipogon:91.0	M	Aromatic	TropJap	M
Chr1	22941199	22965686	M	TropJap	TropJap	TropJap	TropJap	TropJap	TropJap	TropJap	TropJap	Indica	Indica:84.0:Nivara:76.0	TropJap	TropJap	TropJap	TropJap	M	TropJap	TropJap	M	TropJap	TropJap	TropJap	M	TropJap	TropJap	M	TropJap	M	TropJap	TropJap	M	M	M	Nivara:76.0:Indica:72.0	Nivara:86.0:Indica:83.0	TropJap	TropJap	Aus	Aromatic	TropJap	Indica:78.0:Nivara:77.0	TropJap	TempJap:99.0:Rufipogon:94.0	Rufipogon:92.0:TempJap:83.0	Aromatic	TropJap	TempJap:65.0:Rufipogon:63.0
Chr1	22965717	22983624	M	M	TropJap	TropJap	TropJap	TropJap	TropJap	TropJap	TropJap	Indica:92.0:Nivara:84.0	Indica:100.0:Nivara:92.0	TropJap	TropJap	TropJap	TropJap	M	TropJap	TropJap	M	TropJap	TropJap	TropJap	M	TropJap	TropJap	M	TropJap	M	TropJap	TropJap	M	M	M	Indica:75.0:Nivara:75.0	Indica:94.0:Aus:90.0	TropJap	TropJap	Aus	Aromatic	TropJap	M	TropJap	TempJap	Rufipogon	Aromatic	TropJap	Aus:72.0:Indica:72.0
Chr1	22983660	22988831	M	TropJap	TropJap	TropJap	TropJap	TropJap	TropJap	TropJap	TropJap	Indica:75.0:Aromatic:72.0	M	TropJap	TropJap	TropJap	TropJap	M	TropJap	TropJap	M	TropJap	TropJap	TropJap	M	TropJap	TropJap	TropJap	M	TropJap	TropJap	TropJap	M	M	TropJap	M	Aromatic:84.0:Indica:83.0	TropJap	M	Aus:88.0:Aromatic:80.0	Aromatic	M	M	TropJap	TempJap	Aromatic:84.0:Indica:83.0	Aromatic	TropJap	M
Chr1	22988908	23089281	M	TropJap	TropJap	TropJap	TropJap	TropJap	TropJap	TropJap	TropJap	Aus:72.0:Indica:68.0	Aus:66.0:Indica:63.0	TropJap	TropJap	TropJap	TropJap	M	TropJap	TropJap	M	TropJap	TropJap	TropJap	M	TropJap	TropJap	M	TropJap	M	TropJap	TropJap	M	M	M	Nivara:73.0:Indica:70.0	Indica:60.0:Aus:56.0	TropJap	TropJap	Aus	Aromatic	TropJap	Indica:65.0:Rufipogon:65.0	TropJap	TempJap	Indica:69.0:Aus:67.0	Aromatic	TropJap	Rufipogon:65.0:Nivara:64.0
Chr1	23090970	23101357	M	TropJap	Indica:73.0:TropJap:71.0	Indica	TropJap	TropJap	TropJap	TropJap	Indica	TropJap	TropJap	M	TropJap	TropJap	TropJap	M	TropJap	Indica	M	M	TropJap	Indica	TropJap	TropJap	M	TropJap	TropJap	TropJap	Nivara	TropJap	M	M	M	Nivara	Indica	Indica	Nivara	Aus	Aromatic	Indica	Indica	TropJap	TropJap	Nivara:73.0:Rufipogon:65.0	Aromatic	Indica	Aus:67.0:Nivara:63.0
Chr1	23101382	23103210	M	M	Indica:86.0:TropJap:76.0	Indica	Indica:82.0:TropJap:78.0	Indica:82.0:TropJap:78.0	Indica:82.0:TropJap:78.0	Indica:82.0:TropJap:78.0	Indica	Indica:82.0:TropJap:78.0	Indica	M	Indica:82.0:TropJap:76.0	Indica:82.0:TropJap:78.0	Indica:82.0:TropJap:78.0	M	Indica:82.0:TropJap:78.0	Indica	M	M	Indica:82.0:TropJap:78.0	Indica	M	Indica:82.0:TropJap:78.0	M	M	Indica:76.0:TropJap:76.0	M	Aus:84.0:Nivara:82.0	Indica:82.0:TropJap:78.0	M	M	M	Nivara:85.0:Aus:77.0	Indica	Indica	Aus:82.0:Nivara:82.0	Aus	Aromatic	Indica	M	Indica:82.0:TropJap:78.0	Indica:82.0:TropJap:78.0	Aus:80.0:Nivara:75.0	Aromatic	Indica	Aus:84.0:Nivara:83.0
Chr1	23103211	23108857	M	TropJap	Aus:57.0:TempJap:57.0	Aus	TropJap	TropJap	TropJap	TropJap	Aus	TropJap	TropJap	M	TropJap	TropJap	TropJap	M	TropJap	Aus	M	M	TropJap	Aus	TropJap	TropJap	M	M	TropJap	M	Nivara	TropJap	M	M	M	Nivara	Indica:65.0:TropJap:62.0	Aus	Nivara	Aus	Aromatic	Aus	Nivara	TropJap	TropJap	Nivara:79.0:Aromatic:69.0	Aromatic	Aus	M
Chr1	23109043	23183130	M	TropJap	M	Rufipogon:67.0:Indica:60.0	TropJap	TropJap	TropJap	TropJap	Rufipogon:67.0:Indica:60.0	TropJap	M	Aus:62.0:Indica:54.0	TropJap	TropJap	TropJap	M	TropJap	Indica	M	M	TropJap	Rufipogon:67.0:Indica:60.0	M	TropJap	M	M	M	M	Aus:76.0:Indica:68.0	TropJap	M	M	M	Indica:82.0:Nivara:79.0	Indica	Indica	Aus:76.0:Indica:68.0	Aus	Aromatic	Indica	Nivara:70.0:Indica:65.0	TropJap	TropJap	Rufipogon	Aromatic	Indica	Rufipogon:52.0:Indica:51.0
Chr1	23183180	23202180	M	TropJap	TropJap	TropJap	TropJap	TropJap	TropJap	TropJap	TropJap	TropJap	M	Nivara:71.0:Indica:69.0	TropJap	TropJap	TropJap	M	TropJap	Nivara:88.0:Indica:86.0	M	TempJap:55.0:Rufipogon:54.0	TropJap	TropJap	M	TropJap	M	M	TropJap	M	Nivara:88.0:Indica:86.0	TropJap	M	M	M	Indica:67.0:Nivara:67.0	Indica:98.0:Nivara:96.0	Nivara:88.0:Indica:86.0	Nivara:88.0:Indica:86.0	Aus	Aromatic	Nivara:88.0:Indica:86.0	Indica:85.0:Nivara:83.0	TropJap	TempJap:84.0:TropJap:84.0	Rufipogon:65.0:TempJap:59.0	Aus	Nivara:86.0:Indica:84.0	Aus:60.0:TempJap:55.0
Chr1	23202426	23218242	M	M	TropJap	TropJap	TropJap	TropJap	TropJap	TropJap	TropJap	TropJap	M	Nivara:86.0:Indica:80.0	TropJap	TropJap	TropJap	M	TropJap	Nivara:96.0:Indica:90.0	M	M	TropJap	TropJap	M	TropJap	TropJap	TropJap	TropJap	M	Nivara:96.0:Indica:90.0	TropJap	M	M	M	Nivara:76.0:Rufipogon:73.0	Indica:94.0:Nivara:94.0	Nivara:96.0:Indica:90.0	Nivara:96.0:Indica:90.0	Aus	Aromatic	Nivara:96.0:Indica:90.0	Nivara:91.0:Indica:84.0	TropJap	TropJap:84.0:TempJap:77.0	Rufipogon	Aus	Nivara:94.0:Indica:88.0	L
Chr1	23218413	23227278	M	M	TropJap:86.0:TempJap:76.0	TropJap:86.0:TempJap:76.0	TropJap:86.0:TempJap:76.0	TropJap	TropJap:86.0:TempJap:76.0	TropJap:86.0:TempJap:76.0	TropJap:86.0:TempJap:76.0	TempJap	TempJap	Aromatic:64.0:Nivara:57.0	TropJap	TropJap:86.0:TempJap:76.0	TropJap:86.0:TempJap:76.0	M	TropJap:86.0:TempJap:76.0	Aromatic	M	M	TropJap:86.0:TempJap:76.0	TropJap:84.0:TempJap:74.0	M	TropJap:86.0:TempJap:76.0	M	M	TropJap:74.0:TempJap:64.0	M	Aromatic	TropJap:86.0:TempJap:76.0	M	M	M	Rufipogon:78.0:Nivara:76.0	Indica	Aromatic	Aromatic	Aus	Aromatic	Aromatic	Nivara	TropJap:86.0:TempJap:76.0	TempJap	Nivara:78.0:Indica:71.0	Aus	Aromatic	Rufipogon:58.0:TempJap:58.0
Chr1	23227351	23242397	M	TropJap	TropJap	TropJap	TropJap	TropJap	TropJap	TropJap	TropJap	TempJap:87.0:TropJap:86.0	M	Indica	TropJap	TropJap	TropJap	M	TropJap	Indica	M	M	TropJap	TropJap	M	TropJap	TropJap	M	M	M	Indica	TropJap	M	M	TropJap	Nivara:79.0:Indica:76.0	Indica	Indica	Indica	Aus	Aromatic	Indica	Rufipogon:76.0:Nivara:71.0	TropJap	TropJap:88.0:TempJap:87.0	Rufipogon:74.0:Nivara:66.0	Aus	Indica	Rufipogon:62.0:TempJap:62.0
Chr1	23242464	23316577	M	TropJap	TropJap	TropJap	TropJap	TropJap	TropJap	TropJap	TropJap:81.0:TempJap:75.0	Indica	Indica	Nivara:70.0:Rufipogon:65.0	TropJap	TropJap	TropJap	M	TropJap	Nivara	M	TropJap:67.0:Rufipogon:65.0	TropJap	TempJap:79.0:Rufipogon:69.0	M	TropJap	TropJap	M	M	M	Nivara	TropJap	M	M	M	Rufipogon:74.0:TempJap:73.0	Indica	Nivara:83.0:Aromatic:78.0	Nivara	Aus	Aromatic	Nivara:80.0:Aromatic:76.0	Indica:60.0:Rufipogon:59.0	TropJap	TropJap	Rufipogon:75.0:Indica:66.0	Aus	Nivara:76.0:Rufipogon:67.0	Aus:65.0:TempJap:65.0
Chr1	23318323	23326555	M	TropJap	TropJap	TropJap	TropJap	TropJap	TropJap	TropJap	TropJap:73.0:Rufipogon:69.0	Indica	Indica	Rufipogon:72.0:TempJap:70.0	TropJap	TropJap	TropJap	M	TropJap	Rufipogon:72.0:TempJap:72.0	M	TropJap:77.0:Rufipogon:71.0	TropJap	Indica:82.0:Nivara:77.0	M	TropJap	TropJap	M	M	TropJap	Rufipogon:72.0:TempJap:72.0	TropJap	M	M	TropJap	TempJap:76.0:Nivara:67.0	Indica	Aromatic	TempJap:69.0:Rufipogon:68.0	Aus	Aromatic	Aromatic	Indica:74.0:Nivara:72.0	TropJap	TropJap	Rufipogon:71.0:Nivara:67.0	Aus	TempJap:69.0:Rufipogon:68.0	M
Chr1	23326578	23337991	M	M	TropJap	TropJap	TropJap	TropJap	TropJap	TropJap	Rufipogon:81.0:TropJap:71.0	Indica	Indica	TempJap:58.0:Nivara:53.0	TropJap	TropJap	TropJap	M	TropJap	TempJap	M	Rufipogon:67.0:TempJap:64.0	TropJap	Nivara	M	TropJap	TropJap	M	TropJap	M	TempJap	TropJap	M	M	M	Rufipogon:80.0:TempJap:72.0	Indica	Aromatic:86.0:Indica:82.0	TempJap	Aus	Aromatic	Aromatic:84.0:Indica:84.0	Nivara:87.0:Indica:83.0	TropJap	TropJap	Rufipogon	Aus	TempJap	Aus:68.0:Rufipogon:66.0
Chr1	23338097	23342867	M	TropJap	TropJap	TropJap	TropJap	TropJap	TropJap	TropJap	TropJap:72.0:Rufipogon:65.0	Indica	Indica	Indica:76.0:Nivara:73.0	TropJap	TropJap:90.0:Rufipogon:81.0	TropJap	M	TropJap	Indica:78.0:Nivara:75.0	Indica:58.0:TempJap:57.0	TropJap:74.0:Rufipogon:68.0	TropJap	Indica:59.0:TempJap:49.0	M	TropJap	TropJap	TropJap	M	M	Indica:76.0:Nivara:73.0	TropJap	M	M	M	TempJap:79.0:Nivara:70.0	Indica	Nivara:70.0:Indica:66.0	Indica:76.0:Nivara:73.0	Aus	Aromatic	Nivara:73.0:Indica:72.0	TempJap:74.0:Indica:73.0	TropJap	TropJap	M	Aus	Indica:72.0:Nivara:66.0	Aus
Chr1	23342968	23396424	M	TropJap	TropJap	TropJap	TropJap	TropJap	TropJap	TropJap	TropJap	Indica	M	M	TropJap	TropJap	TropJap	M	TropJap	Indica	M	M	TropJap	TropJap	M	TropJap	M	M	TropJap	M	Indica	TropJap	M	M	TropJap	Nivara:60.0:TempJap:56.0	Indica	TropJap:74.0:Nivara:73.0	Indica	Aus	Aromatic	Nivara:77.0:TropJap:74.0	M	TropJap	TropJap	M	Aus	Indica	TempJap:50.0:TropJap:46.0
Chr1	23396474	23398268	M	TropJap	TropJap	TropJap	TropJap	TropJap	TropJap	TropJap	TropJap	Indica:84.0:Aromatic:76.0	Indica:84.0:Aromatic:78.0	Indica:78.0:Aromatic:72.0	TropJap	TropJap	TropJap	TropJap	TropJap	Indica:92.0:Aromatic:86.0	M	M	TropJap	TropJap	M	TropJap	TropJap	TropJap	M	TropJap	Indica:88.0:Aromatic:82.0	TropJap	M	M	TropJap	M	Indica:76.0:Aromatic:72.0	TropJap:88.0:Nivara:80.0	Indica:84.0:Aromatic:78.0	Aus	Aromatic	TropJap:74.0:Nivara:70.0	M	TropJap	TropJap	M	Aus	M	M
Chr1	23398283	23402325	M	TropJap:76.0:Nivara:66.0	TropJap:90.0:Nivara:82.0	TropJap:90.0:Nivara:82.0	TropJap:90.0:Nivara:82.0	TropJap:90.0:Nivara:82.0	TropJap:88.0:Nivara:80.0	TropJap:90.0:Nivara:82.0	TropJap:85.0:Nivara:83.0	Indica:89.0:Aromatic:80.0	Indica	Indica	TropJap:88.0:Nivara:80.0	TropJap:90.0:Nivara:82.0	TropJap:90.0:Nivara:82.0	M	TropJap:90.0:Nivara:82.0	Indica	M	M	TropJap:90.0:Nivara:80.0	Nivara:90.0:TropJap:82.0	TropJap	TropJap:90.0:Nivara:82.0	TropJap	M	TropJap:76.0:Nivara:68.0	M	Indica	TropJap:90.0:Nivara:82.0	M	M	M	M	Indica:89.0:Aromatic:80.0	Nivara:82.0:TropJap:82.0	Indica	Aus	Aromatic	Nivara:82.0:TropJap:76.0	M	TropJap:90.0:Nivara:82.0	TropJap:90.0:Nivara:82.0	TempJap:60.0:Rufipogon:59.0	Aus	Indica	M
Chr1	23402487	23405063	M	TropJap	TropJap	TropJap	TropJap	TropJap	TropJap	TropJap	TropJap:93.0:Nivara:91.0	Indica	Indica	M	TropJap	TropJap	TropJap	M	TropJap	Aromatic:82.0:Indica:81.0	M	L	TropJap	Nivara	TropJap	TropJap	TropJap	TropJap	TropJap	TropJap	Aromatic:82.0:Aus:78.0	TropJap	M	M	M	Nivara:63.0:TempJap:61.0	Indica	Nivara	Aromatic:84.0:Aus:80.0	Aus	Aromatic	Nivara	M	TropJap	TropJap	Rufipogon:62.0:TempJap:62.0	Aus	Aromatic:84.0:Aus:80.0	Aus:58.0:TempJap:58.0
Chr1	23405094	23413803	M	M	TropJap	TropJap	TropJap	TropJap	TropJap	TropJap	M	Indica	Indica	M	TropJap	TropJap	TropJap	M	TropJap	Indica:78.0:Aromatic:74.0	M	M	TropJap	Nivara:91.0:TempJap:83.0	M	TropJap	M	M	TropJap	M	Indica:73.0:Aromatic:72.0	TropJap	M	M	M	TempJap:77.0:Nivara:76.0	Indica	TempJap	Indica:78.0:Aromatic:74.0	Aus	Aromatic	TempJap	Nivara:75.0:TempJap:75.0	TropJap	TropJap	M	Aus	Indica:76.0:Aromatic:72.0	Aus:71.0:Nivara:71.0
Chr1	23413833	23555063	M	M	TropJap	TropJap	TropJap	TropJap	TropJap	TropJap	TempJap:74.0:TropJap:68.0	Nivara	Nivara	Nivara	TropJap	TropJap	TropJap	M	TropJap	Nivara	M	Nivara:65.0:TempJap:63.0	TropJap	TempJap:94.0:Nivara:90.0	M	TropJap	TropJap	M	M	M	Nivara	TropJap	M	M	M	TempJap:69.0:Indica:68.0	Nivara	Nivara:88.0:TempJap:83.0	Nivara	Aus:98.0:Aromatic:88.0	Nivara	Nivara:88.0:TempJap:83.0	Indica:70.0:TempJap:69.0	TropJap	TropJap	M	Aus:98.0:Aromatic:88.0	Nivara	Indica:63.0:TempJap:63.0
Chr1	23555064	23723545	M	M	TropJap	Rufipogon:54.0:TempJap:47.0	TropJap	TropJap	TropJap	TropJap	Rufipogon:55.0:TempJap:54.0	Nivara	M	Nivara	TropJap	TropJap	TropJap	M	Rufipogon:54.0:TempJap:47.0	TempJap:75.0:Nivara:74.0	M	M	TropJap	TempJap:89.0:Indica:80.0	M	TropJap	M	M	M	M	Nivara	TropJap	M	M	M	TempJap	Nivara	Nivara	Nivara	Aromatic:84.0:Aus:80.0	Nivara	Rufipogon:64.0:TempJap:63.0	Indica:79.0:Rufipogon:76.0	Rufipogon:54.0:TempJap:47.0	Rufipogon:94.0:TempJap:91.0	Rufipogon:74.0:TempJap:71.0	Aromatic:80.0:Aus:76.0	Nivara	TempJap:68.0:Indica:64.0
Chr1	23723555	23735139	M	TropJap	M	TempJap	TropJap	TropJap	TropJap	TropJap	M	TropJap	M	TropJap	TropJap	TropJap	TropJap	M	TempJap	Rufipogon:83.0:Indica:79.0	M	TropJap	TropJap	TempJap	M	TropJap	M	TropJap	M	M	TropJap	TropJap	M	Indica	M	Indica:76.0:Nivara:76.0	TropJap	TropJap	TropJap	Aromatic:100.0:Aus:96.0	TropJap	TempJap	Rufipogon:85.0:Indica:83.0	TempJap	TempJap	Nivara:84.0:Rufipogon:76.0	TempJap	TropJap	TempJap:67.0:Rufipogon:61.0
Chr1	23735183	23745830	M	M	M	TempJap	TropJap:88.0:Nivara:78.0	TropJap:90.0:Nivara:80.0	TropJap:90.0:Nivara:80.0	TropJap:90.0:Nivara:80.0	M	TropJap:86.0:Nivara:84.0	Nivara:75.0:TropJap:75.0	TropJap:78.0:Nivara:76.0	TropJap	TropJap	TropJap:90.0:Nivara:80.0	M	TempJap	Rufipogon	M	TropJap:84.0:Nivara:82.0	TropJap	TempJap	M	TropJap:90.0:Nivara:80.0	M	M	TropJap:76.0:Nivara:72.0	M	Nivara:88.0:TropJap:82.0	TropJap:90.0:Nivara:80.0	M	M	M	M	TropJap:86.0:Nivara:84.0	Nivara:86.0:TropJap:80.0	Nivara:88.0:TropJap:80.0	Aromatic:100.0:Aus:100.0	TropJap:90.0:Nivara:80.0	TempJap	Rufipogon:72.0:Indica:71.0	TempJap	Rufipogon	Rufipogon	TempJap	Nivara:86.0:TropJap:80.0	TempJap:56.0:Nivara:53.0
Chr1	23745955	23759875	M	M	M	TempJap	TropJap:84.0:Nivara:78.0	TropJap:84.0:Nivara:78.0	TropJap:84.0:Nivara:78.0	TropJap:84.0:Nivara:78.0	M	Nivara:78.0:Aus:72.0	Indica:76.0:Nivara:66.0	TropJap:74.0:Nivara:64.0	TropJap:78.0:Nivara:70.0	TropJap	TropJap:84.0:Nivara:78.0	M	TempJap	Nivara	M	TropJap:84.0:Nivara:78.0	TropJap:84.0:Nivara:78.0	TempJap	M	TropJap:82.0:Nivara:76.0	M	M	TropJap:74.0:Nivara:70.0	M	TropJap:80.0:Nivara:74.0	TropJap:84.0:Nivara:78.0	M	M	M	Aus:73.0:Nivara:73.0	Nivara:76.0:Aus:70.0	TropJap:82.0:Nivara:76.0	TropJap:84.0:Nivara:78.0	Aromatic:100.0:Aus:96.0	TropJap:82.0:Nivara:76.0	TempJap	Nivara:80.0:Indica:71.0	TempJap	Rufipogon	Rufipogon:84.0:Nivara:78.0	TempJap	TropJap:82.0:Nivara:74.0	M
Chr1	23759939	23848038	M	TropJap	M	TempJap	TropJap	TropJap	TropJap	TropJap	TempJap:66.0:TropJap:61.0	Indica	Indica	Nivara:72.0:TropJap:62.0	TropJap	TropJap	TropJap	TropJap	Aromatic:50.0:Aus:48.0	Nivara	Indica	M	TropJap	TempJap	TropJap	TropJap	M	TropJap	M	TropJap	Nivara:80.0:TropJap:70.0	TropJap	M	M	M	M	Indica	Nivara:80.0:TropJap:70.0	Nivara:80.0:TropJap:70.0	Aromatic:98.0:Aus:96.0	TropJap	L	Rufipogon:68.0:Indica:59.0	Aromatic:50.0:Aus:48.0	TempJap	Rufipogon	Nivara:56.0:TempJap:48.0	Nivara:76.0:TropJap:66.0	M
Chr1	23848117	23852653	M	M	M	Rufipogon:100.0:TempJap:100.0	Aromatic:100.0:Aus:100.0	Aromatic:100.0:Aus:100.0	Aromatic:100.0:Aus:100.0	Aromatic:100.0:Aus:100.0	M	Aromatic:100.0:Aus:100.0	M	Aromatic:92.0:Aus:92.0	Aromatic:98.0:Aus:98.0	Aromatic:96.0:Aus:96.0	Aromatic:100.0:Aus:100.0	M	Aromatic:100.0:Aus:100.0	Aromatic:96.0:Aus:96.0	Rufipogon:94.0:TempJap:94.0	Aromatic:100.0:Aus:100.0	Aromatic:100.0:Aus:100.0	Rufipogon:100.0:TempJap:100.0	M	Aromatic:100.0:Aus:100.0	M	M	M	M	Aromatic:100.0:Aus:100.0	Aromatic:100.0:Aus:100.0	M	Rufipogon:90.0:TempJap:90.0	M	M	Aromatic:100.0:Aus:100.0	Aromatic:100.0:Aus:100.0	Aromatic:100.0:Aus:100.0	Aromatic:100.0:Aus:100.0	Rufipogon:100.0:TempJap:100.0	Aromatic:98.0:Aus:98.0	Rufipogon:94.0:TempJap:94.0	Aromatic:100.0:Aus:100.0	Rufipogon:100.0:TempJap:100.0	Rufipogon:64.0:TempJap:64.0	Aromatic:98.0:Aus:98.0	Aromatic:98.0:Aus:98.0	L
Chr1	23852688	23862104	M	M	M	Rufipogon:100.0:TempJap:100.0	Aus:100.0:Nivara:100.0	Aus:96.0:Nivara:96.0	Aus:100.0:Nivara:100.0	Aus:100.0:Nivara:100.0	M	Aus:100.0:Nivara:100.0	M	M	Aus:94.0:Nivara:94.0	Aromatic:88.0:Aus:88.0	Aus:100.0:Nivara:100.0	M	Aus:100.0:Nivara:100.0	Aus:98.0:Nivara:98.0	M	Aus:100.0:Nivara:100.0	Aus:98.0:Nivara:98.0	Rufipogon:100.0:TempJap:100.0	M	Aus:100.0:Nivara:100.0	M	M	Aromatic:84.0:Aus:84.0	M	Aus:98.0:Nivara:98.0	Aus:100.0:Nivara:100.0	M	M	M	M	Aus:100.0:Nivara:100.0	Aus:100.0:Nivara:100.0	Aus:98.0:Nivara:98.0	Aus:100.0:Nivara:100.0	Rufipogon:98.0:TempJap:98.0	Aus:100.0:Nivara:100.0	Rufipogon:100.0:TempJap:100.0	Aus:100.0:Nivara:100.0	Rufipogon:100.0:TempJap:100.0	L	Aus:98.0:Nivara:98.0	Aus:100.0:Nivara:100.0	L
Chr1	23923578	23952581	M	M	M	Rufipogon:98.0:TempJap:98.0	TropJap	TropJap	TropJap	TropJap	M	Nivara	M	Nivara	TropJap	TropJap	TropJap	M	Nivara	Nivara	M	Nivara	TropJap	Rufipogon:96.0:TempJap:96.0	M	TropJap	M	M	TropJap	M	Nivara	TropJap	M	M	M	Nivara:65.0:Aus:62.0	Nivara	Nivara	Nivara	Aus:96.0:Aromatic:94.0	Rufipogon:98.0:TempJap:98.0	TropJap	Rufipogon:87.0:TempJap:86.0	TropJap	Rufipogon:98.0:TempJap:98.0	Rufipogon:79.0:Indica:78.0	Aromatic:96.0:Aus:96.0	Nivara	M
Chr1	23952832	23966974	M	M	M	Rufipogon:99.0:TempJap:99.0	TropJap	TropJap	TropJap	TropJap	M	Nivara	M	M	TropJap	TropJap	TropJap	M	Nivara	Nivara	M	Nivara	TropJap	Rufipogon:95.0:TempJap:95.0	M	TropJap	M	M	TropJap	M	Nivara	TropJap	M	M	M	Aromatic:63.0:Aus:62.0	Nivara	Nivara	Nivara	Aromatic:100.0:Aus:98.0	Rufipogon:95.0:TempJap:95.0	TropJap	Rufipogon:75.0:TempJap:75.0	TropJap	Rufipogon:99.0:TempJap:99.0	Indica:79.0:Rufipogon:79.0	Aromatic:98.0:Aus:96.0	Nivara	M
Chr1	23967650	24117023	M	Nivara:61.0:TropJap:53.0	M	TempJap	Nivara	Nivara	Nivara	Nivara	M	Nivara	Nivara	Nivara	TropJap:62.0:Nivara:60.0	Nivara	Nivara:66.0:TropJap:62.0	M	Nivara	Nivara	M	Nivara	Nivara:60.0:TropJap:60.0	TempJap	M	Nivara	M	M	M	M	Nivara	Nivara:72.0:TropJap:62.0	M	M	M	Indica:60.0:Nivara:58.0	Indica	Nivara	Nivara	Aus	TempJap	Nivara:63.0:TropJap:62.0	Nivara:74.0:Indica:70.0	Nivara:65.0:TropJap:62.0	TempJap	Rufipogon:70.0:Indica:63.0	Aus	M	M
Chr1	24117101	24124973	M	TropJap	M	TempJap:96.0:Aromatic:92.0	TropJap	TropJap	TropJap	TropJap	M	Rufipogon:79.0:Nivara:77.0	Nivara:77.0:Rufipogon:73.0	Nivara:62.0:Rufipogon:57.0	TropJap	TropJap	TropJap	M	Nivara:73.0:Rufipogon:63.0	TempJap:56.0:Aromatic:52.0	Indica	TropJap	TropJap	Aromatic:96.0:TempJap:96.0	M	TropJap	M	M	TropJap	M	Nivara	TropJap	M	M	M	Nivara:86.0:Rufipogon:81.0	Indica:93.0:Rufipogon:85.0	Nivara	Nivara:71.0:Rufipogon:61.0	Aus	Aromatic:100.0:TempJap:92.0	TropJap	Nivara	TropJap	TempJap:96.0:Aromatic:92.0	Rufipogon:91.0:Indica:83.0	Aus	Nivara	M
Chr1	24125017	24131222	M	TropJap	M	Aromatic:100.0:TempJap:98.0	TropJap	TropJap	TropJap	TropJap	M	Rufipogon:79.0:Indica:75.0	Indica:75.0:Rufipogon:75.0	Nivara	TropJap	TropJap	TropJap	M	Nivara	Aromatic:100.0:TempJap:98.0	M	M	TropJap	Aromatic:100.0:TempJap:98.0	M	TropJap	M	M	TropJap	M	Nivara	TropJap	M	M	M	Nivara:59.0:Rufipogon:57.0	Indica	Nivara	Nivara	Aus	Aromatic:96.0:TempJap:94.0	TropJap	Nivara	TropJap	Aromatic:100.0:TempJap:98.0	Indica:70.0:Rufipogon:70.0	Aus	Nivara	M
Chr1	24131247	24158607	M	M	M	Aromatic:100.0:TempJap:100.0	TropJap	TropJap	TropJap	TropJap	Aromatic:55.0:TempJap:55.0	Rufipogon:92.0:Indica:87.0	Rufipogon:90.0:Indica:85.0	Nivara	TropJap	TropJap	TropJap	M	Nivara	Aromatic:100.0:TempJap:100.0	M	Nivara:67.0:Rufipogon:64.0	TropJap	Aromatic:94.0:TempJap:94.0	M	TropJap	M	M	M	M	Nivara	TropJap	M	M	TropJap	Rufipogon:82.0:Indica:76.0	Indica	Nivara	Nivara	Aus	Aromatic:98.0:TempJap:98.0	TropJap	Nivara	TropJap	Aromatic:100.0:TempJap:100.0	Rufipogon:73.0:Indica:68.0	Aus	Nivara	Aromatic:60.0:Aus:60.0
Chr1	24158668	24237281	M	TropJap	M	TempJap:98.0:Aromatic:96.0	TropJap	TropJap	TropJap	TropJap	M	Indica	Indica	Nivara	TropJap	TropJap	TropJap	M	Nivara	TempJap:98.0:Aromatic:96.0	M	Nivara:77.0:TropJap:71.0	TropJap	TempJap:98.0:Aromatic:96.0	M	TropJap	M	M	M	M	Nivara	TropJap	M	M	M	Rufipogon:83.0:Nivara:74.0	Rufipogon:75.0:Nivara:68.0	Nivara	Nivara	Aus	TempJap:98.0:Aromatic:96.0	TropJap	Nivara:90.0:Rufipogon:90.0	TropJap	TempJap:98.0:Aromatic:96.0	Rufipogon	Aus	Nivara	Aus:65.0:Rufipogon:65.0
Chr1	24250058	24274116	M	M	M	Aromatic:100.0:TempJap:96.0	Nivara:86.0:TropJap:76.0	Nivara	Nivara	Nivara	M	Indica	Indica	Nivara:80.0:Aus:72.0	Nivara:82.0:TropJap:74.0	Nivara:80.0:TropJap:72.0	Nivara	M	Nivara	Aromatic:100.0:TempJap:96.0	M	Nivara	Nivara:80.0:TropJap:72.0	Aromatic:100.0:TempJap:96.0	M	Nivara:84.0:TropJap:76.0	M	M	Nivara:72.0:TropJap:66.0	M	Nivara	Nivara	M	M	M	Nivara	Indica	Nivara	Nivara	Aus	Aromatic:100.0:TempJap:96.0	Nivara:82.0:TropJap:76.0	Aus:90.0:Nivara:90.0	Nivara	Aromatic:98.0:TempJap:96.0	Rufipogon	Aus	Nivara	Aromatic:56.0:Aus:56.0
Chr1	24274154	24286824	M	TropJap	M	Aromatic:100.0:TempJap:100.0	TropJap	TropJap	TropJap	TropJap	Aromatic:67.0:TempJap:67.0	Indica	Indica	Nivara:92.0:Rufipogon:84.0	TropJap	TropJap	TropJap	M	Nivara:100.0:Rufipogon:91.0	Aromatic:100.0:TempJap:100.0	M	Nivara:86.0:TropJap:82.0	TropJap	Aromatic:100.0:TempJap:100.0	M	TropJap	M	M	M	M	Nivara:100.0:Rufipogon:91.0	TropJap	M	M	M	Nivara:90.0:Rufipogon:89.0	Indica	Nivara:100.0:Rufipogon:91.0	Nivara:98.0:Rufipogon:89.0	Aus	Aromatic:100.0:TempJap:100.0	TropJap	Nivara:91.0:Aus:87.0	TropJap	Aromatic:100.0:TempJap:100.0	Nivara:100.0:Rufipogon:91.0	Aus	Nivara:98.0:Rufipogon:89.0	Aromatic:64.0:Aus:64.0
Chr1	24286830	24292245	M	M	M	Aromatic:100.0:TempJap:100.0	Nivara:86.0:Aus:78.0	Nivara:86.0:Aus:78.0	Nivara:86.0:Aus:78.0	Nivara:86.0:Aus:78.0	M	Indica	Indica	Nivara:74.0:Rufipogon:69.0	Nivara:82.0:Aus:72.0	Nivara:80.0:Aus:72.0	Nivara:88.0:Aus:78.0	M	Nivara:92.0:Rufipogon:83.0	Aromatic:100.0:TempJap:100.0	M	Nivara	Nivara:82.0:Aus:74.0	Aromatic:96.0:TempJap:96.0	M	Nivara:88.0:Aus:78.0	M	M	Nivara:74.0:Aus:70.0	M	Nivara:90.0:Rufipogon:82.0	Nivara:88.0:Aus:78.0	M	M	M	Nivara:81.0:Rufipogon:71.0	Indica	Nivara	Nivara:90.0:Rufipogon:82.0	Aus	Aromatic:100.0:TempJap:100.0	Nivara:88.0:Aus:78.0	Aus:86.0:Nivara:84.0	Nivara:86.0:Aus:78.0	Aromatic:100.0:TempJap:100.0	Nivara:92.0:Rufipogon:83.0	Aus	Nivara:92.0:Rufipogon:83.0	M
Chr1	24295119	24307034	M	M	M	Aromatic:100.0:TempJap:100.0	TropJap	TropJap	TropJap	TropJap	Rufipogon:61.0:TropJap:60.0	Indica	Indica	Nivara:76.0:Rufipogon:73.0	TropJap	TropJap	TropJap	M	Nivara:88.0:Rufipogon:80.0	Aromatic:100.0:TempJap:100.0	M	Nivara:82.0:TropJap:78.0	TropJap	Aromatic:96.0:TempJap:96.0	M	TropJap	M	TropJap	TropJap:72.0:Nivara:62.0	M	Nivara:88.0:Rufipogon:80.0	TropJap	M	M	M	Nivara:74.0:Rufipogon:71.0	Indica	Nivara:88.0:Rufipogon:80.0	Nivara:88.0:Rufipogon:80.0	Aus	Aromatic:100.0:TempJap:100.0	TropJap	Nivara	TropJap	Aromatic:100.0:TempJap:100.0	Nivara:84.0:Rufipogon:78.0	Aus	Nivara:86.0:Rufipogon:78.0	Aromatic:63.0:Aus:63.0
Chr1	24307129	24319176	M	M	M	Aromatic:94.0:TempJap:90.0	TropJap	TropJap	TropJap	TropJap	M	Indica	Indica	Indica:68.0:Nivara:68.0	TropJap	TropJap	TropJap	M	Indica:76.0:Nivara:76.0	Aromatic:100.0:TempJap:96.0	M	TropJap:75.0:Indica:65.0	TropJap	Aromatic:96.0:TempJap:94.0	M	TropJap	M	M	M	M	Indica:76.0:Nivara:76.0	TropJap	M	M	M	Indica:67.0:Nivara:64.0	Indica	Indica:78.0:Nivara:74.0	Indica:76.0:Nivara:70.0	Aus	Aromatic:98.0:TempJap:94.0	TropJap	Indica	TropJap	Aromatic:98.0:TempJap:96.0	Nivara:75.0:Indica:69.0	Aus	Indica:76.0:Nivara:70.0	M
Chr1	24319206	24337917	M	M	Aromatic:71.0:TempJap:71.0	Aromatic:100.0:TempJap:100.0	TropJap	TropJap	TropJap	TropJap	Aromatic:68.0:TempJap:68.0	Indica	Indica	Nivara	TropJap	TropJap	TropJap	M	Nivara	Aromatic:100.0:TempJap:100.0	M	Nivara:79.0:TropJap:76.0	TropJap	Aromatic:100.0:TempJap:100.0	M	TropJap	M	M	M	M	Nivara	TropJap	M	M	M	Nivara:84.0:Rufipogon:81.0	Indica	Nivara	Nivara	Aus	Aromatic:100.0:TempJap:100.0	TropJap	Indica	TropJap	Aromatic:100.0:TempJap:100.0	Nivara:74.0:Rufipogon:68.0	Aus	Nivara	M
Chr1	24337936	24375983	M	M	M	Aromatic:100.0:TempJap:90.0	TropJap	TropJap:62.0:Nivara:58.0	TropJap	TropJap	M	Indica	Indica	M	TropJap	TropJap	TropJap	M	Nivara:60.0:TropJap:60.0	Aromatic:100.0:TempJap:90.0	M	TropJap	TropJap	Aromatic:100.0:TempJap:90.0	M	TropJap	M	M	TropJap	M	Nivara:60.0:TropJap:60.0	TropJap	M	M	M	Indica:63.0:Nivara:61.0	Indica	TropJap:60.0:Nivara:58.0	TropJap:60.0:Nivara:56.0	Aus	Aromatic:96.0:TempJap:86.0	TropJap	Indica	TropJap	Aromatic:100.0:TempJap:90.0	Nivara	Aus	Nivara:56.0:TropJap:56.0	M
Chr1	24376275	24402768	M	TropJap	M	TempJap:98.0:Aromatic:92.0	TropJap	Nivara	TropJap	TropJap	M	Indica	Indica	TropJap	TropJap	TropJap	TropJap	M	Nivara	Aromatic:92.0:TempJap:90.0	M	TropJap:76.0:Nivara:75.0	TropJap	TempJap:98.0:Aromatic:92.0	M	TropJap	M	M	M	M	TropJap	TropJap	M	M	M	Indica:81.0:Nivara:76.0	Indica	Nivara	Nivara	Aus	Aromatic:98.0:TempJap:88.0	TropJap	Indica:86.0:Rufipogon:80.0	TropJap	TempJap:96.0:Aromatic:90.0	Rufipogon	Aus	Nivara	TempJap:56.0:Aus:54.0
Chr1	24402786	24414058	M	M	M	TempJap:93.0:Aromatic:89.0	TropJap	Nivara	TropJap	TropJap	M	Nivara	Nivara	M	TropJap	TropJap	TropJap	M	Nivara	Nivara	M	M	TropJap	TempJap	M	TropJap	M	M	M	M	TropJap	TropJap	M	M	M	Indica:79.0:Nivara:79.0	Indica	Nivara	Nivara	Aus	Aromatic	TropJap	Indica:70.0:Nivara:70.0	TropJap	TempJap	Rufipogon:74.0:Nivara:64.0	TempJap	Nivara	TempJap:69.0:Aus:62.0
Chr1	24414151	24435152	M	TropJap	M	Aromatic:98.0:TempJap:93.0	TropJap	Aus	TropJap	TropJap	Rufipogon:57.0:TropJap:55.0	Indica	Indica	TropJap	TropJap	TropJap	TropJap	M	Aus	Aus	M	Aus:77.0:Nivara:75.0	TropJap	Aromatic:96.0:TempJap:91.0	M	TropJap	M	M	TropJap	M	TropJap	TropJap	M	M	M	Indica:87.0:Nivara:85.0	Indica	Aus	Aus	Aus	Aromatic:98.0:TempJap:93.0	TropJap	Nivara:83.0:Indica:79.0	TropJap	Aromatic:100.0:TempJap:95.0	Nivara:70.0:Rufipogon:67.0	TempJap	Aus	M
Chr1	24435280	24443789	M	M	M	Aromatic:100.0:TempJap:95.0	TropJap	Aus	TropJap	TropJap	M	Nivara:80.0:Indica:76.0	Nivara:82.0:Indica:74.0	M	TropJap	TropJap	TropJap	M	Aus	Aus	M	M	TropJap	Aromatic:94.0:TempJap:89.0	M	TropJap	M	M	M	M	TropJap	TropJap	M	M	M	Indica:89.0:Nivara:87.0	Indica:98.0:Nivara:88.0	Aus	Aus	Aus	Aromatic:100.0:TempJap:95.0	TropJap	Indica:81.0:Nivara:81.0	TropJap	Aromatic:100.0:TempJap:95.0	Rufipogon	TempJap:95.0:Aromatic:88.0	Aus	M
Chr1	24443951	24455581	M	TropJap	TempJap:66.0:Aromatic:62.0	TempJap:100.0:Aromatic:96.0	TropJap	Nivara:70.0:TropJap:70.0	TropJap	TropJap	TempJap:59.0:TropJap:56.0	Nivara	Nivara:74.0:TropJap:64.0	TropJap	TropJap	TropJap	TropJap	M	Aus:76.0:Nivara:76.0	Aus:76.0:Nivara:76.0	M	TropJap	TropJap	TempJap:96.0:Aromatic:92.0	M	TropJap	M	TropJap	M	M	TropJap	TropJap	M	M	M	Indica:87.0:Nivara:85.0	Indica	Aus:76.0:Nivara:76.0	Aus:76.0:Nivara:74.0	Aus	Aromatic:100.0:TempJap:96.0	TropJap	Indica:71.0:Nivara:71.0	TropJap	TempJap:100.0:Aromatic:96.0	Rufipogon	TempJap:96.0:Aromatic:92.0	Aus:76.0:Nivara:74.0	TempJap:62.0:Aus:60.0
Chr1	24455680	24464424	M	M	M	Aromatic:100.0:TempJap:93.0	TropJap	Nivara	TropJap	TropJap	Aromatic:59.0:TempJap:58.0	Nivara:93.0:Indica:86.0	Nivara:94.0:Indica:88.0	M	TropJap	TropJap	TropJap	M	Nivara	Nivara	M	M	TropJap	Aromatic:100.0:TempJap:93.0	M	TropJap	M	M	TropJap	M	TropJap	TropJap	M	M	M	Indica:97.0:Nivara:95.0	Indica:100.0:Nivara:90.0	Nivara	Nivara	Aus	Aromatic:100.0:TempJap:93.0	TropJap	Indica:74.0:Nivara:74.0	TropJap	Aromatic:100.0:TempJap:93.0	Rufipogon	TempJap:93.0:Aromatic:84.0	Nivara	Aus:60.0:Aromatic:57.0
Chr1	24464640	24475000	M	M	M	Aromatic:100.0:TempJap:99.0	TropJap:72.0:Nivara:62.0	Nivara:77.0:Indica:76.0	TropJap:72.0:Nivara:62.0	TropJap:72.0:Nivara:64.0	Aromatic:56.0:TempJap:56.0	Nivara	Nivara:78.0:Indica:74.0	TropJap:62.0:Nivara:57.0	TropJap:70.0:Nivara:60.0	TropJap:72.0:Nivara:64.0	TropJap:72.0:Nivara:64.0	M	Indica:80.0:Nivara:80.0	Nivara	M	Nivara:76.0:Indica:75.0	TropJap:72.0:Nivara:63.0	Aromatic:98.0:TempJap:97.0	M	TropJap:72.0:Nivara:62.0	M	M	TropJap	M	TropJap:72.0:Nivara:64.0	TropJap:72.0:Nivara:64.0	M	M	M	Indica:89.0:Nivara:86.0	Indica	Indica:78.0:Nivara:78.0	Indica:80.0:Nivara:80.0	Aus	Aromatic:100.0:TempJap:99.0	TropJap:72.0:Nivara:66.0	Indica:71.0:Nivara:70.0	TropJap:72.0:Nivara:64.0	Aromatic:100.0:TempJap:99.0	Rufipogon	TempJap:95.0:Aromatic:92.0	Indica:80.0:Nivara:80.0	Aus:54.0:TempJap:51.0
Chr1	24475162	24479568	M	TropJap	M	Aromatic:98.0:TempJap:96.0	TropJap	TropJap	TropJap	TropJap	Aromatic:61.0:TempJap:57.0	TropJap:68.0:Nivara:66.0	Rufipogon:62.0:TropJap:62.0	TropJap	TropJap	TropJap	TropJap	M	Nivara:68.0:TropJap:68.0	Aromatic:98.0:TempJap:96.0	Indica	TropJap	TropJap	Aromatic:98.0:TempJap:96.0	TropJap	TropJap	TropJap	TropJap	TropJap	M	TropJap	TropJap	M	M	M	Nivara:82.0:Indica:80.0	Indica	TropJap:64.0:Nivara:62.0	Nivara:66.0:TropJap:66.0	Aus	Aromatic:96.0:TempJap:92.0	TropJap	Nivara:81.0:Indica:80.0	TropJap	Aromatic:98.0:TempJap:96.0	Nivara	Aromatic:82.0:TempJap:80.0	Nivara:64.0:TropJap:64.0	Aromatic:67.0:Aus:67.0
Chr1	24479685	24501227	M	TropJap	M	Aromatic:100.0:TempJap:94.0	TropJap	TropJap	TropJap	TropJap	Aromatic:67.0:TempJap:63.0	TropJap	TropJap:56.0:Nivara:52.0	M	TropJap	TropJap	TropJap	M	TropJap	Aromatic:98.0:TempJap:94.0	M	TropJap	TropJap	Aromatic:98.0:TempJap:94.0	M	TropJap	TropJap	M	M	M	TropJap	TropJap	M	M	M	Nivara:79.0:Indica:75.0	Indica	TropJap	TropJap	Aus	Aromatic:98.0:TempJap:92.0	TropJap	Indica:70.0:Nivara:70.0	TropJap	Aromatic:96.0:TempJap:94.0	Rufipogon	Aromatic:88.0:TempJap:84.0	TropJap	M
Chr1	24501720	24584976	M	M	M	TempJap	TropJap	Nivara:80.0:Indica:71.0	TropJap	TropJap	Rufipogon:58.0:TempJap:56.0	Indica	Indica	TropJap	TropJap	TropJap	TropJap	M	Nivara:84.0:Indica:75.0	TempJap	M	TropJap:73.0:Nivara:71.0	TropJap	Indica	M	TropJap	M	M	TropJap	M	TropJap	TropJap	M	M	M	Indica:97.0:Nivara:93.0	Indica	Rufipogon	Nivara:82.0:Indica:73.0	Aus	TempJap	TropJap	Indica:76.0:Nivara:76.0	TropJap	TempJap	Rufipogon	TempJap	Nivara:84.0:Indica:75.0	M
Chr1	24585090	24596661	M	TropJap	M	TempJap	TropJap	Aus:75.0:Aromatic:67.0	TropJap	TropJap	M	Indica	Indica	TropJap	TropJap	TropJap	TropJap	M	Aus:79.0:Aromatic:70.0	TempJap	M	TropJap:57.0:Aus:55.0	TropJap	Indica	M	TropJap	TropJap	TropJap	M	M	TropJap	TropJap	M	M	M	Indica:85.0:Nivara:83.0	Indica	TempJap	Aus:77.0:Aromatic:70.0	Indica:88.0:Nivara:82.0	TempJap	TropJap	Nivara:72.0:Indica:70.0	TropJap	TempJap	Rufipogon	TempJap	Aus:77.0:Aromatic:71.0	Aromatic:76.0:Rufipogon:76.0
Chr1	24596807	24608798	M	M	M	TempJap	TropJap	Aus	TropJap	TropJap	M	Indica	Indica	TropJap	TropJap	TropJap	TropJap	M	Aus	TempJap	M	Aus:74.0:TropJap:68.0	TropJap	Indica	M	TropJap	M	M	TropJap	M	TropJap	TropJap	M	M	M	Indica:81.0:Nivara:80.0	Indica	TempJap	Aus	Aus	TempJap	TropJap	Indica:71.0:Nivara:64.0	TropJap	TempJap	Rufipogon	TempJap	Aus:70.0:Nivara:64.0	Rufipogon:63.0:Aromatic:62.0
Chr1	24608882	24619728	M	M	M	TempJap	Aus:77.0:Indica:76.0	Indica:66.0:Aus:64.0	TropJap:80.0:Indica:78.0	TropJap:78.0:Indica:76.0	M	Indica:98.0:Nivara:88.0	Indica:98.0:Nivara:88.0	M	TropJap:78.0:Indica:74.0	TropJap:80.0:Indica:78.0	TropJap:80.0:Indica:78.0	M	Indica:66.0:Aus:63.0	TempJap	M	Indica:73.0:Aus:68.0	TropJap:78.0:Indica:74.0	Indica	M	TropJap:80.0:Indica:78.0	TropJap:70.0:Indica:66.0	M	TropJap:64.0:Aus:60.0	M	TropJap:80.0:Indica:78.0	TropJap:80.0:Indica:78.0	M	M	M	Indica:96.0:Nivara:86.0	Indica:98.0:Nivara:88.0	TempJap	Indica:66.0:Aus:65.0	Aus	TempJap	TropJap:76.0:Indica:74.0	Nivara:73.0:Indica:71.0	TropJap:80.0:Indica:78.0	TempJap	Aromatic:57.0:Nivara:53.0	TempJap	Indica:64.0:Aus:62.0	M
Chr1	24620019	24759057	M	M	M	TempJap	TropJap	TropJap	TropJap	TropJap	M	Indica	Indica:91.0:Nivara:83.0	TropJap	TropJap	TropJap	TropJap	M	Nivara:55.0:Aromatic:53.0	TempJap	M	TropJap	TropJap	Indica	M	TropJap	TropJap	M	TropJap	M	TropJap	TropJap	M	M	M	Indica:74.0:Nivara:72.0	Indica	TempJap	Nivara:53.0:Indica:44.0	Aus	TempJap	TropJap	M	TropJap	TempJap	Rufipogon:63.0:Aromatic:62.0	TempJap	Nivara:55.0:Indica:46.0	TempJap:60.0:Aromatic:57.0
Chr1	24759501	24770257	M	M	M	TempJap	TropJap	TropJap	TropJap	TropJap	M	Indica:98.0:Nivara:92.0	Indica:90.0:Nivara:86.0	TropJap	TropJap	TropJap	TropJap	M	Nivara:98.0:Indica:92.0	TempJap	M	TropJap	TropJap	Indica:100.0:Nivara:94.0	M	TropJap	TropJap	M	M	M	TropJap	TropJap	M	M	M	Indica:90.0:Nivara:90.0	Indica:100.0:Nivara:94.0	TempJap	Nivara:92.0:Indica:90.0	Aus	TempJap	TropJap	Indica:71.0:Nivara:71.0	TropJap	TempJap	Rufipogon	TempJap	Nivara:90.0:Indica:88.0	M
Chr1	24770511	24843447	M	M	M	TempJap	TropJap	TropJap	TropJap	TropJap	M	Indica:95.0:Nivara:92.0	Indica:89.0:Nivara:86.0	TropJap	TropJap	TropJap	TropJap	M	Indica:95.0:Nivara:90.0	TempJap	M	TropJap	TropJap	Indica:93.0:Nivara:92.0	M	TropJap	TropJap	TropJap	M	M	TropJap	TropJap	M	M	M	Aromatic:76.0:Aus:73.0	Indica:91.0:Nivara:88.0	TempJap	Indica:75.0:Nivara:72.0	Aus:90.0:Aromatic:82.0	TempJap	TropJap	Indica:87.0:Nivara:87.0	TropJap	TempJap	Rufipogon	TempJap	Indica:71.0:Nivara:68.0	M
Chr1	24843568	24864370	M	TropJap	M	TropJap	TropJap	TropJap	TropJap	TropJap	TropJap	Nivara:95.0:Indica:89.0	Indica:80.0:Nivara:80.0	TropJap	TropJap	TropJap	TropJap	M	Indica:87.0:Aromatic:81.0	TempJap	M	TropJap	TropJap	Nivara:91.0:Indica:83.0	TropJap	TropJap	TropJap	M	M	M	TropJap	TropJap	M	M	M	Nivara:78.0:Indica:76.0	Nivara:93.0:Indica:89.0	TempJap	Indica:89.0:Aromatic:79.0	Aus	TempJap	TropJap	Indica:70.0:Aromatic:68.0	TropJap	TempJap	Rufipogon	TempJap	Indica:87.0:Aromatic:81.0	M
Chr1	24864506	24866640	M	TropJap:92.0:Indica:87.0	TropJap:86.0:Indica:83.0	TropJap:94.0:Indica:89.0	TropJap	TropJap:94.0:Indica:85.0	TropJap:94.0:Indica:89.0	TropJap:94.0:Indica:89.0	TropJap:94.0:Indica:89.0	Indica:95.0:Aromatic:94.0	Indica:94.0:Aromatic:93.0	TropJap:90.0:Indica:87.0	TropJap:92.0:Indica:85.0	TropJap:94.0:Indica:87.0	TropJap:94.0:Indica:89.0	M	Aus:100.0:Aromatic:96.0	TempJap	M	TropJap	TropJap	Indica:97.0:Aromatic:96.0	TropJap:80.0:Aromatic:78.0	TropJap:94.0:Indica:89.0	TropJap:84.0:Indica:83.0	TropJap:84.0:Indica:79.0	M	M	TropJap:94.0:Indica:87.0	TropJap:94.0:Indica:89.0	M	Indica:83.0:Aromatic:82.0	TropJap:86.0:Indica:82.0	Aus:94.0:Aromatic:92.0	Indica:97.0:Aromatic:96.0	TempJap	Indica:93.0:Aromatic:92.0	Aus:100.0:Aromatic:96.0	TempJap	TropJap:94.0:Indica:85.0	M	TropJap:94.0:Indica:87.0	TempJap	Rufipogon	TempJap	Indica:92.0:Aromatic:91.0	Aromatic:86.0:Aus:86.0
Chr1	24866915	24871714	M	M	TropJap:79.0:TempJap:73.0	TropJap	TropJap	TropJap	TropJap	TropJap	TropJap	Indica:98.0:Aromatic:90.0	Indica:98.0:Aromatic:90.0	M	TropJap	TropJap	TropJap	M	Indica:98.0:Nivara:93.0	TempJap	M	TropJap	TropJap	Indica:94.0:Aromatic:86.0	M	TropJap	M	M	M	M	TropJap	TropJap	M	M	M	Aromatic:85.0:Indica:85.0	Indica:98.0:Aromatic:90.0	TempJap	Indica:94.0:Aromatic:90.0	Aus:98.0:Aromatic:90.0	TempJap	TropJap	M	TropJap	TempJap	Rufipogon	TempJap	Indica:94.0:Aromatic:90.0	Aromatic:77.0:Indica:77.0
Chr1	24871752	24891363	M	TropJap	TropJap	TropJap	TropJap	TropJap	TropJap	TropJap	TropJap	Aromatic:92.0:Indica:87.0	Aromatic:85.0:Nivara:85.0	TropJap	TropJap	TropJap	TropJap	M	Indica:87.0:Nivara:82.0	TempJap	M	TropJap	TropJap	Aromatic:90.0:Indica:85.0	M	TropJap	TropJap	M	TropJap	M	TropJap	TropJap	M	M	M	Aromatic:82.0:Aus:82.0	Indica:87.0:Aromatic:86.0	TempJap	Aromatic:70.0:Indica:67.0	Aus:98.0:Aromatic:96.0	TempJap	TropJap	M	TropJap	TempJap	Rufipogon	TempJap	Aromatic:70.0:Indica:67.0	Aromatic:72.0:Aus:72.0
Chr1	24891377	24901463	M	M	M	TropJap	TropJap	TropJap	TropJap	TropJap	TropJap:81.0:Aromatic:75.0	Indica:92.0:Aromatic:87.0	Indica:85.0:Aromatic:80.0	TropJap	TropJap	TropJap	TropJap	M	Aromatic:77.0:Indica:70.0	TempJap	M	TropJap	TropJap	Indica:88.0:Aromatic:83.0	M	TropJap	TropJap	M	M	M	TropJap	TropJap	M	M	M	Nivara:95.0:Aus:93.0	Indica:89.0:Aromatic:85.0	TempJap	Aromatic:79.0:Indica:72.0	Aus:98.0:Nivara:94.0	Aromatic:87.0:Indica:80.0	TropJap	M	TropJap	TempJap	Aromatic:60.0:Indica:53.0	TempJap	Aromatic:77.0:Indica:70.0	Aus:58.0:TempJap:58.0
Chr1	24901961	24947624	M	TropJap	M	TropJap	TropJap	TropJap	TropJap	TropJap	TropJap:72.0:Aromatic:64.0	Aromatic:77.0:Indica:72.0	Aromatic:79.0:Indica:69.0	TropJap	TropJap	TropJap	TropJap	M	Aromatic	TempJap	M	TropJap	TropJap	Aromatic:80.0:Indica:72.0	M	TropJap	TropJap	M	M	M	TropJap	TropJap	M	M	M	Nivara:86.0:Aromatic:84.0	Aromatic:71.0:Indica:62.0	TempJap	Aromatic:57.0:TropJap:48.0	Nivara:88.0:Aromatic:87.0	Aromatic	TropJap	Aromatic:70.0:Indica:69.0	TropJap	TempJap	Rufipogon:59.0:TropJap:50.0	TempJap	TropJap:58.0:Aromatic:53.0	M
Chr1	24947634	24974122	M	TropJap	M	TropJap	TropJap	TropJap	TropJap	TropJap	TropJap:74.0:Aromatic:72.0	Aromatic	Aromatic	TropJap	TropJap	TropJap	TropJap	M	Aromatic	TempJap	M	TropJap	TropJap	Aromatic	M	TropJap	TropJap	M	TropJap	M	TropJap	TropJap	M	M	M	Aus:90.0:Aromatic:84.0	Aromatic:82.0:Nivara:82.0	TempJap	Aromatic	Aus:96.0:Aromatic:86.0	Aromatic	TropJap	Indica:66.0:Nivara:66.0	TropJap	TempJap	Rufipogon	TempJap	Aromatic	M
Chr1	24974244	24996458	M	M	M	L	TropJap	TropJap	TropJap	TropJap	TropJap:77.0:Aromatic:76.0	Nivara:82.0:Aromatic:75.0	Nivara	TropJap	TropJap	TropJap	TropJap	M	Aromatic:83.0:Nivara:78.0	TempJap	M	TropJap	TropJap	Nivara:80.0:Aromatic:73.0	M	TropJap	TropJap:76.0:Aromatic:66.0	M	M	M	TropJap	TropJap	M	M	M	Nivara:88.0:Aus:84.0	Nivara	TempJap	Aromatic:80.0:Nivara:74.0	Aus:92.0:Aromatic:87.0	Aromatic:83.0:Nivara:78.0	TropJap	Indica	Aromatic:71.0:Aus:68.0	TempJap	Rufipogon	TempJap	Aromatic:79.0:Nivara:74.0	M
Chr1	24996756	25011501	M	TropJap:74.0:Aromatic:65.0	M	TempJap	TropJap	TropJap	TropJap	TropJap	TropJap:83.0:Aromatic:81.0	Nivara:86.0:Aus:80.0	Nivara:77.0:Aus:73.0	TropJap	TropJap	TropJap	TropJap	M	Aromatic	TempJap	M	TropJap	TropJap	Nivara:86.0:Aus:82.0	M	TropJap	TropJap	M	TropJap	M	TropJap	TropJap	M	M	M	Nivara	Nivara	TempJap	Aromatic	Aus	Aromatic	TropJap	Indica:77.0:Rufipogon:67.0	Aromatic	TempJap	Rufipogon	TempJap	Aromatic	Aus:52.0:Nivara:51.0
Chr1	25011608	25018507	M	M	M	TempJap	TropJap	TropJap	TropJap	TropJap	TropJap	Nivara:87.0:Indica:86.0	Indica:88.0:Nivara:81.0	TropJap	TropJap	TropJap	TropJap	M	Nivara:83.0:Aromatic:79.0	TempJap	M	TropJap	TropJap	Nivara:87.0:Indica:86.0	M	TropJap	TropJap	M	TropJap	M	TropJap	TropJap	M	M	M	Indica:91.0:Nivara:83.0	TropJap:82.0:Nivara:79.0	TempJap	Nivara:83.0:TropJap:78.0	Aus	Nivara:83.0:TropJap:78.0	TropJap	Indica:74.0:Nivara:73.0	TempJap	TempJap	Rufipogon	TempJap	Nivara:83.0:TropJap:78.0	M
Chr1	25018527	25024968	M	TropJap	M	TempJap	TropJap	TropJap	TropJap	TropJap	TropJap:63.0:Aromatic:61.0	Nivara:80.0:Aromatic:70.0	Nivara:78.0:Indica:74.0	TropJap	TropJap	TropJap	TropJap	M	Aromatic	Rufipogon:71.0:TempJap:64.0	M	TropJap	TropJap	Nivara:82.0:Aromatic:72.0	M	TropJap	TropJap	TropJap	M	M	TropJap	TropJap	M	M	M	Indica:88.0:Nivara:88.0	Aromatic	TempJap	Aromatic	Aus	Aromatic	TropJap	Indica:81.0:Nivara:81.0	TempJap	TempJap	M	TempJap	Aromatic	Aromatic:54.0:Aus:54.0
Chr1	25024978	25039676	M	TropJap	M	TempJap	TropJap	TropJap	TropJap	TropJap	TropJap	Nivara:91.0:Indica:84.0	Nivara:95.0:Indica:92.0	TropJap	TropJap	TropJap	TropJap	M	L	Rufipogon:72.0:TempJap:68.0	M	TropJap	TropJap	Nivara:93.0:Indica:86.0	M	TropJap	TropJap	M	M	M	TropJap	TropJap	M	Indica:82.0:Nivara:73.0	M	Indica:86.0:Nivara:86.0	Rufipogon	TempJap	Aromatic:72.0:Rufipogon:68.0	Aus	L	TropJap	Indica:70.0:Nivara:69.0	TempJap	TempJap	Rufipogon	TempJap	Aromatic:72.0:Rufipogon:68.0	Aus:61.0:Nivara:61.0
Chr1	25039721	25050655	M	M	TempJap	TempJap	TropJap	TropJap	TropJap	TropJap	TropJap:70.0:Nivara:62.0	Indica:86.0:Nivara:80.0	Indica:88.0:Nivara:81.0	M	TropJap	TropJap	TropJap	M	Nivara	TempJap	M	TropJap	TropJap	Indica:86.0:Nivara:82.0	M	TropJap	M	M	M	M	TropJap	TropJap	M	M	M	Nivara:81.0:Indica:76.0	Nivara	TempJap	Nivara:56.0:Aromatic:55.0	Aus	Nivara	TropJap	Nivara:72.0:Indica:70.0	TempJap	TempJap	Rufipogon	TempJap	Aromatic:54.0:Nivara:54.0	TempJap:64.0:Rufipogon:63.0
Chr1	25050713	25055594	M	M	TempJap	TempJap	TropJap	TropJap	TropJap	TropJap	TropJap:57.0:Rufipogon:55.0	Indica	Indica	TropJap	TropJap	TropJap	TropJap	M	Aromatic	Rufipogon:87.0:TempJap:86.0	M	TropJap	TropJap	Indica	M	TropJap	M	M	TropJap	M	TropJap	TropJap	M	M	M	M	Indica	TempJap	TropJap:66.0:Indica:64.0	Aus:88.0:Aromatic:79.0	Aromatic	TropJap	M	TempJap	TempJap	Indica	TempJap	TropJap:66.0:Indica:64.0	Rufipogon:69.0:TempJap:69.0
Chr1	25055790	25063398	M	M	M	TempJap	TropJap	TropJap	TropJap	TropJap	M	Indica:78.0:Nivara:74.0	Indica:78.0:Nivara:70.0	TropJap	TropJap	TropJap	TropJap	M	Aromatic	TempJap	Indica	TropJap	TropJap	Indica:76.0:Nivara:73.0	M	TropJap	TropJap	M	M	M	TropJap	TropJap	M	Indica	TropJap	Indica:81.0:Nivara:79.0	Nivara:70.0:Indica:64.0	TempJap	Aromatic:54.0:Nivara:52.0	Aromatic:87.0:Aus:86.0	Aromatic	M	Indica:84.0:Nivara:80.0	TempJap	TempJap	Rufipogon:56.0:Nivara:52.0	TempJap	M	M
Chr1	25063578	25226346	M	TropJap	TempJap:66.0:Aromatic:63.0	TempJap	TropJap	TropJap	TropJap	TropJap	TropJap:76.0:Nivara:73.0	Indica	Indica	TropJap	TropJap	TropJap	TropJap	M	Rufipogon:77.0:Nivara:68.0	Aromatic:79.0:TempJap:72.0	M	TropJap	TropJap	Indica	M	TropJap	TropJap	M	M	M	TropJap	TropJap	M	M	M	Nivara:85.0:Aus:77.0	Indica	TempJap	TempJap	Aus:92.0:Nivara:84.0	L	TropJap	Indica:79.0:Nivara:71.0	TempJap	TempJap	Rufipogon	TempJap	TempJap	Aromatic:59.0:TempJap:59.0
Chr1	25226349	25259337	M	TropJap:80.0:Aromatic:76.0	M	Nivara:60.0:Aus:50.0	TropJap:90.0:Aromatic:88.0	TropJap:90.0:Aromatic:88.0	TropJap:88.0:Aromatic:86.0	TropJap:90.0:Aromatic:86.0	Aromatic:61.0:TempJap:61.0	Nivara	Nivara	TropJap:84.0:Aromatic:78.0	TropJap:88.0:Aromatic:84.0	TropJap:86.0:Aromatic:84.0	TropJap:90.0:Aromatic:86.0	M	Nivara:64.0:Aus:54.0	Aromatic:100.0:TempJap:99.0	M	TropJap:90.0:Aromatic:88.0	TropJap:86.0:Aromatic:84.0	Nivara	TropJap:76.0:Aromatic:72.0	TropJap:90.0:Aromatic:88.0	TropJap:88.0:Aromatic:80.0	M	M	M	TropJap:86.0:Aromatic:82.0	TropJap:88.0:Aromatic:84.0	M	M	M	Nivara	Nivara:74.0:Aus:64.0	TropJap:88.0:Aromatic:86.0	TropJap:84.0:Aromatic:78.0	Aus	Aus	TropJap:86.0:Aromatic:80.0	Indica:69.0:Nivara:64.0	TropJap:90.0:Aromatic:88.0	Aromatic:98.0:TempJap:97.0	Rufipogon	TempJap:97.0:Aromatic:94.0	TropJap:88.0:Aromatic:80.0	M
Chr1	25259414	25277762	M	TropJap:80.0:TempJap:77.0	TropJap:92.0:TempJap:90.0	TempJap:94.0:TropJap:94.0	TempJap:94.0:TropJap:94.0	TempJap:92.0:TropJap:92.0	TempJap:94.0:TropJap:94.0	TempJap:94.0:TropJap:94.0	TempJap:92.0:TropJap:92.0	Rufipogon	Rufipogon:59.0:Nivara:57.0	TempJap:86.0:TropJap:84.0	TropJap:92.0:TempJap:90.0	TempJap:94.0:TropJap:94.0	TempJap:94.0:TropJap:94.0	M	TempJap:94.0:TropJap:94.0	TempJap:96.0:Aromatic:95.0	M	TempJap:92.0:TropJap:92.0	TempJap:92.0:TropJap:92.0	Rufipogon	M	TempJap:94.0:TropJap:94.0	TempJap:80.0:TropJap:80.0	M	TempJap:79.0:TropJap:78.0	M	TempJap:94.0:TropJap:94.0	TempJap:94.0:TropJap:94.0	M	M	M	Nivara	Aus	TropJap:92.0:TempJap:90.0	TempJap:90.0:TropJap:90.0	Aus	Aus	TempJap:88.0:TropJap:88.0	M	TempJap:94.0:TropJap:94.0	TempJap:98.0:Aromatic:89.0	Rufipogon:75.0:Nivara:69.0	Aromatic:97.0:TempJap:96.0	TropJap:92.0:TempJap:90.0	M
Chr1	25281928	25297514	M	M	TropJap:100.0:TempJap:92.0	TropJap:100.0:TempJap:92.0	TropJap:100.0:TempJap:92.0	TropJap:98.0:TempJap:90.0	TropJap:100.0:TempJap:92.0	TropJap:100.0:TempJap:92.0	TropJap:100.0:TempJap:92.0	Nivara	Nivara	TropJap:88.0:TempJap:80.0	TropJap:98.0:TempJap:90.0	TropJap:100.0:TempJap:92.0	TropJap:100.0:TempJap:92.0	M	TropJap:100.0:TempJap:92.0	TempJap:100.0:Aromatic:98.0	M	TropJap:96.0:TempJap:88.0	TropJap:100.0:TempJap:92.0	Nivara	M	TropJap:100.0:TempJap:92.0	TropJap:90.0:TempJap:82.0	M	TropJap:82.0:TempJap:74.0	M	TropJap:100.0:TempJap:92.0	TropJap:100.0:TempJap:92.0	M	M	M	Nivara	Nivara:83.0:Indica:74.0	TropJap:100.0:TempJap:92.0	TropJap:100.0:TempJap:92.0	Aus	Aus	TropJap:100.0:TempJap:92.0	Rufipogon:78.0:Nivara:77.0	TropJap:100.0:TempJap:92.0	Aromatic:98.0:TempJap:96.0	Nivara	TempJap:100.0:Aromatic:98.0	TropJap:100.0:TempJap:92.0	Aus:66.0:Aromatic:64.0
Chr1	25298123	25447201	M	Aus:84.0:TropJap:76.0	Aus	Aus	Aus	Aus	Aus	Aus:96.0:TropJap:86.0	Aus	Indica	M	Aus	Aus:90.0:TropJap:80.0	Aus	Aus	M	Aus	Aus	M	Aus:96.0:TropJap:86.0	Aus	Indica	M	Aus	Aus:82.0:TropJap:74.0	M	M	M	Aus	Aus	M	M	M	Nivara	Nivara	Aus:88.0:TropJap:78.0	Aus:84.0:TropJap:78.0	Aus	Aus	Aus:84.0:TropJap:78.0	Rufipogon	Aus:90.0:TropJap:80.0	Rufipogon:77.0:Aromatic:75.0	Rufipogon	Aus:92.0:Aromatic:82.0	Aus:86.0:TropJap:78.0	Aromatic:77.0:Aus:77.0
Chr1	25447248	25487225	M	Aromatic:86.0:Aus:86.0	Aromatic:98.0:Aus:98.0	Aromatic:98.0:Aus:98.0	Aromatic:98.0:Aus:98.0	Aromatic:98.0:Aus:98.0	Aromatic:98.0:Aus:98.0	Aromatic:98.0:Aus:98.0	Aromatic:98.0:Aus:98.0	Indica	Indica	Aromatic:82.0:Aus:82.0	Aromatic:90.0:Aus:90.0	Aromatic:98.0:Aus:98.0	Aromatic:98.0:Aus:98.0	M	Aromatic:98.0:Aus:98.0	Aromatic:98.0:Aus:98.0	M	Aromatic:98.0:Aus:98.0	Indica	Indica	M	Aromatic:98.0:Aus:98.0	Aromatic:86.0:Aus:86.0	M	Aromatic:84.0:Aus:84.0	M	Aromatic:96.0:Aus:96.0	Aromatic:98.0:Aus:98.0	M	M	M	Nivara	Nivara	Aromatic:96.0:Aus:96.0	Aromatic:98.0:Aus:98.0	Aromatic:98.0:Aus:98.0	Aromatic:98.0:Aus:98.0	Aromatic:98.0:Aus:98.0	Rufipogon:68.0:TempJap:66.0	Aromatic:98.0:Aus:98.0	TempJap	Rufipogon	Aromatic:98.0:Aus:98.0	Aromatic:98.0:Aus:98.0	TempJap:83.0:Aromatic:81.0
Chr1	25508030	25757732	M	TropJap:90.0:Aus:86.0	Aromatic:91.0:Aus:91.0	Aromatic:92.0:Aus:90.0	TropJap:96.0:Aus:94.0	TropJap:96.0:Aus:94.0	TropJap:96.0:Aus:94.0	TropJap:96.0:Aus:94.0	TropJap:94.0:Aromatic:92.0	Indica	Indica	TropJap:88.0:Aus:84.0	TropJap:92.0:Aus:90.0	TropJap:96.0:Aus:94.0	TropJap:96.0:Aus:94.0	M	Aromatic:92.0:TropJap:88.0	Aromatic:88.0:TropJap:84.0	M	TropJap:92.0:Aus:90.0	Indica	Indica	M	TropJap:96.0:Aus:94.0	TropJap:86.0:Aus:82.0	TropJap:82.0:Aus:80.0	M	M	TropJap:94.0:Aus:92.0	TropJap:96.0:Aus:94.0	M	M	M	Nivara	Nivara	Aromatic:91.0:TropJap:90.0	TropJap:94.0:Aus:92.0	Aus:98.0:Aromatic:92.0	Aus:98.0:Aromatic:92.0	Aromatic:92.0:TropJap:88.0	Rufipogon:60.0:TempJap:60.0	Aromatic:92.0:TropJap:88.0	TempJap	Rufipogon	TempJap	Aus:92.0:Aromatic:87.0	TempJap:81.0:Aromatic:79.0
Chr1	25757822	25789801	M	Aromatic:84.0:Indica:84.0	Aromatic:100.0:Indica:100.0	Aromatic:98.0:Indica:98.0	Aromatic:100.0:Indica:100.0	Aromatic:100.0:Indica:100.0	Aromatic:100.0:Indica:100.0	Aromatic:98.0:Indica:98.0	Aromatic:100.0:Indica:100.0	Aromatic:98.0:Indica:98.0	Aromatic:98.0:Indica:98.0	Aromatic:98.0:Indica:98.0	Aromatic:90.0:Indica:90.0	Aromatic:98.0:Indica:98.0	Aromatic:100.0:Indica:100.0	M	Aromatic:100.0:Indica:100.0	Aromatic:100.0:Indica:100.0	M	Aromatic:94.0:Indica:94.0	Aromatic:94.0:Indica:94.0	Aromatic:100.0:Indica:100.0	M	Aromatic:98.0:Indica:98.0	Aromatic:88.0:Indica:88.0	M	M	Aromatic:82.0:Indica:82.0	Aromatic:100.0:Indica:100.0	Aromatic:98.0:Indica:98.0	M	Aromatic:86.0:Indica:86.0	M	M	Nivara	Aromatic:98.0:Indica:98.0	Aromatic:98.0:Indica:98.0	Aromatic:100.0:Indica:100.0	Aromatic:100.0:Indica:100.0	Aromatic:98.0:Indica:98.0	M	Aromatic:100.0:Indica:100.0	TempJap	Rufipogon	TempJap	Aromatic:96.0:Indica:96.0	Aromatic:88.0:Indica:88.0
Chr1	25790101	25871992	M	Aus:96.0:Indica:96.0	Aus:98.0:Indica:98.0	Aus:100.0:Indica:100.0	Aus:100.0:Indica:100.0	Aus:100.0:Indica:100.0	Aus:100.0:Indica:100.0	Aus:98.0:Indica:98.0	Aus:100.0:Indica:100.0	Aus:100.0:Indica:100.0	Aus:100.0:Indica:100.0	Aus:94.0:Indica:94.0	Aus:96.0:Indica:96.0	Aus:100.0:Indica:100.0	Aus:100.0:Indica:100.0	M	Aus:100.0:Indica:100.0	Aromatic:96.0:Aus:96.0	Aus:80.0:Indica:80.0	Aus:98.0:Indica:98.0	Aus:100.0:Indica:100.0	Aus:100.0:Indica:100.0	M	Aus:100.0:Indica:100.0	Aus:92.0:Indica:92.0	M	M	M	Aus:96.0:Indica:96.0	Aus:100.0:Indica:100.0	M	Aus:82.0:Indica:82.0	M	M	Nivara	Aromatic:96.0:Aus:96.0	Aromatic:100.0:Aus:92.0	Aus:100.0:Indica:100.0	Aus:100.0:Indica:100.0	Aus:98.0:Indica:98.0	M	Aromatic:100.0:Aus:92.0	TempJap	Rufipogon:75.0:Nivara:68.0	TempJap	Aus:96.0:Indica:96.0	Aus:86.0:Indica:86.0
Chr1	25872061	25937266	M	Aus:80.0:Indica:80.0	Aus:100.0:Indica:100.0	Aus:96.0:Indica:96.0	Aus:96.0:Indica:96.0	Aus:100.0:Indica:100.0	Aus:98.0:Indica:98.0	Aus:98.0:Indica:98.0	Aus:100.0:Indica:100.0	Aus:96.0:Indica:96.0	Aus:96.0:Indica:96.0	Aromatic:94.0:Aus:94.0	Aromatic:94.0:Aus:94.0	Aus:100.0:Indica:100.0	Aus:96.0:Indica:96.0	M	Aus:98.0:Indica:98.0	Aus:98.0:Indica:98.0	M	Aromatic:96.0:Aus:96.0	Aromatic:98.0:Aus:98.0	Aus:100.0:Indica:100.0	M	Aus:98.0:Indica:98.0	Aus:84.0:Indica:84.0	M	M	M	Aus:98.0:Indica:98.0	Aus:98.0:Indica:98.0	M	M	M	M	Nivara	Aromatic:98.0:Aus:98.0	Aromatic:92.0:Aus:92.0	Aus:100.0:Indica:100.0	Aromatic:98.0:Aus:98.0	Aus:94.0:Indica:94.0	Aus:58.0:Indica:58.0	Aus:98.0:Indica:98.0	TempJap	Rufipogon	TempJap	Aus:96.0:Indica:96.0	Aus:81.0:Indica:81.0
Chr1	25937301	26046364	M	M	Aromatic:98.0:Aus:88.0	Aromatic:98.0:Aus:88.0	Aromatic:88.0:Indica:84.0	Aromatic:94.0:Aus:88.0	Aromatic:98.0:Aus:88.0	Aromatic:96.0:Aus:86.0	Aromatic:94.0:Aus:88.0	Aromatic:82.0:Indica:82.0	Aromatic:98.0:Aus:90.0	Aromatic:82.0:Aus:74.0	Aromatic:86.0:Aus:78.0	Aromatic:94.0:Aus:88.0	Aromatic:96.0:Aus:90.0	M	Aromatic:98.0:Aus:88.0	Aromatic:94.0:Aus:90.0	M	Aromatic:90.0:Aus:84.0	Aromatic:96.0:Aus:89.0	Aromatic:84.0:Indica:80.0	M	Aromatic:86.0:Indica:82.0	Aromatic:90.0:Aus:82.0	M	M	M	Aromatic:82.0:Indica:82.0	Aromatic:98.0:Aus:90.0	M	M	M	M	Nivara	Aromatic:88.0:Indica:84.0	Aromatic:88.0:Aus:86.0	Aromatic:94.0:Aus:90.0	Aromatic:98.0:Aus:88.0	Aromatic:88.0:Aus:80.0	M	Aromatic:98.0:Aus:90.0	TempJap	M	TempJap	Aromatic:90.0:Aus:82.0	M
Chr1	26047083	26083958	M	Aus:80.0:TropJap:80.0	Aus:98.0:Aromatic:96.0	Aus:98.0:Aromatic:96.0	Aus:98.0:Aromatic:96.0	Aus:98.0:Aromatic:96.0	Aus:98.0:Aromatic:96.0	Aus:98.0:Aromatic:96.0	Aus:98.0:TropJap:96.0	Aromatic:100.0:Indica:98.0	Aromatic:100.0:Indica:98.0	Aus:90.0:TropJap:88.0	Aus:96.0:Aromatic:94.0	Aus:98.0:Aromatic:96.0	Aus:98.0:Aromatic:96.0	M	Aus:98.0:Aromatic:96.0	Aus:98.0:Aromatic:96.0	M	Aus:96.0:TropJap:94.0	Aus:98.0:Aromatic:96.0	Aromatic:96.0:Indica:96.0	M	Aus:98.0:TropJap:96.0	Aus:86.0:TropJap:86.0	M	Aus:80.0:TropJap:78.0	M	Aus:98.0:TropJap:96.0	Aus:98.0:Aromatic:96.0	M	M	M	Nivara:66.0:Aromatic:60.0	Nivara	Aus:98.0:Aromatic:96.0	Aus:98.0:TropJap:96.0	Aus:96.0:TropJap:94.0	Aromatic:96.0:Indica:94.0	Aus:98.0:Aromatic:96.0	Aromatic:75.0:Aus:75.0	Aus:98.0:Aromatic:96.0	TempJap	Rufipogon:64.0:Nivara:58.0	TempJap	Aus:96.0:Aromatic:94.0	M
Chr1	26084021	26093805	M	Aromatic:92.0:Aus:92.0	Aromatic:98.0:Aus:98.0	Aromatic:98.0:Aus:98.0	Aromatic:96.0:Aus:96.0	Aromatic:98.0:Aus:98.0	Aromatic:96.0:Aus:96.0	Aromatic:98.0:Aus:98.0	Aromatic:98.0:Aus:98.0	Aromatic:98.0:Aus:98.0	Aromatic:98.0:Aus:98.0	Aromatic:98.0:Aus:98.0	Aromatic:86.0:Aus:86.0	Aromatic:96.0:Aus:96.0	Aromatic:98.0:Aus:98.0	M	Aromatic:98.0:Aus:98.0	Aromatic:98.0:Aus:98.0	M	Aromatic:98.0:Aus:98.0	Aromatic:94.0:Aus:94.0	Aromatic:98.0:Aus:98.0	M	Aromatic:98.0:Aus:98.0	Aromatic:86.0:Aus:86.0	M	M	M	Aromatic:98.0:Aus:98.0	Aromatic:98.0:Aus:98.0	M	M	M	M	Nivara	Aromatic:98.0:Aus:98.0	Aromatic:98.0:Aus:98.0	Aromatic:98.0:Aus:98.0	Aromatic:98.0:Aus:98.0	Aromatic:96.0:Aus:96.0	M	Aromatic:98.0:Aus:98.0	TempJap	Rufipogon	TempJap	Aromatic:92.0:Aus:92.0	Aromatic:81.0:Aus:81.0
Chr1	26093806	26106717	M	TropJap:84.0:Aus:78.0	TropJap:98.0:Aus:92.0	TropJap:98.0:Aus:92.0	TropJap:98.0:Aus:92.0	TropJap:98.0:Aus:92.0	TropJap:98.0:Aus:92.0	TropJap:98.0:Aus:92.0	Aromatic:78.0:Indica:78.0	Indica	Indica	TropJap:88.0:Aus:86.0	TropJap:92.0:Aus:86.0	TropJap:98.0:Aus:92.0	TropJap:98.0:Aus:92.0	M	Indica	Aus:94.0:TropJap:92.0	M	TropJap:98.0:Aus:92.0	TropJap:94.0:Aus:88.0	Indica	M	TropJap:98.0:Aus:92.0	TropJap:86.0:Aus:80.0	M	TropJap:80.0:Aus:76.0	TropJap:84.0:Aus:78.0	TropJap:98.0:Aus:92.0	TropJap:94.0:Aus:90.0	M	M	TropJap:82.0:Aus:80.0	M	Nivara	Indica	Aus:76.0:TropJap:76.0	Aus:96.0:TropJap:94.0	Aromatic	TropJap:94.0:Aus:88.0	Indica:61.0:Rufipogon:59.0	TropJap:98.0:Aus:92.0	TempJap	Rufipogon	TempJap	TropJap:98.0:Aus:92.0	TempJap:80.0:Aus:79.0
Chr1	26107033	26195619	M	Aromatic:82.0:Aus:82.0	Aromatic:100.0:Aus:100.0	Aromatic:100.0:Aus:100.0	Aromatic:98.0:Aus:98.0	Aromatic:100.0:Aus:100.0	Aromatic:100.0:Aus:100.0	Aromatic:96.0:Aus:96.0	Aromatic:91.0:Aus:91.0	Indica	Indica	Aromatic:90.0:Aus:90.0	Aromatic:84.0:Aus:84.0	Aromatic:100.0:Aus:100.0	Aromatic:98.0:Aus:98.0	M	Indica	Aromatic:100.0:Aus:100.0	M	Aromatic:94.0:Aus:94.0	Aromatic:98.0:Aus:98.0	Indica	M	Aromatic:98.0:Aus:98.0	Aromatic:82.0:Aus:82.0	M	Aromatic:88.0:Aus:88.0	M	Aromatic:100.0:Aus:100.0	Aromatic:100.0:Aus:100.0	M	M	M	M	Indica	Indica	Aromatic:91.0:Aus:91.0	Aromatic:100.0:Aus:100.0	Aromatic:100.0:Aus:100.0	Aromatic:100.0:Aus:100.0	Indica:60.0:Rufipogon:57.0	Aromatic:100.0:Aus:100.0	TempJap	Rufipogon:65.0:Nivara:62.0	TempJap	Aromatic:96.0:Aus:96.0	Aromatic:81.0:Aus:81.0
Chr1	26195895	26390787	M	M	Indica:93.0:TropJap:89.0	Indica:94.0:Aus:86.0	TropJap:92.0:Aus:88.0	TropJap:92.0:Aromatic:86.0	TropJap:92.0:Aromatic:86.0	TropJap:92.0:Aus:88.0	Aus:91.0:Indica:89.0	Indica:92.0:Aus:84.0	Indica:92.0:Aus:84.0	TropJap:82.0:Aromatic:74.0	TropJap:90.0:Aus:86.0	TropJap:88.0:Aus:86.0	TropJap:92.0:Aus:88.0	M	Indica:96.0:Aus:88.0	Aus:88.0:Indica:88.0	M	TropJap:92.0:Aus:88.0	TropJap:92.0:Aus:88.0	Indica:70.0:Aromatic:68.0	M	TropJap:90.0:Aus:86.0	TropJap:82.0:Aromatic:74.0	M	M	M	TropJap:92.0:Aus:88.0	Indica:90.0:TropJap:90.0	M	M	M	M	Indica:94.0:Aus:86.0	Indica:92.0:Aus:84.0	Indica:92.0:Aus:88.0	Aus:96.0:Aromatic:94.0	Aus:96.0:Aromatic:94.0	Aus:86.0:Indica:86.0	M	Indica:96.0:Aus:88.0	TempJap	Rufipogon	TempJap	Aus:92.0:Aromatic:90.0	M
Chr1	26391096	26491239	M	M	M	Aromatic:100.0:Aus:100.0	TropJap	TropJap	TropJap	TropJap	Aromatic:68.0:Aus:68.0	Aromatic:94.0:Aus:94.0	Aromatic:96.0:Aus:96.0	TropJap	TropJap	TropJap	TropJap	M	TropJap	Aromatic:100.0:Aus:100.0	M	TropJap	TropJap	TempJap	M	TropJap	TropJap	M	TropJap	M	TropJap	TropJap	M	M	M	Aromatic:57.0:Aus:57.0	Aromatic:98.0:Aus:98.0	Aromatic:100.0:Aus:100.0	Aromatic:100.0:Aus:100.0	Aromatic:100.0:Aus:100.0	Aromatic:100.0:Aus:100.0	TropJap	Aromatic:70.0:Aus:70.0	Aromatic:100.0:Aus:100.0	TempJap	Rufipogon:53.0:Nivara:46.0	TempJap	Aromatic:100.0:Aus:100.0	Aromatic:92.0:Aus:92.0
Chr1	26491268	26519930	M	M	M	Aromatic:100.0:Aus:100.0	TropJap	TropJap	TropJap	TropJap	M	Indica:100.0:Aromatic:96.0	Indica:94.0:Aromatic:90.0	M	TropJap	TropJap	TropJap	M	TropJap	Aromatic:98.0:Aus:98.0	M	TropJap	TropJap	Aromatic:96.0:Aus:96.0	M	TropJap	M	M	M	M	TropJap	TropJap	M	M	M	Aromatic:70.0:Aus:70.0	Indica:100.0:Aromatic:96.0	Aromatic:96.0:Aus:96.0	Aromatic:96.0:Aus:96.0	Aromatic:100.0:Aus:100.0	Aromatic:100.0:Aus:100.0	TropJap	Indica:61.0:TempJap:61.0	Aromatic:100.0:Aus:100.0	Aromatic:96.0:Aus:96.0	Rufipogon	TempJap:100.0:Indica:96.0	Aromatic:98.0:Aus:98.0	Aromatic:95.0:Aus:95.0
Chr1	26519940	26539237	M	TropJap	M	Aus:100.0:Indica:100.0	TropJap	TropJap	TropJap	TropJap	M	Aus:96.0:Indica:96.0	Aus:87.0:Indica:87.0	TropJap	TropJap	TropJap	TropJap	M	TropJap	Aus:100.0:Indica:100.0	M	TropJap	TropJap	Aus:96.0:Indica:96.0	M	TropJap	TropJap	M	M	M	TropJap	TropJap	M	M	M	Aromatic:61.0:Aus:61.0	Aus:100.0:Indica:100.0	Aus:100.0:Indica:100.0	Aus:100.0:Indica:100.0	Aus:100.0:Indica:100.0	Aromatic:98.0:Aus:98.0	TropJap	Aromatic:67.0:Aus:67.0	Aus:100.0:Indica:100.0	Aus:100.0:Indica:100.0	Rufipogon	Aromatic:98.0:Aus:98.0	Aromatic:98.0:Aus:98.0	Aus:100.0:Indica:100.0
Chr1	26539337	26586608	M	M	M	Aromatic:100.0:Indica:100.0	TropJap	TropJap	TropJap	TropJap	M	Aromatic:100.0:Indica:100.0	Aromatic:90.0:Indica:90.0	TropJap	TropJap	TropJap	TropJap	M	TropJap	Aromatic:100.0:Indica:100.0	M	TropJap	TropJap	TempJap	M	TropJap	TropJap	TropJap	M	M	TropJap	TropJap	M	M	M	M	Aromatic:100.0:Indica:100.0	Aromatic:100.0:Indica:100.0	Aromatic:98.0:Indica:98.0	Nivara:79.0:Aus:72.0	Aromatic:98.0:Indica:98.0	TropJap	Aromatic:81.0:Indica:81.0	Aromatic:100.0:Indica:100.0	TempJap	Aus:63.0:Rufipogon:60.0	TempJap	Aromatic:100.0:Indica:100.0	TempJap:69.0:Aus:62.0
[truncated: 6,071 more rows]
[truncated: 64 more columns]
