# Supplementary material for: Whole Genome Sequencing of Elite Rice Cultivars as a Comprehensive Information Resource for Marker Assisted Selection
Source: PLoS One. 2015 Apr 29;10(4):e0124617. doi: 10.1371/journal.pone.0124617 (PMC4414565; doi:10.1371/journal.pone.0124617)
Supplement: S1 File — Nexus file including bootstrap values and branch lengths for the dendogram shown in Fig 1 including the 104 varieties analyzed in this study. (NEX) [file pone.0124617.s015.nex]

#nexus

BEGIN Taxa;
DIMENSIONS ntax=104;
TAXLABELS
[1] 'Bengal'
[2] 'Bowman'
[3] 'CarolinaGold'
[4] 'CarolinaGoldSelect'
[5] 'Catahoula'
[6] 'CL111'
[7] 'CL131'
[8] 'CL152'
[9] 'CL261'
[10] 'CMS08A'
[11] 'CMS08B'
[12] 'Cocodrie'
[13] 'Cypress2'
[14] 'Della2'
[15] 'Dixiebelle'
[16] 'Francis'
[17] 'Hidalgo'
[18] 'IAC600'
[19] 'Jasmine85'
[20] 'Jazzman2'
[21] 'Jazzman'
[22] 'Jupiter'
[23] 'L201'
[24] 'LA2177'
[25] 'Lagrue3'
[26] 'Lemont-LSU'
[27] 'LM-1'
[28] 'MCR010277'
[29] 'Mermentau'
[30] 'Saber'
[31] 'Shufeng'
[32] 'TeQing'
[33] 'Wells'
[34] '042-87-34'
[35] 'Ai-Chiao-Hong'
[36] 'Arias'
[37] 'AZUCENA'
[38] 'Badal89'
[39] 'BicoBranco'
[40] 'Binulawan'
[41] 'CA97-053'
[42] 'CanellaDeFerro'
[43] 'Chodongji'
[44] 'DalDhan'
[45] 'Darmali'
[46] 'Davao'
[47] 'DZ78'
[48] 'Firooz'
[49] 'Gie57'
[50] 'GotakGatik'
[51] 'Guan-Yin-Tsan'
[52] 'HaginomaeMochi'
[53] 'HaishaCaman'
[54] 'HK47'
[55] 'IR36'
[56] 'Jambu'
[57] 'JC101'
[58] 'JC111'
[59] 'JC91'
[60] 'Jhona349'
[61] 'Kalamkati'
[62] 'Kitrana508'
[63] 'KuiSali'
[64] 'L89-12'
[65] 'Lemont'
[66] 'LeungPratew'
[67] 'Maintmolotsy'
[68] 'Mansaku'
[69] 'Mehr'
[70] 'Miriti'
[71] 'MV89-80'
[72] 'Nipponbare'
[73] 'Norin20'
[74] 'NPE844'
[75] 'P46'
[76] 'PadiPadian'
[77] 'Phudugey'
[78] 'Popot165'
[79] 'TaHungKu'
[80] 'TD2'
[81] 'Trembese'
[82] 'VOC4'
[83] 'Yuan3-9'
[84] '175-1-127'
[85] 'Camponi'
[86] 'CT18685'
[87] 'CT19021-3-4-1V1-1'
[88] 'CT21375-F4-43-1'
[89] 'Curinga'
[90] 'Esperanza'
[91] 'Fanny'
[92] 'Fedearroz174'
[93] 'Fedearroz2000'
[94] 'Fedearroz50'
[95] 'IR64'
[96] 'IR8'
[97] 'IRGA424'
[98] 'IRGA427'
[99] 'L2825-CA'
[100] 'Oryzica3'
[101] 'OryzicaLlanos5'
[102] 'Parao'
[103] 'Pionero2010FL'
[104] 'Zafiro'
;
END; [Taxa]

BEGIN Characters;
DIMENSIONS nchar=84578;
FORMAT
 datatype=DNA missing=? gap=- symbols="atgc" labels=no transpose=no interleave=no;
MATRIX
nnntctcaannnnnnncntnnnnannnnncaactacgcgnnnnnncnnnnnnnnnntncggntctggncncgnntngnctngnnnngnnnnntanntnnngannnnnnannacctnnanntncnnnnnngnangnnnnnnagtntctcnnnagnnncannanctacnnnnnnntanggncnntcagngannnnncnngnnnnnntgntccccgnnnncaatccnccgannctctnacccannagntcanncaggannnnncnntatcnngnnnnnnnacggcnngnnnnngngncgnngancanngnnaactnnngnnnnnnnntatnnngttnanggntncgannnnnttncnnnnnnnnagngacggcncnnntntnnncanggtnngncnnnncgnngcttnccggnnnnnnnacncnnnnnnnnnnnnnntnnncgnnnncnnnntnnnnnnngncgtnnnntnctngccnnnanngcctcnnnntnncnnactncntgggcgcaangnnnncnatgnnnatcgcgnncaccggtgncatngngnacnngnannnnnnnnnnnnnntnggnntcnnnnnncngcatnnncgcnnnnnaaactcnnacntgangncnacnnantnnntntnnnnnncnanagccattnngngnnnnntgccnccgntccncnttgnantnnnnnnggannntggaggnnngnnnnnnnnnaannnnannctcnnnnnnnggctnnagacnnatntagtgtnantnnnnnnttttnncnncnanagagctngccnnttgcnnnnnnnngcnnnnnnnnnacnnnnnannnnnnngcccgnanntctcctacnnnncnnntgnncgnnannnnnnnnntgnannnnnngnctgtagnccngngctngcnccnntnnngatngnctcnggnnnattgtttannnaanncnaaanngncnngnangnacnganntagaacncananngntnnnnaannnnnntnngcctattnngttntganntccangnanntannncngtgnnncnnntganaangnnnnnnntnnnanntnnancnnantngnnngtttnnntnagannngcnnnttttnncnngtaggnanncnnntagtannanccannctcccnnnatngannannctnnnnncnntagnanncctggnttnnnnnacanntggtngtntnnanncnnnnnnctngatngncgaangtnnnnncnnnggttnnnnccgtnaanttnncatnncgntcnacaatntngttannnncnnnnnnagntnnnnnngtgnnnnnnngcgncnangcnngngatttgnnnncnnnnncnnngggctcactgtnnannnnnatnnnntnncnngnctnnnanggnanntnnntnnangnnnttntnnancgnntcntntgantccnncgnnntnctatannngannnntacnngacnangnntggnnnnnanannnnnnnnncngccgncnnattttcnntcgcctntncnnntnnnnggantccnnnnnnnnnttttcntnnnnnnnnnttgggnnnatcaantnnccttcnnnnnaancntnnnntntttnggtccannannacnnnccgtncgnnnnnnnngnnnagngcnncccnccatcnnntgnngannnnnnnngnnccgaantntnnncngnnnnnncgnnnnnnngnnnannccangcncacnnnntaggnnnnannanncnaatncctncncnnnaggnnnnnnagcanngnnnnnggannnnnnnnnnctgnnacccnnnntnnnnnnggnnnnnnnnnnntannncncnnnnnncgnnnnnngnnnnncngcngnnnnncnanccnnnaanccgtnntgcntagcttngnnnnnnnnnngcnnnncacccnntncnnanggcnnnnannnnggctcngcanntncgacnnnattangtnnagntnnnactnntgggnnnnnnntagtaagantgtgggancgntncncccttnntncnnnngnntnnngncnnnntantncnntntnnnngannngnnntannngcgnnncnnnnnngnnnntcgtcnnnnnngacggantngnnnnngatnngtgnnncgcccgacgncnntcccnnnnngngnnnncgnccntnnnnnnnnnncgngncnnnnnnncnnnnnactnnnctgnntcgtnccnnnnnnngannncgnnnnnntnnnnncaggnncgctnntcngtctagcntnanananntatgnatnagncnttnnnncnnangacncnanngngctnnncnngcnannnntnnnngtcnntaggnnnntncnngncnnntgntanatnnnnnnnagnccnangnccnnnnngncnnnnnnnnnnnntccnnnncnnntnngngannnnnnnngnngnnngatnnnntgnnnncgtgangtcnnccnagcanggagnnngnncncccagngcgcannanancngnannntgncnggntggntcggctntgnncncagnnacgncnnnnncnnnnncngnngcnannacnnncccctnnnacaccntcntcgngnnactancannnctcgncannttncgnnnngngnnnnnacntannatntnnntgcagnnnnnnctgnnnngncnnncnnnagngtcagacgnnnnnnnccnnnnncgtcncggnnnnnnacactnngccgnatnnnnnnnnnatnnnncnnaannnnnngagngtngcacnnnanngncnnnnntncngnnnncnngnnnnnnnnncnaanngntnnnnnnnggtcnnnngnnntnnnggcngngtnanngncagnnntcnntgnntgnnacntnnnncnngtgngntnncnctgannccnncnacgnnnncantccnnngnnnnnnnnnnnntnnngnnnnnannanacncnnncaannnagtagacngcagnnnnnnnnnnnnncnannnantgcnnggtnnnnttnggntncannctcngnaacannnnccncttnnancnantcgagngtnnnncnnnnnnntaaccnccntgcnnnnnnnctgnacgntannacntagncnnttnannnnngngncncaannnnngnnnccnncnngtantanntcgcanngcggctgtcggnnngngnccctgnntnnntgnnnnnnnnnnnnnanactnccnnnnnatnngnnnagccncngncnnntctncnagnagccgtnnatantagnngnnnntgatncnntggcnnnncnnnnnagatttnnnnncgngcctnngnnnnnctnttatncggtcnggtctgtnnnnnnnnnnnatntgnncgcnccnnagnnnnanntttnnanncnaaanntnngncnncttncgnanancccnctcncannnnnncnnnntnnnnggtnntnnngntacnnnagnnnanannnannnnnnngnantnnnnangnnnnttnnnnnnnnnnnnnnntgnnnnntnnacgtaaaatatngnngtntnnncntctcncttnanggngncncnctgtnnactnnnnnntcatnnnntnannnnnggnncnncgggctgannnnnannnnnnanannnnncntacgancncntgnacngaaaggtnacnntcgtnntgannncnnnactnncnngnnnngccctnnccnntctntcttactnnnagnncgcnagccncngnagggancntgagcatccanncannnnnncnnnntcngangcatggnanntnnnncntgcnnccnncangngncncnnnctcncttnctcntgnagnnnatncgtnncnnncgngncccnnntgtcnncannnnnncnnnnnnaagaggcnnnnnanctcaccnnnntgtgcttgtcnnnnnnannnnnccncnnngtgagatcgncgcgaannnntnnncntngnnagggcnnggtncnnnncnaanggtannanagtngnnnnnnnnantganncacgnngncnnncggtttntngnnnnaccgcactttngntnnnannntntngcttanagaanggtnntnnnccccnanannnnnggnnnngnnnnnnnnncngncgnntnggntnnnnnngnnnngnnngntannanccacnncanggngcgccggcagngnnctcccncngngcntnnnnnnnnagancgnannnggggcnnntcnnnngangtgcctangcnncncnngnnngnagtacaccncnanncnaantncntcgnnnnanttgtccggtnntcnnacngttnccnnnnnnnanttcgctcgacnngnnggnnnnnatntgcnnangcaccnnncnnncnnngccatcnncnnnagnnnnnaganncnnaanngatnnggnnggcncgatnnagncctntnnnnnnnnnanannnnntanctgcnngncnnnnnnnagnnnnnnncngnnnnncgncnnccnnnnngnnntnagccnaannnnnnnntnnnnnanncgnngctgnannnnnnntnnagnngtctcngnntannnnnnntannctnggannntngtnntnnnntncnnnnnnncnattnncnnttnnnacnnnnnngtnccaanntnnnanncngtnnnngnnnntnncnnnnnacttnncgnttanggntnnncntgccagngtttntnccncagntctctnnnnannntncgannttannncgttnanacnantaanncnnaannnaacgccaannnnnntctcccttagnttnattcngntnccncgntncgcgtgatgnnnnnnagnnnnnnannngnnnnnnnnnanngangnnngntnannnancgcnnnngcnacgtgnancgnaannnnnnnnnntcgganaannnnnnggcnnacnnnncnnnccngnnnagnnatntcnnnncnnnnnttntnnnntgtnnnnnccnnaannnnnnnaactnagcntcnntnnnnatnncngnncngtgtcngtncccncnantcnnnnganntttngnnnnagnnnngnccnccnangggntgntgaacnnntngtgattanncnanttnnnacggggnnnnnnntnnncgtaaggannnnngncnaancnttnnnnnnaaacnncgcgcngcngtggacccgcccgcganngcnnanngnctncacnnnggtnntacnggnnnnnantnnnagncnannagnnnnnngnnnnnnnnnnnccgnnnnnnnccanggnnnnannncanacncagtnnccngnggcgtgcgncggannggcatnccncannnnntcnncnnnnnnntngnnngactnntcccactcgggntnntantnnncnnnnanngncnanncnnnnnnnnnngnngncnntnagtccngtgagnncnnntnaattnnnnnnnnnncncnannnnnngnnnnnnnngtnnnnggnngnggnnggcccgntncnnggnnnaanganngnnnnnnnnnnncntnnnnncnnnncntnaangcgnnnagcnnnngtgggcanncctnngccnggtcggacnccggnnnatntnnnacnnancnncngccgaagtntnaannagcnntacnngnngagtatcgggggccacatnnnganncatactgtcnnnnnnggnatnnnnanntannnnnctcngatctcnatgnnnannnnnaanagnncnnnngcgngcnnnnnnnnagannngnnnnnnnnnnnnnnnagannnngnantnnnaccntcccggtcctaganctaagcgannnaannnnnncgcaatcnnnntgngannnnnnnnnccnncccgngnnngnngnnngtctnngnaagnnannnnntnannggacantancatanacganccnnaggannnngcgnactcnnnnntacngannnttnncgancatnnaaagcnnnnnnttccagnnnnnacgnnnnnnnccnannnnaccnnnntncnntnnnncaanacannttnnnacnncgcgnngncnnnnggtgggntnnnngnnnnnnntcantgcgnnnnnnnntnnctggacgcnncantcnnnngttnagnnannnnnnccnangngcnnnnnttnngagnctnctnannccgacgnnnnacnnnganngngncnagncannnnnnntcnccnncgaaactnnnnnnngnnntnnnntngnggnnnnnnnngnnnnnnannnnnnnnnnnnnncanactcggnnnnganggattnnnctnnagggtggatngccccagcnnngacnannngntnnncgggggncnnnnancgnnnnctnnnnntttcntnngcaanntnnngaagcnnccnannnctnnnnaaattnnnttnnngccnganannngntgnannnngccgncnnnnnnnnntganntnnnngcgcnncntncatgctnccnngnnancgcnanggnngncgngantcctngnnncnggnntgtgctnnnnnnngncgncngnntttcntccnanantgntgacnncnnntacaggnnntccagcgnnnnnnnnnnnnnnnnnnntnnntagcnttnnttcnctgnnncnnnnnnnannncnngnntnnnnnngannnntgnngcacnnncncnnagngtaccanacnncnnnnnnnnnngnagnnangnnnantgtnnattngcggacgcagnnacccnnntncnnaatgncncgtgctnnnnccncgntntaantnatgncnnnannnnnnctnnnnnnnannntngcnncngcnnntaaanctnngatcctnnnaanngntttggnttnnnnnngccatgnnnnccgnnnncnnctcttnnnaancgacccngnnnnnngccgctacantnnncncnncntcanntaacgatnncagnccnnngcgngnncnnnngnnnnncttcagaatacctncannngnncgnancnnnnncaccgnngannngtgnntancncnnnngcgttccagtggncgagngtcanngnngnnactgaatncgngagatnnnaagnncnggnnncagnaaannnnncnnnnnnnnnggnngntanccgnnnnnnnctncnantgnnnatntcngnnnanntancgcccangnnnnncantggngcanncannntgagacannnngnngncnnncgccgtcngncgcnanntnaacaanngnnnaccgatannncnnngcnngcgngnnnngcacnngcnnnntngccaacnnncnnagnatcanncggggncannnnnnnnnnnnnnnnnnctnnnnnnnnnnnnnnnantnnnnnnntnnnnaccgnnnnannannnancnnnnnnnnaagcacnncnnnnncantnannntncaggnntccnancctccnnnnnnncaanccncngnnncncngnntnntnncaattantccanncccttgnnnnanncnnnnngnnnnncnttnnnnccatcgnagnntanggagnnnnnnnnnaagcntangncnnnngcaggntcnanccannnnnnnnnctannnnaagtnagncntnngcnnncgnnncnngtatnnnnncaataaccnctnnannnnnccgaatnagantgcncgngtnnncgannnnnnnnnnnncggagnnngnnatanntggtttcgnnnncnnnatngatccgacnnctttnnnattggaatcnncnactnnnnnggnttnnnncntccannnnnnnnngntantgnatntcnnanncncntgcttnnngnnnnanttagtngnaaagtggtcctngnctanacnggngnnnnngctnnnngcnncgtctccgnngncgannnangnnncngcngatanngngnccacntcctnggatncgtactggctnnnnngnnanngntatgacnctgaatngangnnannnnnnagannnnnnnntgcacnatcancttcgnanncnganggnntacantnnnnnnnatctcgttctcnannccnannnnacnncnannnnnnntngnnnnggnttnnntcncngagggngnannncnnggggcagcnacnnagnnnanctccnccgnnnangccncnnncccngncgcgngccgtgncnnnnnnnnntntccccngnnnnnnnnngntnncctnntcnannncnngncnatanggngntcagcgggtncnngcccgnnagcgcccgcnagtnatncnnnnnnntcgttnnnnnnnnnnncgngcaccatgaggannnngnctnnnnnnncgnntaggcnnannnntttgatggctngnnnngatncgttnanannccggnnanntnntnnnncnnnactcnnnaannngnanaggcannnnnnnnnantnntannnnaanccaggncacgnnannnnncnnncacagnnnagcgncgnnntcgannnnnncnnnnncntnnnntgagnncntnnttaaaannnnnnnnnnnnnnnnnnnncgnngnnanncnnnannnctggtnntgtggtgcnnnnnncgtcntgacnncgcnnnnnnttnntcannnntcacntttnnntgngcgcnntaagannnntggtaannctgggccttgtcncatannnnnnnnnnnnnnggacngnnnncggtcngaccnntccgtgccncggtttnnatnntaaannnnnnannnntccgntnntnanntntgcgcannannnganatttggnncggtggttgngtaccnnaaanncnnnntnncccnnnnnatnncanttancnnaaganntnannncnngcgcgtacnacttgnnnngnatnnngnnngngaacannnnnannnnnnngnncnnntctncgtagnggnnnnnnncagaactnngtccannnnnannatacgntnnangnnntnccnncgtgaacnncccngnggnaanntngngnngnangancngnnnntgnaannnnngggggcgtnaaggcgactcncacataacgntagacgtcatancnntnnnggcgntagcganccntgnngtgnnnnnnnnnngangncccanccaancnngnnnnnnagnttcttgncagctngngnnacgngnctcnttnannntcntcnnacannnncgnacanannnnnnnntcctgctctnnntnnnnnnaggtngaacnnntnngtctnnnccngtgacnnnnaatancgccgggtaggcnnnctccncnnnnggtcgccnnnggcgnannttncnggnnaagnantnnngtnnncnnanannntagncgatagaagaggacccaccagaccanngnncccnnncngnnncgagangnnnncacccnannagnccnncncntaatnncnannnntcnnccnaggggcnnnnncgngnnnngcccngcaacncggnannnnnnntngnatncgnnnnncnggncnnntcnncnnaatnngtngcannnnnngaggcatccccgcntccncggnnnncggnangttacntnncnnnnngtnntnnncnnnnnnnccnggntacnnnncggttgnnnnnangcgcggcgnnngagnttantnnnnnnnanccnnnnnnnnngnngcccgggtncnnaaatnnngncngtnnncggntnnttgagaccgggnntaacngcgaatnnnntnnntantnnnnnnntntnggttgannnncnnnnnctnctgnatnnacgatgnaantngnannnannnnnnnnnacnncnnnngcnnnancnnnnnnnnnngnnnngcnancncttngncnngnnnnnnnaggnnngtcggacgctnannnnnnnannnnnnnnnnnggtgtagnaccganntttgcccatcnnnntnnnantnncnnnnncnngngnnntnnntcgnnnnnnngnnnnnnnnannnnnccnngacgnnnaanctnnnnnngnncngnagtnaggagcangncannngnncttgggggnncggctanngannagcntnncgttcnnnnnatgantccngacctnncntccgatccnntgcaaccccgaccggnntctntntnngnanntccnaaaattnntnacnnccnnnntnnnnncnntatcgtgnactggncntngnnnnnanggcncgnancnnncgangnctnnntttnnnnccgntganngnncngctntnangccgnnngnnngaagtcanncannnnnnnngggtatggnntncagcngccgcgntacatnnagagcgcannnnaatcnaagtangncgtgaggngnnnnacnannnnntgnnnacgnnncaccnnancnnnncnnnnnnnanaagnaaggnngttaacnnanttnnnntatttcngnnnngnnnancannnngtacgcnctaannggnnnannanntnnnngnaaanntccntgnnnacnnnncngtantacgggnnctgcnnnnnnctnnaannnncagnttanncnnntnncnganngnngantcnatnggnacgnnagctnnttagcnngnnangnnccgccacncgttttgtgnncnngnnnnnnaggntcggccgnaanngcatagngctnngtnntngccgcnnnnncnngnncgcntnncatantgggnngcnnnnannngnnnnntnnnnngnnnntangnnannnnanncntnnaanttcnnntnnncncatnnnnnnngcgtgngtgntccannntnannngnnngnncncgatctcncctccgannnnnngcgtctnantnnnagncggcgnnnanagggagaacgtnagagataggnngtnnnnnnnntctcncnnnnntnnnnnnnggccnannantgtccggcntnngnnanngcnntgngannntnncntncnnnnnnngcnctcntcgagnngtngcnnntnncgtcnntnnnannngtntcgcngcggnnnangacgnnnnnatnnnannnntggacngaantccttcnggtgncccnanncnncccnnnncngnnggtnnagtaccnnggatnnccgtncatgcgtccgannnttnctncggnntcncgnnnnntnnnnggcgnnnnntcaaanctccnnnnggtccntgtatnnnnnnnnnnnnnngtnnnanncaagttnnnnnccgctnacnnnnnnaancnnnctntcnncccgnntnnnnaannacttnngttgcnngtcncnnctnnngnnccgganttcgnnnnnnnntacnctngnngngtgnccttnncnnnntnnggncncngtannnnnnnnnnnnngngntcnnnctnncnngntnttgtcnnntnnnannaccacnnnngnncgggtnnngngngatcnnacnntnnggntngttgcgnntantagtncgcccnanntncnnntnnnnnnananctnttnancnnnnnangnnaagngnnancatgccnaacatncnnnnnnccgcnanattnnnnnncngnnnnnnnnnnnnngcntnnngannanncacnntnnctncnncgnnnnnnnantgnngntangannngccanncnccnnntncgnnannnnnnnnncnacncgtnttgngnaagcnnttccnnnncnnnngagcncggngatncnnnagatggtcnctnnnatgnnnnaagcngnggcnnnnccggtctcaccctgnctctcannccnnngnnnaggnnngnnnnnnnagcngnngnacantnncnnnnnngccnnnnacncncttcacgagacaggcgantgntnngaagcgtagncnactccnnannnnnncnnntnnncgaaancnnnctnaagncncctgcatnnannnnnnnncccncnnncgncnnnnnnntnnnntnncacacnnngnannnntncnnnangnnggnnnnngatnngncnncntagnntcnnnnnnnnctnnntnnntnnacatgatggtgnngnnccgtnncngtgtaccnatgnnnagtnnngtggtctttnnnaggnnagatcagtgcaatgnnnngnnnnnnccnntgtnnnnntannttgnggnnnncccngngcntnnncnnnnnngnnnctnaaannnnncnntnnnngnanntannaangntnacannccgnnnnnnnnnnnananngnntcccnnnnnnnnnnnnnnntnctnaannnnnnnnnntggnngtgnnacgacancnnnnnnntaanacgcgnancantnnggcgnnnnnnnntnncnnnnntnncgtnatngnnnnagtnctagcgccncgcctcnnnncgnaggagacgcngnnnncgtnnngnngggtcnnnnnnanaaggcgnttnnnnngnncncncgnnantnnannattnnnnnggnnnnnnnanttcaaacncncncccnnagnnncgnnnnncaanccngtcgnnnnnnnnnnnnnnggagntcgaagnnatnacanntntanccaacnntcnacgcagtcgctntncgnncannnnnnannnnnnnnnnngntnnnnntgtncgtncnnnnnnnntnncgnnnngntnnnanngantnntngccgnnagnccnnnttgntggtannnntgcnnnnnanntnannnnncncgtgangaaagaagnnnnnggncnncnnnncaattatncgggnnanngngnnangcttgnccnnngnnntacngtncnnctntatntaggntcnnnnnnnnnngacngnnngnntggngncntngnnnagnnncnnnnngnnnttcngnnangttcnactnannncnannnnttgnnnacnntgannnnggnnncatatatannnanannnnnntnngannntntcggganntntnnncacnannntnngtnnngnnntnnncgnnnnnncnnaaacngnnnnnncccncntgnngcncnnatcnagngtnnnnntaannncncnatagnnnnnncnnnnnnnnnnggtnnnnnncnananngngcngcnnnggtgtcnttgannnnttggnntgngggnnntncnnnatacnacancgacnnnnnnncngncatnnagcaacattccnngggacagggntcnganncngnnnncgnncaaggnnannnncagnngctnnngangcntnnnnntnnacannnnnntacgannnnncctanttnantaacnnngcnncnnnntcggagtancnngtcttgnngnnncccngtnnnntnnnncnnnngnnncnagngtgacnnnntgnnnnnnnnntctnnggncnnnatnnnnnnntgcnatnnngncnnnnnnnngnnnanccgnnnnnnngnncnnanntntnnncnnacgcgcagnnggcnncttnnanncnnntccacnnnnanngnntcannngnnnnanntnntnctacgngcatntnnnnntcgnnnnnncnnnnnantnnnnntnatntnnnacgnatnnagnnngnggnnngaccngannnnccngcnnnnncncacngnnancgcnnnggcgtnncnngcnnnnntgaggcngtnnncngntcccgnangngngcnnatcnngnngngncgnnnnnnntnnnnnnnnnccnaacnntacgcgctggttcgnnatatntgnnacnnnannnntngtnnnnnnnncnngancnntncnnnggctcncgtctgnnnnnngnnnngnnngncntnnnnnnnanaccnnntgnncnttgtnnngngnnnnnnnngggacnannnggcngcnnncnnnngnntgggaaccgcannnngtggnatngnganaggngngngnnnnnttaaccgncgntcnnnnntggncnnnntnagtntnncnnnngnntnnnnannannnngcgtannnnaannncnnnaannnnnnnnannanatagacnntctnnnnnnnngtnncctatnangnncnnnngnnngntnncntnnnnannnnccncggatgaaggttgggnnnnnnnccantgtnangtncnnncnnnnncnaaaannnnngnnagnnagnctaacnnnnnnnnnnntngnnnannnnnnnntnncttgctgncnnnatctttggcacttcaagactgncnnnnnngnntancgnnnncagntagnnnnagangancanngnnntnnggtnnannnngggtggnngctntgnnnaannngttnnnntgcgntttnnnnnnnnnnntnncnacgncancctnnngagtacatanccttacaaggngnnngngnntgtncnttcnaangnnnnnnntnagnnntccncannnncgcccnctcgcanttnanccnntcnggannnaannnaacatnnnntnnnnnnnggnnnnncccganngatgnttnnngnntngcnnnnncnngtannnnntnnnnnnnctnngcannngngnngancatggcggannaaaggtcccgnnnnnntcnccgnnnnnnnntcgacgtatngnnnnnnntancannncacgnnnnnnccggcnnattgctgngnnnntntngnnggnnnccgnggnnnangnngnntnnnnnancnntcnntcannnnnnncgaattgtnngnnaggngacnnnnntncnttnnnntcnnttgnnnnnnngngctctcgncnnaannacatttnacanncctnagagnnnnatcccannnnnntcnnanccgnnngacttnntnntnannntgggtagnnnnnngngnagctngtngaagacnnnngnncnggnanncnnnnnnnntncntatnnnannnnngnngatncagtnnnnntannagcgnctcgnccnnnncnnnnnnnnnntgtnntnnataannnnnnnnnnnnnnnnctnnnnttngnnntncgtacngtgtanngcgnnnnnnccnnnnnnnnnnntncnatnnnnganncnnngcnngnctnnnctntnncnnngnggncaccnnnnagccnncctnccaaangnntanntnnnncnnnnnnnnnnnnttnnnnnantnnncncnaaggngcntanacnnnnatngtccngnnacnnnnnanncgggcnnttggcanncnnnnnnntnnncnnntnngccnnnanaagggnangtnnntnnnnntggtnngnnnnnnnngccanntngccnnncatgnggccgannngnacnggcngaannngannnnnaanccnnnnnnnnngnnnnnnntagcnnnncnanncagccgggnctnnntccatcnngtnnnagnnnnntcnncncnnnnggggannnaagnnnnngcccnatagangccgtnnnncnnngnacnngtnnngnnnntnnnctancgttagcannnnnnantngacnnnnaannncnngnnnangctannnnnnancnnnnnnnnnncnagcncagccannnncnnnnncgnnngtngacntcaaagtnannnnnntttnncgtacagngccaggacgctgtngnnctnannnngnnnnctgacntnnttactnnngngttnnnncnngcctccannngcnnnnnnannnnntannngatnnnncgtancnctncgngttcacnaannatntaacnntgnngattcnntcacnactcangnnnnttngtcnnnnnngaatctnttngacgccgctnnnnagaatnnnccnnttngntangnnncnanngcanncncagnnncncngcnnncgnnnnnnnnnnnncnnnnnnnnnannnccgnagtcgnnnngnnctannntnnnnnnnnacgnngcgnnnannnaccnctgnnnntcnncntnccgngcancnnnnnnctnnggangggcnntcncnnnttnggacngantnacnctantnnnnnnagctctnnantnncnncnacantacnatngngtacngagnnnggagaccgttcctatcnaaatnnnanccngnntnnntgnnacttgtncnngnngctaannnntnnnnaannnnnnnnnnnnnncntannacctnnngcntannnngcnnctacannnnnntnctnnnnncannnnnacgntgnnnncnnngnnnctagnnncnntntngtnngnngcnnnncnanncnnnnnanacnngcnnnntcnngancgnnnagtgnnnncncctnctnnnnnnncnnannnagaanctntnggnnnncncnacnnnnctgnnacncttnnntggtgtnnnngnntnncnnnncnccttatnaanngnnnanngtcnncatttatcagtnggtaannnncgtaacgncctctgaagtnnnnannngancnggngagggcnnatnantcnnannngatggcngnnnnnngnnncacgaactcgnnancanannnnaaccnccggaanngnttgtncggnnnngngatnnccnggnnncnnanaccnncnnnannnnnnannngtggtgnnnnnngtanagtnncacncnnnnnntnctggnnnnnnnnnnnnnnanncactngnntgngnnnnntcagnnanngnagctngannnnnnaccnnncnggnnnntnnnacngnnngtnnntgnntnagnannnancnnnannnnnnnnnnnnnnnnnnnnnaccgcngannnntccnncnaantgtnacncnnngnnnngggnannnnnncnnnnangncancctgnncccncaacannngcccnnnnnntnnagtngcnganctnnnccnanncgnnnnnanacntcnnannnngnnnnnnnnnncnnnnnnnnnnntnnnnannccnnncanccnnnnncnnnnnccnatntnaagnngnangnaccnnctgnntcntnnagatgcgnannatcgaaannnaggtnngtnnnnnctgcnnncnnnngncgnnnngannnnnanngtgntagntggncacnggtcnatntnantgggntctnntntcantgccccnncnnnnccaacccaggnnattaactcncgcgttnngnaccctctgcnnnggtnntgnnctccagctnttnnnncngggtagttgcnttnnnnntcnnntgtnnatctnannnnnnnnnngnnnngnnnnnnnntnnnnnnnnnnnnnnngtatanncnnnnnnnggcnnnctnnnnnnnnnnannncnnnnnnnnnnnnnnnnnnnnnnnnnnnnnnnntnnagaatnnctnnnnnnnnnnnnntnnnnnnnnncagnngnccngnatatncgnnnnncnngnnancgcttgagtnngnngnnnnnnnannnnngacgntcnngcnntnnngnatnnnngnnctcnnngnncnnctnntanannnnncanagnnatnnatannnnnnnacnnnnnncnantnannncactnnnnnntcnaagagnnnnnntacannancntgtnngngnnnngngtanacntnnggantnnnnnnnnanannnnnncnnnnnnntntgnnnnnnnnnnnnnnnnngnnangnnatgnncnnannctnnnnnnnnncnncnngtagtnnnnngacgnnntaantnttgtcngataangnngnntannnnnacgcgcgtctgnattgctctgannactcnngnnaanngacgnnattcgcnagnncnnnnngtctgatnnngggncnnnnannnnnnncannnggnnnnncganctnnnccgagcncacanngaannannatcnnnacnnnnntgaagnnnngagacgnnnngattnnnccgtgnnnnccgnantantggttanagnnngnactgntnnnnnnnnnnancnccnngnnnnnnngntngagtnaagcagtcgnnntnnncgtcngaangcannnnnaggcgnnnngcnntnnnnanannanngnnngcanannncngnnnnnnnantagnntnngntttcganannnnnntggnnnnnagccnancancncanntccnngnntnatnnncgcaggnnnnnnnnnnnnntngnnaannnnnnngcnngannnnnannnngttngcncnngngtgnnnnnnnannnnnnnnngnnntcngaancttnaagnnggnnnnnanagnanagtnnnannnncntnncngnnnncnttnnntnncncnntnnnngnngannggnnanagtnacanntnnncnnnacncgcngcccnaancngntccnggantngnnnctnttgntgnnnnntnnnccanaacnncnnntannntnanacgngnnnnncngnnttancnannnnnnggctggnnnntgannnnncacanaannnatnnatnntnnnncnatgggtntngannnnatcgttancggnnnnnnccnnnncannanggnnnnncnnnnnnnnncgntnnngnnnnnnnngnnncnnntntnannttncnngcnggcgnnnnacnacnncnnnngnncgnagngngngnntnnnntcnnncgtnannngnnnannnnngnncnnnnncntgcgnnnnactnnnagnngntcnnnnnnatcatanncnacctgnnngttnggnnnnnnnnanngggcnngcnnncgnnngagctgtgnnngantccancncgnnnnnncnttannnnnnnnnnnnnnngnnnncacgcgnnncngtnnnncnncnatnnnagnnncagcnnnantnccgattcccnnncnnnnnnnnncgnnnannanncnngnnnngaagnncggcnacgnnnnnaactanngnnccacnngttnnnnnnntnnnttngncgtnttnnnntcgtgggntnncngnannngnnnacngntntntnacgcanattancngngnngncngnnttggccnntgnnngcnnnnggtcntnnananannnngnnggnnnnnnnngnaacccnggnnnnnnnnntcgaccnaaactnnantgngnnnngntnnngattnnnatatccgngttnnnncccnnccgcnnantcgccggtcggtcnnnnannnnncacccagnnnnnggnnntnncnngncgnnnnatannganannnnancncgtnnnnnnntnnngcngcnngngnnnttgcacagnctnntcagnnnnnnnactngnanncnnnngncantcagnncngaantgcnnngnccnnntctnggnntngtnngtgnannccnnnngntnnnnnnnannnntgnanntcttaacncnnnnnncanntancnccgantctcatnantgcgnnngntgacnnnnaactgcctgnnnnggcannantnnnncncnnnnnnncnnnngtgccannnnnnnngnnnnnagggnnattagnnnggnncgcattncnctaannnngnnnnnnagcnactgctgaaccngatnngnnnnnnnnnnnnnngnnnnnanannatctcnnnnnnnnnnnncnnnncnnnntnanntcnnacntttagcnnnnncncnnngnnngnagnancnnnnnnnngnnnnnnnngcnnnntcnnnttggganannntcnnctngncccnngnngtcnnnnncctcnnnnnactnnnntngnttntctggcatgcgagnntgtaaggngggcctgncnnttcgnnntgcgannnnnnnaggccngnctggggggtnggctntnntnncngcaaannanaanngtcnngantnntganntgnnnngtgangntcnngnnnccgntngntgaagnagnntnnnnncnngnnnctgcnnnnnnnnnncgnntgcncgacnnnnannnnnnnttcnncnncttcctcatatnnngnnnngngnaagaanctnnnnntaaattnancatgtagncntatacggagtattnannggtnccnngnncnnnnngncngnnnnnnnnnancaagntnngnnngcnnngncntatcgccgannnnnnntnncnntnnanncacngaccannnncnnnncnngatcngtaannggtnnnnccnnnnnatngnnnnnacnntannnnngngtnnncctactganantcnnnnncnngangnngnacccaantanntnntnnncatcatntcnctnnnnnnccngngcngatgnncgnnnnnnnntngttnggtaaggccngnnnnnagttcnncnancnnngnnnnagtctantaannnnannnnannnctngnnnnngangtaggngcngnncnngactcnancganttanangcgagnnnncactgccggcntcnngannnnnnnnangnnnnnacncntaggacgagcnnnnncgnncngnnnnnnnacatccgnaannnggccncctannnnnncnnnntagntngttnnnncannnnnaatnntggcagnnnnnnnnnttnnnnancgttttnnnnagcngngtacnaggatnccnnancgaggnntantngnannnncaccncnttcatnnnnnncnttatntagaacncgnngnannnnnccnggtnntnnnacnnncngnnnnnannnatagnnnttcnaanacnatnncagcgtntgcgtgcgcnnnnnnctgcnaagtaacctaacnnggagncnnnnnnannnnnnncnnncnggngcgttnnnnnnccntcnnnnncgcngnnntgccnnagnncgnnngtcnncnntnntnnnnnnccnngctcgcacgaacnnnntnnntnacngnnnacnnnngnccnnacncctccgtncgantcnnnanntgncgagancatctcncntnnggggaccggannggccgnncngcgggacnnagtnnnnnncttntaacaaannngtanannnnnctcnnctaagtgntgnnnnncnggtnnncgcagntannntnccantannnnnnnngnagnnnatcnnnanctcccgngnnnngtcctgnncnntncnnntcannttccgntantngtaacnnnncagcacatggttgntggaccnnnnatcngnactgcangnacacncgtcgtggttcanntccangcnnnngncgaanctnnnnncgcntcngggcccancnncnancgngnnncggntcngcnacgnnnnnnncngnnnnnnnnntnnnnntttgacgcctnnngngnnctnncgnnncncngnannnnnnganagatanannannntaancanncgnncnntgnctcgccgccgcgcgagnccatnnntaantttnnnntnnnggagtccgnnttcnctnnganngcnngnccnnnnnngacagcnantgancnngnatnnnnnnagnnncgcnaacntnnnnnnnnnnacngnnnnnnnnngnttnnnnnnntgannnnnnattaaccnnnnnaanngngnncacannnntcnnncntnnanngnnnnnntngcnttnnnnnnccttagcnttgnnnnnnnngtannngaaantnnngnntcncancncnggtgggnntgcatnttcngcnggngcaatnncggcaatannngtcnnangngagangttcnaagtgcntnancncacgctntannnncnngacgntnnnnancgnnnnngnnncctttnncggtcgcgnttcggncnnnnanggtacctgnntgcnngcctacnctngtgtanntnnnnnnnnctnnnnncgannntgttnactnggnctcncnatatctcannccggngncatgnnnnnnngcatggtggnnnnnncncccgtctccgncncttctanggccgnnnnnnnnnnngnnnnncngatntnnnnncccgncngctttngnnnnngtcngngtcggtcgnagnnaagggnctcnatgnntncccgctanncatnnngnantggannnnnntnnntnncnnnnnnnnnnngtcnnannnttaacnnngcagatgtganaatactntcaantnnacanangnnnannggtncgnncangnnntancggnagatnnncgntntnnannngtnacnnnnatgcncctcnatancnaatcnnnacnatgngncnnnncnttcagaaaagggnnactgtcgnngctaaagagntnagtntnncntnngngangtatttccngnnnnnnngnntcaggntnangnngnnctcctnagngnnnnnnnnntnnnannaannnnctccagtncggncgtannnnaaatgncctnntanntgngnggcttgannnntgcnnnannngcnnannnanncnnnnnnncncaggatntnnnnnnnnnannntgcncnagntangtgnnnggnacgnnnanttgagggtaacncnncnngcnnnnnngganntagntnnnnannnnnnnnnnnnttcnngancctgtngcgcnnnncgngtngtntnctnnnccnnncnncgnnnnggaagntncnanngncnnattgcanncnnnnnttnnnatcgnnctnnnnnatgtnnnngcagnannnncgnnnnnncnnanngaaaggnngnancaanggnnnngnntancncnnncnntcncnnnnnnnagaggtnnnttgcnaagaggannngcnnnnntgcnaanntccagatcgaccagtggagtgacggggccccggcancaggnantnactgaaanngntaacnnnctnngnnngnngncnnnatntgtgagaatnancnnnccnnccanaagtnnttnngnnntnannggcgccnnnnntctngnntcnncacgnnnnnntnatcnntnnnncnnnctatgncgtcgnngtannaacgnttggacgtantnnaanntnncgngtnnngtgcncnngcgaattnacctctgncnangcagtgtnnnaganantnnntnnggnntnctnatttnagancncnnnnnnnnngngnnnangtgnngcggttncgccggnntttacnttnnntnacannnnnnnnnnnnnnnngnaggantnnncncnnnnnnnngacnnganncnnnnnnnnannganaggcgntganttctnngnnnagcttcagnaacggnntnnnnnntangcatnntgcagnnnnnnnnncaccgnagancngcggnnnnagnnntnnnctccantnanccatnnatatngacaagnnannnntaggnncacnnnctcntnagcnnnnnntnanacnntttcgngtntgnangnncnggtngnnnnncnncntannnnggcnnnntannnaagncttaanccngcanccnnnngnnnantngggaacnnnnnnnnngnnnnnnnacagnntnnnnnntnnnnncgngcangntaangtcancgttcttnngnanncnnntnnnagnggnnttagnnngnncgnncgnnngccnggcannctnntagnnnancgggncncccancnaccntnatgtnnnnnncncnngcnnaannanntanngcctngggnnnatgcncnncccnngnnngnccccctnnnganaangnnnntnggacantncnnnccnnnnnntntncnncgntnnnannagnatnnngcnnncnntntanagnanctcnggnnnnnnnntnnggnncgtnanngcnctcntgtnnnnnnnngnctagtaanntncgnnnannnncnngngnntcttgnnnntcnatgnntgttncnnngcgcacnnnnnccccnngtaacattnnnngccgncgcnnnnnnnnnangnnnacnnnnacntnnnngnngcantgnngtagannntgnnncgcngngnccgnggcnnncnanncnnncnctannnnnnnacaanagnanggagcnnnnantgannncnatgntnnnatnggacgtgacgccnaaagnnannccgggagngnnntactttntgaagcgcannnannnnccannnnaagggcannnnnaanacnnttcgngngngnnnncgtntcnncagntnnnnntnnannanaattnctnncgccngcntcgngtnatnnngagcaacnnnnnnnnnngannnnnnnncnnnnanattcaatngnnnnannnnncanagactannncnanncgtacccanancggcntnntagtgtggctcgtcgttnnnnnnnccgantnnnttcatntnnnnnttncnnnannntannannnngtggncnnantnntnntcntnnanntactnnnnaannaacacngnntttcnannnngaactnnnnnnnnnntntnnnnngnntntcgccnnncgtgtngcnntgtanaacgntttggcannnngaccnnnaaagatngggannngnttangaccttgnnaagtcggannccagnngtaananntnagnnnnnnnccgcgaantnnngccnggcngnnngatcncnnannnaggaangnnntnncngncggntgcncnncnntccgnnnannnnnnnnnngnnnnccggatgggtngaagnnnnnngttgnnnnnncatcnntnnnnnnntagcgatacnnaananagngcncaggntnncnnacaatgtnancagnncntnctnnnnnntngaagcgntgtcgtnnnnnntngangntcnnttncnnnnnnnggtgnnnncnncnnnngncnnntantgngnnngtggctnngcttnannnacntnnnnnnnnnnncanctantnngnnannntnnnnnanccatnnnnncncnngcggnncnncnnngnnatnnncnnntnngnnnnnannngaggntngntnnntgggngcnnncnnnnnnnnnnaantacatngnnnngcncagcttgntnnantanngcnnnnnnganntnnnnnnnnnnnnnnncngnncnnctntcccagaagnatncnnaggnnngacaactaggctgtnnattnnnnnnnnnngcntnancnnaaacgcnntcatcctnacnnnnntctacntngttnagcannncgnannnnnnaanannngnngnnnacnngnccnttnacnctganccgnnantnnntcngannnnatanccnnacagannnnnnnnncnngngggcagcgatntacnnggncnnngtnntnacctcnnnnnncttnnnnnntcgcgctctgnncgccnntgngnancatcncaccnnnnaccnnnnnngnncnnatcnnanngntnnnnnnacnnnngcnnagcantgtnnntcgcaaannngncngttaannnnncannnnnncgcangannncacttcccagcttcctcnnntgnangtnnnnnnatntncnnnnacnanncactcnnccggtcnnnaaanacgnnntntcncnancgnnngcnnnnncgtnngttnnntaccngtgnngntttnannntgatgangcanntatgnacancgttnanccannctnntgnnatnagagnnnnnggtncgggaggaancttnnntntncngannnnnnnnccgcnnggtganggccnncgctantnnggannnnnnnnnnnncnnnnnntaanttctcccntcncnantnaccnctnccaatgnaagtnctctcnnnnnnntnnnggnangnnnnnnnncnaagnnggtagtcaccnngnntnagcaacgnnnnnannccnnnngacntgtctnnnananngagganncgnnnnnnnncgntnnnngnngatnnngccnnncgcccnnnngnnnnnggtgtnggtactngtatnnnnntncacncgtntttcnnagtgcggantacnngnncncgnnntnagttnccnagnnngcagcnnnnnngncnntcnnctnactaannnnnaggagtnnctnnttagcnnaggaanantcttcagnttcaacnnagnangnaccangntcannnnnnntgagnatgggcnannnnncnnaacgcgttcagncgnnggggagaaggancgatnnnnntgggggnttncnggtggtcccnatttcattngagnnccnacnntnncccnnnnngcntatgcnnnnnnncnnaacnnnncnngnanncnnnnnnnccntntcagcacnnnnccccngggnnnannncacagctnnntctccnnactnncgcnncnnttnnnnnnnnnaggntagntncngnnntatngngcatnnnnnnnngnnggggtcnanannnntnncananngcgnnacncnnnnnannnncgcnnnnnagnnngannnnnnntcnnnnncnngcgaggtanancggtnatannnnganngcnaganctnnnaannacnnnnnnccanntnnnnnnnnnnatnangnntngtggcgggtganagagaccgnnacggnttcnnncnagcgccncgggnnnnggtcgttgnnnnncntactnngntgacnnctanctnnacnngtcnnnnannnnnanncnnntgcnnnnncncnnntntgttctncccncnacnnngnaattgnntgncgnnnnnnanngcnnnnnccctnataangncncannntcgngnnnccagttcannnnngnnnnnnnnnnntnatncnnntggncgcnnnnncnnntcgnnacacagaacccgtngtnnacnanngnnngtcgnngtnatgcgtgcccncnnnnnngnncccttcnnnncccangtcatcgntnagtnggtntantcacnntnannnnnnnntgnnnngnntcnncnannnggnnnnnnnnnnnnnnnnnngcagntgggctataacaggtnnnnnnnnnntgtnacatgngtnnnnnngctngcgcacccnngngtgngaannccaggcgannnttgtnnnnnannnnnncnnnnnnananngaantannnnatgaacnntcgcanagnggtntgnacgnnccgcggnnnngcnnnnnnnngnccannagtnacananngnnnccncgcnnnaannancacgnncntnnnttacaagtcgatgtaancaccagcannnnncgnggcgcnnancggagggnntcnnngnnnnnnnatctangnactggtncnnnnnnnnnnncgnnnannannnnngnnnnnnnnnggggnnaggnnnnacggganagnnnnnnnnnnnnnnncnantannggnntgttagnnannacggcnncgnnnatncccgtnanannnggaagtggntcntnannnccnnannnnntnggtntcnnncnanggcgnnctacnngnnnnangatgncnnncnnagtnnnngngncnnnncnncnnnnnnancacgggtcctncaaagngggggngnnantnnnntcnncagatgnnnnnnnnnnnnananaannntnnnnantcnccaangnggagnngnnntgcggantnncnnnnnntngcanncnnnnnnannnctgangnngnctnnctnnngggncacgatcgacgnnnncggnangnacnnacnnncncngtnnnccgngccntgctgncnnnctnannnnannnnncnnnnnnnnnncccaccntcnnncnatacncngannngtnannnagnnngnnnncnnngnnncgnnnnnnngngnttnnncnnnctttcnngccntnnnnnnnnngnnggnnngnnncccaacttggannnnntnttcnnngntnnnnngtcgatnnnnnncggccgnaccnnatccgtgcananngtgcctccngnccccggnnntantctcgtnnnnatccngannntnnnggnnagnngtcncnnncnctcccgngcnntnnnnaagcanngaccgcannnnnggnctngannnnnnncgnggnanntnnnnttgggnntngacctntngtnnatcgnnnannnnnnanantccnnncnattngtnnnatcnnnnncaggnagntnttntanncnnnncnnnacgnnnncnacggcanncgccnntnncnngtnnnnatgntnttantgntnannnnancnncccgantngngnnnnnnantntnnngnggacaagnntncacgtnnnnnctacnnnnnngnnnnnncaattannnnnnngncngnncnnnnncnnggcnccccngagntnccnnannnnatnnnnnnnnannnnnntcgncntaggagcaaggnacnnnagagntgnntngaactcgaannngtccancnngaacnntnnatncnnannnnnnnnttnangtnntgaantncnnggtggcacnnaannnnnnngnnccnnaccgatnnnnaannnctnnnacgnatnnnnggntacnnnanagnagccnnnnnnnnnngnnncgtntgcnnnnnnnnannnnncgtccggangattgnntcgnnncnnnnnnnnntccnnnnnnnncnnncnannncncntnnntnnaaannngnttcgncgtnnnantnnatncnggnaanngnggtnacntnccngnnnttgnaananntntnnnggnnnattnnannnnntcgnncnctccaancgangcgnanncnntntnannngtcgnaccgnccccgncncnagnnagtctgcgncncctcctcncnntcagtcnnggccncgttgggtccnnnnnnnggtccgttcnnnnntctgananggatnncgctnnnnnncgcnnntnngnncgnnggatcntnacnncgcaggcannnnnntgangttcgtncangtgtnntnnnnnnnngnnnaagcgnnnnnnctctatctaantcnggntcanncnnncannannnngnnnccgntggggnnnnncnancgnnntagcagcgngnnncnnnnnnntgannnnntgnatnctnngntnnnnggcnnnnnacnctgtgncttatgactctggcnttgnntgnnnntnncggnaannaanttnnatnttagannngtnnggccgnctgnnntncngnntctactanntngnnngantgcggnaggtnnngccnncatggnnnnggcgnannnngnncnncngnnnttacnnanccctcggtnnncanaganntnaaccgcnnnnnnnnnnnaacntcctnnnnanncctnncctagccggaagtcaggatcnncnnnngcntatgtgttnctnnnnnnnngntatacacgcanatgncnccgatnnnnnnnntanncnnnnnnnncttctnnnnnnncnncttaggngtactcnnntntgnannncacgnnntnnctagctnncntagcgtnnnnnnnnnnnnnnngntnncggnagncanttanngnnntccgncatcgcagcncggacgtcagnnnncnnnnnnngtncgcnnnangtatagagggaaaaagctcnccacnannnnnctnncnnggnantgngtnnattgnngngnngnnnggcnngctacnggagtcctnatncgnnntcgaanannnnnntncccgnnnncantncaagncttttcgcnnnngccagcacgngccncngntcattngtagnnnnnnnnntnnnatctgnnttnnnannngtggnctagnacgannanaannnnncnnangngctacntcagnnnnannnnnnnttgnnnnngnannnnnnntctgagtgtgnnncncgatntnnntctngtanngattcanaancncngnntnnnnccctnnncgcnganncttnnnnncnnnnntagcnnnnanntgaagnagcnnngnngnngncnaccgnccncnnngannnnnagcnnacnnnaagtnnntncnannagcannttnnnggannannnnnnntgnntgnnnnnnnggnnnnngannnnntnnnnnnnnnngnnngncnnncggatnccgnncangnnancnantttnnnnnnntnntnnnnnccnngnnggcncnnnntnnnnntnannagtnnnngntnnnccccnngcnnncgnnnntntgcntcnntctnncnnggnnngnngantngtncancnntnnnnnngtnnnctnnntnnnngtnnnnnnncnnnananannacacgctcnggnncctgtcgnnnctcgnnnnnnctngcncgggtgnnnnnngcanacntnaagcnncgnntcgnntngncnacnnnncncntgnttacntannnnntaannngncnnnnccnngctcgnnnnngnntncgtcngnnnnnnngnaannnnnnntnntanncgcncnnntgacnnttngnngancntccgganannannnnncannnngnncctcgnggncnnngnnnnnannnncnnncngnnnnnnccnncnnaannncncnnnnngaattgagaccttagancgacnnactcagcgcnnnnnttannnnnnctgnttannacnnancnccnagnganggtnancntanngnnnnnnnnnnnnnncncccnnccanccttcnccnntgtnnaagngnnngcgnngnnnngctgnnnctganntcgcnacnncnntnncnnagnnnnnnnnatctgcngcaannnnntnntcnnnnnnnncnctntcnnnnccntggngacnagagcctgtannannnnncggnnncngaatctnnancgcngnnnnnnncntnnnccnngcnnnntnnntnnacntntngaancnncngnnganngtnnnntnaacnncannannannncnncgnnncnnnnnncancnncnnngcgnnccnnnnnngnngagnnngtgnnnnnnnngcnggntnnncntgnnnnnatnncnnnngngnnnnannntggcgnnnntacatntnctctantgaganatgnnnctcnncnnntncnccatnggnnnnccncncgtnnngnncgntannngcngnnnnnntananncgacgtaatnnnncgatnngatnncnnnnnnnncnnanacgngacnnntntgnacannnnnntgngaaggtnnnnnggcannngttccttagtnccnncggtaancccnantagtgaanntnatanccttnnnngggctgcatcnttcngctnnnnnnntntatccnantgccnngnnnnnnatacnagttnnngcccngnnntcnnnncntnccnnnnnnncnnanganccccntnnnnnggttnagcctcgnaccanctnnnnnnnnggnnngtcnntnnnnnnnnnntnaggngcatnnnnccttccntggntacggntnnnnnggccnncagcanannntcngngantntaggtannagntgnnacttnagtnannnncnnnnntngtncnnncccnacangtgnnnannnccnnggnnnnannnnnacctggncnggggcttnnnnnnnntgnnccagnagnagcgtanaggctacnagtccncgnnctaccgnnantgaatatncgngtnngnncgtnccnatgggannnnntggnnnnnngnagntcnnccnnnnntgnnnnnntnncannnnnngnnntgncannnnnncnnnnnnnntnnggcnctntnctcgagngngnncnnnggnnnnnnnnnncnnnccnnnnngnncngnnnacnnnnnnnnnncanannncntggggcccnatannnnntntncntgngnnttcaacgnnntgggctnccnnnnnnaagnnantgncnnncgtggggngnggggnnannnnnngnnnnnancnnnnnnnnnnnnncnnnnnantnnnnngtaactnnngggggacnnnnagactnnncgnngaggggannnntnnnngnctggtccncnnnannncacnnnnannnntatnnantnnnnnnnnntngnnccnnnnacgnnnagatnnnnngcncaacnnnnntgnannnngnnnnnngnannnnnncccctagcgnggtanncnngnngcagatcnntnngnnctnntatgcctnnnatnnnncnnnngcnnngnngccannatntcnnnctnnnnantnaggcgtnntcttnattnnnangtgnngcnccannntnacgcnnnccnnagcannnnnnnnnntncnntcgnnagtnntcnananntnnaccnnnngntnntgnnnnnnnttgtcnnnnnnntnnnnnnnnnnngcgccgnnaannannntctntcnnagnnncnggccnggnncgananngnagtnnatggnnannnngggnnnnnnnannnctntnnnatgcnnggaggnttannnnngcannacancgncgnnnnccgcncnangtnngcnnnnngntngcgnnnnttnnnattgcccnnnncctnntttcaagngctnnngnncgcnnnnnnnnccncncnanncnnnngnnatggnnnnnnnngnnncangntgngncnnctnngtnnnnncannncnnngnnnnnnnntngnnctnnncncnnnnnnnnnnnnnnnntggtnaacttnannctaannccttnnnnnnnncannntnnnnncnatngctnnnnncngnnnagnnnnnngnnngnnncnnngnnnngnnnnnannnnnngnnnnnnnancgnaggtgtcntnctgntngaccnggnnnnccnnctannncatgnttnaaanggtgtctnnnnnnngacggacnncgnnnnantgactatgagagnncnctttncngnnnnnngngnccnnnnnagtnnaagnnnnataatataatnctggtgnacaacgcccnnntnggcnnngccnnnnggttannnnatnnncgnggtnncnnnnncnnctngngtnctaanngntggnnaanngncngnntnngngntttggcgcnnannncgcnnnnnancaccngtcgtnntatntnnctccnnnnnnnnnaacnnnnanntgcgncggnacnnnntgatacnaggnnnnnnntnngncngggacnntctttcgnnnnnnntnnncgcgcnnnnntnnnnntcnancgnnntngangcnnganncnagancnnnannnngnnccnnnnnnnnnagnnntncnnngacngnnnnncnnnnnnggangnnnnnctnntcnnngtnatgntannnnannngnnnnnancgngngnncnnntngnacnanntnnnnnnnnncnnnnctaccagnnntnaganaacncnncnnnnnnnnnnncnntctnnngcnntactgncagnnnnnnnngngnntccnngcccgnnnnntagnngnnggncgcannnnnnntganattncnntcnnncgtangaccnttcacgcnnnaannnnnnnnnnnngtnnnnncaacgagntgcnnncnnnacgtggagtcgnntactttctctngnttcnncntannatcntnncangattannggtggttaanaactnnncgangntnnngccctantntnnngcnncntcaattcntnntnnnntcnnacngnctnnnnnnnnncnatcttgttannnncnnnnnnnggngcnnnnnggggaaaagnntnnnnnactnccctgttgnccgangttcnnntcannnnnnnnggcgggntnannnggantangngtnnnnntnangnttncnannnntannngtnnntnnnnnnacnncnanntagnnnnnnnngnnnnanctnggncannnnnncngcggngnntannnctnngtgngtncngcacaannnnnnncatnnnngnngncncggncaaatccnnnannnnnnactgnnntcgngnnntcntgncaannnnnnnngcnnnncnngtcangnnnggnnanannnnnntttngnnnnnnncnnnnacgcgcannngcagccggnacctcgannnngnncnntngtnnnnnannnnngttngncnnnnnannnntanacaagcncncnnnnnnnanaatnngaancanngnnntcnttggncggtcnnannnnnnnnttnnccnnnnnnnncnannnnngngcnggtncnagatnnngncctggncnnctnnanctgtnggnnncnctngnatagaagnagaccnntnnagnnnnnncnatcggctcnnnnncgnnnncnnanannnanganncacnanannnnggatnnnnnnnaanacannnnnnnggaggggnngnnngctcntagggnnannnnnnccncnnntcagannnngaggctcctatnaanttncnnnnnnatnnnnnnacnnngnnnncnnnntnnngnnnccagaaagcncctncnnnnnntccannnnnnngnnnnnantnaagngcnnnnntngccgtnncnannantatggnnccnnnnctnnnnnntnggactatngngaanntnnnnactattgnggnaatncnannngncngaganacntnncnnnggttnnanngcntnnncncctgcncactngccntncnctcaccnacgntnnanngggctnntnnntgnnnnggannngngaatngntnnaangnnnnagannnnctnnnatcnngntcnnnnntggttaggctnncnccnngnnnntnnnnattcnnncntnannnnnnnnatatangnnccgggnnnngcccaanttacanncncngtttgncannntatnncnnngnnnccncnnntcctaagatnaggnncnncgcgacgncgnggggntnnnnngncggggnnncnccagnnnnntngnnnnnnnntngngngntnnnnncgntnannttnnncnnnctnttgtccnctaaaagnnancgntactnnnnnnnacnnnnctnnnnnncntgcntngnnnnnngnnnntcacncannntnnnagnnngcgnnnntncncanntnngggccgnnatcnnnnnnnnccttgtnnnntanntgnnnnanacannncnnccntctggnnnnnngtcnnnnnnnnagctnacnnntctnnnnnctnaataagcnnnnnnntttgccnttcntatnnngccagnnnnnnncatcgnntnnagnntagnnnngcnntgacnnnntnngnnntcatanngnnncanctgtnncnnnttaagnnggtgnatnnngattgaacgannncnncgtnnnnagnaannnnaannagnnaangnanctngcnngtnncncncccccnnnntnagntnntcttnnncnnnnnnnnaaggtttnnnnntnnngnttcnntcngtnnnnnnnntngngctncannnnnnagnncaagnnnnnnncgnnnnnnangnncgnnnnnnnngttancggtgtatnncgnctangttccncnnnnnatntaatnctaagtnctngtntgnnatatcgcgcgnnnnnnggnncnanngtanntnnnnnnncacannnnnnncnnnatgagtcnaatgttactctannttcagacganttcannntctncacagannnnngtnnggaganannncattnanncngntgaaggaacnnaatnnaatatcctttcnnnnaggcnnannnaaannnnnnnnnntangnnngtnnnnnnnnngnnatanatnnnnnnncgnntnnnnntnccanttnnnnacgnnnncnnaggtnatnnttcnnnnnannnngcnagtacannncngtctnnacngnnnnnnnnntcnntcgcnnggngnntnacannngccattnngnntaaannacnnacnnnatgacnnnngnncannnnnngntancnnnnnngcccataaatcatnnnnctcgnnnnnnntcnnngnnacnnacnnnnacntcgncnaanaganaganagcnannntcncangttggngncanggnagnatangcaaaganannnnnnnncnnctnntaganncaaaatantgtaggtntgtncnnnnnctgtnngtagnttcnnnnnnntnnaannncnnagantnnnnnntnnnnngnttaattcngnatatgnnntnnnnancngnannnngnnnnnnnnacngnngnttntggcnnncnncnntctgcnngtgcgcnnntncntntttgnctgnanccnacnnnnnnccntaatcnnnggnnnnngaagngcgggannnngctaccgtcnnnnncnaacagncnnnnnnncnnannngcnntnaacantncnnnnggagnnggnnannncgannccnnnnttnnnnanccnggntnngtcatgtttnnannngnccnnncngcnnnnnnancnngannnnnnngattatcnnnnnnanatgnnntnncnntgncnnananaaaggcnnnctggacaccnncacannnnnnttancntggnnnnnntggnnnngntncntgcanngcgtagttacatnanntnagggtnngnnntactccgcnannannnnacnatnncncggnnnnnnnnnngnnnccnncnngannnccgcnnntannantnnncnangactancgtntcctnnngactnnnntgnnnngannnnttgnnnannnncgntncggnnnngnnannnnnnncnnnnnnngcacgngtnannccnnnnnnnntnnntacngnntnngntgcggangagnnacgtacnnnnaggggntnnncgncagntaannnnnnnnntngccnnnaatgcncaccttgagtnnngcnnnncccnnngctncttntnnccgnnnatcgngannncnnnnnnntnnannnanncnnngtccnnccanngntcnnnngccngntttgngnnnnncnngnngggcnntnnnnncnngnnanngnctnnnngggnnngnnnnnngntagggnnncnntcnnnnnnnntaggcntnnnnnnagnnnagnnnnngngctctnnngcnaanataacnnnnangcngnggggatntnnnnnncncnannnagagntncgnagagntncatnnnnggnnnacnnnagccnnngnnnnnnnggncgnnnnnnnnnacnnnnngnnncnnnncnnccncagnntntnantacccacgtgctacnnnnnnnttnnnctctgngcccnnnnnnnnnnnntntnntncncncgngnnnnnnncggccttngncnaannnnntnnnnnannnnnctnnnccccncnnnanannangcngcnnnncncagnnagccacnnngccanannnnnnnnnngnntnagcnnncggggnagnngnnnncannnnnnnnnnnnangggnntcctttccatgtgggngnnnnnnnnnctnanannnncntcncngnannannnnnggnnnnngnnnntncntnntntgnntcnntannnnntctacnnngnngagggcncancgnactacggnnnnnnnnnnnatnntttaacgaccactnnttannacatgncnnntanntntnnnnnnnatnnnnnnnnngnnntgcgcannntnngtntntncnnagttaanngttgatnnnnnnggancnnnnnnncnntncannntanacacnnnncngannncgncagtcnnntnnngngnnnnnncnnnnannannannacttncggcactctagngnnataccnnnnnnnnnnnnattctcgtaannnaggcnaanngtgtatnccnnncngnnnngagcgnnnngtaagnnnggnnnnncnnnncnnnnggnactgncgtncannnnnnnccgttnatnnnnnnntcnngtcagngtngctgnctcaangcnggncnntnntntnangnanggntgnncggacntngcgnncnngatcnaaagnggnactgagnnncgtcgagtntncnnatnnnnnntnnnnncttnnncnnnnngtncgcnnnnngantccntcntntnggnnnnngnatgcccgtcccgccgantatgcanncnnncagnnngncnnatcantnngnnnnctangnncnnnngannnannnagtgntctcgngnnnnaccanntactcggtnnnnncctgtgncagttactcngnnnnnnnnnngnnncnagnnnngcnncnnnntccggacnnnacnnggccgncgncnnnnntannnggatnaccngnnnnnncannnggntgagaaanctcctggnggancnnncnnnntgannttnntggttngncgngagnnatantnnannatngtccnnnntnngagcatgnnnanngtgnnnnaangtannnagggattnnncnnntnnnnnnnannncccnannnnancnnanntnacnnngnnnntnctactgcgnnnccaaaagnnntncgngannncnnntaggacanctctaggccgnngnnnnngnnngnannnccnnnggcagtgaagcgccnnannntctganngntnannnnnacnnatttannnnnnanannnnggntgcgnnnntnannacaatngnacggnnannnnnnnnntnnannnnnncggtnnngnancccngcnncnnccncnnacatcnaatntcnnnnnnntaancatgctgctgtngntnncnnngnannnntgnnngcanggnnnngngnnncnccctannnnnnnanncgcttntcctggnnnnnngnnannannncngtcagnnnctgtgngtttccnaagaagctcgggttccannnanntgagannnancgngcanntnntgagnannnancntcgnnnngnnnnnnncgnngnncnatngnnnnnanncnnnncaggnnnagnnnantnnnnnnnnnntaantgnttcannatgctnctngnnanntangncnnntgnnnnnnnnnnnantgcnnnnnnnnnnnnnnnnnnnnnctnnnagnanccgnannnggtntngngnnnncatnnggtacnntcnannnagnngnngnnnnnngnnnnngtcgcnnnncnnnnnntcngcncnntccttctngtntcnngccnccnncggcncgtgnntccnagaganaccggncantnnnnnnntnacngaggcgngnnatgcaancnnnntnncannnntnnngnnaggnnnngcncgtnnnnnnnnnatccgnacatntnncnccnatctccgannnnccnnnnntgtnngagatggnntcnannncntnnngcngtnnnagannnnnnnnnnnnnnnnnngnnnncnnngggggcnngnnngncgtantgtcgnntgtnnaatannngaantnnnagncgnnnngngcatggcntnagntngctatgctcnnntnnnacnnnaggnnnnnnnnnaccannctanctcnngannnnnacnntnnntcnnngncggactnnnngnccncnnnnnnntcncngaacntannannnnnncantgcntgngtaggggttgcgtnnnnnnnnncnnnannngangggcannangntancgggannncnntnttncgggnnnatcnnngnnnnntggtnnncnntagtnnnntnnnnntnnngncnnnngnnttnggcnnnacnnnncgnnnnnnnnnncgnttcacnannngngnnnaanantacgtttgnagantaagccttcggnnnttnnnnggnccnnnngngnnnngcnnnnnnnancnaggcgtngnganncnnggtnccatggcgatngttnnncnnnntgannnntnannttcnntggntaanctcaggtgggtgtgtnnantnnactnaacgcnngggnanntngannngnaatcgnnnnnnctngntnggnanccnngaccnnnnnngancgntcngatctattggcacnnnnngacncnnnatgcttgcgactaannnnntgactnngctntcatgagtnnnnngccnnncttacatcggcgtnngnagtcttnatngntcanncnntancnaccnctggccnnnnangnactnngtcngtgaatnnacnctagntcnnnnnnnagcnaanatnggnnnnnnctcgnnngtannccnangnngncnncncgnnncgaatcngtcnncnagacnnnccnntnngtgnaagannnngtgngnntncngaccncnngtccctnncnnnncttnnagttgccgggtngnnnnnctnnnntcntccnatnnnntnnanannanncagcnnngnngncncntananntnnanncancnannnntnngtannnnnngaantgggnnnnannnnttcngnganannnnntnnnnaagncgantntnnnnnntatantnnncggncnnnnaanaannnnnnnnnannnnnanngnngnnnntnncgnngnngnatcggtcgnnnnnnnntnttnnntntnnnnnntcnatangngnangccgncannantttnnnnnnncnngnggnnnnnngngactnnnttncnncangcnnnnnngnnngcntnncacnnnngnnctggangntnaacnnnnantgntccnnngnnntggnnnnnnnctncnnnngngnnggnngttttttnnntggnnnnnnnaggntaatannntnnnnnnnnnngannnnnnctgnngnnnnnngnnnagnncnnnggnnngcnnnngntnnnnntnnntnatgatnnctgngncttaccnnnangaagctnnnncgccnnnnagggnnnnncnannggacacnggcnnannnnggnnnctannnngtgnnntnnnnnnnnnngggnncaagcngtcgantnnggcntggannccgancgtnngcnngnnnntanncntnnannnnnnnnnnantnnnnngnnnannnnanntctgtnnanacncnnttanncncnnnnnnntngannnctcggnnactnngnnnnnnnannannggcnnggcngntnnnnacnnnnnnaaacncnntnnntcgatcnnnaatngttgcnantnnncngccnnannntnngcnnnncnnctncccctgggagctaagnnnggtatcgcnntcnnnnngccaacnntnnnnnnnnnntgnatnncntgnnngcnnnggngngannnacnnnnntnnncnnntagcnnannnnntnnnnnnncncnngnnnnnnnggnnnncggcntncattgccaaannncnnnnntnngtnnntctttggcgnnantgacgnatnnnnnntgntagtnaannaanncaaaacngnnnnnnnnncannnnnaagnnncccannntnnnnagccanatatagnnntnganncgatncccgccatatggaaactacctgnngtntcnaagannnnctnngnnnnnntccnncnntcanctnnagccnngngngncnganngtngtnnngngnatnnncaanagtcnccgtggnccnnannnntngncnnntnctnnnnnnnnncntcnnnnnncnacaagccgccgtngccctgganttgtttttantgnncnnnnnnnnnnggnaaacgctgttttgtncnnnnnagannnngttnntcntannnccgggntgaacnnnntgtnnnnntcnncnnnntannganngcnnnnnctgccgggcngnntnnctnnnnntanctnatanncagagnnnnncngnttannnnnangnnntgnnnnnagnnnntnaaannnnnccncnnnncnntnntnngntgggnggnannnnantncgnttgatnncnnncgnaccccncnanngannannctnnnatnnanngnnnanncncgccnnantnncnnnnacagannannnagtngnnnnnngccggnngnngtnngnnncgtatgnnagnnncnnnnngacncngcaggnggnngccttcgannnncaanntctgnntncnnancnntncnnnntnnnnnnntaacnnnncnattanannaaagnntcgtgnannctttttnggtcgnngnnnnngccgtcccccgnnnccnngnngnnnntnacnccannnnctgnnccgnnttaggcgcnaagctctgnatcgnnggtaagcnnnnttgngnnnnnannnnngnncnnnntngacnnnnnccnnnnctcgagaggactcggggngnntngnttacntncnannccnncnnncgcnttcannngnagnantcatatggtnnntnnanannnnnntnngtgnnntnacggnnnanntnnncgcnacgacntnnnnnnnagnnnaggttncgacnnnncnggncatagtnnnnncngngntcgncaaaatctcgggtngantnnnnnnnnnntccnngnncgnnnncnnngcttnnnnnnnnnnntttannntnnagcngttncgtnanacgcgtcgncnncnacngcgnncnncannnnatcganannnncgnccgngnnnnnnnnngnccnntnngatnctnaanggnnnnnccaannntgcgattgnnaacnnaanccntncntnncacnnnnnnatnnnacatcnagctagnnnnnnnccgccanngtannnnncnnnnnnnnnnnnnnnntgcgnncacnctnganacnnngccaatatannngnanggagtnnnnnnnnnnnngnncnacgccannccannnnnnnnncnngtcnctcagntttagntggtnnnnnngnnnncnnnntncnccgctatanntnttgcncncncnnagnttgcnnnnntnnnntnntnannnnnncnnnnnaanctccngtnngnngncnnactgccggcntnnnganntgcnnnngtgnngctgncnnnnnnnantgcnnnaactntnnntntngnnnntcnngnnnnnnnaaacgncnnnnnnnnntnnttnnactnnannncagnngngataacgnnnnnnnnnnngtnnatcgtncnggnnncncnngtannntcgnnanttngnnnnncnagttcnnnnnnnnnncngggngtgacgnnnnnnncntctgtnnnnacttngnnnnnnagncctannnncgnnggcnnnnnaangacnaancncggangggnnnnnnatnggnnnngnnatnatgnnggnnnnnnaccnntnnctaganatnnnncngnccnngnctnnnngtcgnnnncagnnnngnncctgnnnnnnnaanngngnnntnntannnnnnnacccnncgncctnccangcnnnnntnntnnnngacnncnnagacnnnnaanngnnnnnnngnntcnnnatncncnngcttnnagtnaatnnnggcggcnnncnnnngcnnccgnnnntcggaannnnngnngnnccnnnngcaatgnncnnngnnctgnngnnnnnnngaaccnnnggtcgtaccnnntatntannnnnnnnnttntnnnnccagtnantncnncancaagctgnacnnnggnnnnnnnncnannnnnnnnnnnntnanganngnnnnnnnnncnnnnnncngnttncaanncngnttatntgngncnncnntagggtagnnannnanncnncgnatggnnagnnannnntactccntncctnanncnnnancnnnncannnnannnnganttgaagaataacntgnctnctgnagnctggnntannnnnnntcncnnnnggnnncccggnctannnnnnnnnnnnnnnnntantggtnnttnagnnnnannnnnnnntgngnnnnncnnanctnggngcnnnngtnnnccnnnnnnnatancnnnatnccntggnnttcatcgannnnnnnncnnnnntacccggcncacnnntgtnnttnnntngttnnacntcncgtnncncnnnnctantacnnnncngctncnncnttncncnntnnnnngnnnnntnnntnnnnnnnnntnnnnannnnnnntnnnnnnnccnnntcntnnnnnnncnncgngntnnannnnnnnnnnnnnnnncaannnnnngnncntgagngggcngnnctnncnnnnangnnnctnnnnnnnnnnnnnngnnnnntntnnganncaanncnatttgngnnnnnaannnnncnannnaatnntncgntgnnnncncnncgnnnnngctgaatttncnnnnnttcgnannnanncccnttancagantngngnntnnnngnnatcnannnngnacnngnnnnntagcancnnnnangncnnngaannnnnnnnntcnngnnnnngngtacnnnnnttcnnncggnnnnnnnntnnnnaaactngnagnngngnntgctnnnnnnntnnnnnnnnnnngtgggntataagcgaccacancgtcnntngntcatnnnnagccnttgtnnnnntcannnnnnncncnnnnantananacagtnnnnnnnnnnnnaannncctnncannccnnnacntnnnnnncnnnnncgccnnagnnnnnnggtgtgaccnnnnnnnnnnnnnnntagatnnntnannnnnnnnnnnnnngcnnnnnngnnnnnnnngcancnnnnngnnnnncnnnnnnnnnnnntnacnngtcgnntannnnncnngccggacnngnnnnncnngnnnnannccttntnngtannnccnnttatgnnnnnnngtannttnnccgcncnnncanncgcnnnnnnntgngnntnncgnnnnnccganncnnnannnnatntcnntnnngnnnnnnncnnnnngnnannaannnnnnnnnnnnnnaccttagnnnnntcnanatnnnnnnnnnnngctacnnnngnnnnnnnnnncannnncnatnnnnnnnagtnnnnntnnannncanncaccnnaannnaacaatatnnancatccnnnnannnanncaccgcngnncgtggcnnatannnannntncnnnngangnnngnagnacnnntngnnntcnnnnnnnnnnnnnnnntcnnnncnncgatcgctnnagnanntnngnaannggaagncnnnangtnacgnntntntncctagagtgcgttcntnngncagcattnnnnncnnnnnnngnnnnngnnnnnnnnnnnnnnnnnnnnnannanncannnaccannannannnnnnnccgtnnnnntcggcgnnnnntnggnnnnnnnnncnnnnnnnncgnncngtacggnntacangnnnnntgnnnnnncnnntcctaantngtngnnagnngnnngagccnnnngcnncgtnnnaacgnannnnggnngcagtcnnnctanatnnncnnnacnttnnganannnnnannnnnncncnannngacngnntcagcnctnnngtgaggnntnnntntnnnnncgnnnnccnnancgggctanntngnnngancatncnnnncnnnnnnnnagtnngttcaacnnnnngnanannacnatnntngatncnnnaacgnattnacnaantnaaccnnannnnntnnnnnaannnnnnnntgnatttgcnnnnnnnnnaccntgcgaatcnnnnnatnnnncgagngnnnnnnnnnnncnngncnnctgacncgcnggntttagngngnntgngaaanangcntntgtnncnnnnnnnacngggctnnntccngnnnnnnnngggntgnnnnnnnanngttnnnnnnnancacgcgntccntncgnnnccnnnncgnntccnntnncnnnnccaannnntnnngcnnnanntnnnnccaatctgtnnngnnnnnnnnncnncnnnnncggattaagggnnnnnnnnaaatntnnaannaatanangncnntggtcnangnnnagntnanngcncacnngngtgaancnncggtnannnngcngctcnncngngnnnnnatccnnnnccnnngagnnnnnnnnnngncnctaccggcaccacnnnnnnnnnnnttcnnacctagnnnntntcnngntgcgacgagtannannnnggnannngannnnnnnntanangaacnancgncannnngacnnnnnatcnncncnnannnnnnannacgataannnnnnngnccaggcnnnnnannngnnccctntgcnnnggnnnttncnannntcnnnnnnntnnnnnntagnnnnnnnnnnnacgnnaggnnnngnanntcnnacgnncgctactnnncnnnnnntttggaannnngnntannnannnncnannnatganncgnntnnnannnncgcnnntnnaccnnnnangagnngcnnannannngagtccnncgtgtnnntcnnntggngtgnnngnngnncnnnnctnnncgntnnnnnnnnttgnnnnnntcgctnnnanntnnacangcgtnntnnnnttcnnnnnntnnnnnttacnnnnctgnnattannnnnntncnntagnnnngnnnnnagnggnggnncngnnaaaatncactcatgnncncggccnctnatgcnncntagcannnnnngcnnncgannnnnnactnanaagttgcgcgggccgtcgatagnncgnntaatcnngggcgcttacngnnnacgctctccgnnnntacggnnntgncgtngtctggnancnnntcnnngcgnnnnnntnggntnngncnnnnnnnagtccngaaagntatcgtntnngncnnancgcngnnngngnncnnnntntnnccannngnancgnanaggncganncannnnnccatnnnnnancgnnnnanggctggngngnnatcgtngnggacnannnngncntgcgaccnnnnnnnatngcntgcnngttctnacgnnnntaatcnngcannnnnnnnnnnnncnntgngnggnnagcttnctgaagcctnggntnggtcannnnnnnaannntnngtgngngntnactgcaagtnnnncagacganncgtntanntcnnnaaantnnnnntnnantctnnnnnnnngctnntcgnctaccannnggnnncngtttatggcttcgngcannnnnttaaatgcnnggcnnttgnnntccggcgtagnntntnnnnnnnnnantncctnnnnnnncgggggcccgtnnggnnnngnnnatcnnnctcgggnngtnnnnnactgnncnncnnaactnannnnnnnggcntnntactaccancgngcgcnnngacnnnnnnnnnnctctnnancnnggnnngnnnnncngccnnnngcgncncgcngnccatcgcgncacnccgccacntgacgctccgncncnnttgnnnannccnnatntgnnnnnnngnntnncngtttcccacggncnntnnnactncncnnanncngnngnnngnnnnggnnnantccagnngngacnaggnggncnnnccggnncnaanacnnnnnnnngnngnnatttnnncgngggngctcnggtccgnntnncgcnantngccnntnngtccnannnncgcagtcngtccctgttntngaggnnnnncatntgtgtncantnnctggnnnngntatacgnnagagnnnatanncncgtnnancgnnntccgntgtaggtgttaagannnncnnaaagnnggcnccnaccgggnagnnncanntgcnngcccgcgctnnnaaganaacannananacagnctnngtcncgtnaaanntntnannnncntgnnnnccnncnncncnncnatcnannnnnncnnnnntnncggnccgcnntcgtnnnnannnnnatgggtncnnnngcggcnngnaaannngctnnancnnnnnnnnaaatnnntgcgnnnnnnatgctgntntcctntntnnnnnnnctcccgtcccnnctngcnaanannnngtnntatagcaaaattnnttcgnannnngnnngatgnntcgnnncnngnncgnttggannntannganncgnncnnnacanggnngcnngnnncnnanngncncnnantnnnnnnacttcacnnnnnnnnannagnnnncnnnnnntaanngnnantntnnnngttnggnnnntagtcngtcggcacaannncnnnngngacgcggannnnnnnnngcannggggnanngnnntntnncnnnnnnnnnnnnnncnnnnncntnncnctgngnannnnnnnnngnnnantantgaggtcncccgtnnnnacnnatggcgcnncannannnngcgnnaaatnnnaatccnnnnnnntngggatncntcgnggcattntcntgncannnnccacttnnnngnncctgtncannnnngnctgnngnttcggnnnngnngncctantcaattntttgcancnngnnnntnngnnctgacnnnncnggagcagtcnnnnnagtcnnanngcntngantntnnnncgctnnnngnnncgatctnnnnntnnnnnatnnnngnnngnctntcacgcggtcctttccnnnngaacgccggtggtgactnnatcgggcncgnnnnnagnntnnnnangnnnnnntcctncggnnnangngagnnncnnngtnnngtcnttnnnnnncngannnaacgtncntgggcnnnngctttnngnngtnaanagacnngtttnnngnttttnnagtnnnnctnctcntnncnagcccnnnnncnnnnnnaanntangntanggcngnnnnntnngnnngcccctcnncagagnggacattnnnnaaacngnggnnnnnangtgcnannntagncngngtgatttannatttnncagcgcnnnnncnntcngncnnnnnnnanntnnngcgnncnnnnnnnngantttnanngntnnnnctangnnacnagannnngcannngccnnnnnncantnngngnnnnanntngcnntnntnnnannnnnnnngccacggtgnnacnnggcnncnnnngtctnntcctnannntataaacnngntngcaatgctnancnncnnatannnnnncnctgnctgnacncngaacnncncccnnnagngtcacaanntntnnnnnngntnnctccanacccgannntcngctnnnagaccgccgnttcnntanttagctgnngcccagatngnttgttcnngnntaatcgccnnngcnnnnnnnngnnnnngnccnnnnntacanttannntannnnngnnnngccccccacggcnnnanctgnnatcacnnnngncnaccanaggggnctacggnnnnctntnntnnnnnnccgctcgggnncntggcannantanaacanagcgaganacctatannnncnnnataangaatngtgactttcacgngcagngnncnntnncanggcntgtnnnnnctttnnttnnnnncnngnngnngnnnnanacgcacagnagcnnnctncannnnnnnnannanannnnncatgagngnannnnnaancnggatnnagcnnnaannancgttgnnancgcatnnnnngnnnnnntgancnacaacgggcntnatgtnnacnnntnnnnnnncncgcnnantagaagnnnttatgcnnatnntgagtannnnannangnatgnnnnannnnnnnnnanacnaacnnnntgnannnngtttnnnatncanatnccnnncnnnncngcggaatgnngnnnnntnanctggnagnnnnccgntnnncnnnaannnnncnnngnnnccngtnnngccncagatnnnnnnnnngngnnantngngancnnncnntnnnnnancgannccataanatnnnnggnagnngnaacancncanaggnngactnnngngnagggnnnccnttnatnnnggcngtnnnngnactngtnntncntnnnnnntgcttcgtaatcnnnnacacncttaannntcctatgancncntaggnnacntcnatcgtgtanntnntgcnaccatcnnnnnncnncncgnnnnnnnnnntttccggnatgtggcagncggtcggnncctcnaggnnanccacngannnnnncganngngcnngannnnnnnancggnacnatnnnnanccnnnntttngnnnnnnnnnttttngnagncntntannnnntanctaagnnnnnnnnngntnntnngtngcnnnaccncntgncgnnnncanntnnnncctgnctnnannnnnncnntcgctgggggntgnccacnnnngcnnnnnnnggngtcnnnannngncnngnnnnnngnnannnnncnncnnganncnnnncaannntncnnanannagaannncngccngcgaagctnnnnccgcggaaannnnnnngnccncantannantttagngttccgncctatcgnnaanncctattatggnnnnntngccnnnnnnangcnannnnnnncnnnnnntnanngnnnnnnnnnncngttnnantngnnangnntngnnnnnnnnctatgcnnnnggcntnnnnagnaacnnngntnnnngcncnnnntncngnnnnnnnagnnanngttnnngcnnntnnacgacccnnnnncnnaaggnnagantcnnnntanccntncatcgcnnnnnnnncactgcnnncgaacataancgttnnnnnnttggtcncnnnnnnnnnctannnnnnannntnnnnngnncnnacnatnctcacnactcggtncgnnttntnnnncnnnntnaatcangnnnangcnannngnnnnnnccgagccnnngannctcnnnnnnnannnnnggnnnnnctctccnaaggaanngtggncccnngcnntgcnnnncnannnntnncgcnngngacaccnannaannnnnnntcgnngtnnnncntggggncnnnnncncgctnaannnncttancaaanngntnnnnnannntnnnnagnnnacnnnaacntgcnnnnnntcncggagcaagcanntntncnggannnnnnnncnnnntnnnnntnanctnntnannnnncnnnnngnngnngacngccggnactncttnnnnntcnnncnnnngncgaaagtagctcncttngnntnncncnnnaanannactantnnnnnnnnnnngnncanagccngnnnnnnngagnntnnacatgactcnnnagtcnnngnactcagnnnnnnctcnnngagcgngacnncgcgnnannccnnngnnnnnnnngncgncnnnnnnnctnnccnnnntntnnnncnancgggnaaaantctgcnntcanggnnnnnnnngngtaggcngnnngnnnagnnatctccctnannnnnnnnntcngnnntgnnnnnnnnnnnntgcnnnnntngncnacnnnnancgncctcnncntnnnnnnnanngnnnnactttnnnnngcctgggannnnntnnnnaggnnnnnnnnnnngtnannnnnnnngnctnnncngntcnncnnnnnnngngnnnnnnntncacagcgnncnncnnnannncncgctnnnnannnnnnnnnanannnggnnncgagnctgntncnnaggcnncccnagnnnnnnnnnnnnnnnncgtnccanncnncgnngggtccncgtagnnnntganngnntcatnacnnnctgtagtnntcntannnntttaggnnnngnncccnngntngnnncggnanngngcngggtagccnnnncgngnnacnncnnccncnncgnnttngcngcttannnnnanntnnntnnggncnntnncnnnnnnnnntaagnnnnngccatatcnatctanntnncgnnnattaangcttnaatacacnnctaccnncnntatanncnnnngccggtgcgcccannntggantnanncagctcnnncgtggnnnnnnncactctgtnccncgtcgttgnanccgnnncatncncnngnncncgnnctcnncgcctnnnnnnnngnnnnnnaannnnancatnctngcagtngcnngccnntnnnnnnngtnnnnccacnntgtcgaanctttcgcgatnnnncgtgngttnntnnncacggnnnnnnnnnnttnnnancnnncnngtatantgtacgcggaanncaanngttnnaatangncnnannacnncngganttgagcnntangccggggatgtacgnngnnnnnntnnttnanncntncnnnnntngngggnnnnnngtnnnngnnngnnnanntngacgttttcnannggccnnnctggtngacggctnncaacgcgntnnnaggnaccnnnnnnnnnannagaaanncgactnctatgtnnnnnnnnnnngnnnnnntnnnnnggnnntcntcgnanntnnnccgttncntncnnnngggnntgnncnntnnnttgnccntannnnnnnnnnnnnnganaannctgntgnnnnnngcnnnnnngcnacatnnnggntgctnnnnnnnnnannatanncnagtnnnntnnnnnnnnnngnnnnnnnanggnnattnnncnntnnnnnncncnggcnnnaggcgcggnnaanncggtgtnnnnnttnngnnnntannnngacgnntcacanggctggcatntngncnagacgtagtagnnnnnnggnttggaacggtancannctannctngnggcnctntannntnnnntaccnnngagtgnnatnangcannnnnnnnngannntnnnnntcnnnnnntctncnncnnnnnagcctaannngnnncnnnnccgngaacgnnantnnngnngcnnnntnnnccacgtancnagtnnnnnccccctnncntagcntnnnncnatnnannnnnnnnnnnnnnnnnncggnntnnngntnngnnnttncnnncnnannngnnnnnnnnngnnannnnnnattngnnnncnnnnnnnnnnnnnnnnnnggngnnnnnnnnnnaanngnnnagagnnagnngcgggtannnncnnnntcnantnnnnnctngcaaggggagcagnnnannnnnnnnnnnnncccntcnnnnnnncgnnagnnncnnnnnnnnnnnntcnnncgatncnttgcgncngcgnnnnncnnntncganggtaatngnnnantnnnnntanngnnnngnnnannnncannaccnnngnggggcnnnggagtcnanngtggaanncgcnnnngcnacgcantncgnnggntnnannnnnanntaagtnntctnntgngngcnnnnaannnntnnnncnnnnanntcngnnnnngnngncgnctnnnnnnnncannnnnnnnttnnnnnnntannnntcggtcgactngagnncnnnnncgngcnnnnnngnnnaanngncnnnnncgcnnannnanngagtatnnncnnntagaggagcatttnnntnntgggngcnnnntgcntnnnnnnnnntcnncgnatnnnnnnnnnnggnnnnnnngnntncaggctggggnannncgnntntctngnnanggcccannngtnntgtngnnnnnnncgnnnnncncntaatgnnntnccggcnggcgggnnncnngngnnnntnngncntntcnttcaggcnnnngtgccnnngnnngtnacaanctanntnnntatnnnnccannntnnncnttcnnnnnnnnnnnnnncngnnnntaanngannnnnnnnnagnacantangtgtnnnnngnnnnnnnnngcnnnnnnttnngnnnngnnnnnnnctnnnnnnannnncggtnncttagntnnnaatacatcntanngnnnnagnttngnngnnncagntnnnntnncncgnncgtnagnntnnnnnannnngcntngncatnnntnannnncggcggtanncnnnncnnnnnnagataggtgtgngaggtagtcganngnnaagggcgtcngtcgngnctcannncnnnnnncgcnngtgcntnnngacntnnngnnnttannnnnnacanggggntnatnnngnntgcnntnnnnnncanncnangcnnntgntacnnnnnacacnnannnnnnnnnannggnantnnntcgctngcnagagnnnnnnnnatcnnnnnnagaggggagggnnnnnnnnnnnnnnnnnnnnncnataaacccnnnggnntannncngtntanngtnnnnannnnnnntngnnctgnnnntcantnnnncactcnnnacncgnntnnnnnnnngtggtcggatacattnnnnnnncanncggaannnnnnnnnagtgcgctgnnntannatngacntgnnngngtgtcanngttnctnnacgnncnnnnnngctnannnagtcacctctaggnnnnggnnnnnngcgannngnnacttcgntnnntgnnngnannacaacgnnnaacnactnaggganccgaacgnnnnnnnttcnnggacnagnnnngnncttnagntcnnggnngnnncannnnaanncnnnagnnncnacgnnnnnnnnnnnnnnncgnnggnnnccgtgcgnncnngnnngncccnaccnnncgagctanggcctgaccnncanatgngngnnannnngngnnncggnngngaccggncgttgcnnnngcgnccnnnnnnnnnnncccgcanncncagacctagcgganncnnnncnnnnnnnnnnagngtgnnnnnncnagatatcnnnnnnnnnnnnngnncnnngaccatnanngncnannnncngnacncnnggnnnnnngcgacgnnnggnnncannacannngnnncngnnnanncnncagnnnnngnnnnctgcnggcnnnctgnntnnnnnnnnnntctnnnncnnnnnnnnngnnnagncnnnnncannnnnncncncgctcgngtnngnnnanangnncngngnnnnanccnnnngtgtcnatanccnntcnnnnncataccatnnannngnnnnnnnnnnnnccngnnnnnntnangctaagtnntttggacagcggatgnnnaggctncctnnnnagantnctaantngnnnnnnnntnnnnnnnncnnccncccaaannnnnnnagnnnngctngtagtncnnncntaggcgnnnnnccccgaatcgnnngaaantcnnaannnnnnccnaattctgccccnnggaggaccgnngnnatcatcgnancngcctccacncgnngcncgnccgctncncngnnnnnncgggccncgggnnnaacgntnagcgnnngnnnnctnagnatncacacnggcggtggcntatggcatanggtnnggtnnnnnnnnnnacgnnnnccnnnnnnnnantcccnnnannnnngnncnnnncagctgnntgngcgaatcgtntggcgnnntgacnnnnnncnnnnnnncncngtnagngagannnnantntcctgtncncggncnnnnnnnagnnnnntnganttnnnntcgctcgtangnnnnnnnnnaanntcnnnnnnagcaccgncannnnnnnttnannnacacccnannntttnnnnnnngnnntnnnnnnggtanngnannnnatannccnangngtnannnnnnnnnnnnngngnanannantannncgnnnnggtngngnngtngtgaagtgtnnnnnngcntccnnnnngnctnnatcnatanggnnannannnctnntcacnnnnntcnctgannnaccnannncnccgtnnnncctgtnnnngggtngnngcntnttncnatncnggccgcncgnnnggnggnntcnnnntctaccgngnnatgtacggannnnncagannnganantnnntntctnttnncgnnnnntcgantnnnngnnncgnnnnngccnnngnnagnnngggnctnnnancgttcngannnnangnnngccnnggtagcngnnnngntannnggnngtcnnnccnaannnnnnnnnnnnnntcnnangcnncnnnnnnnnnnagagncngtcngtngtntnncnnngcatgacnnnngnganngnngnnnnnnnntnggtccgnnnncnccctcnnnnnngcgcgcntnangaccttgatagncnntnagttaggannnttncntttcnnntcagcnnannntnctnnnnntcggtnnngnncnccnngnngcnnngcngggangcnnnncnagaattnctcanngtnctnnancngngggagantacancnntgnnnnncgnngtcgnanacntnanattnnagngnnnncgctcgtnnnngangnnncnaactgangnatgagtcgtcgnccgnnnnnnnngcngnannnannngcgnnncttgncnctcnngnnancagnnnnncgtanngcgggnttagngangnnanngnnncnntgcagtnnnnnnnngacngcgtntcnngnnnnngtngnnnatcggcncnannnnnnatnnnnnnnnnnnnanngnnnnnnaganncnngtnngncccccgnnnannnnnnnntctnnncntnnnntgttgncnnnnngcagattngnnnangtnnngtnngcccannnnnnnncgnnnnnnnncnnnnnnannnnnaantannnannnnnnnnatgnactannnantttgnnntnnnnnngnnnnnntnnncaacgctancnnntncnngnnnnnngntgnntgtcgtannnncnnttncnagagggcgnnnnntcgtcgnnnnacntangnnnngnnngctcnaannnngccntnnanngnnnnnnnnnnatggaancnntannnnnaannncgctnntnnnntnnngngnnnccgcnnaacgtcnnnnncnagnnnnacngnnnncntgntgnnganaatnccgnagnnannggngtcgnnnntnnnnagtgcnttancnnncctatcctcancctacacntcnanganntnncacgccgcttcccttgacntnnngncnacnnnntnctannncaatggggcnnttganannnntnatnagnggtnnnntannnnnnnnntgnntananannangcgtggtntannntgggnnnnnncgtttngncnangnnggnnnnnnaaatnttgagnnncgnatgagacacnnnnnnncngnnnnnnnnannnnggnannnncnnccgnccaaaggggnnntagnncgntcaaangctcccannnnnnnnngangnnnnancnaannttnannacnnnnnnncttcntnnnngctnnntcgngccgtnnnnnngnngntnnngnagtggannnncannnnannntntcagttanagannnntcgtagnngtncccnnnnactcngntnnnnnnnnacgctcnncnnatngcnngnttcnnncnnnnccnaanacannggcgggntnnngtnngatnncccctggnnacccctgagaannnaggnncgntnnngaccngctnntnncaganncccntnnnngcannnnnnnnnnncnnnngtagnnnnatnntnnnnanngcnngnttcagtacggccacagaacaaccnnangnnnnnngnnnnnngngnnnnnnnnngnngcnactnnggagnngcntangcgcannanntcaatnnnnnnnngnnncntncganttcaaannnnnnnnccangncnacnccnggngccnatccnnnnncnannnntnnnnnnnncnctnnatnnngnncngnnncncnangnnnnncagtanntcancnnanaacannnctnncctantnnaannanncnnnnnnaanagtnnnnnnnncnnnnatagnnncangnttntnacnacgnattnnnagcnccnantccnncantntnnancacgggtanannncnnnaannnnnnanntnnnnttgtngnagggacgtgctannnatagngccnnnnnntnntnanngagncnnnnnnncnnnnnnncnngnangncggaagcnnccannnnnnntgaangnntttaannnnnccggcnnncnntcntgacagacnntnnncnncgggnngngnnnnnaanngnnnnnncactnanaccncngngnnntncacttnttnanntngcgtngnnntcnncnnnnnaccatcccnnnngctccnnanntatntngnatcagcannanccngnatangntctcnngcnangggcnnagnnccttanngatcngnnnccnnnnntantgantgnnntgnantgncttngnnangtggnntccnannnactncgnnntntnnttagangcnngngcgnacnnncnncnnnnnnnncanntcannnntcgnnnnngnannnnttcnnatnttnnncntncacccgccnngcncatttnnnngtannnctcnnnanncnnncggacatnctgggggtgctanncannntggggtntnnncnnnncnnnnnnnnnancntgcnnntnntntnnnnnnntcaaantgggnnnggnannannnncnntnnnnnnnnntnngnnnnncntncnngnccngnanngtnnangcnnctnnnnntgnnnagcgtccnnananctttaggngntcnncgccngnngntcnncnatgcntntnnnnnatactgnaggnngnnggtgcncaaaacccgcgtanatgctnnngccnntcannntncgtannnaccnnnnnnncggannnnnnnnntggctcttngctnnntcnnantgnaatcctaganngnnnncnccagcgcnnnnnctaannacntnnannntnnnngannntnnanntaccgnnnncactacgtaannnnnannngggagagnnagnnagcgnnncnncncncntggttnnannnnggcnnnnnnanttcaaagnagnannncgtannnnnnntatnnnnnnntggnnatnnngncngnnntnnntaangnnangnnntnnngnnnnnncntantaacgtgngcnntggannnggtcgnnnatannnnnncnnnangnnnnctganggnatgnntnntgnnnnnnnntgccatngannannnnncnnnngnnnncantnntcgnncnngtgnnnnngngngcannngcnnnncgancganagcangaatangnnnnggnancctagcncttnnntgncnnnnnttnnngcggnnccntngnacaannatnnccngnnccannnnnngcntnncncncgcnntgctgacntnngtctcacnngcaccgcggnngnggagtatnngnnnnggnnnnnnntnncncnnngcnagggnnnnnnncncnnnnngtnctcnnnnntnagnntnatagnannnacannnnnnnnnnnnnngnantancnnnaanannnnnnnnnnnnnnttcgnngnngnnggnngtnnnnnnncgnnnnnnnnnnntnnngnngangatgntcnnntncctacccccntaacatngctnnacgtggnnanngtnngnnnncnnnnncggaacgggcnnnncnnaagccnnanggngcnncnnnnnnnnnngncannaannancacgnnnccgatgaccnnatgnnnnnnnnagctctgcnagnannnnngngnnagcncngtgangancnnnaanncccganngnnnnnnngnnnnnngntaatngcnnnnccgncggcgcnagnagcnncngtaggnnnnnnnnnngnnnnnnancnnnnnnctngccncgacanatcgcnannntncncngnnnncgnnngcanngnnnncnnnnnnnacngannnnnnnnnnnnntttctngnnnannantnnnnnnnnannngnnnnattnggcnnnnggnnnncaggggatnnnnnnnnnnnnntnnnnncnnntgcnnnnnnnnnnnnnngnnncccgngggatgaanangnnnnnnnnnnnnnnnngnnantngnnnnnncntnnncnnntcnnnnncnngannnnnnnnncanantnnnnnnntangancnnnnacgttnnngctncnatttgatacccnnttngnnnnannngnntnngnnnnnnnnannngcttacctnncnttgcaagaccngcccnttngtgagtnggnggacggcncatgcatcagntaannnnnnnnnnnnntgntnnnnncannnntntnnnnnnnnnnnannncgnctaagnnnnngnnnnnnnnntcacnnnnagagcgtatnccgacnngncnnnncntncacngccntannnnagnnnnnnannagnnannnnnnnnntctctgcnntgannnnncnnnntnnnccgganggaccggcacngnnntnanngcngnctcngccattccnnnnnnnntnnnngnnntagnncccncannntnnnnggnttcnnnatnncanagnnnnnnnnnnnnnnnntnntnnnnncnnnngccnnnngcnnntagnnnnngaagtcagnnnnannnnanngannagcgnctnnnnnncncgntnnnannnnnngnnncnnatnnnnnnnnnnnnnnnnnncnnnnnnnnnnnnnnnnntntanaggtgcnnntcannagnngnngtgagactncgtcnggnannnannccgannnntnncnnnnnnnnnnnnnctcctgangcnttcannntcanntcnncngnnnnnnnncannnnnnntntannnncgccnnnnngnncgngnnnnnnnngannnnnnnnnnncaggaaggggnnnnnagnnnnnnnnnnncttgannaatgnnntnnncnncnntcnnnnnncngnannnntggntgnnnngnncnncnncnnncnnnnnnnnnnnnntgnnnntncnnnnnngtnangnnnccnnnnnnnnnnacnnntnnnanctnnnnnnngggccgtngctagnnatnnnccgnnnctnnnnngacnnnnnnnnnncnnnctnnnannannannnctccctnnnnnnnnngatcgnnnnnnncngacntcnnnctnnnnnnngnnnntanttannnnntaggnnnnntnnnnnnangcannnnnacncnnnnnnnnnannnnnannnatnnnagnnnnnnnnntncnntnngncgncttngnanagaggnncnnnttnggnngncnnnnatgnnncnannnnnnnnnncnttntnnnnnncttcnnnnnnnngngtannnaacaaggnacccctggcganancaanagagtgaccaacnttgtanncngncntgnannnnncantcatcnnggnctangtgagnnnntnnnannnnnngcatgcnnnaannncnnnnnnngaatntacnnnttntntangttnnnntcnntcntnntgatnnnnncngngngcnaatnatncccngganntntnnagggtcnnnnnnncgagnncnnnttctgttncacgctnnncntcnnntngnnngatgcnntcancnngnnccnnncnngnnnntnnnnnnnnngnnnnntcncngtcaggcgnnnngacnncnganccnnnncgggngnnnnacgnnnntntancngnncntnnngnnngcgtcggnnnnnnnnnnnngacnnntgnntggngcgnnnananggngcngnnnngnnnnngagnnnannttcctngcccnctangangnngccntatggnncgnnnnnnnannnntnnnncnanangccgctatnnncctnnnnagnggggcgccntnaatngnannnnacctcnggaacatgcanngnnagaantnaaccnntcgggtannngnngtnncacgcgnnnngtnngnnnnanaaaggnnantncnnttcggncggttgagnnnnnagnntggctnnngcnccnnnnngtgncnncnggnnntgcgnnnnnnnnnnanncntgcncnnnnnnggnnnnnnnnnngtggnnnngaataatgnnnnnngcnnnccngntaaanctggntnnggnctntnnactnacttcacngangnntngggttgtacgctgaagnnnncgtgcgctnncnncnntntnnactcncngcgcctanccnnnnnnnanncgncnnnnnnncncaggtannnnnncnncncctnnncnatccnnnngtanctnntnncnggannncccacatgtnntctgnnnnnggataaagtncanannnnnctatncanngnnncggngtgannngntnnannataccgnngnnagngnttngngcnnnnnngagcttcnnctacgnnacnntantctctccccctnngtagcnngtttnntnnannnnnnnnangngtnagcgcncgtgcagnngtaggnaagnccnnnnttctnagnnncntgnntgnatnntnnnnnnnannngcgccgtnntnncaaatcgtncntnannncgcannnnnnnnntnnnnnnnctcnnnnncttnnncnnnnnacgttcgacgtcnngnntannnnnnnnngganaacgatnnnnagtnnncnngnnnncntnnnnannnnnnnnnannncgtnnnnnnnncganatnnnnacnnnnnntaannnnnnnngtanngggtnttnnctngnntnnnnntnanntnnnnnnnnggcgncnnngnnnacanccaacagnngnannnnnnngtccnnnnnnnnnatnnnnnngnntnnnnncccntcnnnnnnnnnngggatattnnnnnanncnnnnnnnnncgnngtnntcagnnagnanntgnnnngacnnnnnnnnnnncntccctnggttcngnncccnancnncnngaccntnnctannnngctcnnggngtnnnnnnnnnnnnnnntnngntatnctgtncntnanntatgtnnannngnannnnnnnnnnnngatncnaannnanannntnggnngnnnnnnnnnnngnnctntnnnngannacgtcctcntccncnnnnnccnnnnnnccannnncnannagnaaccnnngccnnnncacatgtnngntntctnnnatanncggnccntgctgttatngcnnnnnanancntgcnnnnnnnnncnncccgggcannntnnnncnnnnggtgnnnnnnaacnnnnnccnntncnnnnccntattgtncggnagaaangncngacannngnctgcccccnnnntannnngannnncnnnnngnntcnaancncntggntnnnnnanacnnnnanggctgngngnnntantgtnngngttattnngaanncnctnntnntcgtannnncnnnnnnnnnnnnnnggnccannanngcnaccnaccnnnnacannnnnnnnnnnnncnnnnnnnaannnnnnctncncnnangngnnnaganggtacgnnggcgaagcncngnggnnnnnnnntcnntnnnnnnntcntnnnnnnannnngnngggggnnnaanatnncntcnntannnnnnngnncnnnnncnannnnnangtntnntgtctgcnnngntnnaganaaannnnnagnntcaanntnnnnngaccnnnnnnnnacnanannnnatnccannnnccnnangacnnnngacnnngtannannnannnnnntnnaannnncccatatctaaacnccnnnnnanngttatnnngnnnaannnnnncnncanncnnanaccnnacngngccgnngannncnatnntcnnntttgccnnnnntcagatgtcnnntcannngngnnnnagnnnanccnngncngngnnnnnnagtgattnggntnnncacatnnnnngngnagnnnntatcctccctgcaaggannnnctgctcntgagagcnnnnnnanganngcagngnnnnnnnnnnntnnnnnncntgggnncancncnnnnnnatnnggnncananacaaacgcnnnnnnccagccagcagacntnannannccgnnnnnncnnnnacnnnntnataggtnnnancttcttnactnanntcgcgtnnncnnnatnctnncgnncnggnnnnctagcatatnnntcaacngatagannnnnntacnnntnnngnnnccaacttnnnnanncnnnnnnnnggatggcacttcngtgnnncnnagnacnagncgattgctnnctnngnttgagnganngtctagnntacgcngnngtgnccgcnnccagngtntnnnnngnnnnnnannactnaganngancacaggagggngnnngacgntgnnaccnnncntgattttnganccaannnnnncnnccnnnnnnntnnngagtntccctgatnacccctgcnntnttngtcngnactgcgnnngcangnnnnnncnaanttatatnncnnacnngnnnnaagnnnncagggcnnncncggnnnnnnnannnnnnnngcngccaannncccttcccgtgnnncnannntannatcnngnnnnnnnnagcggggnnnanntcggnnngnangnntccgtggcannntggnngnnnatnnatnangccannnntcgcnattnnngtgaagnnggacnntannggcntccnncannccnnntnntacgntncngnnctctnnnanntgngnncnctaaccnnnngntntnnnnnnncgnatnngnnncccnnntngtnnggntnnactcnnnnncctntnntnnntntcgcnngacgncngannnagnnnccctncagcngtgnnnntnnnnngtcnnnnncnncggannnangnngnnnggcnnnncnncgnaanggacgnccnntnncgnnnantnncgatanaatgannngnannnnannnnnangngnnnnnntgnnnnnccntnngnctnctctgncttnnnnnntttnnncnnnccnnnnnnnaancnncctnctgnnncgaccnnnntnngnganntgacangcntncnnncgcccggtcnnnnctncnnncgttannnnngagannannnncncgngcnnnnnnnnnnnnngnngccancagngaagctgggtntnnngnnnnangactcnnngtnnnanggcnttnangcgnangacantncnncngcancnnccnttnnccnnnnnnnnngnnnnnnnnnnntgnnccatggcnaccnnngntncnntnncgantaantcngntccgntgtnnnnnnnnnnncnannntcgtctcttntntagccnnncnnnnnnnnnnnnggtctgtntnntannnnnnggnnnagtnnnncnnnagnttttcncnnnccntgnaannnnnncngaacnnnnnngtnnttaannnnnnnnnnnnnnnnnnntgannnaaggntatnnnnnnnagnnannnnnnnngtnnantaggngnngcgggnntnntnannannntnnnncnancnggncnnnnnnnncntntnacctnnanntcnnnccnntnnnncctcgacngggnnnngnngntgcnnagcgnnntcnnnnnnannnnngcncgnccccgnngnnncaaatnntgnngnnnanngnncngnnncnnagtcgcannncgncacnnnnnncngacattagnttancnttnngcgcngcaccctgaactcnntnnnnnnngggcaatcgcnnnnnnnnnnntnnnntngangggcagngtnngcttnnnnnatnnnnntnnagncngcnnncnnnnnnnnnanncngtnggnnnanccnnnngnngnnnnnnngnnnnnnnnnggnnnnccnncnncnnngnntnntgcannnntantnnnccgnncnnnannnaccancnnnnnnnnngnnncgaggcnggttnacngngncgnaatcntncnngnnaggcnnagnnnnccctngnctgcnngtnnnnnnnnncnntcnaagagacngcnaacnagcgagcgnnnctnnannnannnnnangaggtctggcgnnnnnnngntncgnnttcnnnncgnnnaggnngnnttnnagnnacccacgatcagnnnagagtngtnncncnnngtgngccnccggtnnntnnnnncnnntnctnnacgnnnttggccnnnngcccatncgngnnnnnnnnantnncnaatanannnnnnnnnnacnnnnagngnnnnncgngccnggcnnnnngnaccnannnnnnnnnnnnnntntcanngtnncncnangancnaggnnacnnntnnnncttggnggtgcgttnaanngnnncccgncngtnatagnntnnaatannnnnnnncnnannnnnnagancccnatgnananngttannnngngtccnncantctnnnnnnnnnnnnnnncaacacgcgnntgnnnnannnnncnncnnnngcnannngnnngccancncccgttnnnnnngcnntgnaannnngnctncnnntnncnnnnnnggnnnnnnnnnncngcncnnnacgncntnnnnnnncttannnagnncnnnnnatattntacanattnnnaannnncnnnnntnnnnntangnnnnngnngtnannnnnnnngnnnnnncannnnngnnntnnnnntannnngtngnnctnacgcnnnnnnnnnnngcnnnncgngannttnaancgngcnnnnnccnnnnnctnngnaaaccnnnaccgctagcnngagngngnnannnnnnnnnnnnnacnnnannnnnnngtngnnnnnnnnnnnttntnnnnnnnncnnnnnnntnntncncccnnnncnntnnnngnnntctannnnnnnggnnnntanannntgtgnnnnnnnnnnntcnnnannnnnnngcnnnncnnnccnncnagcgaacgancgctatcggnnnnnncgatgttnnnnngnngnnncnnncccccctgggtnggttnnnnnnntncnnnnnncnngtnnccctnngnnnnnnnntngntggnacccgnggannnnnnngnnncnntnnanncanantnctgtncgcnnnnanngnnnngannnnnngannncannncnnncnnnngnnntnnnncgcnnnnnggnntnnnnnnntnnnnantnnnnnnnnnnnggnnncgantnnnnctnncnnntnnncnnngacangnnnnnnnnnnnngnntgntnangtnannnncnnnnnnncnncatccannnnnnntnagncnnnngnnannnnnnnnnnnngnnngngngnctnnnnncnnnnganantctnngnacctnnagnnntnntccccnnnnnngcnntnntctnacangttcacngcnnnnnngacccnncnngnnnannnnnnnnncnnnnntnnnnnnntnnnnnnnnnnnnngagnatnnnnncnnnnnnnnnntctnncccagnncatcaanncnnnnnnnnacnncnnnnnttcnnnnnnncgctanntannnnnnacncntggngnnnnaannnngcgntnntaggntancnnnncnnngcgncgnnnacgagnnnnagcnnnnntnngnnnannnnngnnnnntctnnnnaannnnnnnnnnnnnnnannncgnnnggnctnnggnctnncnnnggnntnnccnnnnnnnnttnngnccgnnatgnnnnncnctgnnnngcgnntgnncnnncataannnnggcgcanggnannnngngaaannnnngcnnanacnnnncgnannnnnaganncnnnnnnannncaagnccncgcaanngggggnncnnnnnnnganaggnnctgnacctaannctngnnnncncgnnncngcnnnnnnngnnnnactttnantncaaaannanggnnataanncttggcnatgagtnccnnnnccannnngnnnncnnnttntnnnnnnnnnnnnncgtgnnnnncaangggngtgngntaaccanggnntnannnnncgctgttnnnnnnntanccnntncnncannnnnnncnctnnnntntnnnnanacgnnaannctnnnntgnttaacctnnnnnnangtgtnnnnncncnnnnnnatnnnnnnacggngananntnganntnnngcnntngnnnnngnncggggngcnnnnnnnngnnnnccnnnnccagancnnngatnanccatcccngnagcnntcnnnnnnnntgttgtctcntnntnnngnnntgngnnncngnnnnngtanaggnncannnnnnnnnnntnnacanacngggcngannnatnnnnnnnngnngcnnnganncgntgtntgcnngncgcgnnggcccnnacnannnnnnnnnannnnnnnannngctctnnnnncncccnnnanncntnntngnttnatnnnngnttgtnnnannannnagnccnnngagagnnngnnannnnctggnnantnctagtnnccnnatttctaanaattganttcnngnnnnnnnnnnngnnnnnncgcnngnnnacgggnnnnataccnttnannncagnncnnnnnanccgttgtnnnnnancgcnnnctcnnnctaacnnccannngnnnnnnnnnnngcnnnnnnnncngantcncgtnnagnnnacnnntnnnnnnnngnannngccctgtccgnnnnnnnatnctgtcttncnnntgnnagacggggntaannnngtannnccctnnnnnnnntgntannagacnggngntnnnngagnnagccncnnngtgcncctnnnnnnnnnngtnngnannnngtnnnnnncgnnncncanccannntnnnnnnnnnnngnnnnntnctnnnnnttggntanggnattgnngnnnnaaaananagnnnnannnnnnagtcacnnaggggngncannntntgngtcgnnnnttnnctnnanncnncnnngnnnggctcncncnnngacnntcgtnnncnntaaacnantnacaangancnnncgncaannntncgnannnanggtcnagattnncnnngnnnncggangnnngnnngggnnnnnnnnnnncnntnntcnanngacgntncntannannnnnnngcccantnnngccgannncnnnnngntncgncgtnnnnnnngnnnngngnaangnntcncgtctanngttggntnnacttannnnnnnnttanncganngntgaatncgatnngagnnncnnnnnnnancntcaatgnagnncctntggtnnntngnnatntnacctctnttnntcnnnnnanganatcaaagtntnnnnaannnccntnnnnnnnnnnncnanngcttcgnttannnnnnnnnaacngngngcnnacganatntntgggggnntngctnnncctncnntccnngccgcanatcatgannnngaagacangncnacnngnnnnnnntcgngnnnnnnnntnnncaaangnggggnnnanacnnncacgcnncnnnnngntganntcggcnngcagccctannnnngacgnnnnnncncgncattgaccnnnnnnctngctaattatttnnacngnnnnncnncgttcgccnncnnagnncngnntggggatannnngtnnntcngtcgnntncncnntnnngccntcgnnnnggnatnncnannannnnganggantnnnctgnnncnnnngngccggnngganggttntagggaggnnaannntangnacncttcgatcgngnangtnnnnggannnnnnntanccntnnacnnnatccgnnncnnaatannacganatcctnnacnnnnnnaccnnnngtccnnngnnnncnnngccatccnnnnnngannnngntnnnantnnctnnnangnngnaaatcagaaccgtnnnanaacngtnnggtggcctctgatnnnnnnnnnnnnnnncnnnnnnngacgnnnnnncnaaggnaanngttnntnngnnnncngnnngnntnnnnnntnataccnnnnnnnnngnnttannnnnnntgnangncngtttangtcgncctnnatnnnnnnnccnnnntntcnggtannnnncnggnnnattgnnnntntnnnnnacngnnnnnnnnnctcgnngcnnnannnnncnaanttacatncancagcnngnnncnnnatnacnananctcnannttaannntnngctaaanccctnnnnntannnnantcannnnnnnncnnnnccnnannnacctnnagggtnnnatagntnnnnnncnnnnnnnnnnnnaagcannntnntcnnnnnnnnccnntnnnnntgggngnnnnnntnnnnngnnnccnnncannngcnnncnnnnnnnnnnnnnnnnnnnncgntacanncncnnatnnngtnntgcatgnacnctnnnnannnncncnanacnnnnncgnnnnnnncnnntngggcnngnncnnngcannnctaacnnnncgngnnncatngnactnnnnnnnnnnnngtnagttnnnancncacacngtnnnntangtcaggnnnnnngntnncctntngggcgncnnancnnggnanncggnnannnngaacanantcgttcctnnatcgtnnnnncnntnnnnntgnagnantncttgctgcnngnanncannncnacnnggcacagatnnanatgnnttcgcaancannnagagtgcaatantgtnntnnntgatcnnncncnnngnnaatcnnnnnnntnnnnngngacnatnnntgannnnnnnnannnnnnannnttnnggcanacccnnnnacnnnnnnnnagannnangtcnanatgcganccnatntnnnnnnncgccncgnannnnagcannnnagaccttntnnanatnnnnnnggnnnttnnnnntnnnacctnanagnaannnggnanntnctatgncncnnnnnnannnnnnnnncctnttnnnnnnnnnnanntnngnnntnnnnggccgntnaannntngactnnnnacgnccnnncccggtggnnantnncgnnnngncantaannngcctccnnnnnganaagnnancnnnagnngannnctanantanannnnangngannnnanagcntgagnnctanngnnnangtgntngcggataaanaannnngtnnnnnnnnnnnnnnttnntnnnnggcntggcttcaatcnnnngcggngtnngcgnnnnnnnnncggtncnngtnnaagnnnngantcnnctnnnangnagcncntnnanaatntaacacttggcannnnnnggngntcnnnnnncncnnnaagcnnnngcgnnnnnnnnnnnanganncnannnnnaccngnnnnccgttannngncnctcccnnnagngnnnnnncnnnnnnnnnntnnnnatnnntngcnaacnnnnaannnannnnnnnnntgttaggnattgatgnnnnnnncgtcannnngcggtcnnnnannanncannnnnnnanngcctgcantgnnctnagannccannncgcnnnnnnnnncnnctcnnagancttcnctnnntgngcannnnnncacgnnnnnannntgannntngnataannggnncgannnnccnnagntgangnnnnnnnngcngcngtngggcgtnantcggcngggnaccnngcnntncnggagatnntanancnggcgnggnacngnnnnagngnnnnnantcnnaccgcccgnnnatcannnnnannnnnnnatggnnnnntnntcnnacnnnnnntnnnnncaccncnggnantnnnnnnngnngtgnnnnnnnnnnnnctnaatnatnncnnnnnnnnacacccgagnagcattcgnacnnnnnncnnnanggnnncncnnnnngnnnccnnnnnncnnnnnnnncagnnncgggnnnnngnntnnnnannncctcnnngnnncgtnngnnnngnnnannnnnnnngcatggnnnnncnagcgctnagnnnntnnanagatntnnnncttncangttcntnnnngnggnnnccngtntttgngntnnnnnnngannnnaacnnnnantgnntnnntnnnnngacccccngnnantnnnannntnnncnannnnannnnntnnnnnnnnnnnnnggnctaacnnnnnnnnnnnnccntnnnnngannacccggccctcggctggnnnnngcgnccagnnnacntctncctgnnnnannggcaagngnnnnnancgcncncactgnncnccctgggccgnngnnnngangnnnnnannngnnnnacnnnnngacnnnangntnnnnnanacanntcnngggnnantacacaannnanngcgnntccgtggtngnnngtnnnnnnnnncngnnncnnnnnnnnnnnnnnnntcgtnnnnntnnannnccgnnnccccnnaggcgacccnnnangnncnngnangctatnaancnannntnantnaannactnnggncnnnctgntanngttanngnngctnnngctggaannnnncgcnnnncacnnnnggngnnnnntcnnnnnnngncnnagnnnnntacaaagncnnnncnanagnnnnnntnnnnttngtcnntnggannnnnaatnnnnnngnaatctancgnnnnnngtgtcctnacccngnncctatgctacaannnnggnnngnngntnnnngnngntgnnttcnagctccgtnncanngngaccctcnagtccnnannacccacgnntnngccannnnnctnagcacnattnnngtgttnngtnncccncntgnnnnnngcaggnnnnnnnnnnannnnnnnnangncnnnnntncncnacgcatggnnttngtgacactcgncgnntnnngcacnnnngancnncantatnnnnnnnnnnnnggccaggangaannnnnnatnnnncannattatccnnngnnnnnnnnnnnngnccnanngnngtcccngcgnnncnccnnaagannnntngngcnnnnnnnnnntnnctannncagccncttgacnnnncantnnngnntngaagcggncnnctagtncccccgtncgnacncnaggnttttnnnnnnnangagncnccaannccnnnnngnncngngcngctgngnncgancgncttntnnatnnnnnnnnactcnnnngnnnnnanaggcnnnnntnnntntnnnnnnannangnnctggnncnnnaacnnnnnnnnttaantnancnnagnnnnnncngnngnntgtnctnntncncgctnnnngnaccgnncnncactgnccgnnnnnntaancnnacnnccntnnnnnnnnannnnnnnnccnnncggncgngtatnnngtnnnngacncntcgcnnnccgnncaagnncngcnnnnncnnnattgtacgccngnccnnnnnnnnncnnnannnnccnnnnnntgcntnctnncntnncacncaagtnnnnnanagtgcancgntcggtngcngcncnggtnnncncgacacccnnnagnagttgcgntngtcngnnnngncggcagagnnggccggcacgaatctncnctggtgnnnnaannnnngnnnnnnnnccnnnnagnnnnngccaagattgcacnacaagnnnnnngcntntnangnnnntgtntnncnnnntcnncnactccnnnnnnnnntgnnntnattacnnnaanngnnngnnnnnnngnntnccnttnnggtnnnacnnnnnnaagnggagancnccnnnannnnngnagcgcntncgccnanancggtannnnnnnnggttanntgctnnnnnantanaannnnnnntncnnnnnnggntnncnncatnncnaagngnnnnnnnngnnncnannnngctagccagngncnngtnnnnncgagcntnnngnaggtcatcnctagaggtncnnngaaaagngtcacatcggccgcggnnncnntngnnccangncnnnnncccnnnngnnnnnnnnnnncngnnncgcgnnnnanannnnnnnnnnnnnnnngannnnnnngtnagccncgntncncnnncgcncgnnntngatncngnnnncagacngnanncnaaccgacnnnnatgaggnnncnncnncnggannannnnnnccnnnntcanaaangnnnnnntgngnnnacggctnannnnggnnntnnggcnnngnnnnnnagnannntnnnaatggcggnnngncggnntgtnnnnnggnnnncnnacgaactntcnncnnnnctanctcnnnnannnngnnnnntnncnnngnnnnntntnnnnnnantnnnnnnnnnncncngtattgcaacnntntnncnnnaganncngcnnnnnncccggnnagatncnactncnggtccnnnnctcgnatcnggcnnnaagncangcntnnccnnngnnggnnannannntagggntnnnnnnnnntnggangtcnannncgntnntgggngcnntacggnngangannccgactnatgctgnngtgganannnnnnnnnnntnngntntcccnntgatgngnnacnngnnnnnnntacnnnnnnacnnngnannnatgcnntnatcncacnnngccngnntgnntcatacgnanncnnnnnnnnnnnnctnnnnnaannnnctncnatnannntangannnnnnnnnnannnntcggcgagggnanccnntctncagccgncgnnnngcgantaannncntnnnaancngccannnncnnnannnnncnncnnnnnnnnctnnnttgcacggcnatcnnnaagggcgcnnggcnnnnnctntnncngatnnncnnnccgggccnnngnttngcnnnnntnnannnagagannnnngnnctangtnnnngnggannntnnnannccncnnnnntgtnatancccatngtnnncngacnnnangnnnnnannnnnnnctgtagagaccgnacgatttttnanacnnnaggngntcatgnngnnnnnntnannnntannccnnngngnnccntngtnnncnnagnngnagagagtntngaanccnccnctccgcccgctcanatncnnnnggctnancnnnnannnnngacnnanngnngcntgnttgtaanngaccnnnnnacacggtncantgngaacncancnggnncgcnnntncanccnnnnnnngngannacnnnnnnnagtcnangnnnnncanannagnntnagaccganannnnngnctnnntcccgtacnnnncttnccgnnncnngnnaggccnncngnnccaggnnncggnngnnncannnnnnngtnnncnntcnnnnannnngggnatnntagnnntnagtaannnactannngncnnnnngcancgnnnnnnngnttnagctanatnnnngtnnnagnnnnnncncannnnnnnngntcnacnnnncacnncnnnatngcngtagcnactggcntnncnnncnanncntggtnacnnnnngnctnnnnncntnncnannnnncnnngnngcnnacagnntntgggatggctttagtccngannnnccnantcatagcnntnaaangntctntaccagatannnncnnnnnannnnnnnagnggaannntggntaacnacagntagnnannannnnnagcncncggtcctgnncgccncgntnggttngaattnantnannggcnnnntatgattnttgntnannctaanncncnggnggnnnnganntnttgagtnnnannngtnagngcnnncgggnngncnttacgnnnnnnnngcanaanncgcnncngcnncnccaccnnctcaatntntgccnnngngnnttcncnngcnagcgttnnnnagnnangnnantannncncacnngacgctncgacctangggaanncnnaatcaanncaccnnnntnnttnncaatcgnngcaagnnatctgctgtnnnnnnnngtnttnnantnnnnnntantnnnnnngttnnnnnntcnnnngcnngcatnnattnngnnnnnnncnnnnnntcnatnnncgnntannnaggcnnnnntcgnnnnnnnncnnnnnnnnnnnnncnnngnnnannnncgntganagannncngnnnnnncnnnnnnacnttacggtntgngnnnngnnncnnnnnnnnnnccagttngnncnngncnanccngannnttnntnncangnncnnccnnnnnnnnnnnaacgcgntncnnnnnncggcgnngngtnnnnnnnnatnngnanntnggnccnnananntnnnnnnnannnnaananngtgctnnnnnnnnannnntctngnngnngcctagcncnnnncnnnnnnannnnnnnnnnnnncannnngncntngggnancgagtgatcantgantnntgagtttgnnnacnttgtncnnnntnnnaaagnnccnccagtnngtnnnnnnngnnnngnncctnactagcnatngcnnntnannaggcactagnnnnnnantcgannntnncntgccnnnnttgnanactatcnngantngnggnnaggtncnnnnccngnngctnccggcgnnnnnnnnnnnnnntctnncncggnnnngtnnnnnnnccncccctgnnnnncatccnnnncnnccnngcgnnccnngcnnnnntngtnnnnnnnaggnnantnncgnctnnnatgctnngntantgaccnccnnncnnntgcacttgcggtgacccgngggcnngngnnccgcantccctnncntatcaccanngnnncnnnnannnnnnaganganngngnannacgcgcgtncancagananctngnnnnngannnnnngnncnggngagnnnnncngnanggnngnnnnnnnnnnnccnatnnnagggnnngnnncgnatnnnntnnnnngnctgnacatnganncnacnnnnngnngncacttganngnncctnnnnnntaantgannnnnnnnnnangtnngnnngancnncnncnntctatnnancanntnagcnnacntgatnnntannnnntgncaaattatgannctnacanncantcngnnnntgtngcnnannncnnnnnntcgacngtctgnaccnnncnanncgncnttgcnaaacggngnncacactctnggttnagtnnnnnnncnnntngnnagantacnacnnnnnnntgggccntnnannnnnncgngnnnnnnnnngnntnnnnnnnngnnnanngnntannnnactnnnnnnnnannnctcgccagcntgannnncncncgnnttcnnnnnacnatnnnnnnnngnnnnnntnatngnnctcntgccntnntnnnnnancncgntnantgnnnggnnnnntgtcnnncccaccgngnnnnnnnncgnnnantcgcacgccngnnanccgnggnnngcgncaagttnnnnnnnnnnngnnnnngnnacncnnnnannnncnnnccnggctgntanngtnanngnncgtannnngngnnaccangctnnnggtnnncnccngnncnnagtnnntnnnannantntnncntcnnanncgnnnnctnaacgnnnnnnnnaagannnannnncaaggncnngcacccggngnatggggnnggtnncnnanagnnnnnnnnnnnacaannnncnnnnnnggnnannnnnngccgnnnnctnnnntngnnnnnnannnnnnngnnntttnnnganggnnnnnnnnnangntcgcnnncnnnccnnnngctctnnnnnnngngnnnnnngtgnnnnnnnnnatgngngnnngncnnntcangnancnnaacngacnngatngnnannnngngntgctggtcnncncannanctnncatggnnnnnctanatannnatnnnnncnggngnccnnnctcnnngnnnnnngnncnncttcgncgnnnnnaacantgncnccttncnnanggttagagaatccnnnnnnnntnnnnnnnttgcncnnnannnnccaacngnnnngcncnnnnnccngntngaggggcagnccgnatnntggggcantctncnnnngaagcnnnngangnnnnnnntnncnncnannnanngnnntcctnnggnctnnngnncnngncccttggnnannnnnngnncnntnanannngnntnnnttngtcnnnnnnnnnctannnangtactgggnggnggnnncnntttgnnnnncanccnncnnntnnnnangattggcnnctannnnnccgntnngannncnnnnntnctnnnnncngctttatagnnnnncnnnnnnncnntnnngnnnnntngaannnntannncnnagnnnngnnnccagnnagnaccnnnnnaancngnnnntnnnngnnnnnnctnnannancnnngatcnnnttggnngnacngntntanannnntcnnngccannnanggnnntcccnanannnnnnnntcgcggcnatggnacccaatnaaacccncannnnnnnngccgccgnnnnantnttngcnannnnnnnnnnnnnnnnncnnnnncggcncaccacangtngnncgnnnnannnnnnnnnnnnnnnttctttnntnnnnanaatanntnnnnnnagcagtncnttnnnnnnngnnnncncatnnnncgnnnnnntcannnnnnnntngnncnnnnntgggcctntnnnnnnnnngganngcngcnnnnggangcnnntcnntgnnnncannntnangntnnnnggntantngacanaacgncgngnnanngancnnnctgcntcnnnccngcangacttcagnnanganngannnnnatccnangcgcnnncnnnnnntnntgntnnnngtgnccagctgtgnancgntcgtgtngnagngagnnanaaaantnannnnncntgcnntggnnntnccggnatcntnncnaatgngtncnatnanngcngnnntaggngcctggtgnnnnnagatnnnatnnnaggnnngacgctnncccccnnnncnnncnaantnnnntnatcncgtcacgtcanttccngttcaggggcaaannnnactncngngcnnnnnnnnnnangtnngattggtngncnnncncnnnnnntnagnancgannnncccccnngnnnntnnnnnannnncgtccnnngnctgagncnnnntggatnnnnanngcntcnnanncctgcggaanangcannnnancacgnnccacgnngnnncnagaagctcgcntgacggccantttnngcgctnngnnancgatattnagnnnnacnnnngnacnnnnnccnnngnannncnnntcnancnccgcatnggangnntccntncnntcncnngnnnnanggannannnanntnannnnnnncttnaggnnnnncncganatttgnntannnancctnatccnnnaancnngacnnncttcncnncagcctccgnnncaactttcantnnannnnatnctcatnnngnntnnngctgggcatnncgtnaannnatcnggcncnnnngnnnntgnnnttgtcnaanngnnnnnnnccctnannnannanntnnanannnngnnnnncncgntnnctccngcggganttcnnnncncnanactncngaatcnctnnntnnnnngntnttannntnggncncntattcnaccaacctgngtgnntnngtatnntgcnnnngnnnacnnatangngnanncnncngacgctcnantnnnnnntncncggcgnnntnnacnggggccantgtangnnncntnnnntnnntgnggttaccttcnnnngancnnnctactnnantcactnnngnnnncngttaannngccnngctntnnnntngnnncnnnccnnctgnnnctnaaatcnnngannatgctcannnngtagnnnncccantctnagnnnnnnngctnngnnanncatatgtnnatgnnttncgnatggnccnaatnaggtaacncgnnnncctcnnctnnnnnnnnnnnnngcccnanctannngtgncgcccnnnctnncgatgcnantgnncccncnnttnnnnnnannnctgnnntnannnnnnntncgaccggtctacancnnnannnnncnnnnntaacnngnnnntaatgcccnngnnnnnnnnnnnnnnngnnnnnnnnncaanncggcaanncnnnnnagcgnntncnnncntnnnnnnnnnannnnnnnaaantnnngcnnnnnannnnnnannnnnntnnancngttnnannnnnncgnnantgagtaacnaccntanantnntnangaattattctnaacgcnngannngaaatnntnnnnnnccnnnngnaatacggcgnacnngnnnnanngccncgtanantcannnnnnnnnnnnnacgcggngnannnnagnnnnccnnnnnanaatgncaggnnatanncnnnnngnantnnnngctgnnngannnanggnannnnnntgtggnntnnnngnncnngnnnncannnnnnnatnnnnnngnnnnnnnnncnnnnancttgcnnnnnnnnannanntctagnncatataannnnnnnnnnntcncnncgctgcngtgnnannacntnantnnnangtnctngactnnannnnnnnngcgggnncannttcangntnnnnnngcnntgcgncgnnnnnnnncnnnnnngnnnntnnnnnnnnnntcgnngnntncnnnnnncgnngcnnnngcttnnaccnnnnncagtgggcnncgnnnncncatngnccagnggaccntntacnnnngtanncgncancnncannnnnnnnnctncatgngatgannngnnnnnnnnntngngggtannnnnnnnnnnntgtgnannctacnnnttngctcnncnnnnnatcnannnnnccnnnnnnnnnnnnncnnnnagnngntnnnntnnnnnnnngntgnnnnnncgncnnnaatnngannnnncnnnnnntnnnagagtnnnannnnnnannnnnnnnnnnnnnctgaanannnnnnnncnnggnncgcnctannnnnnggctnncanggncncnnnntcnngaatggntcnnnggntctacacncnttcagnnngcatcanngnnnnnnnnntnnnncnnagtnnnncngattnagctantggnnnnnnnnngnnnnctnnncnnnnnngnnntnnntctnnncacgnnnncnagnnanngaccnnagggtgaggcctnccnngnnnnnnngntncnnnnnnnnannnnnatgganngacgcacnncnnnnnnaatcntnnnnngtnngcggnantcgnnnantggtnanntnnnncnnnnnncncccngnnnnnnnnnnntnagnatatncgnnnnannnanannnngnnccnnnnnngagnatattannnnnnnnnnnnccnncccttgggnntccnncnncnnnnnnnannnnnntcntgtnnnccgnnntnnnnctnnagcncnnnacngnnnagnnnggcncnngnnnganannnnnnnccccnnnnnnnnnnnngnntnnnngcnngnnnctncacnnnngnnnngcgcnttgtnntnnnanannannnnnnnccnnnnnngngnnnnncncnnnncnnnnnagnntcntacctccgattgctngtangnccnnnaacagntgnctncgnnnnangcnannnnnncacctngccacgngcncgtnntgnnnnnnnnngancgnannncnnncannnnngnnnnntnnngcgcnngnncnttgactnnncnnnntnncncnnnnnnnannnnnnnnnnnnnnnnnnnntnctgnnnacgngtantggtnnannnnnnnnncnnnttcngnagnnngcnntnnnnccnnnatncnnncggaanncngnanannnangcncnnnnncnnnnnngantcntnnagntcannntnnnnnttnnannnntgcctnccnannncnnnnncgnggnnnnaangaatnccngtncnnntnnnnnncnnnnnagnnnnnnnnganacntnanncaacctgnnnnntngtcnnnnncnnngcanttnnnnccnnncnangcnctnnnanagcngcnnccnnnnnnnggnnccnannnnntnnnnnnncannnnntcnnnnnngnncatnnnnntannnnnncnnntcannnnnccgncgntanntatngngnnatgcncnntnctcnnnntngnnnnnnnccnacggnntncctccncagtnnnnnngannnnntcngnnnnnnntnnnganntncnnngcnnngnnnnnnnantntgcnnnncggannncgnnnnncnnagnnnnnncgtngcnnnncgnnnnanntattnnngcgnnnttaggcagctgnnnncttnnnngccngtnnngnnnnnnggnnncntcnnnnnttntnntggnnnnacgcnnnnnnggnnnnnnnnnnaanccnnnnttaaaannnnggtacnngtnnnnagcnnnttatcccatnnannccggcaggccggctcanngganntnttnntnnnnacnnnnnntccnnannnnntnnnncnnngannncctcnnnannanntatnnngcnatncngngnngncnntnttnngtnngngnccnnanngngggggttannnnnnagntnnggntgnngncgnnctgnnngnnnnntttcngggtgccnntnnnnnaggtnnnnnntgctgtngtnggtncnnnngctnaagnnggnncnnncgnnnnaggnnnttngcgnngcnncngnnnctgnnnntnatctnnanncnnncccgannnatccccgacgntcgtatagtnnnacnanngcngnnnnnncacaaannnntcncgccntncnnanncnannncngtcannnnnngnnnnnnatnnnnannncggcncatnancnnntanncnnnnnnnntcnnnnatgngnnggccanagnnnnngnnngntnttncncnnnngcnnnnttnanngnnnnnagnnnnngcntnnngnngcnnnnngnntaannngntnnnnnnctgannncnnctcnntcnnnnnnnnnnngcttgctaacgnggtnntgcataatanntnnncnntnnnnnnnngnngcnncnnatnncnnngaagcgntcnnncatnattgcanttgnccncnnnnncangtngcnnaantnnannntnnnncnnnnnnnnnngnnnnnnnnttcannnnncctnngtnanggggtgncnnctnnncctngaagggctnannngnntnnnnnnnnnngtnntncnnnncnnangncccntcnnnnactngtctgnnnnnnnnngnnnnnnnnnnnncngnnnnnnntnnnnnnnnnnnnnnnatnnnnntnatnngnncnnnnncnnnnnnnnnnnccgccnnnctncnnnnacngngcgggtangnnnnnannnaacnncgnngannnnannnannnnaatgannntnnngnnncgcnnnnnnnacgnnannnnnnnangncnnnntgnnntannangtccntnntnnnnnngnnnnnnnnnntnntnnnnnnnngcntncntcgnnnannnnnnnnnnnntntnnntnnntnaggnnnnagnctaccgnannnnnntnnntgnnnangtnanattgngngnnnnnannnnnngcanctnnnnnnncanngnnnatngnctnnnccgtttgcaanacnnngnnnnagcgagaancnnngactcctcctacgnnnncnntngcgnnnnaancatnnnnnnnnntgnnnngnaccannnccnnncttccnnnnnnnnnnacnatnnnnaaagcatnnnnnnacgaggngnnnnnnntnncctannnnnnnnngtnnngncataannnngnnnnnnnnccnnnnnntnttcaganggcnnancntgtaannnnnnnagnngnncgcgnnnnnnnngntnnatntncccntnngncgnnntncgnnntnnnnantgagagngnnnnngntncnnggnncnngtagnanagngnnnngactnttanctcnntaccntnnnnngcntgacnnnnncgcnnnnntcggnnnnnnnntnnagggaagccaanntnnngtcgcnnnnnnnnnnnnnngnacgtaaggnnnnncaggactngnnnnncnnnnnnnnnntatntaannnnnanntnnnnnnnnnnntnncagnnctntcnngtnnnnnggnnnntnnnnctacaatcctgnttcggnnnncattggntaagngtttgtcnnnnnngnnnnntntgannnncgccnnnnnncacgnnnnnnnnnaacnnnnnnnagtnnnagnngnnnngcannnnntnnaagganntnnggcacnnnnnnngtnnnctggnaacncntgccgngtannnccnnnnncncntgnntnnnncgnnnngnctcgnnnancncannnnnnnnngnnnnnnngggtggnnntnctnnnngcnactnatnatcgtgannntcnnnccnnnannngnnngnnnnnncannaccccnnnnnngntgcgcnnnggtcngnnntngnngnnnaccggcacnnnnnannnnnnnnntncngnngannnnnnnncnnnacnnntnntnnncnnnnncnnnnnnngncgnncnnntnnnnngccggcgntncnngnntcntnntctnnnccnngcnnnnnnnnnacnccnnnnnnncncnncnnncncnagtnncgtgnnnnngncgcantnnccnnacnnaantnnnannnnnnnnnntanntccnnnnnnantccccnnnngannncctnngnaagagnnnnnnnnnannnnannnnnantcnnnnntacnnantnnancnnnnnnggcgcnnaccnnnncntgatgcgtcnnnnntcctngatannacnnngcnacgctnngnnngnnntnntnnntcnnntgtnnncgcgccntggncgnngnnnnnnnntgnaatnnnnnncgnggnnnnccntnnnncgnnnngncnnnaantnnnnggnnnnnnnncttnnccagcagaaggtctntnnnttngtngnnnnnnacnnnnnnnnngngnngacagnnngnnnnncnntcntccncnncnantgnnaannnagcnnnnnnnanagnannccnnnnttngatacannnngnnnnnacnnnntagnnacttnnnnncnnncatccatgannnnancnagtngtncngcaancgnnngnctngannanttnngccnnncnttnntattnnntgcgnnnnnngnnnnnnaannnnntnnnnnnnnnaannnnantngggnnnntcngnngannagatnnnangnntncgaacntagganttagtncnnnnnnnntnnnnntngcnccgcnnngctgccngnaaannncnanntnatncgctnnncnngcnnnnnngcnntnacnnnnnnnntnnannnnnnttnnnnnnnntgnnnnnnnttggctngatgcgnggnnnnntanngnnnnngnnntcngnnnnnattnnntagncanaggannnnnntngnnnnnatgagnaattcgccggncaatnagttnccnnnnncannncnnnntnnncngnannngcgnnntgatannncctcnnncnnngnagccanntgnannnngtcgcgcannnncgcacacgngnannnncnnnnncannnannnnattnaagcggcgnccnnaantanttannctnngnagtntatnctgntncatnngantgngnngnntnncnnntnnnctnnnnnnnncngatgnntantgcncaagnntngnnnnncnnnnnnnnnnnntnnnnnnngntnntgattnatctnntctntnnntngggtnnnngnnnanagcnnnnnnnnnnnnnangnncgcacnnnagnnnnacnggnntngnccgcnngagngcgctgttnnggcantnnnnnnnnnngnanntnnntnnnnnnnnnnggnngntgnnnnnnncnnnnncaacnnncgncgannnnnnnnnnnnnnnnncnntcnnnnntntnnnagnnnnnagcattcntnnnggtnngnntnncattcgnnnngnngnnnnnannnnccgcnnncnnnncnnnntattgntcaacntgnnncngtctngncgnngtncatatnntngnntnngnncgnancnnnncccaatngcnaagnnngnnnanngggnnnnnncgcgtcnnnnggctantannnnccnannntcngcnnnnnngnnnnnnncnacaataacnaaannnngnggnnnncnanaacgnnannntntnnnntttcngtgcnnnnncgnctacanncannnntnnncnnnncnagnnnnagnctctgnnnngnnnntcaaattnagcntnnncaacaggntnnngngggtcgtntgncnnnnnngcnnnnnatgttggncctccnanntagnnccgtgtncnncgannttnnnnnnnatatgggcnnnnncnnnnnnnanannnnctcnnnaagnnnncgnnnttacnnnncaaannnnnngngancatgncngcnnnnnnngnnnanncnangngagcnnngnnctnnnnnnnnnnnnnnnnctcngcnaanccgtgngnnnnngcgnnnncannnnntgctnnncggnnnannacggnnaannnnctnnnnnnnnnnncnnncnntccnnnnnnngntatntgnnnaanngnnntnnccnngngn
naatctcnaattgttccatanngatgctacaactatagcnggggtctgagacgnntctggggtatggccacgtcnaggctgggnnngggtatnanntngggatnnnggagcacctcnacttactgtnnngcanncnnataagtgtctccatagggccnanngctacantaactnanggccngtcggngagtgncccagtgctaanggtccccnnagncaatcccccgatactctcactgagcaggtcgtacantnnggccccgtaacagaannntcagcgtcgtaatnctgnatcggtggtccntgtcntctgnngnaaacccttgnnagntccagacatacnncagttntccgacnctcnagcnccgnccccnaccgaancacggtttnctgntatgnnnctcccnngnatnttagccaaaaggtgntcggccgntangnngtccgnntganntnngacgcatcattcttgcccaaaccccctcgannncacagccccgncgtgggcnagcgntcnntcacgnnnnanatccgctggactcttgatgnncgcgganccnncgatnnnnggaggcgngtnctgnccgcatnnccattacgtgggncntcactnnacgaaaggnggnttcattgtatngacaaaagccattgcgggcaaatcgcccccgatccgcgttggaatgtcncaggagcctggaggtgngtgtttnncgantngtacgctctgnccngggctccagacgaatgtagtgtnaattggaaattttnacacnnanagagcttgccncttgcctgntccagctttnnnacgacgncnanggttcgtgcccgaacttctnctangcancncgtgcncgtnagnnnnaacatgcattagttgcctgtagaccnnggcttgccccgannntnntggactcgggtanattgtttatannaggcaaaatggncangaaggnacngaantagaactcanatagttagtnaagcgacatgtgcnnntntggttctgaaatccacgnnggtncnccggtgtcccgtatgaaaaagngngnnnttngatgtttncccanattgtaagtntatttaagagncgctnctttttacacgtaggcaggcagtnagtaaaacccacactcccgcganngataanncnncgntccatagaattcctggnttcncgcacaagtngttgtntgaatnnncntgactcgntcggcgancntnnggncaaaggntctnnccntcaaattagcatggcgatcgacaatgtgnttacgcactnnnggagattcgcnggtgnnnatcngnnnntaggcctgcgatttgccagcgacgactgggggctcactgtaantntacataacatgtcacgantcntacggcatgtctcttantggctttctccaccgagtcctttgnaccccacganttnctataccagatagctaccggacgangtctggcgttcacatancnncnnnggccgactaattttcgttcgcctatccacgttgnnggattccgtactcctnttttcttgacnntnggttggggtgatcaagtgtccttctgggcaagcntactatcttttggtccagtaccacctnccgtacgtnnnncacgctgagagcnaccctccanncannntggnnanaccannntccgtacncttnncngtcntgcngtcngcctgccaatnccatgcccacgttnnaggctagaccaaacaanttcctgcacaacnggganntnngcgnngnnttananntttnnccncctgacacnnngcgtggcnnnngannngnntgcgtancgcncnttanncgttcggggcagnnctgcagnnaatngagcccgtaagncgttttgcatagcnnngtacagncncggcggtacacnccctnccnnnggcngnnatcnnggctccncannntcgacactattatgtgaagttccnactagtnggcnnnnnatagtaagagtgtnggaacggtcctcccttcntgcgnnnnnnnnnngtctctctgccanaccttagnggatcnganncagatgngtancacnntagatnntngacaaannnaaggtnnttgttgangatccgtgtatcgnccgacgactatcnccgcatgantaancnncnntntttggaacncggggcaatgcgncnnancactagactgntncgtcccnannngagnncncgnctgtntcgggtcaggcccnctcctccgtctagcgtcaangatgtatnnantagcctttacgncngacgacncgaaggngctgacccagcgaangctgcnngtccgtagggtcntacnngnctcanggtagatcnannnnnnnnnnatgacccnctggtcgnntnnnctnnatccnatacctttcggggaantcngctncagnccgatntctngacancgtgatgtctgccangcacggagggagcccgcccagcgcgcagnatancaggaggttgacaggcnggctcnntntatanntcagntacgncgataccatnccctggtnngaanncccgcccctgtnacaccctcntcangctactatcannnctcggcagnttncnncaagggnnnntacgtaggatgtacctgcagggcnacctggntnnncncnnaanagagtcagacgntatatcccagagncgtcccgnaatgttacactctgcngaatccngtgnagatgtgtcncaatcagaggagcgtagcacnngatagccngnagttcnagnnccaggtntganaattcgangggnaagncnaggtttccggagtncaagngcgagtgaatggcagnnttcattgcgtgacanntctcgcnngtggggnntcgctgaggccggctacgnnnacagtccgctggngtngnngnanntnngcgangacgaaacccaagcanccgagtagacggcagcnngnatgangnnctattcactgcgtngtgncgtntggatacnncctctggaacncnaacctcttanagcnantcgagtgtnnancaagactttagcctccgtgctngancnctgtacggtatcacgtaggcctttnacggtagagtcccaanntacgttnccctnnggtattatatcgcnttgcggctgtcggcntgtgtccntggttccttgcgnngactatttggtactccntcagnatatgggtagccccggtcgaatctccgagaagccgtnnatagnngtagcgggtnnnccgctggcgctccttnncagatttcanttngtgcctnngcatcccnnntatncggtctggnctgtgtagcncncttntgtgcccgcgcccgnnnnccncntntgcaagctnaaaanangactgcttnnnnagancccnctcncatcgngtccctnnnannggtnctgatgntacgtnagganncatgaacctttnggtannagacatgcgccttaaccncnnnggtnactgtcatatatacntnaaatatagtggttttaccttctcgcttcaaggnnccaccctgtntactgagaactcatnaagtgacagaggnccctncgggctgannnanaannntgacaatgcangtacgagcgcctgcactgaatggtcaccgtcntaatgagtcctgnactnacaagtttnnccctgccccatctttcttactgcaannncgccagccccaggagggaccntgannatncattcatcggnnccacctctgacnnatggaangtnngnccnnntacccacacgcnncccgtgcnctcttgctcctgtannagatacgtgtctgtcgtgncccanttgtcnncatttnnncnnnnncaagaggcccgntacctcnncggcctgtgcttgtccnccggacctttcccccttgtgagancgtcgcgaantgntgcnnntngtaagggcccggtccccagcgaatggnaaaagagtnnnnccnannattgangcncgncggcncgcggnttntggcttcaccgcacnttcggtaanancttatggcttacagaacnnnngtccccccccatnnnnnnggtcgngtnnnncacacgggcgcgtgggnnnnnntcgtgcggctcgttaaaaannnngncagggtgcgccggcaggncncncccactgcgcgtttaangnnagnccgnnnanggggctcctctnatgangtgcctntgctacnccngccgggagtacaccnccantcgaactncntcggtcnagttgtccggtaatctgactgttccccccctacacttcgctcgactaggtgngttcganctgcttacgcaccgngcgctcngtnccatcgcccgnnnancgcagaaacgaaagggntcaggntggcgcgatccaggcctatagtacgcacacancgncnaactgcnngncgggncgcngtnccngccggtttgccggcagtnggtangtgttnaggtgagaccnatgttgttgaaggcggcncagaaggnnncctctngacgtctcagtatacannnnctnnnctgggaacatnnnattannntcnntccattctattnnctgtnnngancngngagntccaagnnggtnngcagtaacggcttttcccngtngacttntngcttagggannnnnttgccagtgtttctnccncagntctctnnaancagtncgatttnatnncnttcatacaatnaacccggaaatgaacgccaatacngctctcccttaggttaattnggatcccgcgttacgcgtgatgnnnnnnagnnnnngnatggtgnncngcnaaggaggcatgctnntgaatcgctccagcgacgtgnatcgtaannnggnngattcggagaaagannnngcncacnncacgctccagganngatatctcgcggccnnnnntttcaactgtccgccccccaactcgtcnaactaagcgtcnttagttattanagcgcagtgtcagngccccccattcgtaggacgtttnnagtgagctntgnccncctacgggatgntnaanngatcgtgatnaagcaacttcnaacgggggnnnnantgcncgtaaggacnnnngtcaangcgntanagcgaaacgtcgcgcagccgtggacccgcccgcgatggcttantgtctacacancggntgnacnggctaggagnannagtcgannagnggcnngaaanacaaaanccggnnnnncccacggngcnatgacatacanagttacctggggcgtgcgacggacgnncnnnccccagcccgtcaccnnnccattagcccgactnatcccactcnggntgctactatacgatcatgngcnaagnncngnacccggcngnctatgagtcgtgtgagttcgngtcaatntnggctaacccanaanctnggggagangcnnncgntggggnngnnnggcccggtccncggatcaangacngnntntnntccacgtctnttctgaccnnnaaggcggacagcncttgtgggcatacctnggcccggtcggacgccggagcattnctgacacagcaccggccgaagtatcanntagcgatacctggcgagtatcgggggccacatggcgagncatnctgtcnnnngagggancncaatttaaccaactcggatctctatggagagcgnanananggctnnancgcgcnnncnnnnagacaagagnacncgnnnnnngagagcagggantaanaccctcccggtcctagaactaagcgagccnagtagtccgcaatcaccatnggntgnccatctccnccccgtgccggtnnnncgtctatgcaagatncnnnntaacaggacaataacannaacgaccccanggnnntcgcgtactcaggggtactgatnnttttcgngcatataaagcnnngcgttccagggtaaacgngtngtnnccaaacngccgtgactncacaanccaataccngttgngacagcgcgtagncnttgngtgggntgcnngnnnnnnntcnttgcgcagacngatttnnnnncgcccnnatctagtgttgaggcactcnntcccaagcgcnactgttaggagtctactanaaccgacgtccnncanngatngtgccgngacannnccgctcgcccacgaaacttttggtagaggngcnntngcgggnnnannngngnnngatccgngnntctntncantagaggagggggcgacttcaattgaagggcggatagttccagntgaggccannngtcctccttgggcnangngntggcgngtnccntccncttnngcgctaanccgnagctatcngcattactnnnggcnncangtannctatgaagatggtgatncncgctattattngngactgtacttacnncgccgnntctgtaccgccncgngaactcgnaggccaatgngtcncctcatngntctnccgcgctngctagacntnctanggtnncctgcgnnancgttggctacacctgccggcgcaccagcgatcgngactnncgnnnnctgnnnnancggtgtncgattnnagtccnacgcangacctnagagttcganacnactgaagttgcncctnataacgnnccgggcngcnnntcgctggggtgttaggggnagcanctctcttaggacgcagcaatccntcaccncnannntnngtacttngncccangcacnnacttgcatgcctatntgactgtacngtgcactngacctcgcgtccnnncccgnggcccnagtnnncagctcccctcnnnnncgtcacggancccggtntcngctctncaacagggccnangcccgacngtaacactntgtctcacncatcnggtaaggatannannccgntgtgcggccgaccgtcgtacnttaggnanccttgatangtacgagaccttngcaccnaannnnnatgagnangtcgtctgcgttccagtggctgagtgccgtggaggccactgaaccngagagatnannanagccggcnacnacagtttnnccctgcnngcnngcncncncccgncntcngcttngantnngnnnntcngggnncntcgcgtgcagntnncacagcgttncntccaaaatgagacatatngnnntcgtacgccntccggcgcaattttnncaatngcataccgatatncntaagctngcgagtntagcacctgccccntcgncaacnnccgaaggatcngacggggtcaactangcggcnnncctnncttnngnctngtangncactaatcntatcgtcaccgcatgagcanggatcnnnnncnnnagcgcannannggtgaacngtcttcgggtgnttnatnagtcgnncanncngccngccgagctncatnncgctnacgagcgacccnggcccttgactaatncaaagtgnantccgttnnnaccatcggagngtatngagtnnannnngnagcctatgnnnnnngcaagttnaggccactngggntnctantctaggcggcatganggcgnncgtgnttcgcangacancgggactattgtgcgtccgaagancnagnctgcacgagtntgcganaacttnnnnnncggagtttgttatatntgntttcgcaagcttganagatacgacaactttcatattggaatcagcgacttngaggntttgcgtcctccaccnnngggagatactgtatgtcacntactcatgctnagggacttanttagtnggaaagtggtcctggnctagacaggngnnnnngcttagagctgcgtctccggngccgaagaaggtntctgctganncagannccnnatccttggatccgtacnggcttgnntgtaancgntatgactctgaatcgnngcnagnngtaagancgnntcntgcaccatcnacttcgnantctgagngagnacactggggaaaatctcgtnctctangcccaanggacgacgacanntctnngtgacngcctacancnntgcnggcaganactgaggngcnactgcntngncgnnctcatttgacncgngtntgccacngggancgttncccnaatgcttannncgnggccagaggnnagngngtnncctnntctaggccgcggctatatggagttcagcgggtnccggcccgggagcgcccgcgagttatgcgnnnncgtcgttcgattngnnnncgtgcaccatgaggacgcggtctacgctggcgcttagnctgaccnntttgntggctcggntggatccgttaaaaagccggnaannttatcgctcanaactcgnaaannnggagaggcananccnnttacttctaantgaaaccaggncacgctagccncntagcacagnnnagcgacgcgttcgaagnanccangancnnnanntgagnnnctacttaaaanctnnatatactnatnaagtcgctgcgagccaggngtgctggtcttgtggcacnnncancgncnggacatcncntntnnatctgcncnccccgcacttgnntggatataggggggtctcgaangggccgaagcgttattacntggntaangannngnngactgganntcggccagcccnatccgtgccacggtttatattttaaaaatctaaatagtccgntatnnaggnntntgcatnntctgagatttggancggtggttgggtacccgaaacccggggtaaccccgcntatttcacttaccgtaagacttcanaacnggcacgtaccacttnnnnngcatcacgtganagaacanannaacnntnngncgcggctctacgtngaggngccnnccagaactgggtccagtnncaggatnnnattgnagtcttcccggcgtgtaccgcncaggggcaanctggagntggacgaacggcgnntgcaaaagctggggncgtaaaggcgactcgcacataacgctagacgtcataacactnnnggcgatagcgacncctgacgtgntnnangcaagacgncccagccaatcgtgggnnngagcttcttggcagcttgcnngncgtggctcattcaggcncttnttacatnnccggacacntnnnntattcctgctctggntacanttaggncgaaccggtctgtctngccccgtgactgagaataccgccgngtangctggctnncctagtggtcgccgccggcggacattnctgggaaagcacttntgngnnnnnnnanantagacgatagaagaggacccaccagaccactgcacccnancagngccgagacgtgntcaccctantaggcctgcgngtaannnccatacatcngcctaggggcttactcgtgtggcgccccgcaacacgggaanannnntcggatncntgacgcagggcnnntngccnaaatncntcgcacnaatcnaggcatccccgngtccgcggagcacggaaggttacataccntancgnttttgnngntaatnnnaggttacccgtcggttgagggcatgcgcggcggntgaggttaatnnaagtgagccctaccgcacgtngcccgggtccctaaatnnngacagtncgcggctanttgagaccggggttaacagcgaatngcttnnntantttcnagctttcggttganntncagcnnctactgtanncacgatggaagtngnaanganntgtgantaccgcaanggncgtanccncannaatngtatggctaacgctttggcatgtaanccaagttncgtcggacgctganatacnnaannnnncctatggtgtagtaccgatgtttgcccatncntatgggattagcnnnnncnnncgnnnntatnanntttgncggctnctcantgatncctagacgncagtntantgnnggnaatgcnaggagtagcatggcttatggttcngggggcccggcganggnttagcttcccgttcgnnnaangattccggacctgacgtccgatcccanncaaccctacnncnngnntgncgttttanagncgtagatnggnaanggccntaattnnngngatatcgnacgctgnctttaagagagncgtcccccatcgcacgncgtctctttttnntcccgcaggcnaacctgccccnnnnccggacggncgacatcaanncannnnagcggatanaannngtagctggcgcactgtngncnaggngtgcngaagccngntcnnttancgngatganntgaantgctaaggacncttacnancangttncnnccttnnnaaactggtagttaatcgccgcnccnganctgctntacnntngagcagtgngcngtnnnctcgaaccggggtncnaattngtggaagnagtnaanggatgcnngncattggcacngngggtgacggcgacncannnaacnagctcggnngattggtggnntgttgtcnccttgcgnacgntggttttttagctcataanatcccgccanccacttnntgcgnnnaggtacgagacttgntcganntgatgtggtgcanagtcanaatcaggtnncnncgtccnnannccgnggcnggnggccgnaaangnactannanngagntggactntnccggagctangctgggcncngtggtcagcncncnnattgngtgaataaccctngancannnnnncntctaaaanttcncacncgannntnagtgttgcatncggaaacgccanctgtaggcagaccnncaaaggcggagtgtnnnnnctataacncgtnanttcccngacnccgtcaggtagccancgcgaaanacnnacctntggctntannacttnnatnncacgctcgcancgatngaacgnncccngtcctntcnnccngtgncgctgnaaggcnnngctccnatgcannngctgnaattcgaaccatnncgantgcaacaacgtngngtcnctctgnttgnagngtactagggnaatccatcaacccgtccaaacgtnatnntagtcactcngncatnntcngnnnantntcntgancnncgnnnngtganggnangnacntgagacgngtnngagcttgngcacnntcnnccnnaatnanccaatcgtccttccaacncgtgcnatngaggagnttnactgcatgccntaacntgngtanctnannctgnnnncnnngtnnctcgcnaagggnctnacgcgnatctnggtngcanccnncnnncccncacgtgncngnnacanctntatctgatcaagtnccgcagcctnnncaccncgggtgcnncgtgnnnncacggtcaggctngntgcgtctagtagtacncccannattnnactnctnaaacagctgttnaacggtnnatgcaaagggntaccatgcctaacanncgacctaccgcnncattngccgnctnntactgaagcatcgcctatcgnngacncaccntgtcnccggcgncattttattgntgntaagaactgccannctcnnggttcgnnaannctanngctactnnttttgtgcaagctcttccccnncgatngagcgcggggatncnacngatggtcgctnnnangtngcaagccgtggnngagcnggtctcaccctgnctctnaatccanagtgaagncgcgcatggcgagcagctgcacncttccnngtaagcnagntacccccttnacgagacaggcgantggtcngaagcgtngncgactccnaatantaccgcatattcgaaatcaancnnaaggcnccngcatgtacnttgcagcncgcagnnnnnnnncnnnnnttnnnnnnnactgnggaacaattccgtacggcgggatannntttgactacatagcttcacncccacctgnctcattncacatgatggtggcgnacngtntcngtgtaccgatggcaagntgggtggtntttcacaggctagatcagtgcaatgnggggctcnngccnctgtaanggtangttgtggtcgacccgnggctncaccnnngnnnatcctcaaancntccnttatgcgataananaagtnttgacnatttntnnnnnnncgnggactagtacntagtaggacnnncccgtntcnactcgtccnnaacatacntatcanaanantatggnnttnngatacgnngcgnnaatgcgtnnnncctnactcnnnatngtntcatagtcanggtgttagcgacgcattgccacgcngaggaggcangagtgtctnccggcagaggnancgtcaaaanacgttcaggctgccctctnngtaataaaagnttganccggtcnctcnncgccgacanctcntccncaagcccattggccnnacctgtcgannacannnnntatgacgtttgagcgannttcatntncccncngcaggcactgctatcnnttcccagacntgattcngnncanacgcnnnccgtngagcgtncattctgnncgtgnngtcttacgacctcncgtctcnagtctggcaggnanccccgcaangnngntgtacanccnttcntngncctcgtggggacannngnnncaatnctttaacacggttatatggaccaggggggctggcctagttnnncngnggctnaacagctggactcngcatnantaannnncaattagcatnncannattntntccngcgnacgnnncattgacnnanggagttangccnagtnccgcnnncngngggtgacacccngnancagatnnntgaacgcgncnangaatcnctctcgaaaagcaccgcttcganannncngacngnaanngaggnnggtncnttcatgccggngtctcccannnntgacgngaantgggtantangatnacggnntgacgagacntnttnnanttanagnnnagntnccgnnnagggctgcgacggtaacgttgggactntggngtaagngcgcngctctatacgacagcgacagnngggcaggcatttagcaccatcccnantgacagggatcgnacacagatngcanatgcncgttnnggtgggcaccnncanggttaannggtacncnctnancgncgnnnntgcttggtatcntagcnnngnaacagttccgcggtatcgcgcgcanganntaaatagcaagnaccctnnntagngncgnnngcgacnnttccaatgnncnancggtgatcngaatncacncgcgacattanccnanncacgatccgcnttgantcgtngtgntcgtgttcacttnnncgcgctggcganagcgtagatgtgatcccanttnaagcgnctnacgcgcagtaanttccttatcngcctcatgtcntnnatcttcnnnnncagtnattngtctgtcgncatncnttnnnccancggcaggacgcgcnaagcccnncnnnnnacacancanacgcanagatgtttctngcgacnccgaagccgtcnccngntcccgnacgcgagcagatcagggngcgtcggnngnnntaatcnnnnacctggcnctanncgctggntcgnaagnnnnccaanntnanttttagtcngaccancangngtgntnngccggcgcctnnttgtnnnnnnnncnnctaggnantgnncntagacctgtngagctttgtagggggtattgctggggacgagtgggcagcnttcnntngatcnggaaccgcacgcggtggngtaatggnaggattanaggtnncaagcnngnatgcnagcctggccgctctcaatgtatctnnnngttgnntnanannccncgcanacacgatactataagncgcgcaaanncanagacggtctanntgcnngagatccatnttgnnccatggnnngttnaagtgntnncnnnccccaagtaacggntgggccctgagccantgncacgtcggagctnngactnaaatacnngcaattnnntctatccatanncnggatagccaacctctgctttgcttgntnctaanatctttggcacttcaagactgcnacagcggantaatgtattcagntagngaaagtggaccagggttgtgtgnncccacngggntggnnnntntnannanacngnngatatgcgtttttcgcnnnnnactgaccacggcannctccggnttacanaccnncacaangttggggagcgtgtacattcaaacgttcgttaaaaggtctccgttgantcattnacntaacgtctanccnctcnncangtaatgcaacttgggntggagcgcggtannccccnagngntgtttnaggactggctnnagcgggtannctntnnnnnngcttggcatcggcngngagcatggcggagaaanngtcccgaatcngtctccgnngnnnnttngacgtnncgngaagtgtaacacntggcannanngtgggnnnaacantgntttcccnccncnnggagctgagggactnggcacctggtagaactttcccnaaatcnctacgagttgtgtncgaggcgacngtcttgcnttanantcacttggncngtgnggcnctcggcataatgacattttacattccttaganntgtatcccangtnnntcggaaccgatagantttgtcataancctgggtngnctngngagcagcnggnggaagacnatanggcaggtaacctantncnntacatatancacnnacgtanattcngttnnagtannagcggctcgcnnnnnnccnatnnaagctgttgttaataacncacnnaananntcgctttgtttcggcgtgcgtanagtgtaangcgggcgggncnnggcgnnncgtangatgcgaganncnnngcnagcctnnnctgtcaccctgaggccaccaacgagccagnctgccannggcctnnnttaaanntnccgatacctttngctgntcganccccaaggggnttatacatgaatngtcctgttactgnntatgcgggcgattggcacgcagnggtgtntgccnnnacgccnttagaagggcatgtgtattncgatgntcngcggtgtacgccacctggccanncangaggccgagggggacaggcagaatcggagcnnnnnncnnggcnnnnnnntgnnngtagcnnnccnaannagccgggcctgattccatnncgtgtnangcgagtcagcccgancggggatnnnanagnccgccctatagaggnngnttagccttgnacaagtctggacaatcnnctaccgttagcagttatgantngaccaagaacggcggggttacgctanggaanatcgggncnttccccngcnnagccantagcngcagcngtngtggncnncaaagtnngncncnttttncgtacagcgccangacgctgtcnnactnagnncgcaatctgacatnttnactcctgtgttcncnccagcctccangannggaaatngtgcntacatgatctgncntancnntnngcgttcacnantcatctnactgtgccgattccntcaccanncaggtgtnntggtcntnntcgaatcttttngacgccgntngtgngaatgctccgcttcggtaannaactaangcaatcgcantccccctgnacccgcgtcnnacaanncnntnnntnaanggccggngtcnttngganctaaattaacngtggacgnagcgcgcaccgacccctgagngtngtcattccgcgcancagncgactggnnatgggctctcgcgtgttaggnccgacttacgctagtgnncccagctctaaagtctcatcancactacnattgtgtaccgagaanggagaccgttcctatccannngnnatcccgnctttgnganacttgtgnnngncgctanttnctannnaaacnttcnnnctttnnctattacccancgcatacatggcttctacanccaacncntgntatcaggttcacgttgcnaaccntggcnctagatccctntnagttangngccaaaccantnagttaacacgggcngattccggagcgttaagtgannnctcctacnntgcctgcnaaggnagantctttaggttgtcaccacggacctggnacccttaattggtgtnngtgcctnacgtngcnccttatgaaaggnngagtgtccacanttatcagtnggtaanggacgtaacnncctctnaagtaatanagagaccgggggagggcccatnattcngngcngatggcggtacgaagnnacacgaactcgcgaacaaancgaaacctccggaagtgntnnnncggtctagngangtccnggnccnnnagaccngcnnnncncnnnagcngtgntntagggagtanagtatcactctccanctcctggtncgacnngnnnntacncactcgnntgtggnntctcagttagagcagctngactnnnnaccatgcnggngggtcaanccgnntgtatatggttcaggananatntgtnattntngnngtccntggaaggaccgctgagctatccggcnaantgtnnccccgtgangngggnacgaaagcggccacgtcagcctgnncccgcaacannagccagnnccnctntgccnngggcttccgctttnntgcngatagnnttgnggccnaagnctaagggnccaanaggntannntntnngcctgcagttaatanatgnatccagatctgggnctggtgnnaccncctgnannctcgagatgcgaacaatcgaaaatgangtgtgttgnngctgnnngcnnncgacggacagagnnnnanngtngtagctggacacgngtctatctaattgggctcttttttcnctgccccngcngncccaacccaggcaattaactcgcgcgttgggnaccctctgnctaggtantgcgctccagctgntnngcccnggtagttgcnttcnggttccccngtatatctnacnntcntcnagcnntgttggatanttnngnnnncnncacngtatacccncgacnnggcntcctcggatcnaatanntnaannngtattnngnngnannnngnnnnnnnattntagnntcgctaganatgntnnngnncanangtgcaggagtcccgnatatccgtgtgccgtgtaatcgcttgagtcngtggtttttccacaatnnncgttcaagccntgttgaatttatgccctcntaggcctgctaatacaactggcacagatattnncngccnntaacngnnntngacttanaccacntntnantcgaagaggnnnnntgnacttgcgcgtatnnnaaanangtccacttgtggannnnngtggcacngncggccttagtcntgtagattngtnancntttacgggaagccatgcacnnnatttnnggnanntcccccggtngtggacggacggtttaattnttntcngataaagaggcntatncgtacgcgcgtctgcattgctctgnncactcctgttaaangacgtgattcgcgcnnccncttcgtctgatnccgggacnncaantncnnnnngncgggctttcgatctncaccgagcgcacaaagaacaattanctnaaccgtagtgaagagnngagacgntgcgantcacccgtgcaggccgtactactggttacagtaaggactggtnncttnatgaacnnccnggcannnnnggttgagtgnagcnntcgntntcggcgtcngaatgcanntaanngcgncncgcacnacgaacaaaactngnngcatagntcngnctagcnattaggatnagttttcaananttccntggntcccagcctatcagcgcagcnccnagantantnngcgcagggnntnannatnnnnnnataangtctnagcngnaatgncngntngttcgcccgggtgtggatcnnganngcacgncggannctgaatcttaaagncggntnctacagcanagtgtcagtatcttnccggtanncgtttgatgangctgtatacatggaagggttaaagtcacanntgggnnagnntcgcggnccnnatctggtccaggaatcgactctcttngtntcgattctgccacaacntcacatnagtnnatnngngnantgcggggttnccnannanctggctggggantgannnngcacataanncatnaatagtacacccatgggtnntgatgnaatcgttannggcgnnncnccnnacagcatggtcctncgccctntagcgcnacngcaccttgtgncncanttatcagcttccacgcggnngngntnctaccgcnttggntcgganngngnggataatttcacccgttnanggngtacgatngtccnnntccatgcggggtactagtanttgctcngnnnnatcatangccacctgttagttcggncttnnnaacngggctcgcntacncgggagctgtggctgaatccaacacgcagcngcnttanntnntannccnannganaccacgcgcatntgtancacngcnnnnngagntccagtcnaacnnccagcncccnntctnnnnnnngcggacactatttannaccggangttctgtngcgnnaganncnatggtcccacatgttcctnangtgcgttagcngttttnaaancgtgnngtgtccgtannagaggtcaacgatnnntcaagaatnaccnactnagtcggnattgcncntnnngagcnntangcnnaacgancnngnggagggcnactngggtagatnggtnntnngnnnaagtccagngnncctnangctgnnnnnnnntgnaagacgnccnnntaanncncccnnccgttgacttgtcagctagctgtcagnagctnatnngacgtnnaagctnnttgnaccatattncannanantnngngngcgtnnnnnngtacagccgcaagtgctattgcacagcctcgncnnagtcaccactngaatnnttnngncantcagcncngaattgncntgacccattcttggngttgtgagngaatacnacnagancntatttntnnatgaatgtcttaacaccgnnannatanatcaccgaatctcannngtgcgacagctnangttaagctgcctnacnnggcaaaanttatgcgcnnncctactgcagtgccaanncnncannnnnaaggggcattngangggcncncatncctctaagggtnntggnnngcgactgcngaaccngatngggnnnnnncnncngtnnnngnnaatnatctcnnnnatttcttgcacttcggagnnaccccttnnctctatgannngntccacggttgaagnaccgnacgcgnangnntgaggnannntcnccttgggagnnnnncttntnngnccgagcgatcagggncctccggtnactncgtttggntntctgggatgcgagtttgtaaggtgggcctgccggttcgaattgcgannnnnncangcccggctggggggttgnctttgataaccgcaaacaagaaccggcgtgagtgttgaagtgttatntgnggttcgcgagnncgctgggtgaagaagattnnnntcacggnnctgcnttctcagatcgtttgcacgacantnacntttncttcgacgacttcctcatatcntgcgntgggnaagaaactccnagtaaattnaacangtagccttatacggagnattaantgntaccgggnnccttcaacnngtnanacataatnaacgttanctggcagnnnctcatcgtcgcaggnnnnngtccgtaanntcacggacnnaanacgctacacgatcngtaatcggntnctcnctnccnntgcggatncgttagnancgaantgncctactggcngtccnatactngaanaggtacccaactngntcgtngccntcatgtcgctagacagccggggctnatgcncgntgntnccttgtttggtaaggccggncacaagttcaccaatcnctncagtagtctacnaatataagtanannnntngatgacgatgtagntgccgnnctnaactccaacgactcaagtgcgagnctccactgccggcctcgggangnacgngacngttatacccgtcggacgagccaacccgatccgagccattncatccgcaatgtggcccnctagtctgacnnncnaggttgnncnnnnangnngaatgttggcagnntagnngcntngntggcgttttnnnnagctgagtacgaggattccagctcatanaggaccggnnagngnacctcgctngtacaacgtgttatttaggcctagttggtntngaccggacnntnnngcgaacngcttgganngnnngcgcttntaacnncatgncagcgtatgcgtgcgctaaaccctgcgaagtaacctaacnnngngtccccctnatgnnngnnnnnnaggtgcgttncncngcnctcgggcccgcggngatgnntaagtccgcgagtcngntnttgtgngataccnngctcgcacgaacgnntntnatgacggtgnacnnaagcccatacgcctccgtacgattccacgatcgncannatcnctatncgngggagaannggantaaataagnagnggggcggaacangntncttntagaaaancggaanannttacttaatnnagtgtnganaanccggttctcgcagatatgataccatnnnannnantgaagtaaatngcnaantcccgggtcnngncctgctcncnncnncncagtttccngtacttgcaacctggcagcncatggttgatggacnntgnancctnactgcacgcnnacttttcgtgnatcacatccagncgtggatcgaacctnntnncgngtctgggccnaacatcaancgagtgacggnacggcgatggtngannnnnannnncnnnnnnnnnctcgnggcctnngntgggcnngcgnttcnctgtgnnnnccganagagagntcnnagtaagcaaccgttcacngtctcgccgccgcgcgagtccattnataattttacgntccaagagtccgacntccctgcgatagcctgaccatntaagacagcgattgagcangcatagcaagagggcaaccaacctccngangtngacggcgannnnnnggtnncnnngttgatcctnanttanccnagacaanngcgntcacaagantcncncctcaantggntgtcngncctttggcnnccttagnattgccannanggtaccggaaanttacgnttcccatctctggtgggggtgcancttccgcgggcgcaatgtcggcaatagaggtcaaacgtgagaagttnnaagtgcctnanctcacgctctacagacccnacgctatnnancgagcncgacccctntnnnggtcgcggtccngacgnnnatggtanctgtntgctcgcctacantgnngtncatttctngctctaacntcgatnangtttactaggactcacnntatctcatcccggcgtcatgggcntgngcatggtggnnnnntnncccgtctccgactcttctacggccncgggccnnattacgtgacagatatgttnncncgtccgctttcgcanttgtctggntcggtcgcanaaaagggtctccatgcattcccgctacccatctngnaatggaatcagttgcattnccnaagacnnnaatctgaacctnaacttngcagatgtgaaaatacttncaattgnncaaacgtcganngnnccgggcaagncctaccgggagnncaacggcntgaaatngtaacngagatgcaccactanannaaanctggaccatgagccantactttcagaaaagggttactgtcggggctaaagagatnantctcgcataggagaagtanttncggntgncnaggctcaggcttacgggganntcctcagcgagnnctnnnnacnngnannnncctccagttcgggcgtagtgaaaangccctgttagttgtgcggcttgagctgtgcactanntgcgaaagcnnnccctnngccncgggatatattagnnnnnatncgcactagatacgtnnngggaacgtctatctgagggtnacccnccannntnanncanngnnagctcctcgagtanantggntttngcgnncctgnagcgcgctctncantatatgctgggacncatctcggacgggaagctncgatggncncattgcagtcgactgttgatatcggnctagntgatgtcgnngcagcactggcggngagncnnactgaaaggtcgnaccaatggtnatnnntaacccccncgttnccgagtgnnagaggttttttgcgaagagnagctgcncaagtgnnaacttccagatcgaccagtggagtgacggggccccggcagcagggagttacngaaacgggtaanantcttgggnggccggctgtatttgtgagaatnancaagccntccnaannnntttgtgctttcactggcgcccancatctagtttcctcacgnnnggataatcccnnnagcctnctatgccgtcggggtnggaacgtttngacgtaatgnaaanttacgtgtnttgtgcactagcgaattaacnncngangatgcngtgtaaaagatattaagtnaggacttctcntttnnnancgcnnancgcgggagcgcatgtncngcggtnacgccggnatttacactccctgacatctccnntgctnggacgcaggactcnncangggctnncgacaggagncnannnnnnagtgagaggcgctgacttctgtganaagcntcagtnacggcnnattcnttaagcattntgcagnnnncggngcaccgtagatcagcgggtcgagntttccnctccaataanccatttatatggacaaggaacanttaggggcacgtcctcgtnagnnnnannttnaacattttcgagtttgcncgatntggtagactnncgtcctnncgtgnngtagtaaannagncttaaccctncnnccgngtggacacttgggaactgttttcnagtnaggagacagactgnnnctnntngccgggcagggtaatgtnatngttcttgggaatgcggatccgaggggacttagccngttcncgcggaggcctggcacnctgctantacatcgggncncccagctgccntaatgtcatnancgnatgctnaaanagntatcgcctggggtgcatgcccnncccgcgancgaccccctgncgagaatngctctggggnnattcaggccngggtgtgtacggcggntganacngtatccggcnncccgtgtagaggagctctgggccgangctgtggcacgtcancgctctnatgtagncgaaggcntngtaacttacgnnaagncgccggtgttncttgtaantctatggctgtttcaaagngcaccagnnccccctgtgacattctatgcngacgcacngangagacgnatacccgtacatagcagnancactggtgtagannntnnnncgctgtggccgaggcangctntcnaaccactangncgngacaacagnaaggngcgnngagtgancgcgatggtnacataggacgtgacgccgaaagccattccgggaggntaatactttatgaagngcatccacacaccatttnaagggcaggngtaaaactcttcgcgtgngcgtccgtatcagcagctcgtagttnacgaaaattactggcgcctgcatcgngtnatgacaagcaactnnttaatgggagcgctncnctggcacattcantnggnccattagacacagactantnccatccgtacccacancggccttgtagtgtggttcntcgtcccagntgccgnntcgcttcatgttncnattncagaaannnagtncnncgttgnngntantgtctnaagcagggtactaatnatcgntctgtacttttcngacgcacgctnnnatnnaancgancgaaactgcccgccntacggtcngcgttgtacaacgttntggcataccgaccgnaaaagagcgggatccgtttacgaccttntaaagtcggagcccaggtgtaagnagtnagccctatgccgcgaaangctgccgggcggtgaganctccaacgaaggaaagttgtcgcgggnggctgcnccacnntccgcgaaatacnccagcgtactccggatgggtagaagagcnnagttgaganntcatncgtnnnnnnttagcgatacccaatatagtgcccaggctaccatacaatgnaaacagctcgtcctgatgcctagaagcggtgtcgtgcccgntggacgntctnttncaantatnggtganntcgacgctgggcttttactnggtnggtggctcagcttnnganacatcnnanggatgccaactattncgncncnntcgttaaaccattacaaccctggcggntcnncnaangcatacnnncntncgngnttacgtgaggntcgcnttgtgggggcgcccgcnggtaancaattacatcgggcagngcagcttgtntaattnctgcaagnnagnnatnntgtttnngncnntccggccctctatcccagangcntnccnaggngcnacaactaggctgttcantcgtggtgtaagcattntcgaaaacgctttcatcctnacacnnatnnnngttgntaagcagtgcgtacantntaaaaattggtnnnnaccaggncgnttaccctgatccgatagtatttcngatgtnatacccgnacagatctgtnngccnagagggcagcgatgtangaggacnnagtacttaccncggncgnctttcntactcgcgctctgaacgccgctgcggatcatcacaccnnnnacctgttgngcnccannntganngtnttcagcacanatgcgaagcnttgtgnntcgcaaatgcgtcngttnatgaccnancgactcgcaagaactcacttcccagctncctcttntgnacgtaantntatgttcctnnaccanncactcgaccggccttnaaagacgtggtctcaccaacngaagcatgagcgtnagttaattancngngnaganttgaagttgatgaagcaattatnaacatcgtttntccaancttctggcagatnagcacatgatccgaggggtagcttttntgttcagannnnggctccgcngggtgatggcccacgctatttcgganngncgcttgctcgacnaataatttctnccntccccactaaccactgccaatgaaagtccnctcnnncgtgtatgantacggcgnngancaaagaaggtagtcagctngatngagcaacgcnnaaatcccaaangacttgtctnnnnnatagangatncgctagtnttcgancgttgcngatngtgccttntgcccngttgncactggtgtggntactagtatcgccntccacgcntttttnntagtgcggantacttggccacgnnttgagttccnaagtgggcagctnnanggacnatccnnttactaataantaggagtcgcttgttagcccaggaaaaatcttcagattcaacgcagnacgaaccaagctcaacntcnttgagaatgggcanancccctgaacgcgttcagccgttggggagaaggagcgattnnattgggggcttaccggtggtncctattncattcgaggtncnnntatgccccagtnngnatatgcngaaanncaaaacnctgcacggaggcgctncnnccnnttcagcacccttccccgggnnnaanntcacagctgagtctccaaacttgcgccgcgcttnagaanacnaggnnngatactnnnatancgngcangngngtttggtggggtcaagaaggctaacanagngcgtcactctaacgataaacncnggncagntgnncnncncntcnnntnnnagcgaggnagaacggtcanaacctgagggctngaacttgaaaggangggcctccatcttnnncgctaaantncgcntggtggcgggtgaaanagancggaacggattctttctagcgcctcgggcccgggtcgttggggtacatactttnntgacctntaactctacgcntcntannccnngatccgtntgncggnacccaattctgttcttctctcaannncggaattgtgtgccgnnncnnnangccatcnccctcataatgtcncatgatcggggtgccagttcaaanncgtatcnnannnntgatccnnntgggcgcangtgcnnatcggnncacagaacccgtgntttacgagagctngtcgaagttatgcntgcccccnnngnnggncccttccnntcccaggtcatcgataagtcggtgtactcactatanatcnggnatnacnagcntccgcgatctgggacgnagngatttaaantgcagttgggctntaacaggtngnnnnnacgtgtgacatgtntanctgtgctcgcgcaccntagcgtgtgaatnncaggcgatccttgtgaantaaaacncccggngnacattgaaatatttcatgaacaatcgcaaagcgntgtgaangccccgcgnnnaagcgngnganagaccggtnnncacaaanngtcgcctcgccacaagcaccacgatcgtcagttacaagtcgatgtaancaccagcacccggcgcggcncncaccggaggggatcaaagactcaacatntacgtactggtccnncnntctttccgtttaggnnggccgganatcngagggggtaggagcnannggacaggcaagctncaggnngcnattannggaatgttanccaacacggcaccgtgcatacccgtnacatcnggaagtgggtcatgaagacctcacacattgggtgtntaacgagggcgnactaccagtctgangatggctntnntagttcgantgtcgttgcnnctccnacagcacgggtcctccaaagagggggagccattgncctccccagatgcccnnnnnnnttatnaancatttaatagacgccaatncggagntgtagtgcggagnnncntcctctggcaanccctttaaagtctaacgctgactcgctagcggggcacgatngacgcccacggcangtnnttactgcccctgtgggcngggccgtgcngncctcnntactaaatgnancnnnnntngcncccacncnnncacgacacccagagnngnaaggcagntcgncacccncganncgnaggnntgggnttcnacatactttctcgccctggggatntagnaggnctgggacccagcttggagaagatcttnngcggttagttgtcgatggcgnccggccggacccgatccgtgcaaatcgtgcctcccggccccggntttaatctcgntttgatccggactgtttcggacagccgncncntaccctcccgtgnatttntgaagnaatgaccgcangccnnncctngagctcnggcgcggcacgnttgattngggatagacctatcgtcaatcnactanancnnanaatccgngcnattngncgtatcagnancaggaanatnttttaaacaccccgntacgttnnnnacggcggncaactcccgagnnggnnngcannntcactgnttanggnnccgttccgngtnncnncgnnnnntaggngangaanntagnncccaatnnganctactgtattgcaganncaattnngctncgncnntatgcgnnactaggccccccggaggtnccgaagtnnatgaccngncnnnnnctncgtcgtaggagcaaggaacgcnnnagnngaatngaactcgaacnngtccaccgcgaacaatanattcnaagggcngcnttgaggtgttgaactccanggtggcacnnaacggnncagttccnnaccgatnnnnnnnagcttgcacngancttgggntacnnaacagtagccgcctncnnnggtaacnnatgcgccgcagcaanngccgtccggangattgcctcgaatcctnntnagctcccgcnacgccgtgnaagggccnctannnnnnnaatcngttcgccgtnanaatcgatccngggaanagagnngacatnccngacnttgtaanatctgttgnngnncatttnanaccatngcaccctccaaccgaagcggattccgnattagacgtcgcaccggccccgancntagctagtctgcgcctcctcctcncnttcagtcgtggccccgttgggtcctangnccggtccgttcgngntactnacatggatcangctgatnaccgcnantngggcngttcgntcataaccncgcaggcangatgttgaagttcgtccaagtgnggtantcgctggagcaagcgcgnnatctctatctaagtcaggtncactcacncnccactgtggctccggtggggnannacantcggcttagcagcgggngccnncntnntgagtcnttgaatnctccgattgggggcganctactctgtggcttatgactctggctttgattganagttcnggtaatgaacttagntctcgaggtngncgagctgccnggngtcctgtttctactagnttgatngagtgcggtaggtagggccgncatggacggggcgaaaccngctcgacggnnattncctaccnctcggtaaacnaagactncaaccgctnannnngcgnaacatcctnnctatccctcgcctagccggaagtcaggatcnnctcctgcntatgtgttantnnnnataanntatacacgcacatgcctccgatgnncnnnnnananttgctgncnttctaggatngccacttaggngnactcnggtctgtaagtcacggcntngctagctcgcanagcgtnnnntnngtngcgcagnnnccggaagncatttagcgacgtccgacatcgcagctcggacgtnaggnttnncgttntgttcgcnntnagtatagagggaaanagctngccactacctgacttgcgtggnactgggttaattgnnnggtagcacggctngctacaggagtcnnaatgcgnnatcgaagataaaantgcccnnagccactcnaagtcttttcgcannagccagcacgggccactggtcattngnaggacngccnctnctntctgcnttcntacnngtgggctagaacgaccacaagatggccaatgngntacgtcagggtnaanatagattgnctnagnacncnnnntctgagtgtgacactagatctgaatctcataaagattcatantccccgtcngganccctcgccatcngnaccnagncatcgnnnnttantcgnngnggaacattcnaannacctattnctaatcgtgnnnaaggcgattnntcnnggantcctctgnnngatcanattttcggatnagacggcttgaatnnncgttgggtnnntgagtacctcggnnaattngtccnccgtgcggatnccggccatggaaccgantttcgnatgcttttgccttccgcgatggcncngtgngngnnttngcagtgggcgntcncccccgcgcgaacgtctgtttgcttccgtctccctaggaccgtggnntggtgcagnnnttactncnnctgcttcttcgaggnggnanngccncggatnaagtccgnntggaatcgnntcccnnctngggcnngnncncntggtnaccctaagnngaccngngatnnngaatcnggnagnngantactnacctgggtannnaannnnnaanncggcagnnccccgctcggtcgagtctccgtctgnnncngggtaatcgcagcttgtatncacacnnntgacaattggccgatctttcggactncnacntccnantggtttaccgggggtatcgnncctagctccggccnnatccgcccntctaaaacgccctataggaattgagacctcagagcgactgactcagcgcgatanttacanttcctgcttagnactgaacnccnagtgatggnaaacatataggcgttacnngnntnntccccgtnntcccctggtcgggtnaatgtgggggcaggcnnnnggnntnactaanggcgcgacccngttgaganaaggntntggacnnanaacgncttnttgccccnctngctctcnaccccgacacntggnncgggggncctagngcgcncanangctgagnagcacagttncggtcttagnnncnagnntngnccccnncnntngnctatngnatcnncanncggnnaaanngtcaccancaaaaatattncgncggntcggnngtnatcaccacngcggaccacnntnggggagtnnntgnntggtggnccggattngcctgtngncatncngnnngcgnntcancntggcgganctacgtttcctctnntgagacatgacncnnntcgtntgcacnntnggcctccnccacgtcgcgnncggtaaccgctgangtgntacanncgacgtaatcancngacccgannnngngannnnnncaaacgtggcnnatntgtacaccnagatgtgaaggtnngncggcatnngttccttagtaccagtnntacacccggaaagtatagncnatngccttngnaagnttgcncnctttggctnnnnannncngnccnnttgccaggnntaanatgctagttnnngccctgngttncnnacgtnttanaagcgcgaatgaatcatatnnnntnattaatcttcggaccgccngtgnnatnnnnnnancagnnaattnacnntnagctacacnaactctcccccnacntcngatccanngntctcggaaacattccccgtgaacntaggtactaggtgggactttagttaaaatcattnctagtacgagcccgacacgtgcatacgaccaggngntgattccgacctngtctggggctnancaactntgtaccaggagaagcgtaaaggctactagtccncgngctaccgtaaatgantattcgcgtcngtgcgtnccaatgggaagnaacaannancnngatctctcctacnagtgcnaaccnaacatnnngggctgtgncaaaangcctnnttgnnntggnngctctnctcgagggagtnccgagggcnttnngaannctccgangnggnccggcnncnnnnnngngccacacnacttggggcccaataacnagtcnccatgngtcttcaacgatcnnngcttccttgggtaagtanctgacnnncgtggggagtgggnnnacnncttgctgngatctgnntgtnnngtncngnntnntacngtgtaactnacgggggacnnaaagactcttngncgaggggatgnatanntgccnggtccccccgaccanaccgnnactnctatatagtggnnaggnatngcgccaacgacgntgagatanaaagcccaacnatnttnnanncngtannngganancngnccccnagcggggtangnnnnatacagatcccttggtactgatatgcctactanaaatcaanagcttnaaagccagtatgtctgnntataaacttaggcgttctcttcattctgaggtgacgctccattgttacgcaaccccgagnaagntcnnggnnncantcgccgggnntanacaacttaaccacgtgctgctgtctntngttgtcnntgngtncctngnnntatgtgccgaaaacaannnnntnnnctagacacaggcctggtgnnanaacgaagtgaatggtnanngtgggtanangcagatcncntggnngngaggaggtttntttntgcaggacaanaacgganaccgctccacgttcgccgattgatggcggttctnngcattnccctngacctagtttcaagcgctccgggccgcgtnantgaccgcncgagnntncngctatggtgngtgccgangcangnngggccagctgtgtngncncnntnccatgnnnnnatctggctctgcccaccnnnnnnnnnngctgctggtcaacttaattctnaacccttannnntcccacagncttnncgatggcttcgtgcnggcaaaccctaggcgtgacccnntgnnnngcgannnnncacngcanatanagcgcaggtgtcntgctgcttgacccggnccgccttctanaccatgattaaaacggtgtctcgtgcgngacggnctgngntnnantgactatgagagtccccttttcggtaanatgcnncccannaagtggaagncaaataatataatgctggtggacnacgcccagcttggccnnnnctagangatatnncanggncgaggtagcntncgctgcttgtgtgctaaggggtggcaaaaaggcngattgnngnttttggcgcaaacgccgcncaaaagcacctgtcgtnatatttngctccntantagttaacggctacttgnnncgggacttgttgatacangganntgntttaggcngggacggtntttcgcngncncnngtcgcgcanctctgcnnnnccatcgntctngatgcngnantcaagancgacaaagcgaacctgnncttcgaggttnnccncgacggtagtcctnnatgggnggtcantctcgtcnnngngatgctaggacacanngtanaatcgagagngcnngtcgcncaaactacannnctgcctagctaccagntttcagagaactcaaccgactcggnggncttctntgaccntactgacagtantnnncgggcgtccaggccngcgtactagggggtgggcgcannggttctgaaattcccatcacncgtacgaccattcacgcatgaacccgctcgncnnnnanntncaacgggttgcgngctncacgtggagtcgnnnactttctcngggntcaccttacaatngtaccaagattaccggtggttaaanactgnccgatnctctcgccctagtnttctgcttcatcaattcgttgtccgttcaaactggctcaacttcacnnatcttgttaatgnnnntaattggnnccttacggggaaangtntancnnacggccctgttgaccgacgttctgttcanngncgagngcgggttaangnggantagnagtgaaggtgagggtttcgacatataaacgtctatacnannaccgccnnttagcntntnntntnncatcnnggncagtgtatcagcggcggctagtncttggtgcgtgngncannaaatnnnccatcnnaganntctcgggcaaatncgccaancganactggggtcgcganntnntntcaaccnactncgnnntacgggtcangantggncacatcngcttttnnnaannnnnnttcacgcgcacgagcagccngcacctcganattgttccctngtncnagnnnanggnncgncctngnaccaataaacaagcgcgcccncnntagaattagaaccatgggtntctttanggggtcagatttnanctttgtccctntgcgacnnnnnncgancaggtgcgaggtgccggcntggtcgcntnnaactgtaggaggccctcgaanngaaggagaccgctntagaantgtcaatcggctctacnccgnnnncnnaaacncncgaatcacgannncaaggatntacttnaacacaacttcttggagggggtgngcgctcctagggnnaactncaccnctnntcagactcnnaggctcctatcaacttgcnncnanatantgtnacatcgccccccnatnagnggaaccaganagccccttcgaananncnatttcnntgnangcagtaaagancgggtgtggccgntactatcaatatgggcccnnnnntcatnnntnggactatagggaagntannnactattgcggaaattcgaaatgacagagatacttancngtggttccactncnnattcgccngctnactcnccctcatctcacctacggtggatagggctgatctgtgtnagggaaangggaatggtngcaangtaagngacacnctgnaatccagntctactgtggttaggctggcaccgggttncttcgcattcaancangaggtnncnnatatacgttccgggccntgcccannttacatanncagnttgacagtgtanntctaanntgccccacctcctaaganaaggatccncgcgacgacgaggggcnggggnggcngggggcccccagtattctagcganagtctanggcgctaantgcgctaatattacccngccttttgtcccctaaaanaaatnnttactcnnncagactatgctcnnnnncatgcgtcgtnngccgctattnantcagcgtggcagaatgcgnnnntacncntctgtgggccgctatcctnggtcgccttgtagactacttgtcnnagacagngcanncctctggtcacgagtccagataatagctcacnctnctangnactgaataagcnactgtatttgnccttcgtatacagccaganncnnacatcnattccagaatagcnncgctctgaccgcctncgctntcacaaagaggcacctgtngcnccntaagttngtgcattcagattgaacnantgcctcgtatgnagcaangtaaacgagnnaaagaaactagcgagtancnctcccccaaggtcagcttctcntttgctctgagntaaggtttntgantgttncttccctccgnctanngggtggcgcttnactcgnnagttcnnngcnacnncgtctnngatgtacgnaaatnnnnttaccggtgtatcgcgactacgttccaccannaangnaattctaagttcttgtatgtnatatcgcgcgagtagtnnntcgacagtaatttanntntcacatgggaggcacnatgagtccaatgttactctaacttcagacgaattcatattcnncacanatcctcgtagggagatatggnattcacgcggatgaaggancncaatcgannatcctttcacttaggncganncaaacaaatgctcctaagcatgnnnaggnctgnatatanatcgnntnacngatcccgctgccagttgnntacgataaccgaggtaatctttctnnnantcgtgcaagtacantcctgtctcgactnagnnnngcgtccgtcgcctgntgcgtaacaatagccattagggataaagtacaaaccacnngactctcggtcagtcgtgggtagnnnnntagcccataaatcatagnactcggtacnnntnnnnggcangnncnagaacctcgacnaacagacngatagctagaanaacaagttggtggcngggaagcanangcaaagatanantctnnnntctcatagatccaaaatagtgtaggtgtgtgcgagctctgtntntagattctgtctcatgtannnacgnagatttncnnnngcagaggttaattcagnatatggcgtcnngagcaggangangtncncnataccgcngcttttggcntcccantgtctgcgtgtgcgntgctnnntgtttggctgaagccgncacngcgccctaatctatggcctnagaagagcgggacaacgctaccgtcgngtcccnacagnctntannncgtagtggccctcaacngtncaggcggagacgnccaccncgaaaccnttgttactnatcctggctaggtcatgtttcaattcgcccttacngcntggctagcccgactaatttgattatcgatcccagatgncttcgcnttggcggagaganaggnatcctggacacctgcacanngnnnttnccntggnntgcctggngctgctgcttgcatagcgtagttacatnagttaagggnnggnggtactcngccagtactacactatatcacggcagnnggnnagatnnnncctcgaccgccgnanntagtacttnnngnagactatcgtttcctttcgacttnantggacagangtattggatnctcgcggttcgggtnngtnacnnnctncgcnggtggnannagtcatgccgaaatnggtntctactgagtatnctgcggaagagcnacgnacggaaagggggtttacgccagttaannnnncaattngccagtaatgcgcancttgagnagcgcntnncccagggctacttttggccggtgaccggnanntnttttnaatnnaggaagccaatgtcccgccagtgancnnntgnccgatttgcgatgtccncgttaggcattagnnntcnaaaanngnnacntcgggnnnatctnnnncatanaaccnggtcttcnntgctatgcttnnntngaggtcggcgtncgnnnctcgggtccaanataacagacananggtggggntntnnnnnnnncnagcnaacgtataatgttggtatgccnnngtantacnatggccngcgcacnanaggacgggnnnacggacggncaggntcacnacgacctnagcntctcactacccncgngctannnnagtattgcgctctgggcccncngggnnnntgtgtanngcgcacgtgcgacctacggccttaggctaanntnnnacnggactntcctccgcccctcacnntngtnnnnagnaacccgtagctagccgctnngccgtnnctactncnnggttgagcngacggggtagngggnnnnaatgaggatncacaggggcctcctttccatgtgggagtnantagnnctaacatgnacttcccagtactagnagngggattcgcgattgcattttgtgnttccctannnnttctacttggaagagggcnnnccgcactacggatcnnncanncntactttaacgaccactnntnaggacatgnctnnnanntnttgccnncatnctnnactggccatgcgcnatttcagnatcnactgagttaattnttgataaccacggacctnnnannccnntcannntaaacactttnnnnaagncngnagncctntgncnagctnnttnnnnnnagannaccacttcnggcactctagagggagaccttagattattatattctcgtaangaaggccaatcgtgtatgcctaccagcgcggagcgcccagtaagcgtggagccacganccncncggaactgtcgtgcatcttcncccgttcancctncnntccagtcagcgtcgctgnctcaangccggactcntctttannnaaggggtgccnggacntcgtgnccccaacgtnaagaggtactgagcaccgtcgagtctangcatggtngnncggaactttacctngctnngcgcagcnngattnnntcnngtgggnnnnngnatgnccgtcccgcngantatgcatgccgncagcgngccgcatcntttagtgtgctacgtgnacnagacaaaagtagtgttctcgcggantaccncgtactcggttgcngcctgtggcngttactctnncgcnnnaacgccncnagattngcgccanagtccggaccttactngnccggcgccgtgnttatngggattaccagnncgtnnacttggatgagnaaactcctggtggaaccgnnnaatngatgttngnggttngtngggaggtanagtttactgtggtccaacatgagagcatgcaggcggcgntnaanngcgtgtagggattaaacagntctggnnnaaggcccaagttaantacatgtgnccgaggttntcctactgcgnctccaaaagcggtacgngagggctgtnnggacagctctaggccgatggtgagggnnnnacgnccannggcagtgaagcgccccanngtctgaaagatcanantnacanatttaagcngaacaanatggttgcgttttnnantacaanagtanggtaacanngnnngtgaaactnnnnngtcntggagcccagctccgacccnccacatcgaatatcacnggctnaaacatgctgctgncggtttcagggannnnatgccagcacggcanngcggggcaccctagnngnngatccgnttctcctggttnatcngcatgangaccgncagtngctgtgngtttccgnagaagnncgngttccacggatatgagacnaatcgtgcagntgntgagcatctnncctcnngangcttggggcgnagtgccatggtgtgganacntcccaggcctngcgtaatcgntacntcatanttgcttcatcntgcttctggtgaagtaagcctcttgtcnaagggcacnatgctcgntccaggcgatntnctngctnccagggaccggaggaggtgtngngnnnatataaggtacnctcnnaccagcgggggntnnaagatnatgtcgnccgtcntaanntcggccnactccttcnagtttcatgccncctacggcncgtgnttccaagagnaaccggccaataacngcataacggaggcgtcgnatgcaaacacgtttncacanntgttganagntnnggctcgtnnntannncanccgtacatctctcncccatcnnngaanngncttctctgtaggagatggcttcaaggcctttcngcgntgccngannnngangacaaagccccgcacactgtgggggnatgtgcggcgtantgncgnntgtcgaataagagaattncgagtcgnactnngcctggctttagntagcnatgctccnnntgtacntanggtnnatacagaccaatntacctctagacctnnacgnttgttcggtgacggactgtntgtccccgngnncttcacngaacttagtagncaannagtgcatgagtaggggttgngnnagcntnnnnccnntntgacgggcagnacgctatcgggacagccctcttgcggggnaatcnnngncgcctggtagnctttagtgntttncagcncggggcgtannctttgggcancacttctcgtntnngnggncgcttcncnannggagcataaaactacgtttggngngtaagccttcggatcttgttnnggccannngagttctgcannntnnatctaggcgttgngagggccggtaccatggcgatggttaagcgtngtgaatnnttacgttctatggttaagctcaggtgggtgtgtataatatactgaacgctcgnggnnntggatgangaatcgctgaagctcgttnggcanccgagacnnacnatgatngttcagatctattggcacnnnncgacccnngntgcttgcgactaanntaangantgagctgtcatgantggtaagccacacttacatcggcgttggcagtcttcatanttcaancgttaaccnccnctggccttccangnacnnggtcagtgaatgnactctagttccnggatnagcgaaaataggcgtcnnctcgcgngtattcctatgnnggcgccccggggcgaatcagtccccaagacnnnccgtngggtnnaagatngagtgcgnattcggaccccgagtcccnggcanttctttangttgccgggtgggncnactcntgtccctccattaactgcgcantnangagnatcnagnctncntgtaggttcnnncaccaaatcctgagtaagcnnnaaattgggannancngcntctgananttccnatgtnnnagtcggcnatcncngnnctactacgcggntnagcacaananacgtnnnncngtttttgnngctccctccgctgnngcaccggtcnnnaancatcgnnggctgtnaanntncgatnngggtnggccngnnnaagtttacnngtctccncggancnnnntgactgcgttcntccangcntacaagncggcttttcanctcggnactggangcttaacgtagngtgctccngggcnntggcgaaaatntncaagagagttggcggtttnttcattggntgnagcgnnttaacagnatnnnnnncnctnngntcnncaantatngntttgctacattnnaggaatnngnncnataactacgagctataatatctgagccntacctccacgaaacngtnnagctttcgagaanctggcgagggtactcgggncgancnnggnnnctntnaaacgccttcgagttnntcgggctcgaaccgtcgtgtatgnccnggagcccgggcgtccgctcgcccataancnaanagcnttgaatnaatgnnnncgncncatgaannatgnggnngcacgctanaatagnngnntntcaagnnatcgggcactccgnnnnnnnacgaacggtgggtccggtctngagcaccagaatnncnntnnatcaatcnngaatagttgcaagtcanntgcnacnncatcggnnaccctgcnaccnctgngagctaaagttggtatcactntnccccggccaacnttggtcncancatgtaccgcatgttcactttggggnnncngnttagtccnnttcgnnagccnaagaactgnntncncccgcgagcgcgggnncaccggcnngcattgccnaannncnnngntgcgtacnnctttggcgtgactgacanattgganntggtagtaaacgaanncaaaactgcggannnnncnncnnnagacntcccattctgccnatccacanataggtatgnagtcgattcccaccctatggaccctaacggcggtttggnagatgnccnnngnnatggtccggcactcatctttagncgcgtgaggctgattgttgtnangggnatccacaatagtcgnnaaacaatgatngncttcggngntgncgnnnnnnncncnccacnncntcagaccnaccacnatcccactctcannaccatgncnctatctgnnnnggaaaacgctgttttgttnncagnngatgnngtttttcataganccgggangaacantatgtcnntntctacggctcactnagggcgcnntctgccggntcgcgtttctngcngtanctnatancnagagngttcccgattaagcanatgtattgcgnccagttactcanannggaccacaacncgntcgtgnngtgggtgggagnnnagtccgtttgattacccgcgcanccccnnagtgaggatactggaanngagagnnnntccccgccgaacttactcanacagatcanctagtggnnancngccggaagaggtaagccncgtatgnaagcnccgttnggacgctgaagganggtgccttcgagncannaaatctggatgcgtaactcttcccnctaggtaattaactngnnnattaaagcaaagcatcgtgnatcattttttggtcgatgnnnacgccgtcccccgatacctcgaangattttactccatnncctgggccgcantaggcgcaaagctctgtatcgagggtaagcnnctntgcggttcgannnttgcccnnnnttgacnnggtcnntgnctcgagaggactcggggaggntcgtttacttcctagtccngcccgcgcgttcanctgnngcattcatatggtggcntnnaagatgnttacgtnnnnnnnnggatcaanntcgcgctacgacttnnnnnnnagnnaaggttnngacntntccggncatagtcctgcccntgatcggcaaaatctcggnngnnntnnnncgannatccatgnacgnaacccngncttngnccannnnntttacattnnagcngttgcgttacacgcgtcgncccctactgcgatccncnggtcatcgaaaggctcgaccggggnnnnnnttgcccgatctgatnctaaatggntaccncaacagtgcgattngnnacacaatccttacgtcacactnncccataccncatcgagctantcctnnnccgccatggtaggcancactgtgnnnannnnnttgcgcgcactctcgataccgtgccaatataatantanggagtntnnnnntnantnntncacgccaacccacganannntcatgtcactcaggtttagctgntngcacggncggcttcatgccccgctataccttttgcccgcgcctanttnnnngnantgccttattcagcacagcagcggaatctccagtacgaggtctcactgccggcctncngatgtgcgaangtgatgctgcccatatanactgcngnaactatcncnntggnttttcacgatggagcaaacgncngccccggatacttncactccangccagnagagataacgannncnnnntggtccatcgtacagggtncccaggnagtctcgcaacnnnnnngtgcaagttctaaatnatntntggntgtgacggnngcgacntctgtatctacttngctgnaaagacctaannnngccggccacagaacgacgaagcacggangggcactatntaggctaagcnntcatgatggnannncaccattcantagagattttttangcccantctccaagtcgcnnncagcngggnncctgnnntcttaatgnagcantgttnncntagcnccctgcgacctaccaggcaanaatgttcgncgacncccaagacgcataaagggcnntnggncnngaantnntccggcttatagtgaatcttggcggcttanccatgcaaccgtcnntcggaannantggcgcnccgacggcaatggnctttgnnctggtggcagtaggaaccttnggtnntaccnactatatnncnngcnngtnnttaacccagtaaangncccnccaagctgcacagtgnncctnnngccaccnagaaggnngtaannancgcactcnaacctnnncgcggannccangnctgattctatgggacatccgtagggtagncnntaagcnaacgnatgnccagggacnggtactncntccctangtncccancgtnccanctcanncggaattgaagaataacgtggctnctggannctggggtntncnncgtctccatnggagacccgggctactatnnntnnnnntcngtnntggtannnnnnnggnntatctcgctgggntnnnccnanctnngngcgctggtacgccnnnnncnnnnnctgcatnccatgncgntcatcgactgngannnttnggtacccggcgcacnnntgntnnnnnntnnttccacctcgnntgtctctgtactantacctggctgntccnnctttgcgcattnnnnngnngnatggatactncncnntacgcagcnnnnattcttttcccnnntcctctnncacattcctannagctggcccngnnnnatgtcaagtnatggaccanaagcgggcggcactggcgaagacacaantgncnnnncnnnnaagnnnnangttgnagacaanctgacttgggggggatannntnccaccnntncgtncagggaccacccccagnggccattgcccctccantgnctcgtnnnnannccntttagcagattngtgcgnnanngncatcnagagngganctgaannnnancagcnnnnaggtnatngaataagggnnatcatgantccgtgtacnncggttcggncggaatggtctnngacaaactnggagtggaggttgcncannnnatnncngtngctngtgggntataancgaccacaacgtccctcgatcatctagagcctttgtcaaactcaacgnataccccaatagtagaaacagttagcgtnactctangcacctngcacnccnnntcggcgnaatcgcacgcgccctngtngnggggtgtnacnnnnaanncatgcaattagatccttnacnnnannnncntncgcnncagncntagtcccgcagnnngcgggcgnnnntcnngangcnatgaccngtcggatgnnnnncgngatanangtggaagntggganntatcccctatcaataacnccgcttntgttgnagagtattttaacngcgnantaccgcccgngnnagtnagncntgcgtanctccgactcntggctgagtatcgcnctgggnngnnncnnntngacananaannatnnnttnnctacctggatcacttnctnatnncntngggatccgacnggcgagtnnngngtcaagagctaccccggccngtncgnttntatnncatntnccnaaaaataacagtatganccactccggcnttnaccgaccgcggaccatcgcggtanctccacaagaagaagatgcgcgaggaannnctnnnngtcaccaggcaannnnnnnnnnngncttnnatcgntgcagtatnttcgtaggaggggggcgtaccgccncgacttnnngcccagagtgcgttcgtacgtcagcattcttgancntnnncgccccnnaggcantttcnnnggcnnncaacnntacananaccntnanaatnggnncccgttagtttcggcgggnggnaggtgcnngnnncatnngcncctgattannnnnntngcaannnnangncntnnacgnnnncagttnatccgncncggnnacgagccggnggcnncgncgtnacngacancggnngcagtcnnnctagatctccncnacnntnananaatcngaaatantctccagttgacagtctcagccctcnagngagggctacaaccggacccgnncacnngaacgggctagatcntcccagcatacngnnnnnnttttacnnnnnnnngnnnnncganntnatggcagnacnnccanagnggtatggngctntgnccatngnatgcncannnnnggatntnnncgagancagacncncannnnaccntgcgaatccgtggatnnnncganggagnnnnnnnnnccggncatctgacgcaccggttttagcngncctgngaaacaagcctttgtcncagtgtggacngggctgtgtcctggngttngcggggtgnnnnngcnncgtttcantgcacnncgcgatcctngcnacgcctctncgcatnntttgncngttccaaatttnctagctgnatntcangccaatctgtctnnaanntcnngcttctgncncggattaagggccagggtaaaatctagaaanaatatagngcgctggtctaggcgaanatgnatgctcacatgggtgaaccttcggtcanntngnagctcccccgtngaganatccaatgccgcaggntanttnntagnaaccngtaaagctcgcgnnnacantgcagncnncntnnannncattacgccacnaacagtcnannanaggaacccganaaacctcnngtcgaacagccgtctnggngactnnnnaccnncacgagnnctangccctgccagnttccntattctctccctnncgtagngtcncgtnctcncnnnnngnaagcntatatggnnccnntagntattngcgntannngcgagggagnacatgctncnattntgnnangttgactgcnancnttggaanntannctgggcatnnancgnccacgagacnanggctncccttaccgctgacctgtcgngaaagtactannagtcngngcgcnnngngttgnctcntcgttnngnncnnnnnnctggnttnnggacgtacgggtgtcgnnagcntcgctaccagcctganatacgtggtcnctttcncnnncttntcattacggggctgggattagccctttaccataggntngnatacagggnnggngctnctaaaatgcactcatgtgcgcggccgctaatgcagcntagcatntgatgcntannaacnnnnactgnaaagttgcgcgggccgtcgatantncgantaannatgggcgcttacagntgacgctctccgnagttatgggcgnggcnnggnctggcatcntntcctagcgcagcncttggctgngccnntggccagtcncgaaaggnatcgnatcggccgtatcgccgnnngggnnctanntttgnccagctggaacggncaggccgangcngcaccccatnatanatcgntcnncantaganncaanccgancnncanacngtacgacncacntgtcananngncgnggcgttccggctntcagancgtggcngtngnatanngngnnntnacgnngaaagcngcttaatctaaaaggcangcgncctacnnncgggtgntnnntgcncggtgantatgagnnnnnnagacganccgtttagctcgaaaaaatgatngtatantcttcntnnncgctcatcgactaccacggggttccggtttatggctncgcgcaggtgattaaatgcacggctcttnngnnccggcgtnncatnttgcntatacatngccttctagctcgggggcccgttgggcnaagcaaatncgcctcggggcgtttcaaactgctcctcataactnagtnncatggnatagtactaccaacgagcgcngtgacaagcntggacctctnnatcacggcgaggttcgctgcctnnngngtcccgctgtccatcgcgccactccgccacangacgctccgccacttttgcttancccagatttngnncncggatnnnccgtttcccncggaccatntnactccgcnaaaccngcngcgagcnnngggtcngtccancnncgacgaggcggncngnccgggtctaaancgcnggtaagacnagnnttcgccgcgggcgctccggtccgcctatcgcgagtggccgttangtcccaagnncgcagtcggtccctgttatcgaggtncagcatatgtgttcagtccctggctccgctatacggcagagcagannttcccgtaaacnnacgtccggtgtaggtgttaagatctgccaaaagcgggcccctaccgggtagnncnangtgctcacccgcgnnacaaagacaacagnggacacagacttcgtcccgttaaatctatnaatnccntnttancncgcggcncancnatnnnnnnngncaanntttacgnaccgcgatcgtagccacacagacgggtacanttgaggctgggagagtngcnanatcnacgccctaaatcgatgcggcccttatgctgttttcctgtntttctcccctcccgtcccntctagccaaaangcggtcgtatagcaaaattgattcgtacnaagcgggatgtntcgcaccgagaccgcttggacgttanngnggcnttcngnacnagggagcntgcncctnattgcctctaacnacctttacttcacccantcanagangggantnccgtataagcgtgantattnntgttggnntnctagtccgtcggcacaactccggtngcgacgcggaatctgagnagcantgggnaacggggtnatcccagttggngtgtgtcnccatactttccaatgaggnggtcttnnngggnactnntgaggtnnnccgtcngnacacatggngcgccagnnnntnncgntaaatcctnnncccctttnatgnggatncntcangncntcacnncgncaagtgccactacctncctnctgtccacccnggactngtgantcgganctgctnccctanncaattttttgcagcttnctcgtnngatctgannnccccggagaagtcnnnnnagtcgcactncttggactnnangcagnnnnntnnngngatctaancgtaaataatcanaganngcctttcacgcggtcctttccgggtgaacgccggtggtgactncatcgggcnggannncanngtnaaaacgangatctcctgcnntccatgngagncnntnngtnntgtcatttannnncggncngaacgtgcgtgggcgcnnncttttnggtgtcaanagacgcgtttactgttttttaagttngtntgctcatnnngngcccannacnccnnngaatttncgatacggcnncttctttannnagcccctcgacagagtggacatttnngcganagnnnnnnnnnggtgcggtacattgtagcntnnaccgccatccaccagcgccncnnangcctgncgnnnccnactgctttggtgnaannnnnnnacnngtancgatttggctaatnctncagnctgtgcgacngnngnaacactngctgngnntgctntaccgaggacancatgngcannagncnatcctancggggtanccncngttaacnccgtanggcangnantcccccagagtgtagagcgtcnnntatctatntnctaacccgacccgggattgcancccttagngtcacaannnctntcnnngttgnctccaaacccnacngtcagctttaagaccgccgattcggtaantagctggnntcngtaccacccaaccacannnnagtgcgnctncnnnngtcgtccnnnggntnnnnnnanaattaatgtgnaaccgtgcgaccccttacggntcngagtaangccgtnggcatcctccctnggggacnaggcacanncccgattcntnttcgttcgggaatangacggccgtnnngtgcggnananagagttgtangannttgcgggnggtcgtnagctctacgnntggcgttcagnnnttgggcnnattnngccctttagtgcctgnagngntntnngcnangcatcctnggattcacagtaatncnannaggagagcccacatgagaatannnntaatccngatgaagcaanaactaacgttgtgancgcatccatagtaaagctgaccaacaacgggcgtantgtgtaccaattctcacncncgcacactagaagctactatgcgtatcctgagtactccagaacanatgggggagaaatcggannacaaacncgatngagntcgtctnggantcagatgccctccagctcngcggantgaagccgctctgcccggcaggaccnngancgncnnaanngaattngnnngtccngtanggcccnagatttaanagaggaggtgnttgtgagngaccgcntgtcnaangtgcccannacatcttaggntngcgctacantgcagaagtagnnngncgaaagcggagancattantttcgtacatttaggtacttgttanccgtgcgagntgctncgtaatcgcaaacanttttaanngtccggctaccccgtagnccanggncgatgtgcaantgagacnacaaccgnnnnnnggngggggcgntgccactctaggcntntgnccgccggtcgggnnnacgagngaantcaaaaannngntccnggtnggtcgagctcntnnntggaacgatttcttccccngtnccgngngttcccanngcggtantcctntacnngttnttgangnggcngttcgcnnatangtngcnnaatcccgcagngcncccttcttnnntnttgccttaatgntccgatcgcggggggctanacnccctnananagnnaggngtcataagttngcacngtgtnagnnanccnnctgcctgnttcnnnanngaggcncgggatnnnnnnatgcanccngcangatcnnnntcgngncagaacnagaggccacgnttgtatgtcnaaagttgatggnngcgtaanattcgatcatggtntncttgcctntgctacgcgcnnnntgnncgctattgagtggagntacgctcngttcagnaanccggcnagaatcannnnnntntatnncgagcccgtantataatcngaccgtccgcntgcgnnncctcgtactgngnnnacgntaccaccgttnngcaanccanacgtgcaagcgtcnnatntnnctntnntctgatctctagnnnnacacaggnntcgganntggctgggntntcgtnggtcntcgagngagccccntagncatgcccaggagagctanctgtgtanntnntanngcttnttnctatatncctccncggctgagannaaatnnnncnnnnngccgccgctnacnngaaccnnnnncacctggnnnnnncncgcttcnnnaaggancgnnccnnnngttgctnngnttccncgatnntgnnngtaacncatgctnncnnnncnnaggtcagtatcgtaccgctnncngcatgctggnancaatctantatgcntagnnnaanggttnatgagantcgnnagcaagatnnnctcnnngggganagtncttttnccnctaannncttcgggnncnnnnntgttcctagtnnnnnctcgtagaaggagacgaccgtnacntcttnnnnatccagcnnnagccgaaagtagctcgccntngctanantncncgtaccgacagnttagnnggttatnccgagtttggannnggcgagtctcaccggggcccgttnactnncnnacggncagaaaatttnnngcatggggcaanggggantnccnnngattntgnanacgancccctangtnnntccgcannagnncnagcggggaaaantctgcncnnatggttccacccgagtggggagcgngnccagtaatctccctcannnnnngtntccnngangatgtgtcnannntgcgntcgttgcctgctcaattaggtannntccantgnnnancnngaccattctnaagcgncanaaaggcngtatnaangatngcaangccgtnangtgcncaggctcatcnngnccnccggccntgagnagacaattcacagcncccnccnncaaatcacgctggnnacntnngnnaatgcatggccccgaggctcntangnnannatcccnagtcagnntgnttngannngtcccaggcttcgntgggtccccntaggtcatgantggctcataacnnnctatagaactccttgcacttcacgncnngtctcnnngcncgactcggtaatgcgcggggtagccttancgngccacctcagccgcggcgctttcgctgctnaannngacgttctggaggccttncacganttgatctnaggcnnnngtcgagncgnncgtcncannnngntnncnnncngaanntnnnagccnntatgggatancnnnntgnnggcacgctcagncttattgcaatcagcacgngctcggnnnnnnnantttcgtctcncnctgttnnanntntnnancgtgcnngngcccggnncccnagccttgttnntcgtacgcctaacttaccattctnncagctgcncgccgcnngcntaggtncnnncnccgtattaaagtcgcngtgaccnnctganntgatnnacgccacacggnnnnnnccnacnggnacnctnnacannaaagcgtngntnncgggngcctcaaagncntgtgagatcnggggatttgagcgctaagccggggatgtacgtcgctannnnggtttatccctccaactgtgnagggccnggngtncnagntagccancatcgncnttttcaagcggcnagtcnggtggacggctcacaacgnnnnntcaggnacnagatnaaanannagaaatgcgacntctatgttcannagctatgtaatcatatgtaggacctcatcggancnnngccnttacgtccagtagggactgnacgttntcttgnncnnacaagtcncnnnaaaganaaggctggtggancntgcggtgncgaancatgtcggctgcttatgtcattacaaccgactagttatgtagggtnaatcnnangacnacgggggttgctctnntnnatgttcctnnaacaggcgcggtnaaannggtgtgggactnagnntgttaatccgacgtctcacaaggctggcatatcggnnagacgtagtanncnngtgggttggaacggtagcagtntattctggcggcgctatatcttnncgnaccggtgagtgngattacgcagtgggnnnnnnnnatnaccttncannactcnccnccgtnccagcctaaangaaaacagcgcagtgaacgcnantnccggngcgaagtnccccacgtacctagtnntgtccccctnncttagcgnnnnncaatcaagacnnnnncgnngnagntnggnctnncgancnggtatngctgtcctatacggtgcnnagtgntaggnannattagaacccangnntnnnnncnnnnccggngnttcncacacaatnntnaagagaaagtcgcnggtacccccganttngtttattccnacgcggnaagagtagtgcggngnnnccccctctccctcangntngcggaagaancgtagtgttttgtncgcccgattctttgcncccgngngantcttntgcgatggnanttgtgggntnnnccngnngacatnannactctcatcnccgagggagggccgcggttgctaccatgggtggcacccacncgacacnncncacaangtgnccnnngcnnncggagcccntgtgnngatnccnaaaccgcgncnccgnnnnctaggccngtntagtccgtcntnnctnatannngcngttatngnnnntatnccncggtcgactcgagtgccgnnncgggcgtcggagttcaacagcccagnccgcgcaagcagcgagtntaancnnntagaggagcatttgnatncngnnanngaacngcatngnnncnnntcnccgcangantcggtnaggccgtnnnggctgcaggctggggaagagcgnctttntggntaaggcccaagnntagtgnngcgctnnnngcctaccccctaatgcgatnccggcnggcgggcaccggntggaggtangncttntcnttcaggccccngtgccgccggncgtcacaaactntctctntanaagnccantttcnacgttcatncntgactcnncccgnggctaacggaccnagntcgagnnnnnnngattnnngtagnnctnnntnnnatannnnnnngnnnggcncggngctgnnanaaataacggtcgcttagctctnaatacatcctagcgcnngaggttngctgacccanttcngatnnnncgnncgntagcntntcncaataggcntggtcatacantagatacggcagcgntccnntntngggtagacgggtgcgcggggtagccgaaggagaagggcgtccctngagncncactcctcnttgcgcctgtgcttanggacntanngaccttattnntnacacggggatcatnnngcatgncattcttancagcccatgcnagngntaccntngacacctnggccctnttaggggcagtcnntcgcttgcaagagangtttgcatctnancaagaggggaggganatgangcnntnnnnnnngcctatnaacccnanggtctngtacagtctactgtgtccaccacgcntngcgntgttnntcaattnancantcccnacncgtntgntcgnnngtggtcggatacattggngnngcagncggaactatnnnnnagtgcgctgcaataanatcgncgtgtnngggtgncacngttnctntacgtncggccnggctaacccagtcacctctaggctacggnggtatgcgaagnngcacttcncttnttgcncncactacaacggctaangactgagggaaccgaacgnggcgctttctgggantantnnngcccttaagntcnaggangacacatactnacnctccnnnttnnncggttacnnnnnagccacggaggcntccgtgcggncatgggggcncttannncacgagctagggcctggccatcnnatgcgngnnacatcgcggtncgggtgagaccgggcgttgccgcagcgtcctcgtnnnnnnncccgcactcgcagacctagcggaacnnncnnnnnntnnncaagngtgatgccccaagatatcaaaatcnanncgagnccaccgaccataattggcgatnnnctggnccnaagganncnggcgacgtacggtntcatgacaagtggaccagtcnaagccgcngtggtcggngactgctggcaagctgannanantcannctctataanannntannngancagccttnggcaanccnacgctcgctcgcgttgggttntangctnagnggnacaacngcctgtgtcgatatccnatcttaaacanaccatatagnannnccatanatnncctggagtantgacgctaagtnctnnggacagcggatnnggaggcnacctcgagagaatgntnattngngangantnnacctangnanccgtccgaanangtntagaggtgtcagtnnttcacngttgaatggntggtctcanntngcgnggaagtcgnancngaccccgaatcctgccccggtgaggaccgangccaccctggcgacacactcnaccnggacccagaccgctncacgngaggcccgggccgcggggtnnacgttcagcggcagnnttcntagtattcacacaggcggtggcatanggcatanggtagggtttatacnnttncgntannctcanagnngnccntcttannaatncnnnaancagcnnagatagcgantcgcttcgcgnnctngcactcaacgggcctgctcagtcagtgaggnacgatcttcttgnacacgngcntntnntangattgtggagttancctngctcgtatgacacnncnnaaactcngnnnnagcaccgacatcgnnnctttanaaacacccaacantttnnntnntgnnatnctnnnggtagngtngncnntananngaggagtanttttcgcantntagagcataaaattanntcggaagggtggcntggtggtgaagtnngcnctagcctccgacgaggctngntcnatntggagagtannccttctcacgaacatcgctgatnngctaanccctnggctncngctgtgagcggntngaggcctgttaaganncgagctatccgcaagaangattcgttnncnatagnnctnggnnngggnnnnnncgnagnggntagntnnacgtctcnacaggtaagtnnacnntggntttacgcntgcccagggngncngggggctgttnatacccnnnnncnatgaatgntgtagtnntnggctggatanntggtngtctatcccaacnnnnnnnnnngnntcttacgccnctactcnntttagagtnnntctntagtatttcgtcgcatganncncgtnaccgacgatatgtcntcggtcngngancgcccncngnnnngcgcgcgtgatgatatcantgggttncnagntgggnatnttnnatntcacgtcnnntggttcgtcttanntcnggtngngngcgccnntgtgcttngctgggntgccagtcaagaannnctcaccgtgctgcaacagggggagagtacacccctgcancccgaagtcgganacgtanatntagagngccaangctcgnnnncgatgccacaaactgagggatgagtcgtagcncgaannngtggnngnnnnnnatggcgaaccttgtcactngcgnaagcagactcgcgtacagcggggttagggaagcaanancagcgctgcannncnannncnacagcgtatcacggcgnantgggngatcggngccannncatatnccnannaaataagggcggggtaganccatgtgtggcccccgtnnatgncgtcttctntgcttctnangttggcccacngcagattagaggaagtgccgntngcccagngnngnacgtnnttgatcangnggaanntgaantaganatgtgnnntatgcactagtnatttnnnnctccnnaagannnannctacaacgctagctgaaatcgnctgcnanctngnnatcgtcgccataaccccgcaggnncnnnacncnnncncnntaaancnacnnngnnagctcaaactcggccgtcnactgtataatncgcatggnatctgtagaggnaaatncgctcnttngntcngggnaagncgcnnaacgtcgctancgagtntgacngtggnnnngttggcgncaatacngcagacatgggagtcgtaagtatanagtgccttagctcgcctatcctcatcctacacatccacgacctgacacgccgcttcccttgacatantgtctacaggntgctagaacaatggggccgttganattcgtgattaggggttncttagacangtgntgtataganaacaagcgtggttnaagctggggctanacgtttagccanggcnggactccgaaatattgagnaccgtatgagncactgnnaccnagtcaaaggnanngtggcatgnccaaccgcccaaaggggcagtagcccgttcaaacgctcccaaggtangtcgatgtntaatctaanntnaagancgggcnngcttcntcacagctcngtcgcgccgttaggangnagatatcgtnntggannancaanagatnatatcngttacagacagatcntantagtccccanntactcnggtccnaaccaacgctccncttntngcaggattcctccngcncncaagncaggggcgggatnnnntaagatgccccctggagacccctgagaattgagggtcgatgaagnccngctnttaacagaagcccgtaattgcaangngnnnnnncngttgtagcagcattntcacaaaggccggcttcagtacggccacagaacaacctaaggtntatcggngnnggaggggnnnnntgnggccantgngaannaacctacgcgcagnagnncaagnnnngnnngntantngcgaattcnangnacnnngccaagccaacacnagggacctacccgnntcngantaantgncnancccctnannnnnggantaccccncgttgatggtcngttcgtcancggngannagctcgggnttaatggaatgnctcnatcgaaananttgctnttacnnnnagagcagcagngtcntcataatggacctagngctccggntnctgcgctcgatnccgccagcacnnaananagggncantngcttnatttntagtagggncgtgctaagcatagggccaagcgcttgtgantgagtcagganaccattgntnnnnngatgacggaagcgncnagnggacatgaacggatttaagcancgtggccngtgttcatggcttcnataannnntnggggggataggacnagtccannnncatctaaaccttcggnccgtgcgttttttggatngtgggnggtnncagctctnnactatccttgncgttccccgactgnttgntntcgggaccacacgtgagnggctcttaggtnannggcnnnnnnncntacggatctgnnaccntgannacngcntggnatngtttgncctnanaagnatgggttttcntcaatctgcctnnangctgganngngtngcntgcnngnggtgtacgcttccnctgnantctcgcgngganatttagacgcnctttnaanactannctgcaacncnnntccctaagcagcctncctaagacatccggacatactgggggtgctagtcacactggggtgttaccntngcnnncnatnnntcntgcantnactntcnttaattcaaagtggnangggtntaaccaacgatnannnntgttccgcgagncnnccangtccngganagtncaagcnactaganctggtgagtnnccggagatctttagggnctccacgcccgcngntcatccatgcatcttannaatactgaagggcgaaggtgcanaaaacccgcgtaaatgctnnnnccnctcantctccgtactnancncnnacccngaccggatcactggntcttggctggctcctactncaatcctagatngtaccctccagcgcaggctctangtncgtaannnttcgcgnngcgtgtnnannccgctaccactacgtaaagatcactagggagagcaangaagcggtcctncncccgtggtttgaanctggcgcnnnnaattcaaantagnantccgtacgntggntatnngnnnntggggatnnggccnngnataggnaaggccacgacattgangccnnncgtaatnacgtgggncctggacgaggtcgcgaataagnnnnnnccacgngntctnntgggatgacttatgnacgcaagngccatggatnatgttncgtccggnngcaatgcncggcctngtgtatnngcgagcaagggcacaccgagtgagagcacgaataagcagcgnangcctagcccttggttgtcacatnttctcgcggtnccctagtacaatnataacccgntcnnnnnnnngcntaacgnccgctgtgntgacttnagtctcacnggcaccgcggnngggaagtatgggcnnnggaanannattacgctccgctaggggcttcgcctnancgcgttctcttcnntaaaggtnatnnnnnnnacaantnnnngcnncccgaacnancnagaatatccctatatnatntttcgcagnngngggccgtngagggacgnnannnntnnctncagnngaagatgctctncnnnctacccccgtaacatgactccacgtgggcactgtcagggtgcnnnnncggaacgggctcgactcaagccncaannngcnccctntggnnnggncatcaattatcacgcgcccgatgacccgatggtagcanaagctctgcaagganncnnnaggnagctcggtgatgatctctaagacccgagagnnttnnggnanaganctanttgctaaaccnccggcgnnancagcnnncgtaggtggttnntncganncgcagnncaggcttcgcctcgacacntcgcganngttcttcggnnncgannnnntggatntctctncacnccgaaccggtnnccccgtttntcnttnannacnccgttcnnaggtgtgncntncngctnnnnnacgtcaggggatannngatantcgatctcgccctatgcncntccatgacnntgngtcccgtgggatgaagaggnnnnnnncnatgccnagcgagtaganttggcttnagcttcncaacaacctnngngnnanagcacngnttncggntacgagctnaaacgttacngctatgatttgatactcaattnngattaatagtanctntggntantncaggcttacctanccttgcaagacccgccctttngtgagtaggagaacgnctnatgcgtcaggtaagtntggnnacccanggnannnacaaaagtcnnangcgacgggaannnntctaagacatcgctacgggcnncacntngagcgcgtatcccgacacancaangcatacaccgccgtatcangggtangcattagnnattcgaccaatctctgcgcngagnnctnantctgacccngagggaccggcaccggactgntggcnggctntgccnttcntaccntantaagggnnctagaacccncagcctggcngggttcctantgacaganttgtnaacnnnncnnntagncgtnnntctagccaatggcncntagattcagaagtcaggannagcccagtgaagagcgtntactnnncacgctcaanggcttngnntctcatcgcgtangtnacccttcgcactgnnnanacgngcgctntacaggtgcntntnaaaaggggccgtgagactnngtnnggtgnngataccgatttgtatcnannaatcttatactnctgangcattcaatatcanntcgtngnannntcnncagcnaggttctaggngcgccccgtagnacgggtcncangggagttagnnncancaggaagggggnggcagaanncannncnctngnccaatgnngtttgcgtccgtccnnncgcgggagtgatnnntgnnnagnacaacagcanncggnanngtcgatacgatnnnnctnctnnnccttgnaatccgnctgagtnacttcatngctttaacnagtangccgccncnggnnannagtcntagttncnntaacgaagcncnnncgtgcttaaatnagcatagctccctcngngtttagancgttcntnncaganntcggactgcgncnngtnncggantnttnncngggnnnaatnnttncnagnaacanaancnccccagtagactacagtctataaaagttcgngagatncgagangccgacctaggctggaggaacaaatttggtgagcttatatgtcagcangttnncatacgtttcnnnnnccttctgtntggcgtgtnngtaacaagggacccctggcgntaccaagagagtgaccaactttgtacgcggacgtntannnnnnngtcatcnggggctaggtgagnnttttatacagcncctatccncannnnacanncattgnacctaccgattttgtatgnttnattnatnnctagtgattncngcngtgagcnaataatncccngnngtnnnctagggtcncnngcgcgagagcgacttctgttccacgcttgacgtcacttagcnagatgccgtcaccangagcccngagcgctgcncnnncntgtggtangtctcagtcaggcgtnctgactncagacttgtnctaatgcnnnagcaannntncaantgnactcacgngnnnngtcggnanagtntgngagaccggtgnncaatgcgtccgggcgngnganngngncngcgtgggctttaactttggtccactangatagggttctgtgaaccannnnnnngcctttngaactnatagacatcactcctccccctntcgtagcgaaggcaancggagggggcnttaggagnacgtactgcgagtagcnaanctcttgcgtcnntggnatcncaggngccacgcgtgatganngcantcttntaccgttcnggcggttgnacnccngngntgacctgnntcatnanacgctannatatgctggancnannntnntnngtcangcnctgtncnggccncngntgtnnagtccagaatnacnttnncancncccnnntnaannccggncaaggnctttncgccgacttcaccggaganacnggttgcntntcggaggtgccgngcgcccacnatcccangntttccccgngcttggccatntngaagtagnngtnnncacccagttacngnnannncaccatacnannnnnangctctctcnattccgagnntcccacatgtcttctgttnnnggataaactatnganncngctattnnnanccncnncntganccggttnnntataccgacntaagngatttntgcccagttgancttcccctacgccactttattctttccccctcggtagnacgtttantncncctcnntnntgtgtcagcgcacgtgcagtagtaggcaagccccgggntcttagnnccgtgcctgaatgctcnnnncgagtcgcgccgtngttccaaatcgtgcgtgnacgcgcacntccagcntnanngccctccanancttggncgattancgttcgncgtctcgaatannngcnnnnggaaaacgatgtcgagttctctngtnagcttnactncnnnncagangnacgntgnnnncgcnaaatncctactgngtgtaagcnnnnnngtanagggtattngctagnctatgcntcngctaaaggaatggcgncgcggtaaacacccannagaaggnancnnanntccgngnagnncatggtcgagccnnnngncccatcntattncccggggatactggataaaccnntnntgngcgctgtatnnannanncaantgnaggnactannagnntgtcntcccggggtcctantctccactcnngagggcntnancaactagctcatgnngcatgtcatanncttcgtatgatatactgtncatnagcnatgtgcatggnnangaatcnntnacgattctnaataaaanggncggtgganntatgncntgnnctnttctcgaanacgtcctcntcctcgagacgnaagntactaatancaanaactcgctnctncnngntcatcttcggaatnncnggggcgngctaactctataacaccanntntntcnnnnttggnaggnnaggcagcatgaatcgnccngnncnanaagcgngacnggaactncnccccttcgtgggantnncctatgggcgacgccnccggnntcaatttgntctnnnanttcncgaatcanctntctacccctaaggngctagcccgnctnnnannngnggnngtaanacacnnnctacnntgcaaataanaanncaccnacagtagtacctannntgcnnnacgntnagtnacgcacntttncntctccctnagcacgngngnnngcnctggncggganaaagnntnnactaangtgtttagagggaacgcaggcgaagcacagacgnnngnnatagccggcaggtactntnnntaagngtaannataaannccgggnnnnaccnncnagncncnngntnnncacgcattnntannaccannntcatgngntcganntnggnnnnatganngggganncctatngctncnnnannngnncgnanggaannnnntagcaatnnnnntnnaggantaannnnngtgnanatacacccncatctggcgtacggnnnnngnncttacaccnnnnnnnngnggcanccggacacncatgcgctnnannntgttncggtnccnnccnngcgggtnnntgggnagtnggtcggagtntcangtgagncngtgnctagnccagacggcgtaaataagtgattgggatgngcacgntnntcagngcanncctactannttanatcgatacggttancctcgtgnnngtnttcntngnnacaaggntnggnagnacnntcaggcttggncgnatcngctnnngnnncggcttggagccaagcacangnntccagccagcagacttaaaaacccngacgggacgnttacctnntaataggtgatanctnntngactaagttcgcgtacncnncatactgtcngactgntannctagnatnttcttcaactgatagnctngnntacccttgatgtanncnanttcgttagncancggntgngatggcacttccgtgcgccgcaggacgaggcnattgcttgctcngcttangagnttacanngcnannnccaannttcgttantctcaganagtagccanngcgtatcnacgtaaannaatanngtgagactttnggtggccanncctnttccaggtcgnnggcgattgccgaccncttgcnnngtcgagngcncagctgttcaccccgccgnttcggatncgtnctccgcangcannnttcttcnaatttgcaaggtttgcgcgcntnaancnnttgcggcnnncgcgggcntnnnanatnctggnatgctgnngccccgtctctggnagngantgngttacgcanngnnngggagcggaggtgacatcncnnngnatgtgtctgtnacacnttgggtgggtatgactcacgtcacacatggnnttctccnagaagccggacngttgagtcanncttcanntcngttggtttgtcccggnntttccttgtctnatcgcgcgtanctannnatgttnagctacggttgtgcgcccctattagtgtgggtngactcgccnncctatgnnaactcnngccngacgtcagattaannacccgtctagcgangccgtnacgtcancgatnccnggngngnnagganntgngncnnngtcannnnacagacgactgntngcggnnactancaatactatgagcgngntncgataacnncgagnnntnntnacgncccatgngtcttctctgtcttncgcgttttgctcntaccnatcnncaaccatcctcctgtttcnacnngcgttngggagttgacacgcgtgcggacgcccggccggngcttcngccgttatgnnngagaggatnctcacgagcctcccanagncnagcggccatcngtgaagctgggtgtgatgagagacgnntcngtgtcagaangctttcatgcgcntgacactnntccnncacctcccnttntccgnnncatnagnnngtcgnnngtntgccatggctacctnnggtcccatctcgnctnntncngcnccgctgttcagtggnnnncnaaaatcgtctcttttatagcctancnnaacagntatgggtctgtntnttagnngtcgggcaagtnnnnnatgnnattttnncnnancctggaantacgtcggaacnctngngtcgttaaagnnntggcgctnntannatgacaanannatatgaacgnnnganncngncntcgtgcaataggcgnagcgggnctnnnnaannngttctctctagcagggcnnnattcccatgtcaccnccanttntctccntntagtcctcgactggnnnnnnncgttgccnagcgtncnccccnccagntntgcncngccccggcgcnccaaattntgnggaananagncnaggcccccagtcgcattncggcacaggcnccggncattagattaacctttggcgcagcaccctganctccttggtnttngngcaatcgcgtatncanccntgcnatggaggggcagcgtatgcttccggaatcactctcgagacggcgagcgcntcgaccacnnagttggagtaccctatgngtgnnnnagagganntnnncnncnngccntcnccctantctnntgcacgggtagtataccnancttnannnaccancnnggtgcgcgaatcgaggntggtttacgggggcgnaancgtccgcnanaggcgcaggnggncctaggcngctcgtacaggttnannntctaagagactgcgaacaagcgagcgtgnntgcatnnntcaggnngaggtctggcgttnncnagttacgtattcnatccgctaaggntgcctngnagccacccacgatnangtgagagtcgtcaccnntngtgagcccccggtgcctgaggccaatttctnnacgntattggccagctncncatccggggcgtttacnctnccnnanacncgnnnntcngacgagnagcnnnntgcgagcccggngaggaantcctatcgagcnntnngtttntnaaagttgcacnnggacccnngcnacacctgccccntgggggtgcgttgaaacncgccccgcccntngtagaatcaaagaaggnnngnnnnagannnnagagcccantgaataatgttnntaggcatccnccactctcnnngncnnnnnnnncaacacgcnaatncannnggntncagcnntngcaannnnttggctagcgccctttttctacgcgttgcaaacnnggatttncgggacgctgantgncnggnnnngttnnctnncacggtgntggannntccgcnnnnnncnnnnngcgcnacntactttcnnaagggnctagncaanntccnngtnncgnnnnnaccgctnnangnnngnnngnnnnnaacccnnnnanttaatgtcgggcacgcgtaaggcatttcggantaacgngagttnnaanngtgcntannncgccngctatgantaccgctaccgattgcntgaggangngntnnnatnnnnccnaccacaacctnnnntngntnagaggacnctcgnnnnanaacnngntcctactagtttcagnncgcnnnngcgcatcnatngggtcgcnnnnngcgnangntatnnnnatnnnngccttannnntccgcnnntcnangccantgncgagcgaacannatangncnnnacaacttggnnnncnagngccatgcngnatcaaggccactnggnggnnaccannnacgagtgtccctnagcnnctnantngttngcacccnnngaanncccncggttagcaaagttgcaatnttgtncncncnntgcgggnnnnctttcannnntcatatcncccttaagccttgcaatgcctncagactncggnnctnttgcaatgnnncnnnncggggatcnnctcnnccttacangtcgattnnancaagnnncncnnaggcgagtggtcacgtaagncnccacnnnnnaccatccaanctgggnaagcngaaggncacnncggnngggtncnagngggnctgtgcanccaagannatcnntgnaccttaaggngtgcncccccnnancnttcncncccgctgcnttcgtaatnaagtgngannnacggatgggnctntacnnttntcgngcnaggnngctaanccanngggnnancgnnaggnngtangagactangcccaacctagcatnncgcaactgcacttctganncccaagccngcgcagantataaataaagnannnnnntnaagnnanacaacnntggagtnacaanntatgncggtgcgaacgagcngtngcggnantgtgacgngnnnagttagctntcnnnananngattgncngtcanncncgcccngnntccgnnctctctnnngcttatcnnggcncctttaagcccgcaacnggaatctctgttnggcgnctgggnnacnatancnngggcgcatgcaaggtncgggaggcngnnntnagaccnnncgcacagncagcggccgnnggtngtcangccagtgcaaacgagggcacgggtgnnnancactaccgcatntaatacantntcncccgnnnngnnatccatnggtcggctttcagtgtaaaacnatggtcataactcttggcgatgagttcnnnnnccatttagaanccngattgnncgnanncatacccgtgtatccnaaggggtgtacagnggctcgaaatccntgactgnccatctnnngngngnatntgnaggagnncgcnttcnatncgtcatggnaggngcnnanccaatnntnntgcgcttcgttgtacgtatattaccatntaagtattantcancggcganacntngngatagcgctnttnncatnntgcggggggntagacnnngnnggccanngccagaacgnngatgaancatcccgggagcngtccaacnanctgttgtctcttaattnngntatggganncggttggngtaanggcccacgcntnnnnnntgaanananagggctgnnnngctnagnngncccnnnccgaatatctgttcgtnngncgcngccgcncnagncggcctngnnnannnactcnnnngccccgtnctttccnngtgcncnnnnaanccncnnccnctccccttgttaagaancgaccacaaaggngngntnancccctggccantgtacattaaccnagnatnanacgntacgctaatgggantaanngnnnnnnnncgacaaacaacgggggntatannantcaaatcagaacagtgaagccgttgtggggcnacgcgccctccacccgatcancnagannnnnggnaacnntggatntnngtgncgnccntnnaattnntnacncnntnanggactctactnnccctgggaaagctcgtaactctccanctggganacnngggtaattttgtaattncctnnnnnngttgctaaaagacaggtgatcatggagtcagcccctcngtgctcnttatgctnnnngttcnaancgcgtacaggangtnacacatccaaattntacnacnnttgggnntntctntcgnttggctnnngcattgacgnnnnaaancagagatagaaggngnagtcacngaggggtngcatnnnatctgtcgtcagttgnctntatncttcattgcnaggctcgcnctcggancgncgtnnncattaaacanatnanaaagagngcacnacaatngtncgaatngaaggtctagattctctgngnnctcggatnatgggaagggcgagngnaancctgttctcgagagacggtncctnctattngnccncccactgnngccgaagactttcaggtacgacgnnccnntngcnnagggnnaaggctcgcgtctactgttgggtgaacttactnnngtcttactcgacggatgaatccgatannngcacctcaacagatcgtcaatgtanancntctggtggtnggccatttcacctctgttgctcnnngaaanntatcnaagtatctnnnacggccgtgacnanncnnnnaatagcttcgcttagnggggtctaacngcnngcgaacganntntntgggggttttgnttggcctaccgtccacgccgcatatcatgaatccgaagacaagcctacnancggtgnntcgtngcnaactantgtcaaacggggggttnacaccttcnnncgccgnnnnnatggnctcggctagcagccctaantcagacgnnanaccacgnnattgacnnnntntcttgctaattatttnnactntgcggcaacgttcnncngncaaggncggactggggataagtcntaantcagtcggntgcnccgnnaagccatcgagnngnnatctctaagaatnggaaggagtgttctgccncntncgcgccggaaggaaggttctngngaggtnnaagntacgnacccttcgatcgngaaggtggnngnaannnccntngcctttnacatnatccgtgccctaataggacgaaatccnnnatatanncaccataggtccgctgcgctcanagccatccagntttgaaatcattgtcngtnactgctacgtcggaaatcagaaccntcgtaaaactgttgggtggcctctgatnggnagcataantgacnnnngatgaggtaggntcnaagggaagcgtttttaggngcncagngcggcntnagacttatanncnnganctgnnnttagcgganctgaaagccggtttatgtcggccttgatcctattacctanttntncngtaggggccgggcggattgcntanntcttctacagcnntcnnngctcgcagcccgaanctncaaaattacatccaacagcangagtcnnnatgaccagaantcgatgntaaatnnnggctnancccctnnnnntattnnantnatntcctggncgatcctgatngacctcaagggtnagataggtangnnactttttnaaatcanngcangntnatcggtcanntccccttcgnntgggtnatctactctnnggtcgcctctcanntgcccgccagncngncacgnagantcccggtacnaccncctatnngnnngtgcatgcacnctnnnaatnnccanaacacttcctcgnannnnnntaatcgggcttgggcccggcanggctancanancgnnnantattnanccacannnntgtggnaacgncaccattgcccgcggtaccntaggtcggggcnnnnggnccaatttgnaacggcgcaacttggnaggngncganttnagatagntgcgtccntggatcgtgggcttgncctnnntncagnattccttgctgccnggattcatccccactaggcanagntctatatgacttcgcaaacatttagagtgcaatactgtcctttatgatcgnccgcgagggtaatnnagcntttgnncngagangatagntgananagnttattccanacatttttggcatacncctgcacatnnnnnnanananacgtcaacatgcgatcccatntaattagangccgcgaatnnnagcctgttagaccttctanatatcnctaaggnnntnngacnttaaacctcaaagtaaatcggaaattcctatgannnnggcctangtncnngccctattggaancnaaaaattnngatgtacgcggccaatnannnctngactctncncgaccnctcccggtgganagtnccgctcagtcatnaagatgcctcctgntcnagaagccaccggaagaagatcgctagnatacatggnnagagatggcatagcgtgagccctatggagtatgnggtngcggataaaaaataccgtaaaagncgcgnngantgctactaggcttggcttcaatcacncgcggtgtgcgcgantntcccccggtccctgtctnagnggcgnctctccttgtacgcagctcatggagaatctaacacttggcannntntgnggctccncncccgctacaagcgngngngctcgnnnnnngaagannnnnnnnaggcctgntacccgttaccggacnnnnccgnnagcncgtttntgnncnnacgggntctactcntngncaacncagcgantatantnnnngaantcagaaagtgcgatnacntcncctgnangcngntnggcaatcaccncangtnaacgncctgtattgctctnagngaccncaccacatccgccgnnngctcgcagaanttctctgagtntgcangnngtcacgnnnntncnatgnttcttgcataataggctcgaggnaccncaggtgaagnntnnnangccgcnncgtgntgccggccggtcgangatanngcgctncgggagatcgtacatcgggcgggggactgntgaagngctnncnatcanancgcccgtggatcagcancaaannnntatggngcacttntccnnntgnngttacannnaccgcgggaaatgnnnngcngagtgtacgangtnagccnaaatcatggcatcgnngtacacccgaggagcattcggacnattcacntcatggatccacgannnnnnaccccagtccaacactttcagtttcgggaccnnncgngngcaagacctcggcgtgccgtaggnnnggannacnntnnccncatggcgaggccagcgctnagttattggagagatntaacactttcaagttcntannngcgaactccgttntgtnnnnttgcngncgagtncaanacnnantatgttcttnccggggtgctcgntagngnnnnnnntannntacnnaatgtnntngaaataggcgggacgtannnnnnggagggnnaccangngcagnccaccnngccctcggctcgntnnagcgactagaanacattcgcntgantnnntggcgagggacnnttnaactcgcnctngactctctgtgccgacgtccgngtgnggatnnacnngngnnnannnggtntcacgttggcccgggtncgtctggggntantanacaagcnantgcggttccgtgnntganngttngtnnnnncgnntnttnnnnttacggnnagntcgnntggnnananncccgccnccccgnaggcgaccccncangaaccggcaggctattaacccataaatnnnntanngnncaggnttnnntgtngtcgttgncgccaatcnggcgaacaatctttgtngnncatntaagtacnnntanngntagcgggctcgngnnnntacaaagncnaanctncagcctatnttacattagtcattggganntcgnatgagnncgtaatctagcgtgtngagtgtcnncgcncggggcctatgctacaagnttgggccgncgntcgccgctgatgccttctagctccgtctcatagcgaccctctagtccgnancacccacgtctnngccagatctctcagcaccatnntngtgtttngtanccctcctgacgnaagnaggtntcnnntcnggannnnanacgtctnngntacccgacgnatggtgtttntgacactcgccgantaacncncacgnganccgcnctnnaggcctnggcctggccgggaanncnccggnnnnnncnangactntttnnagtcgntntgccccgntanaaagcngccgccgcgcnatcacntanannnnctcannngtnntnnanntnctngcanaaacnacttgacaacgcactcncgcatcgaagcggccnactagtgnccccgtccggacgcaaggtttttcngacacatgaggcgccaacaccagcangcacagtgccgctgcngccgaacggcttttacattnntnggtactcncgnntacacanaggnngnantncntctgnagnnagtaagnnctgggccncaaacggcgntnntnaactcatccnaggctaggcngnnnngngttcttctncccgctncttggaccgtgccgcactgccngngcgnttaaccttacggccgtnnnnnntaatgccgttncnnnacnnnnangtgtagagtgnttgactcgtcgcnanncnaccgagtacggcncatacntcgtagtacgnctgnccaacngccggcagcagnntccngnnnttgnntnccncaatgacctgtgagtanaccngtgagnanagcncggtngctgcccgggtccgcccgacacccngcagcagttgnggtngtctgcaangtcggcagagcaggccggcacgaatctgcgctggngtnnnaaacaatgatcgaatacctactagacgacgccangattgcactacaagtggcacgcctancntgnngatgtgcanncccctcctctactccacttnnncntggnantattnntcnaaatggtcgacaaggggggtcccnntncggtcttaccgccacaaggggagaacacccgnagnnnngaagcgcgtccgcccaaaccggtacttgncnnggttaaatgctgnnggagnatnagnctnnatgcnntnacgggtaccntcatgaccaancnacacgncannnanaatgcngctagccagcgccgcgtcnncacgagcttacagcaggtcanctctagangtgctcnnaaaagggtcacatcggccgcggnncccatagctccacgncgcannncctcnngtagccagcagnnggtcccgnggcaaanagggncanccattnnaggancannncgnaagccncgnnnctcatncgcacnngttagntccagnncccagaccagaacccaaccgaccnnnatgaggncccatcggctggatgacgtgngccgnnttcataaaaggccntgtgagtngacggctcancggggccatgtggcatagggctccaggagaatngtaatggcggaacgccgggctgtatgccgnagancagaagaactgtcancttgactncctcnttgaagaagggatattgccntngagtcttttctananataccgcncatnctctgnnttgnanctctntngntatagatncngcnntatacccggnaagatacaactangggnccantcctcggatccggcngcaagacaagcttgnccggcggcggtgagtatactaggnatnnnngtgngttggaagnctattncggtactgggnnncgtacggtcgangagcccgactcatgctggagtggacaagtgtnngnctnagggtctcccnctgatgcncaacngggcnacactacgngannnntgggtatatatgcggtaatcccaccgagccagannncctcatacgnagccnnggcacnntagctgttacaagacccttctataatnatacgagggnnnncnnangcatcggcgagggcagccgttctccngccgacgttttgcgngtaataccctgggaacctgccactgaccanaaataacnncgncngncgctganntgcacggccatcaataagggcgcaaggctgcctnnataaccgatnttcatancgggcctatnntttgcgnnnntcgacggagagacntnagccctacgtnntnncggacatngttataccgcagnnntgtgataccccatcgttatcggactntncgtagctanccaatactgtanngaccgcacgatttttcaaacnnnaggtgatcatgangnnnntatcaaccctatacctcggtgtnnnctggtcccnnnaggtntagagagtgtcgaacccccccctccgcccnctcacatncnnttggcnaagcctngacccttgncgcaacgtcgcttgcttntaaaagaccnatncacacggtgcaatgggnncgnancngntncnntaatgcacccngncnnngggacnaccgagngcagtccangngnaacnaanganttttagaccgagaaannggactngntcccgtactgcgcntcccgnanctcgctaggccnactgcgccagggnncggaagactcaaaacgctgttcgnnttctgnnaggaggggantgttagagatnagtantatactataagaccctgagnannnggntnnggatnnagctagatcncggtcgaaggtantncccaccctgngcgatctacattgcacnnctcaatggcggtagccactggcgtgtcnnnctacgcgtngtnacantangacttnnnccttcactacnnnnccncgtagcagacagattttgggatggctttngtccggactaaccaactcanagcccttaaaggttctgtaccagatagtgnctgcagatctaagcagnggaagaatggatancgacagctaggcangacatanagctnncggtcctgnnctcccnggttggttagaatttannnaatggcnctttntgatttttgnncannctnacncaccggtggtgcggacatattgagtnatnnttgtcanagcngccgggtcgtcattacgtccgtnaggcaaaatacgcttcnnncacnccaccggctaagcntgtgcnggngtgtnttnncccnccngcgtttnnntctgannanntctgngnacacaggacgctccgacctaggggaatccataatcaangcacccgtgtacttcncaatcggagcaagnaatntgctntgtgnnntcgtgttccaatngnagttactnagccngttngcttgtcnctagcatgcannnatnngggttatnncntagcgncaatctcantccacttgagaangattcgatggtgctcnntncnnnnnnnngaccnnnagtacccggtgatagacngnggtgtnttcnnanntactttacggtctggggnncnnnncncnnnnnacncaagtncggncnnngntacccnanggaactgtggtagnnccctccnagcgnnnnnnggcgccatactnntcccnatcnnntgttttnanntgcgtngngnnnngtctgnatgcatnctgnccaccgcaacatcgtgcnnnnnacctantnnnctggctgnngcctagctcacnccgacagcacnnagttnntnntcatatngacgtagggaatnnagtnatcaatgagtcntgagttnntnnanntngttcntnntanaaaaggacccccagtcagtnngtncaggnnnngnccttnctagngattgcccctgaacaggcactagnnncgnngtcnaattttcnatgcctngtttgtacnctatcattacacgngnntgggccttctnncnnaggctncngacaggcgntnnnngtngtctgtcgcngnnnnntnnnngntnccccnctgnnncgnatccggggcccncgcgcgggcctggctnntttcgtngnnnnnnngncactgtcggctanaatgctgtgnnattgancacctgccgngngcacccaccgagatccgggggcnnngganccgtngtccctgnnacatnatctntgagttcctangtncnaaggtgaagntnnnctncgggcgcgtggcagacaccttgngggngatnaagcgtacgggggaacanaacgtnggatcnagctntnannnncccannctntggagangaaaggatcacctnntnnnnntngacaccgaaangacncntagcgngnacnnnaaagaagntannnnncaacntgcnangcnnattcgttaggcaggntgcnnncgnatcgcngaancgctnagcactactgatcnnngtntnctggcgaatcatgannctatatggtctncgggcntnacnacccancccggngntccggatgctcccantttgaaggctggcngcggcgtgtagtgcnccgntgattagttgagntatanngcanntgggaanagtacaaccgnnnggtgggccctgnnnnacannnggcnnnngntcangtantngnnnngnannngtgnataataatgtagnccnacggcccgccaaccggantnacacagctnngcnccctacnccngnnnnnnnnnnncntntttgntctcntcccgncnttnngtgatcaggtannngggnnaaggcntnnnnctcacgccannnccncangcatgggttcgcangcctaacncccnaggnnaannnttgannnntantnnncnaagcgntncnnnctnngcnnnnnannncnggctngtagtgatactantcgnnatangaaangccaggctacnggcnnnngcagantnacgacngnctaaacnnccgttacttctngattnncagnngncnnannaanntacaatagattnctnnnancnnacgcccgangnacggagtnnnggncnnatncgtaacctgnntnatgnnnntntngccnnncgtcgnnngncntagttcngcgnnncgtggcnnnngnntgttcacangcgngngnaganngcnagggtcggagancggccnntggnntctgnnnncgnnnnnnnnccnnnnnnngnttangnaggcngacnncnnnggcnncntngtctnnatnatcggcngntganntcgcgaattancntancnntnngcatancaantttanngaggcatagnttccgganaccaccctcannggnntnngcgncgcttcgccgttggnnnnagtnnccccttgcttacggttagagantccaacnnnggtcnntncgttgcgcnngnnncncnaacngactcgnnccnantncngtttnnggggcagtccgaattctggggcattctgnngcggaancnaccnacgnnngctgtnnctananntgacanaattccnnngnacnncggagcttgacncttgggannccaacgcgcacntncatctggttaggtnggtnagcngnttnctannaaggtnctgggccgaggcnnncttttgcnngncaccccncgggtactaaagattggcaactaggcnnccgctannacngnancnatactcggagccgctttatagngcttcgnatngactctcatggccngttgaagtcgtaccgcngngtanggcngccagnaagtancgncagaancggtcnttccnagtanngactngaggatcgnggatcgttttggacggactgntatagangcnncancnccagtnagggcaatccctataaaannnngtcgcggngatgggacccaattaaacncgcagccgagnngccnncgntncaattttagcgacnnanangagtngncnccgnagtcggcccaccanncgtgggangttnaaaagccgnnnagcacctncttttatgggtacaatacctnnncanagcagtaccttattcgttggnatcccantatncggnagnntcatagctnagttgnncngtggngggcctctnncgtccacngacngccgctcgaggaggcgntnccttgcgnncaanatgncgatnnacggatagttnacataacgccgagatanagnacnnngtgcctcngtccagcaagacttcagagatgaacgtnnagancntcanttatcgnngtcctagggnannangtnnactacattnnagaaaaatcacgnantgngacatngnagaggnggttttncntgcncngagagntccagtactccggnaagcgngtntgataacngctgaantaggcgcctggtgnntccagatccaanggttnggnngacncttacccccgatgcngccaaagttnnntaatccagtcacntcnntncctgttcaggagcaaatgcacntcccgcncccgnnncanaatgtgagattggtaggcgtacccgcngnntnagtaccganaacccccctcggtcnnttgccntgngcgtccgtcgcctgaggctatgtngatctcaattgcttcggatacctgcggaanttgcattgnaccacgagccacgcggngcccagnagntcgcgtgacggccatnttaggcgctnngnnaacnntantgagctgnaccnnggtacnntnaccgagnnannncatttctaaccccgcatgggacgnnnccttnctctcacgnngnttagggantnggcagctcatatctgncttgagggttcgcacgacatttgcttagccngcctaatccggcaagnncgactgncttcnctgcagcctccgtctcaactttcactttaacnnatcctcanggaggtngttgctgggcatngcgttaaantatcgggncccanagcatatggntttgtctaannggttttatccctnaaacaaaatnnngaaatcnagtacgcctcngtccctccgncgggatntccgggcgccacactcctgnatttcncnnnnaggcgatcttacnataggacncgtattcnaccaacctgagtntantggtntgctgcgagtgncnacntntatgngaagccngcggacgctcaaanngctgttactcggngcgtngcgcgggggccactgtaagttnnntggnntncttggggttnccttcnctagaccccactactgcagtcacntctgntnncagttaagctgcntcnctgtcctttngaancncgccanctgttnctgaaatcnangantnngcccaancannggnnganccngccnaaatngnnnnnctatnnngacaccntatgtattncttgtgnacaacccnagtaagggagtacataanccgcnnncnanntgnnnntgnaccgatgtgtnnngtggcgtgtcnccgcgngtctcaaagnaatattgnnagaacnatgagccngnnacnnganccnanncgcccngtctgcatcaaaanntnncacncctgacttgncancaatgcccagggntcnnaacgtttncgnnnnntcggnaanactcgngnnnatcccagcngantntgnttntnnnnnngcaaancgnnacantcaagcnnnccagnnnngnngnnnctgnagccgttcnncnnaancgagattgagtaacgacnntanatnggttatgaattattctaaacgctngaaaagaaatagtnnnnacnctggaggaatanggcgtaccagnccaaaggcctcatcaaactannannnccnannttcgcggcggccggtagnnngcccttnnatagcgtcangtnatactcnccnnnttcnnntggtggnnnnnngaaagaagtncanctgtgncattnnnnnncctggnnacnnntnnnnntcgnganngcannnnntnngacaccttgcttaacngnnnnatgtctagtccatataatntnnnntacgtcccanggctgccgnnttaccacatcnntnggaagttctaganngnatnanntnagcnggtnnctatgcacgctaccaccnctatgcgacgncnnnntgnnnacgagcacncagannntnnntnaggnggtgccncagacgcagtaagggctttggccnaacacagtgggcgccgtcgacgcnttgnctaacggannntcnnctnnantatccggcgccngnnnnngtnngactccatgcgatgatttgnnnntngnntnganggtacnnnnctgaccatgtggannctanganttanctcntccacgaatctnanggncncccntgnctantgcnnggagnnggtgacntgtaanntagctgcnttgttgacncaaatctgngnctncanatanttctagagtncanccccntagncctnnnccngcgacaggacnntnnnnncacgaggtacactcagtntngaccnacagggncgccaaaccnncgntgngagctcacntccatgggcgttcgnnagnggataacntncgtcagtgnggtatcagttngnncganttggttagtatcncctancnggggattnntctntcananttttgttctagacacgtnncnnnncngnngacctcgggacgtagcccatcacgtncnnncgnntctnngnagnnannnnatgngctnccataccgaannncaaatcatctaangcnnacagttgcgggntagncgtnacgttnntctgncagtnacnggnacgcgnntcanaattaaactcgttcgaaagagagancgnnnccnactcgaggatantacnngncntatnnccntccnntgggagtccgacttcttnngatncantnnnncngtngnccnccgtctggctgnnncacntcannggtnagcgnggcgcnannntgnantncgcnnccccagtnngannnntgcatngaagccagatgctacacnnnggcagagcgcnnngtgntgccanannnaccgnacctnngnannnnnnnnnnnctnnactnantattatcgtaccgtcgcntgccantatgacccttaccagccgtcaacnnggcaaggtaccgnnncnngacnccgcgnccccntnncgntnnntgctggccacntnncngcctccaccgnagtanattgcgcgnggacctggnctgggctgngtnncccanannnnannntnnnannannagtgaatncntgcnnnaggatggggctcncncgcctccacgtnntcgatactcnngngncncgntgggnctnnnacggcacntnaannacccaggcacngnnncnnaannnncacattgcgattgtattcgncntttnangcgcgcccncntaccnngcggccgacatttctannngagncaatgcctntgtcttgccnnnnanctnctccngatacntaatgcaacttgctanttngttaatnncgtggcagnntacacnggaccaacctctaccatagccgctccctggnnnaggnncccngnnnttannctcgnnnnnagtcatnnnngntgatcgaantggntnnccctgtcaannncccggcgctatgtntcgcgacatgccnggtcctnnttnnngggcannnccnncngcgtncctccacaatatgnnggatccaatctgnnnnncctatacacnattaccatggagncnnnnagatannggtgncggagngcgnatancganggttcttcgtaggnctncgtnagncgtcccacancgancnnnggcagtcgtaagnnngtaanttgggatccaatcttggntgcgcccggggttttnatnnngtcacnnccgactgntngcngagatcctccataactanaagntcnntncgagttcnnngatnnnnnnnccgctgaagcccgcaggcnggttctgtggaagtnntgntccannncnnncctccacatttngnancnctnngnnttcctccataacaagtatcgggccatncggcgangcnnnnattacgtgatngcccnaagngtggtggttatgntgaagctgaggttgntgccgtgctgnnngtctgttttccgggtgccnncccnntnggtnngttttgntgtcgtgggttcagntgttgaagnnggcgcngntgaggtagggcgttngcgctgnnnnngngcncnnnacnnanccaaactccntcccnacgnnncnccancgctcgtatagtccgacaagtgcaggcgacacacnnaantctcccgccgtacctannnnannnncgtcatcgngnngnnnnnnnggngacgctagctcatgngntgttngcngnannangtcttgaatgtganggccagagtatttgtaagtnnnnncgcntggacntantccggtgctgcngntnnnngtctcantggntactgggcctanccggacgnnnggtnntcnnccccacaanctnaccncnntcacttgttcanggcgttgcgnncgatgtnnnntccctcttncgcagccnctgtncatcttctngnagtagtganncacgacgatgtttacnngnccnntcnantggtnnnnnctggnancnncacnatntntgctgnncngaggccnagnnnnnntncacgncgggntgacnnttaggcntngaanggcctggtggagtatngctcctagtgacagntnccacctcccanttctcagtctgaattgtnntgtnatatnntnnnnngaccgcatanggntctagcctnttacgncacaagtacaacngggncntnancagcctcaaatngcgatagttccnnatccnggaanagaccacgtccnntaangnctngcgannnngangcntaantacngnncagcnntagcgcgtgncnagcgcaaanttacagagtcgnnagagnccnatgagtatccctntnactgancantacnnngtntnggcntccgcctanattggngacnngnnnnnnngtnnnntcgannnganagctaatctgttactancncnngnnngccgngactntggattganantnnncnnatngnaccnnnncnnacgcnncacgncgactnnaccgtttgcaatacgnanaataagcgagaatcgatgactcctcctacgcacgctatagcgacacanccatnnntnnnantncctcgnaccacgcnnantcttccnganagnagaactataancaaagcatgttnanacgagncgcgnnnntttacntacggnagaccgtacngtcataagncngtcacgctannnnnnnnnattccgaangctnagcnngtgatgtnnacagttggacgcncaggnaggggtcgatttgcccgtaagncgaantgcggnctnnccattgagagtgacattggtgcnnggnacncntaggagngngatgaaactcntaactctntaccctgcctagcttgacaaantcgcaantatcggcagnnnaatctagggaagccaanatnnngtcgcgtnannnnggncaggcncgtaaggtgtgacaggactgngccctaacngnggcnnttaataatagnnncttctgcatngnngtnttagcgctttcgtgttannngnnnnnccggttggcagtcctgcttcgnangncctttggcaggtatttgcgctccnngatnnngnagaagnncgcctccancacagtnaacgcttggnanncaccggatatgantatngggnattgantatnngngatagagnngtaannanncanntttgggaacacctgccgngnnataccgnaagnncgtgccnnncncggtgttcattacccnacacttannnnnnnnactnnnagggtggtacatctgantgcgactnataatcgtggaggtcngtcanagactggnnngnnnnnacagcacncccgnccgacngcgcnntggtccngactggggngccgctggcacacttctcccgangactgcgaccnntnnnnnccnnnnaccagtagcccnnngctgcccgcngagtcgaccacatnaancgccggcggttnnagcntcntgatctagttnatgcnncgacnncangcccatncccctntcnncnnnngcatngnnggcngcatnnacgatctccatacaaanataaangcgnacagcacagtnctccnggggncaccntncggnnggnctcnanaaagggcgnatacaatganncgnnnnntctanngcactgatntcannttnnntggcncccacngtancatgaagcgtcgnttctcctagatataacccngctatgtttagcgngccctnnntagtnacgnttnnangcactatggncntagannnnagttgnaannnntnncgaattncgccacgtgatgtccgnanaggaatttcgtggnnnnnctacttcgccagcagaaggtntntgcttttntcgnncgngacgtaaaagtngcgccgacagcatgcctanctgtcannccnagcaantganaactcagcggnacgtanagtanncngntntttgatacaaanngnnngaaccccntagctanttgcgcncntgcatccatgacctaancnagttgttccncaagcgttcggctngantaattatgccctgctttggtattcngtgcggnnnnnnaaatntaantgactgnaattngnaagagnactcgggcgnatccgttgatgnnatgggatggtnacgaacctaggaantagtccnnnanacgttntcnnggntccgcacagctgcccgnaaaacnnnnannnntgcgctatcccggcangantgcccnaacagcccagttgcaannnnnnttnaggacatgcngannttnggctagatgcgggganannnatggtataagagttcgnnaatcantggctagnnagannagggcnttngcctnnatgagaaattcgccggacaatgagttacctncngcantcctnngttgncggaangnnnncgatganaaancctcngncgctgnannnacttgaacgtcgtcgcgcanttgcgcacacgagaacttgctatcgcaagtagaccattnaagcggcgcncgaaactaattacactacggagtanancctggtccatatnaatgagcggnnttncccctnncntaacgttaactnatgtttantgctcanganttgttgccccnnntaactngattggatnggcttttgatttatcntctctntnncnggggtcgtggncaatngcntntgtnnntnggacgcgcgcaccctagantgacnngattcgcccgcaagagggcgctgttttggcnatctgantggaggcaaatgactggcatgatnnggagnntggcnccannctnctcaacaagcgccgangctntgnnnnnanncgctntcgganttgnntaagaacanagnnttcctantggtgggaanagcattcnngtagtagtaacnagntgccgnnnncgtgtcactttattngncaacgtgnnactgtctggacgcggtccatataataggatccnctngaaaccgngccnnntagcgaagtgcncngaaagggnntngccttgtcagatggncgntacctttccngnntnggcnnnaaggngtnnnaccacaataacgaaacccgggganatactaaaacgacacaatcttnnatttcggtgccncgtcgactncaacnaagcgtcngccnnnnangantnagcntctgccgagnggatcanattaagcttnnncaacaggttcnggtgggtcgtatgccnaggaggcnanatatgttggtcctcccnnntagtgccgtgtactccgacctttgaatncatatgggcatggtcnngatcaatannncctcccaangagagcgcagttaccngncaaatagtttgcgagcatgtctncannnagtgggaattccaagtgagccnngttcttacggtncgaggtactctcggccaaaccgtggggtccggcngcgncaganattgcttagcggtacataacgggannnnnactncgcccctantcggacggtccngncnatgctatctgtagaattggcttgancangggg
nnatctcaaattgttccatngagatgctacaactacgcngggggtctgtattgtgatccgggtctggccacgtctaggctggggcggggtattatgtcgggatgtcggagcacctcgacttantgtgacgcatgcacataagtgtctccatagggccaatagctacactaacttatggccggtcagagagtggcccagtgctaatggtccccggagacaatcccccgatactctaacccaatagttcatacaggaggtccctgtatcggggcttcttacggcgcggttctgagtcggcgagcnntgtcnactgnnnnaaacccttnnnagntntannnatacgnaanttttccgacccncnancgnnnncccccgtataatcatggttcgccgcggcgtggcttgccgggtccttaactcgaaagttaacgtcctatacgggatccgcatgaaacccgacgtgtcattcttgcccaaaacgcctctatttcccagnctacgtgggcgcaaggggctctatgtatatcgcggacnccggtgtcatggtgaacgcggacccgcagactagactcggngtcgatcatccgcatgttcgcagtccaaactctaacatgatggcgacatactttattttacagacgaaagccattgcgggcaagtngccccngnnctncgttggaatgnnnnntgnnccngnnggtgngngtntncctaatnnnattcnttnaccagggctncnnnntnnngnagngntaantggaaattttgacaccgaaagagcttgccacttgcctggtccagctttcaaacgacgactaaagttcgtgcccgaacttctcctacgcaactcgtgcacgttagccccaacatgcattagttgcctgtagaccggggcttgccccgatagtgatggactcgggtaaantgtttatataaggcaaaatggacacgaaggcaccgaactagaactcatatagttagtgaagcgacatgtgcctatttggttctgaaatccacggaggtacgtcggtgtcccntatgnaaaannggggacttngatgtttacccngtttgtnnnttnnnnnnagggacgcnacttttnacacgtnggcaggcagtnagtaaaacccacactcccgcgatcgataatacttcggtccatagaattcctgggttcgcgcacaagtggttgtttgaatccgcctgactcgatcggcgaacgtctggccaaaggttctttccgtcaaattagcatggcgatcgacaatgtggttacgcactgaaggagattcgcgggtgtcgatctgcgactaggcctgcgatttgccagcgacgactgggggctcactgtaaatatacataacatgtcncgactcatacggcatgtctcttaacggctttctccaccgagtcctttgaatcccacgagttcctataccagatagctaccggacgaggtctggcgttcacataactgcagcggncgactaattttcgttcgnctatccacgttgccggattccgtactcctgttttcttgacgataggttggggtgatcaagtgtccttctgggcaagcgtactatcttttggtccagtaccaccttccgtacntagtacacgctgagagctaccctccatccagtgtggaaagaccatgttccgaactcttctcagtcatgccgtcagcctgccaataccatgcccacgttttaggctagaccaaacaaattcctgcacaacaggtagaccagnaaagccactggaatttttccacctgacaccccgcgtggcatgggaaaggcgtgcgtaacgctcattattcgttcggggcaggactgcagagaatcgagcccgtaagccgttttgcatagctttgtacagccacggcggtacaccccctacctaaggcngnnancaagnctccgcaggttnnnnnnnnnnangngnagnnccaactnnnnngcnnannntnnnnanagtgtgngaacggtcctcccttcgtgcgactgtgttatgactctctattgctttctaagggatgtggcttagaggcgcggcacgacagatcatcgtcaatgtcgacggacttgttgacgatccgtgtatcgcccgacgactatccccgcatgagtaagcgtccttctttggaacgcggggcaatgcggctgaacactagactgtttcgtnccgatgagagatcgcgactgcctcgggtcaggcccgcncctccgtctagcgtcaaagatgtatggattagcctttacgtccgacgactcgaaggagctgacccagcgaaagctgcctgtccgtagggtcttaccggactcatggaagatccanaaangncnnatgnnnnnntgntnngtncannnanntncnannnntannngggnnctcnnccncagactnatgtcntgncnncgngannncttcnaagcnnngagggnncctgccnannncgnagnntagcangngnntgncnngctggcncggnttnnncctcagttacgtcgataccataccctggtgcgaacacccgcccctgttacaccctcttcgagctactatcatgactcggcagcttgcgacaagggcacatacgtaggatgtacctgcagggccacctggttggacgctcaagagagtcagacgctatatcccagagccgtcccggaatgttacactctgccnaatcccgtgtagatgtgtcccaatcagaggagcgtagcacgcgatagccagtagttctggggccaagtggagcaccccaatgggtaaggtaaggtccttggaactcgaggctgagtgaatggcagtgttcattgcgtgacacctctcgcacgtggggtgtcgctgaggccggctacgcaaacagtccgctggggtcggagcacttaggcgacgacgaaacccaagcaaccgagtagacggcagccggtatgaagaactattcactgcgtggtgtcgtttggatacagcctctggaacacaaacctcttacagcaaatcgagtgtgtatcaagactttancctccgtgctggacccctgtacggtatcacgtaggcctttcacggtagagtcccaaggtacgttaccctcgggtattatatcgcattgcggctgtcggcctgtgtccctggttccttgcgtcgactatttggtactccctcaggatatgggtagccccggtcgaatctccgagaagccgtacatagtagtagcgngtgatccgctggngctccttatcagatttcaattcgtgcctaagcatccctcttatacggtctggtctgtgtagcgcacttatgtgcccgcgcccgagtaccacgtttgcaagctaaaaatatgactgcttacgaagaaccctctcccatcgggtccctttgacgggtcctgatgctacgttaggatacatgaacctttaggtagtagacatgcgccttaacctcttaggtcactgtcatatatacgtaaaatatagtggttttaccttctcgcttcaaggggccaccctgtctactgagaactcatgaagtgacagagggccctacgggctgacgcagaagcatgacaatgcacgtacgagcgcctgcactgaaaggtcaccgtcgtaatgagtcctgcactaacaagttttgccctgccccatctttcttactgcaagaacgccagccccaggagggaccatgagcatccattcatcgggtccacctctgacgcatggaaagtctggcctgctacccacacgcgcnccgtgctctcttgctcctgtagtagatacgtgtctgtcgtggcccagttgtcgccatttcgacgtacacaagaggcccgttacctcaccggcctgtgcttgtccaccggacctttccnccttgtgagatcgtcgcgaactgatgccctttgtaagggcccggtccccagcgaatggtaaaagagttggaccaacaattgaggcacgtcggctcgcggtttatggcttcaccgcactttcggtaaaagcttanggcttannnnnnggtggtccccccccatagcagaggtcgtgtgtgccacacgggcgcgtgggattgggtcgtgcggcncgttaaaaaccacgccagggtgcgccggcagggccctcccactgcgcgtttaaggtaagaccgtacatggggctcctcttatgacgtgcctatgctactcccgccgggagtacaccgccactcgaacttcgtcggtcaagttgtccggtactctgactgttccccccctacacttcgctcgaccatgtgggttcgatctgcttacgcnccgagctccttgcgtcgtcgcccgtacaccgtaagaattaaggaggtcggggtggcacaattcaggcatatagtacccacgcaacgactaattgcaaggcgggtcgcagtgccgaccggtttgccggcagccggtaggatttaagccgaaacctgtgttgttgaaggcggcgctgaaaatagtctgtagatgtctcagtatacactatctaacctgggaacatggtattaatatccgtccattctattcgctgttgcgacctgtgagttccaagttggtacgcagtaacggcttttccctgttgacttctcgcttagggataggcttgccagtgtttctcccccaggtctctctaaacagttcnattttataccgttcatacaattaacccggaaatgaacgccaatacggctctcccttaggntaatncggatcccgcnnnncgcgtgntggagnnaancnntanannggtgngcagcgaaggaggcangctaatgaatcnctccagcgacgtgtatcgtaaatgggcggattcggagaaagacatggctnacttcacgctccaggagagatatctcgcggccattcttttcaactgtccgccccccaactcgtcaaactaagcgtcgttagttattacagcgcagtgtcagtgccccccattcgtaggacgttttgagtnagctatgccctcctacgggatgttgaactgatcgtgattaagcaacttcgaacggggggacaactgcgcgtaaggacgaaagtcaaagcgttagagcgaaacgtcgcgcagccgtggnnccgcccgcgatggcttagtgtctacacatcggttgtanaggctaagactactagtngacgagaggcgtgacacacaaaatctggaagtacccgcggcgcgatgacatacacagttacctggggcgtgcgacggacgggcataccccagcccgtcacctgcccattagcccgacttatcccactcgggttgctactatacgatcatgggctaagctcgggacccggccgnctatgagtcgtgtgagttcgcgtcaatttaggctaacccacaaacttggggagaggcagtngttgggggaggctggccnggtccacggatcaaggaccgcctattctccacgtctgttctgaccgccaaggcggacagcgcttgtgggcatacctgggcccggtcggacgccggagcatttctgacacagcaccggccgaagtatcaagtagcgatacctggcgagtatcgggggccacatggcgagacannctgtcgattgagggatcacaaattagccaactcggatctctatggagagcggaaacagggctgtagcgcgccaacgagcagacaagagaacncgagcttagagagcagggagtaaaaccntcccggtcctagaactaagcgagccaagtagtccgcaatcaccatgggatggccatctcccccccgtgccggtgggtcgtctatgcaagatacgtaataacaggacaataacataaacgaccccaaggacttcgcgtactcaggggtactgattgttttcgagcatntaaagcacggcgttccagggtaaacgggtagtacccaaacgaccntgannncanaagccaatacnggttgtgacagcgcgtagaccttgggtgggttgctcgacagtcctcattgcgcagactgatttccggacgccccaatctagtgttgaggcactcattcccaagcgctactgttaggagtctactaaaaccgacgtcctacaatgatcgtgccgagacaattccgctcgcccacgaaacttttggtagaggtgccattgcgggtaaaattgagtgtgatcngtntnnctctccannnncngaggggnngnnttcnantnnagggnggatagnnccagctgngaccanntgtnctccnggggcnatgangngncggctnccnttttcttnagcnntnncccgnagcnnncnnnngnnnnatnnnnnnnnnngnnncnggnnaganggtgantnnngcnntnntnnnngattgnncttanngcgccgcatcnntncngccacgcaancnngnnggncnangagnctcntnnnngcnnntcngngctnnctngantngccngnntnncttnctanatngttgncnncnnntncnggnntnccagcgnncgtgacncncttntacnngacnanctntannnnantnnngnctnncncatganangagngnnnganacnactgnngnnncnccncananngnnccngncngcgacncnctngggngnnagggnnantgnnnnnntgnggacgcagnnanncgcnntctnnannannngtnctntnnccnnggnnnnnannnnnnngnnnnnnngnctgtnnnntncnttngnccnngcnnnnaanncngngatccnagtangcngntnnnctnattcncgncanggnnnncggtgtcggctcttcnanaangncnnngcnngncncnnctacngtgncccncgcnncnngnnaggatancagancgttgtgcgnncgannnncgtncntnngggaaccttgatnnntacnanannttagcaccnaataaanatnnggatgnngtctgngntccngtngctnagtgccnnnnnggnngnngtacnnacnnngtnagnnnanncngcnnnaanagntncgcnctgcncncncgccngctcncggcnncagcnncnagtgagagtatatgngtccctcgcgngcagntcccacatngnnncncncaaaatgagacatatnggggtcgtacgccgnccggcgcaattttaacaatcgcatnccgatatccctaagctggcgagtttagcacctgccccatcgccaacacccgaaggatcagacagggncaactatgcggcctccctgtctttaggctcgtaagtcactaatcttatcgtcaccgcatgagcaaggatcttatacgcaagcncagcactannnnnnantntacnggngtnngatnnnncnnnnacncanccnncngnnnnacnngnnnctcncnannannccnnncccttgactaatacaaagtgaagtccgttctcaccatcggagagtatggagtatagtatgaagcctatggngagcgcaantnnaggccanttgnggncctantntannnnnnnngnnngcgnacgnnnnnngnannnnngcnnnannntnntgagtcngnngaannagannncnngantntgcgnnnanntnnnnnncgnnnttnnttannnnnngtttngcaanctnnntggatncgacaactttcatattggaatcagcgacttcgagggtttgcgtcctccaccccggggagatactgtatgtcacatactcatgcttagggacttagttagtgggaannnngtcctgggctagacaggagtctgtgcttagagctgcgtctccggagccgaagaaggtttctgctnatacngagtccacatccttggatccgtactggcttgattgtaaccgctntgactctgaatcgaagcaaaaggtaagaacgcctcttgcaccatcaacttcgtactctgagggagtacantggggaaaatctcgttntntatgcccaacggacgacgacagannnnngnnnnnnnntnnnncnnngnnggcnganacngnggngcngcnncntngncgnnctcnnnngacnngnnnnngnnncngggnncgngncnnnnnngnntannnngnnncnnnangncnngnnnncncctnnnngaggncnngnngatgtnnncggnngngngnatnggcccgganncacccncnnnnnatnngncancttngntcnntntngtnncgnnnnnnacanggatgtgntcnacgctanngctnnannnnnncantttgntggcncggnnnnnnncgttnaaaannngggnanntnatcncncnnncntngntnatncnnanntnnagctccggtngnncttnantganacnnggacangttantcncnnnnnnnnngnngncgncgngnnnganntanncncngactntagacgngnancnnntnnnanccnacanannnngnnnnnnnnnnngncggcnnnnnnnnntgntnnngnggcncnancngtncctngnnntctcnnctgnnnctgntcncccngnacnngnatcngcgcgntaanacacgtggtaacnntaggccntgttacgngggnaaggatacgcngnnnngagancggncagccctatccgtgccacggtttatattttaaaaatctaaatagtccgatattaaggtttgngcattatctgagatttggaacggtggttgggtacccgaaacccgggntaaccccgcttatttcacttaccgtaagacttcagaaccggcncgtacnacttgtgaggcatcacgtgagagaacaaattaacactttggcgcggctctacgtagaggggcctgccagaactgggtccagtttcaggatacgattgaagtcttnnnggcgtgtaccgcccaggggcaaactggaggtggacgaacggcggatgcaaaagctgggggcgtaaaggcgactcgcacataacgntagacgtcataacacttttgacgatagcgacccctgacgtgattaatgcatgacggcccagncaatcgtgggtaagancttcttggcagcttgcgggacgtggctcattcaggctcttcttacattgccggacacatatggtattcctgctctggatacagttaggtcgaaccggtctgtcttgccccgtgactgagaataccgccgggtaggctggctcccctagtggtcgctgccgncggacatnactgggaaagcactnttgtgcccatatacaatagacgatagaagaggacccaccagaccactgcaccctatcagtgccgagacgtgttcaccctactaggcctgcgcgtaatatccatacatcggcctaggggcttactcgtgtggcgccccgcaacacgggaacagagatcggatccgtgacgcagggcaagtcgccgaaatacgtcgcacgaatcgaggcatccccgcgtccgcgnagcacggaaggttacataccataccgtttttggcgttaataccaggttacccgtngnttgagggcatgcgcggcggctgaggttaatcaaagtgagccctaccgcacgtcgcccnggtccctaaattttgacagttcgcggctaattgagaccggggttaacagcgaattgcttccgtaatttcaagctttcggttgatgttcagcgactactgtatccacgatngaagtcggaaggannnntggctncngcnnnnnccgtnacnccngnnnnnnnnngntncncnnnnnnnnaannnatccannnnctnnngnangnnnncatncnnancnngncanatngtgtngnnncgcnntntncccatccctatgggattagcgatgtccagcggttgtatcaactttgacggctcctcagtgatccctagacggcagtctactggtggaaatgcgannagtagcatggcttatggttcagggggcccggcgatggattagcttcccgttcggaaaatgattccggacctgacgtccnatcccatgcaaccncgaccggtatctgtctacgtagttccgaaaattaatgacagccataattatagcaatatcgtgcactggccttaggggggatggcccgtatcgcacgacgtctctttttggtcccgttgatagatccgctgttatactgggcgtctggcgtcagacaacgtctgcgggtatggtcggcaagtgctacaatacatgcaggacgcaccngagtccaagctcgaancggggtggaacacgacgcgatgggcacggatcacctaaccccgtctctcggcataaggaagggagttaactaaattgatctatttcagcttcgtgtngcannnngnacggcttnnntaaaannnangnngtagagaaaagtcagcgggcgngggtcagtagtangnngtctancggcacttngtagtccaagtttnntctattnncggngggttnantcgatngggacgncanccnnttagcccgcaaagtcccgccactcgctttgtgtgcatgaccacnaggatcggccgaaanggcatagcgctgggttgttgccgcgccgccctgaccgcatcccatattgggaggccgtgaagggactgttggagaatatgtacgcaactaaactcttaaaaattcgattgtccgcattcgtcatgcgtgcgtnatccacattcaagtaaacgtacgcgnnctctcctccgactcttagcgtcttagtcggagacnncgaacatagggagaacgncagagataggctatcggaactatctcgcngatctctccagtggccgataactgtccggcatgagataccgccctgcgattctgacttccatatcctgcgctcgtcgagatgtagcctctaccgtccctgctacccgtatcgtggcggagtacgacgccaccatgggatttgtggacagaattccttagggtgtccctactctacccagccccgacggtggagtaccggggatatccgttcancngtccgaacgttactacggactctcgnccacttgctggcgtcttttcaaacctccgtggggtccgtgtataagtcagaggaagggtcaaattcaagttcagctccgctaaccaatccaatcgtcctctcatcccgcgtagccaaagacttcggttgcgtgtcgctacttgagtaccggatttcgggcaaaaatacgctcgcagagtgtcctntgcgagttttggccgcagtatcctgtttcacatgcnatcggtctgtncagatcttgtcgtgtgttacgaccacgatcgcccnnatgcggtgnggcttctcnatcgagatggaggccattaccagtgcgcctggcactcatccgcagtaaaaggtatagaacggtaaagacagagggctaanctgcctcncgcgcaacctatagcctcttagaataaacgttactgaagcatcgcccaacggtaattagaacttatttcattaccacatcgatagtcacggaatctactntatcccatgtgcgtcgctgtacctgccgcccaacgtccgcgctctttctcggttcatctgcccgcagaagtccagtgaatacgttctatattgccgtggcccaaattaaagttggtatttcctcgccgcttagctcgtgagggagacgccggcggcgagcagctgcacgcttctatgtaggccaggtacccgcttcacgtgacagacgatttgtccagactatggataactcttagtaggaccgcttaggtggtgccaactgaagactcctttcccgaacatagcagntcgaattcgtcatgcttggaagatggcataccagcgattgattnnacgcgacaaaatgagctccgatcgaagagccttaagcgcatccgcctcantncaganggnngcgnnntntcgcnatggncggccgatagnatgttgggtggcctttcannaggaagatcagaagnaaggggggctcgtgcttccnnganggtatgctgcggnnnnnncgggaccnnnncgcgggtgttgcccanncngtccattatgcgntgaaannagngttgactatntnnngtatgccgaggactngtnctnagtaggacnannnngtntnnantcgncctgnanatanatancaanntnctatggttttnnganncggagcnnaantgcgtganccnncactcgttatcgtatcatagtcacngtnttagcgacgcnnngccacgcnnaggaggcacgagtgncnaccggcagagncaacgtcaaaaagcgttnangctgcnctctaggtaataaaagattgagccggtcgttctncnccganatctcntccgcaagcccnttggccanacctgtcgaacacattcattatgangtttgancganctacatcttccctcggcaggcactgctatctattcccagacgtgattccggccatacgcaacccgttgagcgtgctttctatgcgtgatgtcttacgacctccggtcttcagtctggcaggtacccccgcagagaaggtgtacaacatttcatcggcctcgtggggacaggagttccaatactttaacacggttatatggaccaggggggctggcctagttcagccggggcttaacagctggactcggcatcactaataatcaattagcagttcatcattatatccagcgcacgctccattgactgaaggagttaagcccngttccgcatccggtgggtgacacccggcaccagatgcgtgaacgcgacaaggaatcgctctcgaaaagcaccgcttcgacatggcagacggcaaaggaggttggtacantnatgccggagtctcccacacatgacgtgaactgggtattaagatgacggtctgacgagacctcttagacttacagaacaggtaccgaacagggctgcgacggtaacgttgggactatggtgtaagagcgctgctctatacgacagcgacagctgggcaggcatttagcaccatccccagtgacagggatcggacacagattgcaaatgcccgttatggtgggcacctttagggttaaaaggtacccgcttatcggcggtcatgcttggtatcgtagcccagaaacagttccgcggtatcgcgcgcaagagataaatagcaanaaccctcattagaggcgagtgngactattccaatgcgccaccggtggtcggaatacacacgcgacattacccaagccacgatccgcgttgattcgtagtgctcgtgttcacttcggcgcgctggcgacagcgtagatgtgatcccaatttaagcgccttacgcgcagtaacttccttatcagcctcatgtcattcaacttcacatgcagttattagtcngtcgccatacgttgatccagcggcaggacgcgntaagcccttcaccacacacagcaaacgcaaagatgtttctcgcgacaccgaagccgtcgtccaacttaagctgcgggcagattagaatccggtgaagatatagactgtaagttcgatcttacacgatggtccgtaagacctccaactctatttcttgtcatagcaccaggaccgattctctggcgcccgcttgtgtacggtttaacttggcgctggggataagccttttaggcttgataaggcgttctgctgcgagcgagtggncagagccccatcgttttagcaacacacgcggtagggtagtgaaaagtttaaaggtcacaggctggtgtgcgagcctggttgctcncaatgtatctgatggttgtcttaaatccctcgcacacgcgatactataagacgcgcaaaaacatagncggtctttatgcctgagatccaatttgcactatggggggttagcgtgattacgggccccggatgacggttgggccctgagccattgacatgtcggagctgagactaaaataccggcaatttagtctatccataacaaggatagccaacctctgctttgcttgatgttaaaatctttggcacttcaagactgctacagcggagtaatgngttcagagggtgaaagtggcgcagggtggtgcgaacgcccggaggtggacactttagataaattgttgatatgcgtttttcgctttagattgaccacggcggcctccgatttacacaccttcacaaggtgggggatcacacgtacttagatcttcgttaaaaggttttcttagagtcactcgcccgaagattattcgttcagcacgtaatgtagcaggaaatggggcgtaagttaaccacaaggacgtctaaggaccagcncgggcaggcgagcctcagtaaggccagatgataagaaagtgcccaatgagcgacgaagtcgngctcgacgcccggcgtccattttaggcgctggaaagtgtaacacttcacgcgaaggcgggcctattgttgatttcccgtcgattgattgtgggaaactgggcacctggtaaaacttttctccaatcactacgagttgtgtgcgaggcgaccgtcttgcactagattcacttgggcggtggggctctcggcataatgacattttacattccttagaggtgtatcccacgtctatcggaaccgatagactttgtcataaacctgggtagtctggagagcagctggtggaagaccatagggcaggtaacctagttcattacatataccaccgacgtagattcagttaaagtattagcggctcgccctaacccgattgaagctgttgttaataacacactcaagagttcnctttgtttcggcgtgcgtacagtgtaaagcgggcgggccgtggcggcccgtacgatgcgagactcgatgcaagcctcggctgtcaccctgaggccaccaacgagccagcctgccaaaggcctacatcaaacatcccggtacctttcgcgggtcgagcccccaggggcttatacatgaatagtcctgttactggttatgcgggcgattggcatgcagcggtgtgtgcgtttacgcccttagaagggcatgtgtattccgatggtcagcggtgtacgccacctggccaaccatgaggccgagggggacaggcagaatcggagcgagaagccaggctttttgttgggagtagccctccaaatcagccgggcctgattccatctcgtgtaaggcgagtcagcncnaacnnngatggaagagtccgccctatagaggccgtttagccttgaacaagtctggacaatctcctaccattagcagttatgagtcgaccaagaacggcggggttacgctaangaaaatcggggccttccccagcacagccagtagctgcagcggttgtggacatcnaagttaggctctttttgcgtacagcgccaggacgctgtcgtacttagaacgcaatctgacatttttactcctgtgttccntccagcttccagagtcatgggagggttctgtgcaatctggcgtagctcctcgcgttcaccaaccatctaactgtgccgatcccatcaccactcaggtgttttggtcataatcgaatctttntgacgccnctggtgagaatgctccgcttcggtaaggaactaaggcaatcgcagtccccctgcacccgcgtcgtacaattctatatattaanggccggagtngctgggacctaaattaacggtggacggagcgcgcaccgacccntgagcgtcgtcattccgcgcatcagccgactggggatgggctctcgcgtgttaggaccgacttacgctagtgcgcccagctcnaaagtctcatcaacactacnattgtgtaccgagaagggagaccgttcctatccaaatgcgatcccggctttgtgatacttgtgctggacgcnaattgctaattaaacattcatgctttacctattaccnaacgcatacatggcttctacagccaactcctggaatcaggttcacgttgcgaaccctggctctagatcccttttagttaggggccaaaccactcagttaacacgggccgattccggagcgttaagtgatacctcctactatgcctgcaaaggaagaatctttaggttgtcaccncggacctggcacccttaattggtgtaagtgcctcacgtggccccttatgaaaggaagagtgtccacatttatcagtgggtaatggacgtaacggcctctgaagtaataaagagaccgggggagggcccnttattcggtgctgatggcggtacgaagatacacgaantcgcgaacaaaccgaaacctccggaagtggntgttcggtctagagatgtccggggcccctagaccagcccaacccggaagcggtggtgtagggagtacagtatcactctccaactcctggttcgacctgggtgtacacnctcngttgtggtctctnagtnagancagcttgncttccancnatgcaggtgggtcaanccgtatntntatngntnaggatagatctgtaattctggttgtccttggaaggaccgctgagctatccggcganatgtgacnccgtgaggggggaacgaaagcggccncgncagnctnatcccgcaacaaaagcccgtgccataaagtggcagatctccgccaatacgccggcaaacctccaatccaggctgacgagaccgattggacaatgctaacgccagtcatccataagcccatcccgatttgangacgaacgcaccacctgcannctnnagatgcgaacantcgaaaatgnnntgtgttggagctgctcgcacacgacggacagaggcaaatggtggtagctggacacgggtctatctaattgggctcttttttcactgccccggccggcccaacccaggcaattaactcgcgcgttggggannctctgccnaggtattgcgctccagctgtttcgcccgggtagttgccttcggntncccctgtatatcttacattcatcgagccctgttggataattcagaattcgncacggtatacccgcgacagggcttcctcggatccaatatttcaagtagtattgggtggtacgaagcggtactattgtagaatcgctagatatgatttagtgcagacgtgcaggagtcccggatatccgtntgccgtgtaatcgcttgagtcagtggtttttccacaatcgacgttcaagccatgttgaatttatgccctcgtaggcctgctaatacaactggcanagatatncanngcccttaactggcctcgacttaaaccacttgtaattcgaagaggnnnnntnnactngcgngtntgananagnggtacacttntggagtcatntggcacaggcggccntagtcttgtggattagtaaccatttacgggaagccatgcaccaaatntgcgggacctcccccggtagtggacggacggtttaatttttgtcggataaagaggcatatncgtacgcgcgtctgcattgctctgaccactcctgttaaacgacgtgattcgcgnggccacttcgtctgataccgggaccgcaagttctctcaggcgggctttcgatctgcaccgagcncacaaagaacaattatcttaaccgtagtgaagagtggagacgatgcgattcacccgtgcaggccgtactactggttacagtaaggactggtttctttatgaacncccnngnangnncgnttnagtnaagcannngcnntcggcgtntgnanncacctaanggcnncnnnnnnnnnnnannanncnnnnngnnnagntcnnantngccnntnnnatnantttncnnnactncnntngtnnccagcctatnagngcnncnnncnnnnnnannngnncannggcnnnngatgncnagataaantcnangnngganngncagntngtncncnngnnnntggatctcgncancanggcggannnnnaannnnanngangnnttnnnnnncagagtgtcagtatcttgccggtagccgtttgatgacgctgtatacntggaagggttaaagtcacaattgggcaagactcgcggccccaatctggtcnaggaatcgactctcttggtgtcgattctgccacaacttcacataagtttatacgtgcattgcnggnntnnnnnccagctgnctggggantgnnagcgcncatangnnnnnaannnnnnnncnntgggtcnnnangnnnnnnttaacggcgggaccccatacagcatggtcctgcgccctgtagcgctaccgcaccttgtggcacagttatcagcttccacgcgggngtgctactaccgcgttggatcggagagcgaggataatttcacccgttaacggtgtacgattgtccttatccatgcggggtactagtagttgntccggacaatcatatgccacctgttagttcggccttacgaacagggctcgcatacgcgggagctgtggctgaatccaacacgcagcagcattagttcttacccccaaggaaaccacgcgcatctgtaacaccgccatatgagctccanctgaattcccgattccccgactgacgatagcggccaccatccagggccggaagtgcggccacgcaacaaactattgtaccacatgttccttacgtgcgttagccgttttaagatcgtggggtgtctgtaaaagagcacagctatatcacgcaaattacctgagaagacagaattgncctttgcgagcgcttggtcgtatatacaaatggaaggtgagtggagcaaccngggacaagagcatcgacngaaacttaactgcgaggggtttttgattgagatatccgggttcgcccccgcccgccgactcgccggtcggtcgagaatggtccacccagtgccgggatatgccgggtcgcgtgataacgaaacccgagcacgtgacacagtacagccgcaagtgctattgcacagcctcgtcagagtcaccactcgaatactttagacactcagcgcagaattgccttgacccattcttggtgttgtgagtgaataccacaagttcctatttattaatgaatgtcttaacaccggtaccatatatcaccgaatctcatcagtgcgacagctgacgttaaactgcctggcggggcaaaagttatgcgcgaacctactgcagtgccaacacagcagatgtanggggcattagacgggcacgcattcctctaagggtggtggatagcgactgctgaaccggatagggaactaacaccagtgtctgcaantgatctcgtacatttcctgcacttcggagccaccccttgcctctatgaaaagctccacggttgaagaaccgtacgcggaagattgaggcaacgtccccttgggagactatcttctggggccgagcgatcagggccctccggtgactacgtttggttgtctgggatgcgagtttgtaaggtgggcctgccggntcgaattgcgaaaagttcaggcccggctggggggttggctttgataaccgcaaacaagaaccggcgtgagtgttgaagtgttatgtgaggttcgcgagcccgctgggtgaagaagattgttctcacggaactgcgttctcanatcgtttgcacgacagtgacatttgctncgacgacttcctcatatcttgcgctgggtaagaaactcccagtaaattcaacatgtagccttatacggagtattaaatggtaccgggcgccgccaactagtcgcgcggtgtcatcattagctagctaggccctatcgccgatagttcttgtccctataaacactgaccaaatacgctacacgatccgtaatcgggttctccctaccattgcggatacgttagtagcgaattgacctactggcagtccgatactagaagaggtanccaactagctcgttgccatcatgtcgctagacagccggggctgatgcccggtgttgccttgtttggtaaggccggccacaagttcaccaatcgctgcagtagtctactaatttaagtacacggctcgatgacgatgtaggtgccgacctcgactccanngacttaaatgcgaggctccactgccggcctcgggaagaacgggacggttatacccgtnggacgagccaacccgatccgagccattacatccgcaatgtggccnnntagtctgacggtctaggttgttctagcaggccgaatgtnggcagggtaggggcttaggtagcnttttgactagctgagtacgaggattccatatcgaggggtaatcggaagaacaccccgttcatacaanactttatttagaactcgttgtaagtggccgggttttgagacgaactgcttgtaggcatagttcttctaaaaccatttcagcgtatgcgtgcgctaaaccctgcgaagtaacctaacgtggagtccccctcatggcggactttcaggtgcgttacactgccctcgggcccgcggagatgcctaagtccgcgagtctgcttttgtgggataccgagnncgcacgaacgtgtttaatnacggtgaacagaagcccatacgcctccgtacgattccataggngncnnnancnnctnncnngggngnaccggantnnnnnngnngngggncggannaannngcttttannaaatcngnataacttactnaantnagtgttnnnnnnccggttctcgcagatangataccattacagttagtgaagtaaatcgcgaactcccnggtcgggtcctgctcccttctgctcagtttccggtacttgtaacctggcagcacatggttgatggaccctgcaccctgactgcangcacacttttcgtgaatcacatccaggcgtggatcgaaccttatcccgcgtctgggcccaacatcaaacgagtganggnncggcgatggnggaagccgagaatcgcgtactagctcgcggcctaggatgggcaagcggttcactgtgaattccgacngagagatcagagtaagcaaccgttcactgtctcgccgccgcgcgagtccattgataattttacgttccaagagtccgacttccctgcgatagcctgaccatctaagacagcgattgagcatgcatagcaagagggcaaccaacctccggaagtggacggcgattgtagggttcccccgttgatcnttaattaacctagacaattgcgttcacaagagtcacccctcaaatggctgtctggcctttggctnccttagcattgccaacatggtacnggaaaattacgattcccatctctggtgggggtgcatcttccnngggcgcaatgtcggcaatagaggtcgaacgtgagaagttngaagtgcctcaactcacgctctacagacccgacgctattcaacgagcccgacccctttctcggtcgcggtncggacggctatggtacctgtctgctcgcctacactggtgtacatttctggctctaacgtcgatgatgtttactaggactcacgatatctcatcccggcgtcatgggcatgtgcanggtggtctaatcgcccgtctccgactcttctacggccgcgggcctaattncgtgacagatatggttacccgtccgctttcgcatttgtctgggtcggtcgcagaanngnntnnccatgcattcccgctacccatctcgaaatggaatcagttgcattcccaaagacccaantctgaaccttaacttcgcagatgtgaaaatactttcaattggacaaacgtcgaccggtccgggcaaggcctaccgggagatnaacggnntnaaatggtaacagagatgcacctnnatatcaaatctggacnatgagccagtactttnagaaaagggtnactgtcggggctaaagngatcagtctcgcataggagaagtanttccggatggccaggctcaggcttacggggaactcctcagcgagatcgatataccaggaaaaacctccagttcnggcgtagtgaaaatgccctgttagttgtgcgncttgagctgtgcactaaatgcgaaagcgcaccctaagccgcaggatatattagtgtcaatgcgcactagatacgtgtggggaannnctatctgagggtgaccccccatgctgagacagagctagctcctcgagtagaatgggtttcgcgcacctgtagcgcgctctgcactatatgctgggacccatctcggacgggaagctgcgatggactcattgcagtcgactgttgatatcggcctagttgatgtcgcggcagcactggcggtgagccggactgaaaggtcgaaccaatggtaatgagtaacccccgcgttcccgagtgtaagaggttttttgcgaagaggagctgctcaagtgtgaacttccagatcgaccagtggagtgacggggccnnngcagcagggagttactgaaacgggtaacaatcttgggaggcnggctgtatttgtgagaataagcaagccatccaaaagtctttgtnctttcactggcgcctatcatctagtttcctcacgccaggataatccctatagcctcctatgccgtcgnggtaggaacgtttggacgtaatgcaaaattacgtgttttgtgcactagcgaattaacctctgacgatgcagtgtaaaagatatnaagtcaggacttctcatttgagaccgctcatcgcgggagcgcatgtgcggcggttacgccgggatttacactccctgacatctcccatgctaggncgcaggactcntcacgggctctcgacaggagtccacgagagagtgagagncgctgacttctgtgaaaagcttcagtaacggcttattcattaagcattttgcagtatgcggtgcaccgtagatcagcgggtcgagctttccactccaataaaccatttatatggacaagaaacaattaggggcacgtcctcgtaagccacacgttaaacattttcgagtttgcacgatctngtagacttgcgtcctatcgtggcgtagtaaagaagacttaacnntacacccgagtggacacttgggaactnttttcgagttaggagacagactgaagcttatcgccgggcagggtaatgttatcgttcttgggaatgcggatccgaggggacttagccggttcgcgcggaggcctggcacactgctaatacatcgggtcccccagctgccgtaatgtcatgntcgcatgcttaaaaagatatcgcctngggtgcatgcccaccccgcgaacgaccccctgtcgagaatggctctgggacaattcaggcctgggtgtgtacggcggttgaaacagtatnnggcgccccgtgtagaggagctctgggccgaagctgtggcacgtcagcgctctcatgtagccgaaggcctagtaacttacgttaagacgccggtgtttcttgtaactctatggctgtttcaaagcgcaccagttccccctgtgacattctatgccnncgcacagaggagacggatacccgtacatagcagcagcactggtgtagatgatggcgcgctgtggccgaggcatgctatccaaccactncgacgagacaacagtaaggagcgaagagtgatcgcgatggttacataggacgtgacgccgaaagccattccgggagngtaatactttatgaagcgcatccacacaccatttaaagggcaggggtaaaactcttcgcgtgtgcgtccgtatcagcagctcgtagttcacgaaaattnctggcgcctgcatcgcgtgatgacnagcaactacttaatgggagcgctgctctggcacattcaataggtccattagacacagactattgccatccgtacccacaccggccttgtagtgtggntcgtcgtnccagcngccgaatcgcttcatgttccaattacagaaaaanagtacnncgtngcnggaactgtctgaagcagggtactaatcatcggtctgtacttttcggacgcacgcttcgatccaatcgaacgaaactgcccgccatacggtccgcgttgtacaacgttttggcataccgaccgtaaaagagcgggatccgtttacgaccttgtaaagtcggagccnaggtgtaagaagtcagccctatgccgcgaaatgctgccgggcggtgagatctccaacgaaggaaagttgtcgcgggcggctgcgccacaatccgcgaaatacaccagcgtactccggatnggtngaagagcatagttgagaaatcatccgtcggcttttagcgatacccaatatagtgcccagnctaccatacaatgtaaacagctcgtcctgatgcctagaagcggtgtcgtgcccgctggacgatctattacaagtatcggtgatttcgacgctgggcttttactgggtgggtggctcagcttgagacacatctaacggatgccaactattgcgtcactttngttaaaccattacaaccctggcggttccacgaaggcatacgcccgtccgtgtttacgtgaggttcgctttgtgggggcgcccgccggtaagcaattacatcgggcagcncagcttgtttaattactgcaagctagacctcgtgtttctggnnnnccngncgctnntcccagaagcatccctnggcgcgnctncgaggctgttcattcgtggtataagcattatcgtaaacgctttcatccttacaccgatctacgttgttaagcagtgcgtacaatgtaaaaattggtgagcaccaggccgtttaccctgatccgatagtatttccgatgttatacccgtacagatctgttcgcccagagggcagcgatgtacgaggacttagtacttacctcggtcgtctttcgtactcgcgcnctgaacgccgctgcggatcatcacaccaagaacctgttgcgcaccaatctgatagttttcagcacatatgcgaagcattgtgtttcgcaaatgcgtctgttnatgacccaacgactcgcaagaactcacttcccagcttcctcttntgtacgtaattgtatgttcctttaccatccactcgaccggncttnaaagacgtggtctcaccaacggaagcatgagngtgagttaattacccgtggagatttgaagttgatgaagcaattatgaacatcgtttatccaaacttctggnatannagcncatgntccgngnggnagcttttctgttcagagctcggctccgcggggtgatggcccacgctatttcggatggtcgcttgctcgacgaataatttctcccgtccccactaaccactgccaatgaaagtcctctcgttcgtgtatgngtacggcggagatcaaagaaggtagtcanctagattgagcaacgcataaatcccaaatgacttgtctatgaaatagaggatgcgctagtgttcgatcgtcgctgatcgtnccttacgccccgttgtcactggtgtgggtactagtatcgccctccacgcgtttttcttagtgcggantacttggccacgcattgagttcccaagtgggcagcttaatggactatccacttactaataattaggagtcgcttgttagcccaggaaaaatcttcagattcaacgcagcacgaaccaagctcaacctcattgagaatgggcaaagcccctgaacgcgttcagccgttggggagaaggagcgattgcattgggggcttaccgnnggtccctatttcattcgaggtccaactatgccccagtaagcatatgcggaaaatcaaaacgctgnacggaggcgctgcacccatttcagnacccttccccggggacaacttcacagctgagtctccaaacttgcgccgcgcttaagaaaaccagggtagatactgtaatatcgagcatgtgagtttggtggggtcaagaaggctaacatagagcgtcactctaacgataaacgccggtcaggtggacgtcgcgtcccgtgcgagcgaggtagaacggtcataacctgagnnctagaacttgaaaggacgggcctccatctttaacgctaaattacgcatggtggcgggtgaaagagaccggaacggattctttctanngcctcgggcccgggtcgttggggtacatactttgatgacctctaactctacgcgtcgtaaacccagatccgtctgccggcacccaattctgttcttcnctcaactccggaattgtgtgccgaggcgtaacgccatccccctcataatgtctcatgatcggggtgccagttcaaaatcgtatcaaaatattgatcctggtgggcgcatgtgcccatcggcacacagaacccgtggtttacgagagctagtcgaagttatgcgtgcccccccagaaggaccnttcctctcccaggtcatcgataagtcggtgtactcactataaatccggantgacaagcctccgcgatctgggacggagagatttaaaatgcagttgggctataacaggtagctaccacgtgtgacatgtgtagctgtgctcgcgcaccctagcgtgtgaattccaggcgatccttgtgaattaaaactcccggcgcacattgaaatatttcatgaacaatcgcaaagcggtgtgaacgccccgcggtaaagcgggggagagaccngtagtcacaanntgtcgcctcgccacaancaccacgatcgtcagttacaagtcgatgtaatcaccagcacccggcgcggcgcgcaccggnggggatcaaagactcaacatctacgtactggtccatctttctttccgtttaggaaggccggaaatcagagggggtaggagcaacgggacaggcaagctgcaggtggctattattggaatgttagccancacggcaccgtgcatncccgtaacatcaggaagtgggtcatgaagacctcacacattgggtgnctaacgagggcgcactaccagtctgaagatggctctcttagttcgagtgtcgntgcatctcccacagcacgggtcctccaaagaggnngagccattgccctccccagatgccctctcacgttanaaaacatttaatagncgncaatgcggaggtgtagtgctgagtctcattctctggnaatccctttaangtctaacgctgactcgctagcggggcacgatcgacgcccacggcaggtacttactgcccctgtgggcngggccgtgctgtcctccttactaaatgtatcaatcatagctcccaccctctcacganacccagagaagtaaggcagttcgtcacccgcgaaacgtagggttgngattcaacatactttctcgccctggggatctaggagggctgggacccancttggagaagatcttcggcggttagttgtcgatggcgcccggccggacccgatccgtgcaaatcgtgcctcccnnccccgggtttaatctcgttttgatccggactgtttcggacagccgtccccnaccctccnntgcatttctgaagcaatgaccncangccaggcntggagctcgggcgcggcacgtttgattggggatagacctatcgtcaatcgactacaacgaacaatncgggcgattcgtcgtatcagtaccaggaagatgttttaaacaccccgctacgttctcaacggcngccnncnnnnnngantnnntntnntgtnactgnttannnnnncgtnccnnntggcggnnannantnnnnnnaggannnnnnnncnnntgggaactacngnannnnngnaacanttnngattcggnnngatccgnnactaggccccccngaggtnccgaagtggatgacccgacaagcgcttcgtcgtaggagcaaggaacgcaagaggtgaatggaactcgaaccggtncaccgcgaacaatatattcaaagggccgcgttgaggtgttgaactccatggtggcacagaacgggtcagttcccaaccgatttacaagagcttgcacggatcttggnttactcaacagtanccgcctgcgtcggtaacgtntgcgccgcagcaactgccgtccggacgattgcctcgaatcctggttagctcccgccacgccgtgcaagggcccctatgtcgaaaatcggttcgccgtcacaatcgatcccgggaanagaggtgacatacctgaccttgtaagatctgttgtggggcatttcacaccatcgcaccctccaaccgaagcggattccgtattagacgtcgcaccggccccgaccctagctagtctgcgcctcctcctctcgttcagtcgtggccccgttgggtcccatgcccggtcngttcggggttctgacatngatnacgctaatcaccgctatttgggccgttcgatcataaccgcgcaggcatgatgttgaanttcgtccaagtntggnagnngctggagcaagcgcgagatctctatctaagtcaggttcactcactcaccactgtggctccggtggggtagcacaatcggcttagcagcgggtgccctcgtactgagtcattgaatcctccgattgggggcgatctactctgtggcttatgactctggctttgattgacagttccggtaatgaacttagatctnnnngnngnaangcnncctggcgtcctgtttctactagattgatagagtgcggtaggtagggccgacatggacggggcgaaacctgctcgacggggattacctaccnctcggtaaacaaagacttcaaccgcttagttggcggaacatcctgcctatccctcgnctagccggaagtcaggatctactcctgcctatgtgttactcgtcataaggtatacacgcacatgcctccgatggccagactacacttgctgtccttctaggatcgccacttaggagtactctggtctgtaagtcacggcattgctagcncgcatagcgttctttgggttgcgcagctaccggaaggcatttagcgacgtccgacatcgcagctcggacgtcaggtttcccgttgtgttcgcgataagtatagagggaaaaagctcgccactacctgacttgcgtggaactgggttaattggtnggtagcacggctagctacaggagtcctaatgcgagancgaagataaaattgcccgaagccactcnaagtcttttcgcataagccagcacgggccactggtcatttgtaggactgcctctcctatctgccttcttacttgtgggctagaacgaccacaagatggccaatgggctacgtcagagcaagaatagattgtctcagcacccggtctctgagtgtgacactcgatctgaatctcgtaaagattcataatccccgtctggacccctcgccgctgacgctttgtcgctagtgtagcgctgacatgaaggagcatggatggcggccaccgcccgcnnnnaagacaanccgacttaaagttctttccacaagcatattttcggattagacggcttnaatnttcgttgggtaattgagtacctcggggaattagtccgccgtgcggatcccggccanngaaccgagtttcgtatgcttttgccttccgcgatggctcagtgtgtgtgttagcagtgggcggtcgcccccgcgcgaacgtctgtttgcttccgtctccctaggaccgtggattggtgcagcatttactgcgtctgcttcttcgaggcggtaatgccacggataaagtccgcttggantcgcttcccagcttgggctcgtcctcctggttaccctaagttgacccgcgatcatgaatcgggtagacgactactcacctgggtacgtaaggagtaagccggcagtcccccgctcggtcgagtctccgtctgaagccgggtaatcgcagcttgtattcacacagttgacnattggccgatctttcggactacgacttccaaatggtttaccgggggtatcggacctagctncggcccgatccgcccctctaaaacgccctataggaattgagacctcagagcgactgactcagcgcgatagttacacttcctncttagcactgaacacctagtgatggtaaacatataggcgttacnggtcntcncnccgncancncnnnntcnngtaaangnnngngnnggcaatggnnatcactaanggnncgnnnnggttnananaagnnnnnngactcnnnncncnttnnngcnncncncncnnnngnnncngnnnntnngancnnnnnnccnngcncncnnnnngnnngagnngnnnanntnngnncntagtannnngnnttnncncctncanntgnctatnngntnnncngtcggnannanggtnnccnnnnnanntaattcgccngatnggnngtctttancgcnangnatcacctngggngnntntgtgtntgntnggncnnatccncntgcgaccntnncgaanctgttntngngnngcnnnnctnngnntcctcgactgagacatancgccctncnnttgnannatntgcntggctcacgtngcngncggnaattncnganntgttnnanacgncgnnaccngccganncaanctcnnnnncagcnnagacgtggcgtatatgtacacctagatgtgaaggtgtgacggcataagttccttagtaccagnggtangcccnnanaatnnannncatnnccttggcangnntgcanncttcngctnaaatnanctatccnantgccaggtttaanatnctagttgacgccctntgttctagacgtgccaanagcgcnaatgaancncatnactnnnttaannctnggaccncctgtgnaantggcgtnncagtcaatntacgntcaggnncancaacnctncccngnntncggatncatngnncnccnnnanattcnncgngaanntaggtactaggngggactttngttaaaatcatttctagtncgancccgacacgtgcatacnaccaggngctgattccgacctggtctggggcttagcaactttgtaccaggagaagcgtaaaggctactagtccccgagctaccgtaantgaatattcgcgtctgtgcgtcccaatgggaagcnatngaanccagganctctncnnntagtgccaacctaacatgtagggctgtgtcaaaatgccttattggtttgggcgctctactcgagggagtcccgagggccttcggaacactccgacgcggtccggcaactgtctcgggccaccccacttggggcccaataaccngtctccacgcgtcttcaacgatctgggcttccttgggtaagtaactgactaccgtggggagtgggggtnccgcttgctgaaatctgcgtgtaccgttcagaataatactgtgtaacttccgggggactaaaagnctcttcgtcgaggggatgcatacgtgcctggtccccccgaccacaccgctactccnatatagtgggcagggattgcgccaacgacggtgagataaaaagcccaacgatattggattcggtacaaggaaagccgccccctagcggggtacgctcgatgcagatcccttggtactgatatgcctactataaatcaagagcttcgaagccagtatgtctgtctataaacttaggcgttctcttcattccgangtgacgctccattgttacgcaaccccgagcaagctctcggattcactcgccgggcatacacaacttaaccacgtgctgctgtcttttgttgtccctgcgttccttgctgtatgtgccgaaaacaagcgtntgtcctagacacaggcctggtgcgataacgaagtgaatggtcatggtgggtacaggcagatctcttggatgcgaggaggtttatttttgcaggacaacaacggagaccgctccacgttcgccgattggtggcggttcttagcattgccctcgacctagtttcaagcgctccggnnngcgtgaatgaccgcccgagccttcagctatggtgtgtgccgacgcaagctgggccagctgtgtggccgcatttccatgcctcaatctggctctgcccaccatgccccagggctgctggtcaacttaattctaaacccttatgcatcccacagtcttcgcgatggcttcgtgcaggcaagccctaggcgtgaccccgtgcggtgcgagtatgcacggcatatatagcgcaggtgtcatgctgcttgacccggaccgccttctaaaccatgattaaaacggtgtctcgtgcgggacggactgcgctagactnactatgagagtccccttttcggtaatatgcgtcccactaagtggaagccaaataatataatgctggtggacaacgcccagcttggccctgcctagaggatatttcatggacgaggtagcattcgctgcttgtgtgctaaggggtggcaaaaaggccgattgcgagttttggcgcaaacgccgcccaaaagcacctntcntaatatttggctccctattagttaacggctacttgcgacgggncttgttgatacaaggatctgttttaggccgggacggtctttcgcggtcaccagtcgcgcagctctgctaatccatcggtctcgatgcgggaatcaagaccgacaaagcgaacctgggcttcgaggtttcccacgacggtagtcctgtatgnnaggtcaatctcgtcttcgtgatgctaggacacatggtataatngagagggcaagtcgcacaaactacatatctgcctagctaccagatnacagagaactcaaccgactcgggggccttctatggccttactgacagtattgggcgggcgtccaggcccgcgtactagggggngggcgcatcggttctgaaattcccatcactcgtacgaccattcacgcatgaacccgctcgccgggtagctacaacgggttgcgtgcttcacgtggagtcgcctactttctctgggttcaccttacaatcgtaccaagattaccggtggttaaaaacngtccggtgctctcgccctagttttctgcttcatcaattcgttgtccgttcaaactggctcaacttcacctatcttgttaatgccggtaattggggccttacgggganaagtatatcaaacggccctgttgaccgacgttctgttcatggtcgagggcgggttaaaggggagtaggagtgaaggtgagggtttcgacatataaacgtctatacgatgaccgccatttagcgtgtcctgtagcatctgggccagtgtatcagcggcggctagctcttggtgcgtgcggcacaaaatttcccatcgcagatgtctcgggcaaatccgccaaacgacactggggtcgcgagatcgtntcaacccacttcgccatacgggtcaanattggccanatctgcttttaggaaaaatctttcangcgcacgagcagccggcacctcgatattgttccctagtgccagacaatggttcgccctcgtaccaataaacaagcgcgcccgcgttagaattagaaccatgggtttctttagggggtcagattttagctttgtccctttgcgacgacgctcgagcaggtgcgagatgccggcctggtcgcctccaactgtaggaggccctcgaacagaaggngaccgctatagaagtgtcaatcggctctactccgtcatcgaanacccacgaatcacgacaacaaggatttactttaacacaacttcttggagggggtgcgcgctcctagggggaacttcaccgctactcagactccgaggctcctatcaacttgcgacaagatactgttacatcgccccccgantagaggaaccagnaagccccttcgaatactccatttcgatgcaggcagtaaagngcgggtgtggccgttactatcaatatgggnncgcgtctcatttatgggactatagggaaggtaataactattgcggaaattcgaaatgacagagatacttaaccgtggttccactgcctattcgcctgctcactcgccctcntctcacctacggtggatagggctgatctgtgtcagggaaaagggaatggttgcaaggnaagagacactctgtaatccaggtctactgtggttaggctggcaccgggttacttcgcattcaaacatgaggttgcgcatatacgttccgggccctgcccaatttacatacacagtttgacagtgtatgtctaagttgccccacctcctaagataaggatccacgcgacgacgaggggctggggtggcggggggcccccagtgttctagcgatagtctagggcgctaaatgcgctaatattacccagccttttgtccnctaaaagaaatcgttactcgtccagacnatgctccctatcatgcgtcgtctgccgctattcactcagcgtggcagaatgcggntctacacatctgtgggccgctatcctcggtcgccttgtagactacttgtctgagacagggcatccctctggtcacgagtccagataatagctcacccttctaagtactgaataagctactgtatttgcccttcgtatacagccagactcctacatcnattccagaatagcggcgctctgaccgcctgcgctgtcacaaagaggcacctgtagcaccttaagttggtgcattcagattgaacgactgcctcgtatgtagcaatgtaaacgagctaaagaaactagcgagtaccgctcccccaaggtcagcttctcttttgctctgaggtaaggtttttgagtgttgcttccctccgtctattgggtggcgcttcactcgggagttcaaggctactacgtctgcgatgtacgcaaatcgcgttaccggtgtatcgcgactacgttccaccaaaaatgtaattctaagttcttgtatgtaatatcgcgcgagtagtgggtcgacagtaatttatatgtcacatgggaggcaccatgagtccaatgttactctaacttcagacgaattcatattctacacagatcctcgtagggagatatggcattcacgcggatgaaggaacccaatcgaatatcctttcacttaggccgaggcaaacaaatgctcctaagcatgtagaggcctggatataaatcgggtaacggatcccgctgccagttgtgtacgataaccgaggtaatctttctcttaatcgtgcaagtacaatcctgtctcgactgagcttggcgtccgtcgcctggtgcgtaacaatagccattagggataaantacaaaccacatgactctcggtcagtcgtgggtagcgtagtagcccataaatcatagcactcggtactaatcatcggcacgaactagaacctcgactaacagacagatagctagaatcacaagttggnggcagggaagcatatgcaaagatataatctttcatctcatagatccaaaatagtgtaggtgtgtgcgagctctgtttgtanattctgtctcatgtaactacgcngatttacgattgcagaggttaattcagcatatggcgtcgcgagcaggacgatgtacacgataccgcggcttttggcctcccactgtctgcgtgtgcgctgcttcatgtttggctggagccgacactgcgccctaatctatggcctcagaagagcgggacaacgctaccgttgtgtcccaacagcctatatatcgtaatggccctcagcagtacaagcggagaaggccgccgcgaaacccttgttactgatcctggctaggtcatgtttcaactcncccttacggcctggctggcccgactaatttagttattggtcatggacgccttttctatagaggaaacagagacattctggacacccttgaacagctcttaccttagaatgcttggcgctactacttgtgtcgggtgacgttgtcagttaagggtcggtggtactccgnctgtgctacactntaccacggcagttggngagatcccgcctcgaccgccgcagctantacttaacgaagactatcgtttcctttcgactttattggacagaagtattggatactcgcggttcgggtccgtaacacactccgcaggtggcacgagtcatnccgaaatcggtgtctantgagtatgctgcggaagagctacgtacggaaagggggttnacgcnagtnaannaancnnnntnncagtaatgcgcaccttgagtagcgncnttcncaggnctncnnttngccgntnnccggggaatcttcnannntcagggagccaatgtcccnccagtgaacnngtgnncgnntngcgnngtcctcgtnnggcatttgatactggaaaacggctgctcgggaatgtccttcgctagggatgcagtccatcccgctaggcatggaccaagatcagtgtgtgtgctctaaggcgaagataacagacaagcggtggggatgtgacgtgctcaanggagagatccgtagagattcataagcgggacacggcagccgctgtgcaataggacgggccgacggacggccaggttcacaacgacctnagcttctcactacccacgtgctacnagagtatngcgctctgggcccncagggactatgtgtagnncgcncntgcgacctacggccttnggctaatctgatacgggactgtcctccgcccctcncgannntncncagcaacccgnagcnagccnnnangccntagctnctgcccgnntgagccgncggggtagtggggtgcaatgaggatacacaggngcctcctttccatgtgggagtgaatagcgctaacatgtanttcccagtactagtagggggattcgcgattgcattttgtgtttccctattagttctacttggaagagggcccaccgnactacggatcgaacaggcatactttaacgaccactttttaggacatgactcttacgttttgcccacatgcttaactggccatgcgcaatttcagtatctactgagttaattgttgataaccacggacctcatacgccattcacgctaaacactttcctgaagacggcagtcctttgccgagctatttccaataagagtaccacttccggcactctagagggataccttagattattatattctcgtaacgaaggccaatcgtgtatgcctaccancgcggagcgcccagtaagcgtggagccacgatccacccggaactgtcgtgcatcttctcccgttcattctgcggtccagtcagcgtcgctgcctcaaagccggacttttctttaacggaggggtgcccggacttcgcgttctcgatctaaagaggtactgagcaccgtcgagtctacgcatggtagttcggaactttacctcgctgtgcgcagcgcgattccttcttgtgggggttagcatgcccgtcccgccgactatgcatgccgccagcgtgccgcatcatttngtgtgctacgtgcaccagacaaaagtagtgttctcgcggagtaccacgtactcggttgccgcctgtggcagttactctggcgcctcaacgccgctagatttgcgccagagtccggaccttactaggccggcgccgtgattatggggattaccagaccgtacacttggatgngaaaactcctggtggaaccgcccaattgatgttagtggttngtcgggaggtatagtttactatggtcnaacatgagagcatgcaggcggcgctgaagtgcgtgtagggattaaacagttctggcgaaaggcccaagttcattacatgtgaccgaggttctcctactgcgtctccaaaagcggtacgggagggctgttaggacagctctaggccgatggtgaggggggaanggccaacggcagtgaagcgccccaatgtctgaaagatcagactcacagatttaagctgaacaggatggttgcgtttttaattacaatagtacggtaacacagaccgtgaaacttcacggtcctggagcccagctccgaccccccacatcgaatatcacgggcttaaacatgctgctgtcggttccagggaaccaatgccagcacggcaaggcggggcaccctagagggagatccgtttctcctggtttatcggcatgatgaccgtcaggtgctgtgggtttccgaagaanctcgggttccacggatatgagacgaatcgtgcagctgttgagcatccagcctcgtgacgcttggggcgcagtgccatggtgtggatacgtaccaggcctagcgtaatcgctacgtcataattgcttcatcatgcttctggtgaagtaagcctcttgtccaagggcacaatgctcggtgcaggcgatcttcttgctcccaggaaccggaggaggtgttgggcacacataaggtacgctctaaccagcggggnctcgaagattntgtcgcccgtcctaaattcggcccactccttccagtttcatgccccctacgncccgtgtttccaanagaaaccggccaataactgcataacggaggnntcgtatgcaaacacgtttacacacttgttgataggtaaggctcgtggctatgacatccgtacatctctcacccatctccgaactgccttctctgtaggagatggcttcaaggcctttccgcggtgccagaagccgacgacaaagccccgcacactgtgggggcatgtgcggcgtagtgtcgtttgtcgaataagagaattgcgagtcgcactgagcctggctttagctagctatgctccgattgtacataaggttgatacagaccaatctacctctagacctgtacgcttgttcggtgacggactgtttgtccccgggtacttcactgaacttantagccaaacagtgcatgantaggggttgcgttagcgtccgcccaatatgacgggcagtacgctatcgggacagccctcttgcggggaaatcgaggacncctggtagcctttagtggtttgcagctcggggcgtacgctttgggcagcacttctagtctatggggacgcttcaccataggagcataaaactacgtttggagagtaagccttcggatcttgttcgggccacgtgngtnctgcaatctgaatctaggcgttgagaggcccggtaccatggcgatggttaagcgtcgtgaatctttacgttctatggttaagctcaggtgggtgtgtataatatactgaacgctcggggagatggatgaggaatcgctgaagctcgttcggcaaccgagaccaaccatgatcgttcagatcnattggcacgtctcgaccccggatgcttgcgactaagttaatgacngngctgncatgagtggtaagcnacacttacatcggcgttggcagncttcatagttcaatnnttaaccaccantggccttccatggacttggtcagtgaatgtactctagttcccggatcngcgaaaataggcgtcgcctcgcgtgcnttcctacgcgggcgccccggggcgaaacaggccacaagnngttccgttgggtgcnngattgagtgcgcattcggaccccgagtccctggcatttctttaagttgccgggtgggtcgacttgtgttaccccagtaactgcgcagtcaggannatcnagantccntgnagantcgttcgccggatctcgagtaagatctnaattgggacaaacggcttctgagacatccgatgttcaantcgactatatccgatatactacgcggtcgaaaaaaacaggagaagtataactactgacgcttttctcgtagttgaatcggtcgcgaaacattgttagctgtagcttttcaatangagtaggccggcaagagtttacccgccctggcggaacgtggcgactgcgttcctccatgcatacaagacggcttttcacctcggtactggaagcttaacgtagagtgctcctgggccttggcgaaaatctacaagagagttggcggttttttcagtggatgtagtaggttaataggatgncgancnctnngcnctccaaatatcgatttgctacattgcaggaatacgatcgataactactagctatnatatctgagccttacctccacganancgtatcgctctnntnnngcggncgagncnactcgggtcgaccctggtccctancaanngccttngagtncatngggcncnannngtcgnntntggcctggagnccgnncgtcngctcgcncataanctnngnnccttnaatnaatgtacannccncatgaaatatgtggcgncacnctnnaatagtggagtntcaagngatngggnnctcngnganacgacgaacggtgggnncagtctngagcacnannatnccgatcgatcaatnacgantagttgcgagtcntctgccacaacatnggccancctgcaccccctgngagcnacngttgntatcactatcccccggccaacattggtctcatcatgtaccgcatgttcactttggggggccagattagtccagttcgtnngccaaanaactgggtccacccgcgagcgcggggacaccggnctgcnttgccaaagtcccctggtgcgtangtctntggcgtgactgacgaattggatctggtagtaaacgaacacanaactgngganctnacatcgananncttcccantctnnctanccacatataggtatggagtcgattcnnnccatatggaanctanctgcggtttnnnagatgncctaggtaatggtccggcactcatctttagccgcgtgaggctgattgttgttacggggatccacaatagtcgcnnnngncnnnngtcnttngnngntgctgcaannannncncnaccccctcagacccaccaccatcccactctcacgaccatgtcnctatctgacggggaaaacgctgttttgttcccagaagatngtgtttttcatanatccgggatgaacaatatgtccatttctacggctnactgagngcgccctctgccgggncgcgtttctagctgnancttannncnngagnnnncnnnnnnnnnnannnnnnnnnnnnnnnnttantnaannnggannacnncacnnncntgnnntgggtgggagacaagtccgtttgattacccgcncacccccccagtgaggatactggaantgagagttcatccccgccgaacttactcagacagatcaactagtgggaagcagccggaagaggtaagccacgtatgcaagcgccgttgggacgctgcaggagggtgncttcgagccacaaaatctggatgcgtaactcttcccgctaggtaattaactagccgattaaagcaaagcatcgtgtatcntttttnggtcgatgccaacgccgtcccccgatacctcgaaggattttactccataacctgggccgcattaggcgcaaagctctgtatcgagggtaagcttctttgcggttcgatggttgcccacctttgacccggtccctgtctcgagaggactcggggaggttcntttacttcctagtccggcccgcgcgttcacctggagcattcatatggtggcttgaaagatggttacgtgaaataacggatcaaattcgcgctacgacttacccctcagtcaaggttgcgangtgtccggacatagtcccgcccgtgatcggcaaaatctcgggtggaatagggcgaacatccgtgtacggaacccaggcttcggccaagacttttacattcgagccgttgcgttacgcgcgttggcccgtacggtgatccacaggccgccgagagacttgaccggtgcgtgtactgctcgatctgattcccaatggacaccccaacattgctatacgctacacaatcctttcgtcncactatcccanaccgtatccagctagtccttgcccgccatggtcggcgtcactgtgctcataattttgcgcgcactctcgataccgtgccaatataatagtaaggagtatgaaattcactgctccacgccaacccacgatacagtcatgtcactcaggctttgctggtcgtacgggcggcttcatgccccgctataccttttgccagagcctagtttaccgtagtgccttatttagcacaacagcggggtcgccagttcgtggcnctgctgccggcctacggatgtgcgaaggtgatgctgcccatatatactgccgaaactatcnctatggcttttcacgatggagcaaacgccagccccggatacttgcactccacgccagaagagataacgacgtcactctgntccatcgtacagggtgcccaggtagtctcgcaacttcggcgtgcaagttctaaatcatatctgggtgtgacggttgcgacatctgtatctacttggctgtaaagacctaagcacgccggccacagaacgacgaagcacggaagggcactatataggctaagcaatcatgatgggatagcaccattcactagagatttttcaggcccagtctccaagtcgcttgcagcagggagcctgcactcttaatggagcaatgttagcatagcaccctgcgacctaccaggcaaaaatgttcggcgacgcccaagacgcataaagggcgctaggcctcgaaatactccggcttatagtgaatcttggcggcttacccatgcaaccgtcaancggaacaaatggcgctccgacggcaatgggctttgaactggtggcagtaggaaccttcggtcgtacccactatatagcaggcgtgtttttaacccagtaaatgccccaccaagctgcacagtgggccttacgccacccagaaggacgtaaagaccgcactccaacctccacgcggattccaagtctgattctatgggacatccgtagggtagacattaagccaacggatggccaggnactggtactccttccctaagtccccagcgttccacctcatccggaanngaagaataacgtggctcctggagcctggggtattccgcgtctccattggagacccgggctactatagttattcttctgtattggtaattaagaggaatatctcgctgggatacccccatcttggggcgctggtacgcctttcgcaataactgcattccatggcgttcatcgactgtgaccctttggtacccggcgcacgctcgttattaagtagttccacctcgcgtgtctctgtactattacctggctgctccctctttgcgcattacacggatggatggatactgctcaatacgcagcggctattcttttccctcctccgttagcacattcctaatagctggcccagcgtaatgtcaagtaatggaccataagcgggcggcactggcgaagacacaactggcggcccgaccaaggcgcatgttggagacaacccgatttgggggggaaaagataccattaaatcgtgcggtggccaccccacgtgcttgctgaatttgctacngttcgcagccaaaccctttagnagatttgtgcgttannnncatccagaggggacctgaagactagcagcgtgaaggtcatcgaataaggggaatcatgagtccgtgtactccggttcggacggaatggtctttgacaaactaggagtggaggttgctcaacatatatccgttgctcgtgggatataagcgaccacaacgtccctcgatcatctagagcctttgtcaaactcaacggataccccaatagtagaaacagttagcgtgactctaagcacctagcactcccttanatcacggtcgcacgcgccctagtgggggggtgtgaccaccaaagcatgcaattagatcctttacgtaaaaatcattcgccgcagtcatagtcccgcagcaagcggncgtccgtctcgaagcaatgacccgtcggatgctaggcgggatacaggtggaagttgggaagtatcccctatcggtaacaccgcttatgttgtagagtattttgaccgcgcagtnacgcgcgngctaatgagnnttgcgtaactccgactcttggctgagtatcgccctgggaagtctcagctcgacagaaaactatattttagctacctggatcactttctaatgccatggggatccgaccggcgagtaganagtcaagagctaccccggccagtccgtttctatttcatgtacccaaaaataacagtatgagccactccggcattgaccgaccgcggaccatcgcggtagctccacaagaagaagatgcgcgaggaacccctggcagtcaccaggcaagcgagattcttgacttcgatcgttgcagtatgttcgtaggaggggggcgtaccgntccgactttctgcccagactgngttcgtacgttagcattcttgaccctaagcgccccggaggcattttctttggcagtcaacaatacagataccattagaatgggaccccgttagtttcggcgggcggtaggtgctgggcccatcggcccctgattacgaaaatggcaatgccacgacatgcacgagctcagttcatccgccccagatgcaggtcgccgacaatctgtgagtacttggtcagcttgacagaaagtgaccgccnntgtctcgaggaggcttcagatctctgccggactgtggcatccgtttcntaacaggaataaataccgggtctcggagtctgggctacgtgggttaccggggtncgtgcggcgccggcccagtgggttcaacgagttgtcaagcacagttgtggatgcgctgacggattaacgaagttatccataatcttcgcggaaacaatcgagttgatttggaccgcgttttagctgcgnatccgtggattcagcgagggagctcggctcgccggacatctgacgcgccggttttagcgggcctgagaaacaagcctttgtcgcggtgcgcatcaggtagtgaccaaatattcgcggaggggatgcgagctnttgcattccactgcacgcctcccttacaatgcccccatgctttctagcacgcctgaacgcccctgttactccttgggacggcacnatggacaactatgaccgtcagtangagtcgtgggttgttgcaccgccggggacacaagagaagcgctttaccgcgcgggaatgcatatccacaaggaagaacctttggtcggctgccaacttatctgctgcgaggcttactatcgcaagctagttgttagaaacccgtaaagctcgcgtgtacactgcagtcgacttgaaattcaacacgccacatacantccaaagaaggagctcggaaaacctccagtcgaacagccgtctcagcgactaacaacccgcacgaggnctaggccctgccagattccttattctctcccttgcgtagtgtcgcgtactcacgaacggcaagcgtatatggggcccatagctattagcgctacgcgcgagggagtacatgctcccattttgtgacgttgacngcaaactttggaagctaagctgggcatccaccggccacgagacaagggctacccttaccgctgacctgtcgggaaagtactattagtccnggcgcagtgggttgtctcatcgttacgcgcgtagttctggattcgggacgtacgggtgtcgagagcgtcgctaccagcctgatatacgtggtcgctttcccccacttatcattacggggctgggattagccctttaccataggattgtatacagggncggggctgctaaaatgcactnatgtgcgcggccgctaatgcagcatagcatgtgatgcatacgaacannaactgaaaagttgcgcgggccgtcgatagttcgaataatcatgggcgcttacaggtgacgctctccgcagttacgggcgtggcgtggtctggcatcgtttcctagcgcagcacttggctgtgcctttggccagtcccgaaaggtatcgtatcggccgtatcgccgtccgggacctaagtttgcccagctggaacggacaggccgatgcagcaccccatcataaatcgatccacggctggagtgcaatcgtggtgggccaacacgacatgcgacccccactgatagcatgctcgttcttacgcaggtaatcgggcacagaacatgtattcgctgagcgggcagcttactgaagcctagggtcngtcaacttgccaacgcttagtgcgtggtgactgcaagtattgcagacgacccgtttagcncgaaaaaatgattgtatattcttcgtcttcgctcatcgactaccacggggttccggtttatggcttcgcgcaggtgattaaatgcacggctcttgggatccggcgtagcatcttgcttatacattgccttctagctcgggggcccgttgggctaagcaaatccgcctcggggcgtttcaaactgctcctcataactgagtcccatggcatagtactaccaacgagcgcggtgacaagcatggacctctgcatcacggcgaggttcgctgcctcgggcgtcccgctgtccatcgcgccactccgccacatgacgctccgccacttttgcttagcccagatttgggtcgcggattaaccgtttcccacggaccatgtcactccgccaaacccgctgcgagccgcgggtcagtccagccgcgacgaggcgggcggcccgggtctaaaacggtggtaagacgagatttcgccgcgggcgctccggtccgcctatcgcgagtggcngttaagtcccaaggtcncagtcggtccctgttatcgaggtccagcanatgtgttcagtccctggctccgctatacggcagagcagatattcccgtaaaccgacgtccgttgtanntgttaagatctgcaaaaagcgggcccctaccgggtaggaccacgtgctcgcccgcgctacaaagacaacagtagacacagacttcgtcccgttaaatctatgaatgccatgttaacccgcggcgcagccatcctggtaggcaaggtttacggaccgcgatcgtagccacacagacgggtacaatngaggctgggagagtagctacattaacgccctaaatcgatgcggcccttatgctgttttcctgtgtttctcccctcccgtcccgtctagccaaaaagcggtcgtatagcaaaattgattcgtacgaagcgggatgtgtcgcaccgagaccgcttggacgttaatgaggcgttctgaacaagggagcgtgcgcatgattgcctctaactacctttacttcacccagtcatagaagggattcccgtataagcgtgagtattgttgttgggctcctagtccgtcggcacaactccggtggcgacgcggaatctgaggagcattggggaacggggttatcccagttggtgtgtgtccccatactttccactnaggaggtctttaggggaactagtgaggtcccccgtccgaacacanggcgcgccagtatttagcggtaaatcctaatcncctttcatggggattcttcaggacgtcactacgtcaagtgccactaccttccttctgtccaccctggactggtgattcggacctgctgccctagtcaatttttcgcagcttgctcgtgcaatctgacccccccggagaagtcctcccannngcactgcttggactctaggccgctacatgcagcgatttaatcgtaaataatcagagatagcatttcacgcggtcctttccgggtgaacgccggtggtgactgcatcgggcccgaagacagagttaaaacgatgatctcctgcgggccatgggaggcactacgttgtgtcatttacccacggacagaacgtgcatgggcgcaagctttttggtgtcaaaagangcgtttactgttttttaagtttgtctgctcatcccgagcccacaaccccaatgaatttacgatacggcggcntctttagatagcccctngacagngtggacattttggcnntancagnncnnnggtgangttcattncancctaattnntcttctatcagcgcctcncaagcccgccaaancnaacgttnttggtgctagtatcaanaccgtnccgnnctngnnangtgtnctnncnntaanacggtcggaacactggctggggttgctgtaccgaggacaacatgggcataagtctatcctagcggggtaacccccgttaaccccgtatggcaggaattcccccggagtgtagagcgtccggtatctatctgctaacccgacccgggattgcacncnncngcnncacngcancttctgacccncannnnnnantnnanaatcannttncaagtcgnangtnananggccnannggtgtcagtaccacccaaccacagtcgagtgcgcctgcatacgtcgtcccccggttgcagtcaaaattaatgtgtaaccgtgcgaccccttacggatctgagtaaagcngtaggcatcctccctgggggaccaggcacagacccgattcattttcgttcgggaataagacggccgttacgtgcggtagagagagttgtaggatattgcgggaggtcgtnagctctacggatggcgttcagcggttgngcgcattccgcccctcantgcctacnggnngncnannnanacgcacngnnncnaactncaatacgactaggagagcccacatgagantattcctaatccggatgaagcaagaactaacgttgtgaacgcatccatagtaaagctgaccaacaacgggcgtaatgngtaccaattctcacccacgcacactagaagctactatgcgtatcctgagtactccagaacaggtgggggagaaatcggaaaacaaacgcgatggaggtcgtctgggattcagatgccctccagctcagcggaatnaagccgtttcacctggtaggcccccgatcggcccaaacgaatcagtgcgtcccgtatagccccagatttaaaagaagaggtatttgggagcgaacactagtgaaacgagtccataagatcgtagggagacgcaacagcgcagaggtggactaccggggagggggaccattaatttgggccgtttagggtcttgttaaacctgctaggtgcttcgtaatcgcaagcactcttaacactccggcgaccccgtgggccttggtcaacgtataccagtgactaacaccgactctgagcgcgggtggggtcatttcaggcatgtgcccgcnnntcgggtccttgaggatagttacagggcgattccggaggggtcgagatcctgattgggacgatttcttccccagcgtcgggtgtttctattgcgataatcctgtacgggttattgagagggcagttcgcttataaattgtacaatccctcggcatccccaccttcatcttggattttatggtccaatcgtgagaggatggccgcttgtgcgcagtgagagcccgtaagttagcacggtgctagaaagctgacagcacggagcttaacaataatgcggagagtagaaactcaaacgacagggcctaactctggacagggggaagagccatgtctgtacntcnaaagctggtggagttgcaagcccntctcntggtctccttatctttgctacgcaagtagngacacctattgagtggagctacgctctgttagaatggacaagtctggccgcgtatccgtatgacgagcctatagtatagccatgtcgttggcncgcgctaccgtgaagtcaggtaaggctatcgcctctacacgacccaaatgcataaggctagaaccgtcctcactcttcatcgcgagcctgatattgccgccgaacataaccgttatctcgttggtcgccgatcgtctctagaggctacgtttagtagagcctaccatactcactactcggtccggtttcttattcctactcaatcaagaggaagcaatacgtccaacccgancngatgaggctcaggctttattggaggggcatctctccgaaggaaacgtggccccaagccatgcagttctagcattagcgcccgcgacaccaatcaacttatcttcggcgtgcgccttggggacttcggcgcgctgaagccacttaacaaagagttggttaatggtttgtaggatacgccaacgtgccccatctcgcggagcaagcacgtttcccggacgatccatngacatcgatcttacctaatgatgacacccgtaganggagacagccngcacttctttccgctccagcttcggccganagtagctcgcttcgagcgtcacgataatagtacnagtcaaccagccgcgcncaaggccagaccgtgcgagtcttgacatgactcggcagtccccgtactcagaggagactcgccgagcgagacgacgcggcacgcccgggattcaatgggcggccctgacgctacccctgctgtgtaccgagcggggaaaaatctgcgctcatggttccacccgagtaggcagcgggaccagtaatctccctcaagggaagtatccgtgaagatgtgtccatattgcgatcgttgcctgctcaattaggtactttccattggcgaacatgaccattctaaagcgacaaaaaggctatatgaatgattgcaaagccgtcatgtgcgcaggctcatccggtccgccggccttgagganacaattcacagcgcccgccatcaaatcacgctgggaacgtcagatgagatctggcctgaaagctgatacgggaatatnncgagtcagaatggtttgattcgtcccaggcttcgctgggtccccgtaggtcatgaatggctcataactccctatagaactccttgcacttcacgtcgcgnctcctagcacgactcggtaacgcgcggggtagccttaacgtgccacctcagccgcggcgctttcgctgcttaacaggacgtacttgcggccgttcacggattgggacgagattacgccagatctatttactttgcgccaattaaaccttaaatacaccgctacccccgagttatccacgagccggtgcgcccaggctggnttcaagcagctcgtgcgtggctgagtacattctgnccctcgtcgttgaagccgcgccatgcgcccgggcccgacctccccgccttgttattcgtacgaaaaacgtaccattctcgcagtcgcgcgccaattgttctggtccctccactgtgtcgaaactttcgcgatataccgtgagttcgtctgcacggtggtatgagtttttaaacgtccccgtataatgtacgcggaagccaaaggttcaaataggtcacaatactgcgggatttgagcgctaagccggggatgtacgtcgctaggatggtttatccctccaactgtggagggccgggggtgccagatagccaacatcgacgttttcaagcggccagtctggnnnnnggctcacaacgcagtctcagggaccagatcaaatagcagaaatgcgacnnctatgttcagcagctatgtaatcatatgtaggacctcgtccgaactcagccgttacgctaagtaggnactgtacgttgtcttggccatacaagtctctctaaagacaaggctggtggaccttgcggtggcgaagcatgtcggctgcttatgtcattacaaccgactagttatgtagggtgaatcatacgacgacgggggttgctctatttcatgttcctgcaacaggcgcggtgaaaaaggtgtgggatttaggctgttaatccgacgtctcacaaggctggcatatcggctagacgtagtaggcttgtgggttggaacggtagcagtctattctggcggcgctatatcttaacgtaccggtgagtgagattacgcagtgggactggacgatgaccttccagcactctccaccgtaccagcctaaatggaaacagcgccgtgaacgcaactcccggagcgaagtcccccacgtacctagtgctgtccccctaccttagcgtgtgtcaatcaagaccaactcgtagtagatcgggctgccgatcaggtattgctgtcctatacggtgcttagtggtaggcaagattagaacccatggataagtgcacggccggtgcttcgcacacaatcgtaaagagaaagtcgcgggtacccccgacttngnttantnnnncgcnnnnngagnagngcngggngnnncnctnnccntcacgttcgcggaagaaccgtagtgttttgttcgcccgattctttgcncccgcgggactcttctgngatggtaattgtgggttgatcccggcgacatgaggactctnatcgccgagggagggccgcggttgctaccatgggtggcacccacgcgacacgtcgcacaacgtgaccctagcgttcggagcccctgtggagatgccaaaaccgcgactccgnngacnnngccggtatagtccgtcgtgtctgatactcgcggttattgctggtatacctcggtcgactcgagtgccgtctcgggcgtcggagttcaacagcccagaccgcgcaagcagcgagtataatctattagaggagcatttgtattctgggagcgaactgcattgcaccgtctcgccgcatgattcggtcaggccgtgtcggctgcaggctggggaagagcgcctttctggctaaggcccaagtgtagtgtagcgcttaacgcctaccccctaatgcgataccggcaggcgggcaccgggtggaggtaagacttctcattcaggccccagtgccgccggtcgtcacaaactatctctttataaggccattttccacgttcatacgtgactcatcccgcggctaacggaccaagttcgagaacattagattccggtagtgctgaatggcataatgtcgagggcggcacggtgctgagaaaaataacggtcgcttagctctcaatacatcctagcgcccgaggtttgctgacccagttccgataactcgaacgttagcctatctcaataggcctggtcatacattagatacngcagcgttccactctggggtagacgggtgcgcggggtagccgaaggagaagggcgtccctcgagactcactcctctttgcgcctgtgcttacggacttacggaccttatttctcacacggggatcatgacgcatgccattcttatcagcccangcgagtgataccatagacacctaggccctattnggggcagtcagtcgcttgcaagagaggtttgcatcttngcaagaggagagggatatgatgctatagtggaagcctataaaccccagggtctagtacagtctactgtgtccaccacgcgtggcgctgttcatcaattgatcactccccacccgtctgcncgtgggtggtcggatacattggggtggcagacggaactatggaacagtgcgctgcaataatatcgacgtgttcgggtgtcacanttgctttacgtcngnccgngctnncccagtnaccnctnggctangggggtatgcgaannggcacttcgcttnttgctcgcactannacngctnacgnctgagngaaccgaacggggcgctttctgggactagtgtcgcccttaaggtcgaggacgacacatactaaccctccaggttcgacggttacctaatagccacggaggcctccgtgcgggcatgggggcccntaccccacgagctanggcctgnccntcnnatgngcganacancgcggttcgggtgagaccgggcgttgccgcagcgtcctcgtaatcgctcccgcactcgcagacctagcggaaccatcgcattataggcaagcgtgatgccccaagatatcaaaatcgacccgagtccaccgaccataattggcgatcgaccggacccaaggatgctggcgacgtacggtttcatgacaagtggaccagtcaaagccgcagtggtcggtgactgctggcaagctgagtataatcactctctataacatattaatggatcagccttgggcaancctacgctcnntcgcgttgggttataggctcaggggaacaaccgcctgtgtcgatatcccatcttaaacatancatataggngttccatagatgccctggagtattgacgctaagtccttnngacagcggatggggaggcnacctcgagagaatgctaattggngnnnagttgncntacncttccnnccnaacangtgtagagangtnantgattcacccntanattgttggncncnaatcgcgggnaagtcgcaaccgaccccgaatcctgccccggtgaggaccgaagccaccctggcgacacactctacnagtacccagaccgcttcacgggaggcccgggccgcggggttaacntnnagcggcagaatttttagtantcacacnngcgntggcntnnggcatatggtagggtttatacaattgcgttaccctcnaagccgcccatcttaggaatgctcgaaacagnttagatagcgagtcgcttcgcgggctagcactcaacgggcctgctcagtcagtgaggcacgatcttcttgtacacgnncnnctncnangattgnngagtcacccncgcnnangtnnnacnnccgnnnnttggacannncnncnacatnngncctttnanaacanccaacagnnnnatngntgtgntncnccntnnanggtngannannnnnngnngannnatnttcgcactctngagcanaaaattacctcggaagggtggcgtggtggtgaagtgtgcactagccnccgacgaggctagatccatatggagagtattccttctcacgaacatcgctgatanncnnannccnnggtnncnnctgtgngngggtngagncctgttangatncgngctncncggangnnngattcgttgtccnncggnntnggnnnggnagncacngagnagnctngnnnnnnntcnncncnngtgngnagnnnnnagcnnnggncctgcccagggggactgggggctgttaataccccgattctatgaatgctgtagtcatcggctggatacatggtggtctancnnannnnatnnanntgatnnnnncnccccnnnnccctntanannctgncnntannntnnnnnnncnnnncccgcntgaccgnnnntangtngtnggnccngnagcnccctnagcannnnnnncgtnannannncngtgngnntcaannngnngantttntannncncntcnnanggttcnnnnnntcncnggncnngggcgcngnnntgcntcnntgggnnncnngnnnaganntcctcnctgtgnngnaacngggggnnngtncnnnnnnncagnccnnantcggnancgtaanantanagcgcnaangcncgtnnncgannnnncnnnnngannnntnnnnngnanncngnacnngnngnngcntanaatggcganncttntnncnnnngtnngcnnactcgcgtacagcggggttagngnngnnntagcancnntncngncnnaaagcnacancgtnncacggcgnantggncgatcggngccagttcanatncctagcaaataagggcggggnanacccatgngtggnnncngtgtatntcgtcttctatgcttcncatnttggcccactgcagattagaggaagtgccgttggcccagtgttgcacgttattgatcacgtggaagctgaantagaaatgtggcgtatgcactagcaattttggtctccacaagagggagtctacaacgctagctgatacaagaagcgagttgggtgtcgtagatacggttccgngagggcgccttgtcgtcnattaacntacgccatgttagctcaaactcggccgtctactgtataattcgcatggaatctgtagaggcaaatccgctccttagtncgggggaagccgcccaacgtcgctaccgagtttgactgtggacatgttggcgacantaccgcagacatgggagtcgtaagtataaagtgccttagctcgcctatcctcatcctacacatccacgacctgacacgcngcttcccttgacataatgtctacaggctgctagaacaatggggccgttgacattcgtgattaggggttccttagacaagtgctgtatagagaacaagcgtggtttaagctggggctatacgtttagccaaggccggactccgaaatattgagtaccgtatgagacactgttacccagtcaaaggcagagtggcatgtccaaccgcccaaagggncagtagcccgttcaaacgctcccaaggtatgtcgatgtctaatctaaaattaagaacgggcgggccccgtcgccgctttactccaccatgaggttgtatgtacaccgaaactaggtcaatangttgnntnaatnanngntggatngtagnagtccccnaatnctccggtcctatnctacantgcactcactgnnggaaccctcccgctcncnnganggggcagtgatagagcangatgcccccgggnnnncccngtgnnttnaggnnnnangnanncntnnttccagcagaatcccgcaagancaaggccncncagntgttgcagcagcatttttacaaaggccggtttcagtacggagnnnaaacaacctaaagtttatcgaggtaggangggggacgcgcggccactgggaaggnacctacgcgcagcagaccaangtntatnagctantngcgaattcaaagtactgtgccaagccaatacnaagggccnatccnantccgactnattgcctagcccctaagtacnggactgctacgcgacgacggtcagtatgtcagcagagaacagccctagcctaatagaatgactctctcgtaacagttgcttttacaccgatagccacagggttgtgacaacggatttatagccccaaatcctncaatctctaccacgggtatacagcaaaaagttattaactgtattngtagtaatgccgtgctaagcatagggccnagcgcttgtgatttagtcaggaaaccattgctacttgaatgacggaagcggccagaggacatgaacggatttaagcgtcccngcctacactcgtgacagactctctcccccggnggggggggacaagcgttacagcacttaaacctccgggtcgtgcacttgtngaagtggcgtgggtctcggctcaagaccatccctaatgctcctcaactatgtggtatcagcaccacccagaataggatctcgggctatgggcgtagggccttatggatctgagancgagggtactgaatggaatgcattgacttcgtaaggtggggtcccaaccactccgtcctgttgttagacgcaagagcgcacccgccgcgtaccctccagctcaagtctcgaacaagcattagttcatattttcggcgtccacccgccgtgcacatttcggggcagccttcctaagacatccggacatactgggggtgctagtcacactggggtgttaccttggcttgcgatcaatcctgcagttactttcgttaattcaaagtgggaagggtataaccaacgataacgtttgttccgcgagtcatccacgtcctggacagttcaagctactagagctggtgagtacccggagatctttaggggcnccacgcccgcagttcatccatgcatcttaagaatactggagggcgaaggtgcacaaaacccgcgtaaatgctanngcctctcattctccgtacttaccgccgacccggaccggatcactggctcttggctggctcctactgcaatcctagatcgtacgctccagcgcaggctctaagtacgtaaattttcgcggagcgtgtacataccgctaccactacgtaaagatcactagggagagcaaggaagcggtcctgcccccgtggtttgaacctggcgccgacaattcaaagtagcactccgtacgctggatattcgtaattggggatacggccgggtataggtaaggccacgacattgagaccgcgcgtaataacgtgggccctggacgaggtcgcgaataaggggacgccacgtgctctgatgggatgacttanggacgcaagtgccatggattatgtttcgtccggcggcaatgctcggccttgtgtatttgcgagnaagggcacaccgagcgagagcacgaataagcagcggaagnctagcccttggttgtcacattttctcgcggtcccctagtacaatgataacccggtccacttnatgcataacgcccgcngtgctgacttaagtctcacgggcaccgcgggcgggnagtatgggcccgggaagataattacgctccgctaggggcttcgcctcatcgcgttctcttccctaagggtcatagaaacgncaaattactgctacccgaactagctagaatatccctatattatttttcgcagtggggggccgtggagggacggtaatcctatctgcagtagaagatgctcttctgcctacccccgtaacatggctccacgtgggcactgtcagggtgcgggttcggaacgngctcgactcaagccgcaaggcgcaccctttggatagggcatcaattatcacgcgcccgatgacccgatggtagcagaagctctgcaaggagcctagaggtagctcggtgatgatctctaagacccgagagattttaggaatagaactaattgctaaacccccggngctagcagccgccgtaggtggttggtccgaaccgcagcccaggcttcgcctcganacatngcgattgttcttcggtgccgagtgcatggatctctctccacaccgaaccggtgcccccgtttctcgttcanaactccgttcttaggtgtggcattcggctcatggacgtcaggggatatatgatactcgatctcgccctatgcacttccatgacgatgngtcccgtgggatgaagaggcatgcggctatnccgagngagtagagttggctttagcttctcaacaacctgagtggtatagcacagtttacggctacgagctaaaacgttacngctatgatttgatacncaattgggattaatagtatctgtggatactacaggcttacctntccttgcaagacccgccctttggtgagtaggagnacggctgatgcgtcaggtaagtctggaaacccatggtattaacaaangtctgaagcgacgggaagccgtctaagacatcgctacgggcctcacttagagngcgtatcccgacacgccaaggcatacacngccgtatcatngntaagcattagctattcgaccaatctctgcgctgagnactcattctgacccggagggaccggcaccggactgatggccggctctgccattcctaccacaataagggggctagaanncgcagcctggctgggttcctaatgacagagttgtcaaccagacttctagtcgttactctagccaatggctcatagattcagaagtcaggacgagcccagtgaagagcgtctacttgtcacgctcaaaggnttagtttctcatcgcgtaagtgacccttcgcactggggacacgcgcgctttacaggtgcctctnaaaaggggccgtgagactccgtnaggtngggatacngatttgtatctaataatcttatactcctgaggcattcaatatcatctcgtcggatcttcatcagccaggttctaggtgcgccccgtaggacgggtcgcatgggagttagaatcaacnnnnagggggcggcagaagtcagggcgcttgaccaatgttgtttgcgtccgtccggacgcgggagtgatggctggagagcacaacagcaatcggaagaggcaatgtggtagtgctagtcagtcacgagacccgaaaagaccacttctagaacctgtgtgatgggccgtcgctantgatgggccgtgtctgcggcgacgaagcactcccgtgcttaaatcagcatagctccctcggcgtttngatcgttcatcacagacttcggactgcggcaagttaataattaatccttaggacgagttattccaagcagcatgacccccccagaagattccaacccataaaagttcgtgagatgcgataggccgacttaggacagaggaacaaatttggtgggctcatatgtcaccaagttcgcatgcgttttgaaggccttctgtgtgncgtgtacgtaacaagggacccctggcgncacngaganagtggncaantntgtangcggacgtntntncnanngnnnnnggagngcnnntganaatttnatacagcgcnnatncnnnaantacnncnatngnanctaccgantttgtatgtttcattcattcctagtagatgctgcagtgagctaataatgcccaggagttctctagggtcacccgcgcgagagcgacttctgttccacgcttgacgtcacttagcgagatgccgtcaccaggnnccngnngngcnnnncatntntgtggtacgtntcngncnggcgtactgactacagaccnntnnnnnngncnnnnnnnnnnnnnanntggnctnacgnggngcgtcggganngtttnngagacnggtgctnnnngngnccngnnngnnnannnnggcgncgnnnnnnnnannnntggnncncnanganngggnnctntgnannnnnncnntnnnttnngnacnnnnnnncnnnnnnnnncnncctnnngnngcgnngncaancggaggggncntnaggaacangnacngnnagnagtcaanctctngngtatctggtntctcangngccacgngngangaacnnannntnttactgttcggncggttgngctcctnngntggnnngnnntcccntncgnnnctnnangcngtnnngacncnnctnnnncangcaccgtcccggccgcngatgtgtngtgcagaatnangntgtnancgcccnggtnaantcnggnnaagggctntccncnnacttcacngnagaancgggttgnacncngnaggtnccgngcgctcacnnncctatgcantcccngngcntngccancntgnagtcgccgngngnacncaggtacagntacctcaccttacnnatnnnacantatctntntnccgnnngnccnacatgtcttctgatttaggataaantnnngantccnctattcacagccgcggcgtgaaccggttgaatanancgnngtnnnngatttgtgcccagttgagcttcccctacgccactttattctctccccctcggtagcacgtttagtccacctccgtaatgtgtcagcgcacgtgcagtagtaggcaagccccgggttcttagagccgtgcctgaatgctccaatcnagtcgcgccgtagttccaaatcgtgcgtgaacgcgcacatccagcatcacggccctccaaaccttggtcgattaacgttcgacgtctcgaatacccgcgtaaggaaaacgatgtcgagttctcttgtgagcttcactacaattcagaaggacgttggacccgcgaaattcctactgagtgtaagctccccggtagagggtattcgctagactatgcatcagctaaaggaatggcgcngnngtaaacacccaacagaaggaaccgaatgtccgggtagcccatggtcgagccttccgacccatcctattgcccggggatantggataaacctctgttgagcgctgtattcagcaagcangtgnagggactattaggatgtcatcccnnggtncnnntcnctacnnacaagnncttgacnaattagctcatggagnatgtcanacgcntcgtatgatatactgtacattagctatgtgcatgggcatgaatcgctcacgattctaaataaaacgntcggtggatgtatgacatggacttttctcgaacacgtcctcgtcctcgaggaccgaggnaccagtgacaactagtaacctctgccgaatcacatgtatgttgtctgngatacgcgggccttgctgttatggctaagtacagcttgcgagattgaccctcccgggcaagtttagtccgagggtgcaacctaaccggtccctgtccacagccctattgtacgggaggaacgnccgacaccgggctgccccctgagtattcgaatcaactttacagtcttaaacacctggctcacttagacaacaaatgctgtgcgcgctactgtctgggctattaagaaggcactcgtagtcgtatccacgatgacctacgtacggcccagcattgcaacctacccctgncaacgtgtgaacgcactggtcgggagaaagccttcactaaagtgtctagagggtacgcaggcgnagcacagacgggcagcgcaggcgacaagtactattcataagagccagcaggggtttaagatcacatcgatataatgttgacctcaatccacgcgtatgtattctgtctgcactgctatagacaaagacggaggttcaatataactcgaccagtacgacacgacaaccaattccagtcgccgcatgactaaagactgcgtacgaaacaacggggtgtaacttccccatatctaaaccccgagaaattgttatcgtggaaaagtgtcacctnacgnacacaatagtcagagttgcagagccttatacttggttccgcgggaagtaattcagcgtgtgacttgagtcggtggctagtccagacggcgtaaataagtgattgggatgtgcatgtaccccgggaagagatcgctcgtcctgaacagatcgactgctcgtgagagcaattttgtgggcgcagcgcccggccgtgctgtcaggcttgggngcatctcctatagatccggcccagtgccaaacgctcgcgaccagccagcagacttaaaaaccccgacgggacgattaccttgtaataggtgataacttcttgactaagttcgcgtacncgacatactgtcggactgatactctagcatattcttcaactgatagactcgagtacccttgatgtaaccaacttcgttagacaacgggtgggatggcacttccgtgcgccgcaggacgaggctattgcttgctcggcttangagtttacatggcgaacgccaacattcgtnattctcagaaagtagccaatgcgtatcaacgtaaacaaatagagtganactttnggtggccaatccttttccaggtngtcggcgattgccgaccgcttgctaggtcgagagtnnngccgattacnncgggggttctgatncgctctcngnaggcangttnttnccanancgtataccttgcacgacgnaagtgatnncngcacacgcgngcccgggagnncctgggntncnnccgacccgtctcnggnngcnagtgtggtncncagggtaaggaagcgggggagacatcggtaggaatgtgtccgtggcatagtggacgtgtatgtatcatgccacgcatcgccatttccgtgaagccggactttagaggnntcccacaagccagttggtacgctccaggactcttttatctgagtgccctaacccatagatgtcacgctacgtatgtgcgcccccactagtgtgggttgactcgccngnntatggtaactctcgcccgacgtcagattaagaccccctccagcggtgccgctacgttgtctgtcaccacggagggaggacgtgtggcgaggtcacggaacagacgactggtcgcggggactagcaatactatgagcgggatccgacgactacgagcgctcttgacgacccatgtgtcttctctgtcttccgngttttgctcttacccatccccaaccatcctcctgtttcgaccagcgttagggagttgacacgcgtgcggacgcccggtcggtgcttctgccgttatgtgcgagaggattctcacgagcctcccatagtcgagcggccatcagtnaagctgggtgtgatgagagacgactcggtgtcaganggctttcatgcgcatgacacttctcctgcacctcccgttctccgacccatcaggtcgtcgcccgtgtgccatggctacctacggtcccatctcgactaattcagctccgctgttcagtggcaaaccaaaatcgtctcttttatagcctagctcaacagatatgggtctgtgtgttagcagtcgggcaagtcgaacatgagattttccctcaccntggaactacgtcggaacactagcgtcgttaaaggactggcgctattaccatgacaaaaggatatgaacgaaagaaaccgtcgtcgtgcaataggcgaagcgggtctagtaaatatgttctctctagcagggcctcattcccatgtcacctccatttctctccatttagtcctcgactgggttaggtcgttgccaagcggtctcccctccagatgtgctcggccccggcgctccaaattctgaggaaaacaggccaggcccccagtcgcattacggcacaggcaccagacattagattaacctttggcgcagcaccctgaactccttggtgttagggcaatcgcgtatacagccgtgccatggaggggcagcgtatgcttccgggatcactctcgagacggcgagcgcctcgaccacccagttggggtaccctatgggtgtgtcagaggagctgcccggctagcctttcccctagtctggtgcangggtagtataccgaccttgagttaccaccagggtgcgcgaatcgaggctggtttacgggggcggaatcgtccgcgagaggcgcgggcggctttaggttacacgaataggttgttacgatgcaggaccgcgaacaagcgagcgtgactgcatttatcaggaagaggtccggcctatacgagttacgtatgcgatccgcagagggggcccagtggccccccgnaaccaggtgggagtcgtgaccctccggttgcccccagtgcccgagaccaattccctaacgattttggccagctncccanctgtggcgtttacgctgccaaacgctgggtattccgacgagcagcgatgtgcgagcttggcgagacgaacctatcgagccttgcgcttttcagagttgcacgaggacccaggcgacacctgccccttgggggtgcgttgaaacacgccccgcccattgtagaatcaaagaaggtgtgacctagaaattagagcccaatgaataatgttaataggcgtccaccactctcctaaacccggcgcacaacacgcgaatgcaggaggctgcagcgatggcaatcggatggccagggcccgttttccacgcagtgcaaacacgacttcgtgggacgctgagtacctgggcttgttgtcttgcacggtgctggagcgtccgccgaaggctacaggcgcgacctgctttcacaagggcctaggtaatgtccgtgtgncgttagcacagctccgtgacagcttgattttaatcccccgacttaatgtcgggcacgcgtaaggcatttaggacaaattctagcctaaggcacacctacaccgtttcgtataaataccgctaccgattgcttgaggaagcgatgggataattcccgccacagcacttggtcgctaaaaggacgctcgacgaacaatcggatcttggtggtttctgcgcgcttccngacatcgataggggcgcaattcgcacagggtgggggaacatctgtattagcgttccgcaactcattcacacggaataacgaatgctaccgagccctacnacgaggctgggcgagggttgacccccctgggtcggttggggaactaccacatacgggtgtgttttaacccatggtttgttgtcacccgaaagcanagcggagtcaatatagctacaatactgtgtgcccgctgcggatgcgatttcggagctcaccttgcgcttaggccttgtgacgcctccaagcatcgggcctattgcaatgctctttggcggggatcgactcacccttacgggtcggcatcgacaagatcctcacaggggggtggtcacgtaagacaccacctagcaccatccaagctgggtaagccgaagggcacctcggttgggtgcgagcgggcctgtgcacccaagataatctttgtaccttaaggcgtgctccccctgtgtgccctgatctaacatgttcacggcacggtagacccagcgtgcggagtatccatactaatgtagcggggtgtcggttggtgaggagaattcgggcatgcaaacagtctaacccagccnannaatgcgcggctgcacctcatacattcgggctcgcnntaactataaatgacgcatggaggttaaaagaagcgattttaggttagctaaacggggcggcgcggacgagccgtagcggcactgtgacgaggcgagttagctctcggaaaagagattgcctgtcaagcccgcccgggctccggactctcnnnggcttatcctggcccctttaagcccgcaacgggaatctctgttaggcggctgggccaccataacctgggcgcatggaagacagggaaagcgatgctcagaccttgngcacagccagcggccggcggtggtcaagccagtncaaacgagggcacgggtgaggatcactaccgcatctaatacagtatcgcccgcagtgttatccataggtcggctttcagtgtaaaactatggtcataactcttggcgatgagttcctcgcccatttagaatcnagattgttcggagtcatacccgtgtatcccaagtggtgtacaggggctcgaaatccttgactgaccatctgatgcgaggatctgaaggagtccgcgttctatccgtcatggcagacgcgaatcctaccctgtttaaccccgttgtacgtatattaccatttaagtattattcaacggcgaaacttcgagatagcgctcttgtcatagtgcggggggctagacgtcgtcggccacggccagaacgatgatgaaccatcccgggagcggtccaaccagctgttgtctcttaatttagttannggaagcggttggcgtaaaggcccacgcctaggccgtgaacagacagggctgaaggatttagccacgacgctctgattcgctgtttgcccgacgcggcggccccaaccagtcccgtcaacgtcctcaactgntctgtactcccccggtatgcattttggcttcatttgtgtttgtagcaaaaaacaggccgcggagaggaagtgagtctctggncantgntngnnancnnannnnnannnnntgngntnntgannnnanacgnggntnnncgnnngacaacgggggttataccattcaaatcagaacagtgaagccgttgtggggcaacgcgcccnccacccgatcatcgagaacatgggaaaccatggatctangtgacgtccattcaattagtcacactataacggactctncnntnncnggnnngncnnnctgncntccnnctgggagacgggggtaattttgtaattccctagacctgttgctaaaagacaggtgatcatggagtcagcccctcagtgctccttatgctcggggttcgaaacgcgtacaggacgtgacacatccaaattctactacagttgggcgtttctctcgtttggctatggcattgacgttgaaaaacagagatagaaggtgcagtcaccgaggggtggcattctatntgtcgtcagttgccnatatacttcattgccaggctcgcgctcggaccgtcgtgtacattaaacaaatcacaaagagcgcacgacaatagttcgaatagaaggtctagattctctgggctctcggataatgggaagggcgagaganaccctgttctcgagagacggttcctactattcgaccgcccactgttgccgaagantttcaggtacngcgtcccagtngctangggcaaaggctcgcntctactgttgggtgaacttactggagtcttactcgacggataaanccgatacgagcacctcaacagatcgtcaatgtannccctctggtggttggccatttcacctctgttgctcagggaaagatatnaaagtatctnaaacngccgtnacgacgccctcaatagcttcgcttagtggggtctaanagcgtgcgnacgagatatatgggggttttgcttggcctaccgtccacgccgcatatcangaatccgnagacaagcctaccagcggtgggtcgtggccaactattgtcaaacggggggttaacaccttcacgcgccgcgttgatggtctcggctagcagccctanatcagacggaataccacgacattgaccgtttctcttgctaattatttttactgtgcggcaacgttcgccngccaaggacggactggggataagtcgtaattcagtcggatgctccgtgaagccatcgagatggcatctctaagaattggaaggagtgttctgcctcctgcgcgccggaaggaaggttnnngggaggtaaaaggtacgcacccttcgatcgggaaggtgggaggaagctccttagcctttgacataatccgtgccctaataggacgaaatcctctacatagccaccataggtccgctgcgctcatagccatccaggtttgaaatcgttgtcagtaactgctacgtcggaaatcagaaccgtcgtaaaactgttgggtggcctctgataggtagcataaatgactgctaatgacgtagggtcaaagggaagcgnttttaggagctcagcgcggctttagacttatacccgggaactgggattagnggagctgaaagccggtttatgtcggccttgatcctattacctacttctccggtaggggccgggcggattgcttatgtcttctacagcactcctggctcgcagcccgaaccttcaaaattacatccaacagcatgagtctcaatgaccagaactcgatgttaaatgtaggctaaacccctaagcctattgcagtcatgtcctggccgatcctgattgacctcaagggtgagatnggtaggctacttttttaaatcaaagcacgattatcggtcatttccccttcggctgggtgatctactctagggtcgcctctcagatgcccgccagacagtcacggagagtcccggtacaacctcctatacggtagtgcatgcactctactaatggccacaacacttcctcgtacatcgctaatcgggcttgggcccggcagggctaacaaagcgcntnncatcggacnncggnggccnngnnangnnaccatcgcncncggtaccntaggtcngggnacgnggncnnntttggnncggcgcaacttgggagncgncgaatntnnanagntncgtncntgnatcgtgagntngtnctnnatgcagaactccttgctgcccggactcatccccactaggcacagatctatatgacttcgcaaacatttagagtgcaatactgtcctttatgatcggccgcgagggtaatcgagcgtttggtctgagacgatagatgatagagtttattccagacatttttggcatacccctgcacatatagtcagacatacgtcaacatgcgatcccatgtaattagacgccgcgaatacgagnatgttagaccttctagatatcactaaggtgattcgacattaaacctcaaagtaaatcggaaattcctatgaccctggcctaggtcccggccctattggaatctaaaaattccgatgtacgcggccnataaagtcttgactctacacgaccgctcccggtggaaagtcccgctcagtnattaagatgcctccngatcgagaagccaccggaagaagatcgctagaatacatggaaagagatggcatagcgtgagccctatggagtatgtggtcgcggataaaaaataccgtaaaanacgcgcggattgctactaggcttggcttcaatcactcgcggtntgcncgacnatcccccggtncctgnctangggnngactctccttgtacgcnncnnatggagaanntaacnnntggcannttatggggntccangcnngctacaagngcncgcgntcgttgnntgaagnnncnancaangcntggtncccnnnnccgnncnnntcnnggagnncnnttgtgnacnaacnggntntncnnnnnnananncnngcnnntntantccnngaacncnnnaagtgcgnttanatnnnntgaaggcnnnncnncnnncacncnnantanacggccngnnnnncnctcanngannnnnncncatnnnncgnnnnntnnnagancttnncnnanngcncatgcngtcacgaccttactatgattcttgcanaatagnctcgangaancgcaggngannncnannangnngccnnnnnntgccggncgnnnnnggatnnagcgntncgngnnatcgnncnncgngcngggnncngnngnagcgctcacnnncncacngnccgtggancnncancaaagccatatggnncacttttccanntgaagttacacgcancgcgngnnatgaantncngngnntncgacgncngnctaanncanggcatcgtngtacncccgagnngcattcgnncgnttcncgtcanggntnnnngatgtgcgaccccagtccnncannttnngnttngggancttgcntgagcangancncgncgngccnnaggtngggactannatnaccgcntngnnnggncanngcntnntnntnnnagngatttaanactttnaagtncatacgcgcgaactccgntanntnanattccggtcgagtgcaacacagaatgtgttcttaccagggtgccnggtannnntganggtactcnacctaatgttatcgaaannggcngnannnanacatngnngngtaaccnngnncnnnccacccggncctcnnctcntnttagcgaccagcatacatttgcctgagttgttgttaaggaatattagcgctcgcgctgagcacccagggccggcgtccgaacgaaggtatgcgagagaccagtgaatcccatggtgcctcgggctcatcgggggctactacacaagccattgcggttccgtggttgatagttcgttgctccggctgttccggttacgggaagttcgtttggatacattcccgccaccccggaggcgaccccacacgaaccggcaggctattaacccatattaagtgaaganctcagggccnactgatatcgttaccgtcgctcaggctggaaagtctcgcgagtnactcgaggtgaagtatctctagcgggctcagatttttacaaagcctaatctacagcctatattacattagtcattgggagatcgaatgaggccgtaatctagcgtattgagtgtcctcgcccggggcctatgctacaagattgggccgctgctcgccgctgatgccttctagctccgtctcatagcgaccctctagtccggatcacccacgtctgtgccagatctctcagcaccattctggtgtttggtaaccctcctgacgaaagcaggtgtcgcgtccggactgaaaacgtctaagatacccgacgcatggtgtttgtgacactcgccgattaacgcacacgtgatccgcactataggcctcggcctggccgggaaaacaccggtacacccaaagactttttccagtcgatttgccccggtataaagctgccgccgcgcgatcacatagatacgctcaggtgttctcgacatactcgcagaaactacttgacaacgcactcacgcatcgangnngcccactanngnnnncntccggacgcaaggtttttcagacacatgaggcgccaacaccagcatgcacagtgccgctgcggccgaacggcttttacattgattggtactcccgcgtacacagaggcagcagttcgtctgcagcgagtaagacctgggccacaaacggcgatggttaactcatccaaggctaggcagaagtgtgttcttcttcccgctccttggannntgccgcactgcccgcgcgcttaaccttacggccgttttctctaatgccgttcccgcacggttacgtgtagagtncttgactcgtcgccagtcgaccgagtacggtgcatacttcntngtacgtctgtccaacgnccggcagcagtnncctgtcattggntncctcaatgacnngtnagtagaccngtgngcagagcccggttgctgcccgggtccgcccgacacccggcagcanttgcgntantctgcaacgtcnnnagagcaggccggcacgaatctgcgctggtgtggcaaacaatgatcgaatacctactagacgacgccnagatttcaccacacgcggcacgcctatcatgaggatgtatatccccctcctctactccacttctgcttggaattattactcgaaatggtcgacaaggggggtcccgttacggtcttaccgccataaggggagaacacccgcagacgagaagngcgtccgcccaaaccggtacttgcctcggttaaatgctgacggagtataagtctatatgccgtgncgggtaccatcatgaccaagcgacacgtcagcgacaatgctgctagccagcgccgcgtcggcacgagcttacagcaggtcatctctagaggtgctctgaaaagggtcacatcggccgcgggtcncatagctccacggcgcacgccctcatgtagccagcagccggtcncgcggcaaacagggacaaccatttgaggatcatcgcgtaagcctcgattttcatccgnacgtgttagatccagcacccagaccagaacccaaccgaccccgatgaggtcccatcggctgggtgacgtgtgccgccttcataaaaggccatgggagttgacggctcaccggggccacgtggcatagggctccaggagaatattactggcggaacgccangctgtatgccggagaacagaagaactgtcagcttgactacctccttgaagaagggatattgccctggagtcttttctagaaacaccgcacatactctgtattgcaactctatcgctatagatgtcgcattatacccgggaagatacaactacgggtccaatcctcggatccggcggcaagacaagcttggccggcggcggtgagtatactagggattcaagtgggttggaagtctatttcggtactgggcgccgtacggtcgaggagnccgactcatgctggagtggacaagtgtatgtcttagggtctccctctgatgcgcaacagggcgacactacgcgaccactgggtatatatgcggtaatcccaccgagccagaatgcctcatacggagccatggcaccatagctgttacaagacccttctataatgatacgagggcgtgctcaagcatcggcgagggcagccgttctccagccgacgttttgcgagtaataccctgggaacctgccactgaccagaaataactccgtcggccgctgagttgcacggccatcaataagggcgcaaggctgcctctataaccgatgttcataccgggcctatgttttgcggatatcgacggagagacgtaagccctncgtgctcgcggacgttgttataccgcagcagtgtgataccccatcgttatcggactatacgtagctatccaatactgtagagaccgcacgattnttcaaacttcaggtgatcatgatgctcatatcaaccctatacctcggtgtcccctggtcccccgaggtgttgagagtgtcgaacccccccctccgcccgctcacatgcacttggctaagcctggacccttgacgcaacgtcgcttgcttgtaaangaccgatgcacacggtgcaatgggaacgcaccaggtacgctaatgcaccccggcattgggacaaccgagcgcagtccaagcgcaacaaacgagttttagaccgagaaaggggactcggtcncgtactgcgcttcccgtacctcgctaggccgactgcgccagggcgcggaagactcaaaacgctnttcgcgtnctgcaaggaagggaatattagcganaagtagtatactataagaccctgagcaacgggttctggattgagctagatctcggtcgaaggtattacccaccctgcgcgatctacattgcactcctcaatggcggtagccnnngncgtgtctcactacgcgtggttacaataggacttaggccttcactacgagaccatgtagnagacagattttgggatggctttagtccggactaaccaactcatagcccttgaaggtnctgtaccagatagtgactgcagatctaagcagtggaagaatggataacgacagctaggcacgacatatagctcacggtcctgtccgccccggttggttagaatttaatgaatggcactttatgatttttggccaagctaactcaccggtggtgcggacatattgagtcataattgtcagagctgccgggtcgtcattacgtccgtaagacaaaatacgcttcggccaccccaccggctaagcctgtgccggtgtgtatttacccgccagcgttttcctctgagaaaatctgagtacacaggacgctccgacctaggggaatccataatcaacgcacccgtgtacttcgcaatcggagcaagaaatctgctgtgtgtggtcgtgttccaatggaagttactaagcctgttggcttgtctctagcatgcattgattagggttatttcctagcgtcaatccccgtttatctaggccggattcgatggtgcccattgcgatactcacacagcaaaagcccggtgatagacagcggtgttttcacagttactttacggtctggggcccgtatcgcagccnataccagtncgcncnnngcnacccggnggannngtgncagnnccntccgggngnctacnancgcnatanngnncncnnnggngtgtctttcnnnannngnagntangncngnatnnatncngtccaccgcaacatcgtgctaagtacctantggtctggctgatgcctagctcactccgacagcaccaagtttgtagtcatatcgacgtagggaatcgagtgatcaatgagtcttgagtttgttaactttgttcnttgtaaaaaaggacccccagtcagtgggtacaggtttggcccttactagcgattgcccctgaacaggcactagaancgaagtcgaattttccatgcctagtttgtacactatcntnattcgngnnnnggngnnntnncggaggctncngncngntggnnaacgtcgtctgtcgcgggcgtgttgaagatccccccctgcttcgcatccggggcccccgcgcgngcctggcttgtttcgttgcactaaggccactgtcggctacaatgctgtgatattgaccacctgccnnatgnacnnncngnnaccngggggcccggnncccgcantcccngtcntatcaccacngagncccnnagtnanaagatnngggtnancnacgnncgtacagcngncanctnganggggatncagcntnngggggancananngggaaggcggtaaaatatagacccatactagggagaggatcggatcgcctagtcagactggacatcgaaacgaccctcagtggacacttgaaagcaccttacacttaattgactcggtagacacgtcaggcagaacgcccccgttctataaaacaactaagcgcacctgatccgtatacccnggcaaattatgatcctaacaggcattctggcgatgttgcttatcccggcgcctcgaccgtctgcaccccacgaatcgaccttgccaaacggtgcgcncactcttggttgagttatatagcaattgggaagagtacgaccgatcggtgggccctgtaccactgcgggtcgcatcttggatcagtgcaagggcactgggtacgatactatagccccacggctcgccagcctgacttacacacgttttctacttaccatgtacgacggttgccgtgattgagctcgtgccatccttcggtatcccggtaantgggcggtgccttgncccccccaccgagtccacaggcgtgtactcgcacgccgggtacccgtgggtggcgacaagttgtcgagntctggatcgtgtcactccgggatgatcagccctggctgttagtgtcattgatcgtagaaggggataccaggctgccggtanccaccnngtnncagncacttaaaccagtgtcgcctcttatgcgttggctgaacgacgttcgtaagagggaatatcaagggcgcgcanccggcgtatgnggctggtgtcgcaaaggcaaatcggatacaaccttcttacccggacaatgcgagccgtttactgacctggcgtaacaggcggctgttatttagcgagggttggccgcaatgatcgcaccctagccactcgctcttanttgcgcggctttggtggcattcgttatgggagaccggcgactcaggcaccgcaacagacatgataggcagcccgcgnngctggtcagcccatcacctcgcatggtagttctatataggnanngntncnggagnccancnncancgnnttnggnnncgntnngcngnnnnaaacannggcncctngcnnnnngttagagaatcnaactctggtcagtccgttgcgcttgactctccaacggactcgccccanctcctgtttgaggggcagtccgaattctggggcattctgcagcggaagctaccgacgacagctgtctctacaagtgacagaattccttcggactccggagcttgacccttgggaagccaacgcgcacttacatctggttaggttggtcagccgattactaacaaggtactgggcggaggctgccttttgcttggcaccccccggntactaaagattggcaactaggcgtncgctacgaccgcatccatactcggagccgctntatagcgcttcgcattgactctcatggccggttgaagtcgtaccgccgagtagggcagccagaaagtaccgtcagaaacggtccttcctagtatagactcgaggatcgcggatcgttttggacggactggtatagaagcgtcatcgccagtcagggcaatccctataaaacacggtcgcggcgatgggacccaattaaacccgcagccgagnagccgccgttccaattttagcgacttagaggagtcgactccgaagtcggcccaccacacgtgggacgtttaaaagccgctaagcaccttcttttatgggtacaatacctccccacagcagtaccttattcgttggcatcccattatgcggcagtatcatagcttagttggactgtggtgggcctctttcgtccacggacagccgctcgaggaggcgattccttgcngacaacatgacgatttacggatagttgacataacgccgagataaagaaccgtctgcctcgntccagcangacttcagagatgaacgtgtagagcgtcatttatcgatgtcctagggaaacaagtaaactacattccagaaaaatcacgntctgaganattggagaggcggtttttcctgctccgagagctccagtactccggtaagcgtgtctgagagctgctgaagcgggcgctcagcgtctctaagctcgctggttgggctgacgcttacccccgatgctgncaaagtttggtaatccagtcacgtcacttcctgttcaggggcaaatgcaactcccgcgcccgtctcaaantgtgagattggtaggcgtacccgcggtttcagtaccgacaacccccctcggtcatttgccatgggcgtccgtcgcctgaggctatgtggatctcaattgcttcggatacctgcggaagttgcattgaaccacaagccacgcggggcccagaagctcgcgtgacggccattttaggcgctcagttaacgatattgagctgaacccaggtacctttaccgaggaatgacatttctaaccccgcatgggacgcttcctttctctcacgcggtttagggaataggcagctcatatctgccttgaggnttcgcacgacatttgcttagccagcctaatccggcaagcccgactggcttcactgcagcctccgtctcaactttcantgtaacctatcctcatggaggttgatgctgggcancgcgttaaagtatcgggccccacagcatatggatttgtctaatnggttttatcccttaaacaaaatgttgaaatccagtacgcctcggtccctccggcgggatttccgggcgccacactcctgaatctccctatgaggcgatcttaccataggactcgtattctaccaacctnagtgcatgggtatgctgcgagtgaccacatatatgcgaagccggcggacgctcaaatggctgttactcggngcgttgcgcgggggccactgtaagttccctgggcttcttggggttaccttcactagaccccactactgcagtcacttctgttctcagttaagctgcctcgctgtccttttgaagctcgccatctgttgctgaaatcaaagagtatnctcagacagtaggagacccactctaagtagcccggcttggatatccatatgtacatgcattgcggatggaccgaatanggtaacacgctgacctcccctgatccgcttatatgcccaaactaggggtggcgccccacctcgcgatgcaaatgatccctcggttggcctaaaacctgatgtnagatccgatccgaccggtctacatcaaaaacttgcactcctaacttgtcaataatgcccagggatccaaacgttttcgggctctcggcaagtcggcaacacctttcagcgggttcatccttgcgaatggcaaagcggganattcaagcgagccngagatgaaggcgctggagccgttcaacaaaagcgagattgactaacgaccgtatattggttatgaattattctaaacgctggaaaagaaatagtaagtaccctggaggaatacggcgtaccaggccaaaggcctcntnnannnatnngtaccnaganncgcggcggccggtagggagccctttcatagcgtcaggtaatactccccccggaatgtcagtggcacgannnnngnantnnanctnnnnnannaaagnnncnngcnnnngnnnntnnnngngncggcaggacttccgacaccctgctcaacggtagaatgtctagtccatataatatttagtacatccctacgcgcccccgctgccttcttctgtggtagttcaagacggtatcacgctagcggatcacagggtgtgctatcgcngtcacgtcgtggaataccgccaccacgcacccagcagtccggtcgggggatgtctcggttgcggcaagacctttggttgaacacagcgagcaacgtcgacgcttcatccagcggatcccctantagagtatccggcgcccgctgctaagtgcatccttacggggcgtcgcctgttacatgggaagttttgcggcaaattcacaaggggcgcgaatcggcgcaaccacggatctaggaacccttcctttttggtgtgagaaacaggccgcgtctgctcggggcatccatacaggtagggctcgggtcctaaagtgacnccgagggatgtactcttacacatctactcatactgaagattctgtatcgtggggcgcactacctttaggctgacagggccgctgagtcgtgaatgggtcctcacgtccatgggcgtttngaagcggttaacgttcgtcagtgaggtatcagttcgaccgacttggttagtatcccctagcgggggattcctctctcacatttttgttctagacacgtcaccgtccagaagacctcgggacgtagcccatcacgttcttacggctnttagcagtaatcaaatgggctaccataccgaataccaaatcatctaaggctgacagttgcgggctagccgtcacgttgctcagccagtgaccgggacgcggctcataagtatattcgttcgaaagagagagcggcccctactcgaggatattacttggcctatgtccctcccttgggagtccgacttctttggatacagtcatcctgtagaccgccgtctggctggagcacatcacaggtaagcgtggcgcgaggatgaaattcgctcccccagtcagntgcgtgcatggaagccagatgctacacaatggcagagcgcgttgtgttgccagagaaacatgatcccactgcgcgtctatccccccactaactagtgtcgtacctccgattgctagtatgacccataacagctgtctacgaggcaggccagcgcgtcacctcgccacgggcccgtcatgctctgtgccgaccgcacggccaccaccaccggaatatattgcgcagggaccttgactgggctgggtctcccagaaggtaacctgatataataaggggattcctgtgcacgggtactggtccagcgtctccacgtgttcgggngtctgcannccngcnnggananagncngnanncnnannaccnaggcncnggaaccgannnnanncatcnngatnncnttnncccttcgacntgtgcctaccatttccgcggccgaggtatcaaggaataccggtnccnntnncatncccaaaagntcctccngatacataatgcaacctgctgttttgtcaattacgtggcaatttacaccggactaagctctatcatagccgctccctggaccagggcnccngnaattaccctcncattcagncnncntcgctnntcnaactagnttannntgncaacnaccnggngttangnntngcganatgcccggtcctcttnntagggcagttccaacggcnnncntnnacagtatgccgganccaatntgtannncntatacactntnncnnnggngacagnaagatangnntgncggagcgcgnatatcganggttcttcgtngnnctncgtaagacatantagagcgatttatggcngctggagacttggacaccgggcgccaatccaggccgcgcccggcgttatggtgaagtcacgcttgacccacgcccaggcaaccacgcggcccgtacttaaacgtcagcccaacgacctttgccctgttgaagctggtangccgactctgcaaaagtattgctccagaccgtgcccccacattcggtatcactagaagttcctccataacaactatcaggccatgcggcgatgtcgattcggcgcgagtgtctagagcgcgggggttatgcagaaactggggctgctgtcgtgctgcgagcctgttttcagagacccagcctagtcggtgacatgtactgtcgcgggcttgggtgttgtaggctgtgtcggcagcgtagggcttttgcgccacgtcttagccngtcncncacccnaactccntcccgacgtatccccgacgctcgtatngtccgacaagtgcaggcgacacacaaaactctcccgccntacctactcnncaaccgncntngggtgntaagnaaggagnngncggttcatgagntggtaaccgcataaggtcttgaatgtgacggccagagtatttgtaagttnncatgcttggacttactccggtgctgcggatatcagtctcattggatactgggcctaaccggacgtagggtggtcaccccnacaatctcaccacagtcacttgntcacggcgttgcgtgcgatgtttattccctcttccncagccactgtgcatcttctggtagtagtgaaccacgacgatgtttacttnnccattcnnctggtncgtcntgnnatntanaccatgntngcngttccgnggncnagnngncctacnngncgggntgacggttaggcttcgannggcctggtggagtgtagntnntagtgacaggtgccncntnccncttctnagtctgaattgnantnttnnntttttggtggaccgcatacngctctagccttttangtnananntacnancgggacattntcagcctcatnnancgatantnncttntccangnagngnnnnngtccngnnnnnnctggcnngggagaagcgtnacnanancncnncngtancgcgtggcgancgcnaaattacanagtcntangngncnnntnngtnnnnnnnnnncngnncnnnncctngnncngtcctncncnnncgncggnnnnatannnnntcgtgtcnnnnannngnnngcnannctgttncnnccncntnncngcnnngnnnnnnnnnnnanacnnnacnnatnnnacnnnnnnngncnctgcncntcgactgaaccgtttgcantacgtagaataagcgagaatcgntnactcctccnacgcacgctatagcgncacaacnatgggttctagtgcctcgaaccntgnccagtcttcntgnaagnagaacnanaatcnnngcatgttganannangcgcgttggttnanntangntanacnntnnggtnanangacagtnangctacnnggnantattccgaaancnangcttnnganntcnncagtnggacncgcangnnggggnngantngcncgtaaggcnnnangcnncctggccattganantnacntnngnnntngnnacgcgtannannnngnnganantccnnantctnnnnccngcnnagccngaccagatcncgaataccggcnggtgagttcgatagtattgtcgggtaacgananggatgcggccagtnncttaaagtgtgacggnaccgngccctaactgnggccgtatanaacggcaacttctncntagcggttttagcgctttcgngttataagggnnnccngnnggnngtccnncnnnngnnngacttnnncagnnanttgngccctangatnnggttgaagggcgcctccaccacagtgaacgcttggaaacnacnngatatgantntagggtatngaanangngagatagngangnaggcacacatgcctnggagcacttaccgcctcctaagggggtcttgcattctgccaagtgttcattatccagcagtcagaggtgagacctaaggcgtcggacttctgattgcgactaaaaatcgcagaggtccgtccgagactgggcggatgagacagcactcccgtccggctgtgcggtgggactggctagcgggcaaccggcacaccttacccgagaactgcggcctgatgattcgctaaaccagtagcccgtcgctgcccgcggagtcgaccacatnannngccggcgattcaagcntcttgatctagtttangcatcnacggcacgcccatgcccctnnccgcgcncgnatnnnnggnngcannnacnatctccntacaaaaatnnaagcgaacagnnnagtncnccnnnnntnnccnnnnggntggnctctnnaannggngcntnnaatgagacgaacactctattgnactgatttcaacttgcatggcgccnaccgtagcatgangcgtcgtttctcctagatataaccctgctatgtttagcgtgccctggttaatcacgtttatatnnactatgggcgtagaccctagttgcaacagttgacgaattccgccacntgatgtccgaataggaatttcgtggaaaaacnacttcgccagcggtaggtcnangcttttgtcgtccgggacntaaaagtcgcgtcgncagcatgcctacctgtcatccccagnaactgataactcagcggtangtatagtagcccgttttttgatacaaatcgactgaaccccgtagctacttgcgctcgtgcatccatgacctaatcgagttgttccgcaagcgttcggctcgattaattatgccctgctttggtattctgtgcggatgctgaantataaatgactgaaattaggaagagtactcgggcgcatccgttgatgagatgggatggttacgaacctaggaattagtcctccacacgttctcgtggctccgcccagctgcccgcaaaacgccaaattatgcgcnatcccgncaggactgccctaacagcccagttgcaagttagtttcaggacatgcagaaatttggctagatgcggggagagatatggtataagagttcggaaatcattggctagccagaggagggcgttcgcctgcatgagaaattcgccggacaatgagttnccttcagcaatcctgagttganggaacgtgcgcgatgataaatcctcagacgccgtagccacctgaacttcgtcgcgcactcgcgcgcacgtgaacttgctgtcgcaagtagaccattcaagcggcgcccgaaactaattacacnacggagtatatcctggtccatatgaatgagcggctttgccccttacctaacgttaactgatgtttattgctcaagatttgttgcccctcgtaactagattggatgggcttttgatttatcttctctatacctggggtcgtggtcaatagcgtttgtacctcagacgcgcgcaccctagaatgacaggattcgcccgcaagagggcgctgttttggcantctgaatggaggcaaatgactggcatgatttggangttggctccatcctgctcaacaagcgccgaagctctgagtacatccgctatcggatttgtttaagaanaaagcattcctantggtgggaatagcattcgagtagtagtaactagctgccgctggcgtgtcactttattggtcaacgtgcaactgtctggacgcggtccatataataggatccgctcgaaaccgtgcccaatngcgangtgcgntgaaagggtgtggccncgtcagacggcnnntaccntcccagagtcggccataaggggtncanccacaataacgaaacccgggggaatactaaaacgacacaatcttgaatttcggtgccacgtcgactacaancaagngtcngcctatcnaaaatcagcctctgtcgnggngatcanattaagcttnnnnnnnagnttctggnngatcnnntgcngaggaggcnntanntgttgnncctccgnnttattgcngtgtactccganntntgaattcatatgggcatggnncagatcaatatancctcccaaagagagcgccgttaccggccaaatagtttgcgancatgtctgcatttagtgggaattccaagtgagcctagttcttacggttcgaggtactctcggccaaaccgtgnngncnannggnngcnganattgcnnngnggtnnannnnggnnaatnanntncgcnnctnntcgnanggtccggcccatgctatcnntngaattngcttgnccagnggn
aaatctcaaattgttccatagagatgctacaantacgcngggggtctgtattgtgatccgggtctggccacgtctaggctggggcggggtattatgtcgggatgtcggagcacctcgacttanngtgacgcatgcacataagtgtctccatagggccaatagctacactaacttatggccggtcagagagtggcccagtgctaatggtccccggagacaatcccccgatactctaacccaatagttcatacaggaggtccctgtatcggggcttcttacggcgcggttctgagtcggcgagcaatgtcaactgttggaaacccttataaggtttacggatacgaaaattttccgacccacgagcgnnnnnccncgtataatcatggttcgccgcggcgtggcttgccgggtccttaactcgaaagttaacgtcctatacgggatccgcatgaaacccgacgtgtcattcttgcccaaaacgcctctatttcccagnctacgtgggcgcaaggggctctatgtatatcgcggacancggtgtcatggtgaacgcggacccgcagactagactcggngtcgatcatccgcatgttcgcagtccaaactctaacatgatggcgacatactttattttacagacgaaagccattgcgggcaagtngcccctggcctacgttggaatgagctttgcacccgagggtgcgcgtgtgcctaatataattccttaaccagggcttctcgttggcgaagcnataactggaaattttgacaccgaaagagcttgccacttgcctggtccagctttcaaacgacgactaaagttcgtgcccgaacttctcctacgcaactcgtgcacgttagccccaacatgcattagttgcctgtagaccggggcttgccccgatagtgatggactcgggtaaantgtttatataaggcaaaatggacacgaaggcaccgaactagaactcatatagttagtgaagcgacatgtgcctatttggttctgaaatccacggaggtacgtcggtgtcccatatggaaaaaaggggacttcgatgtttacccggtttgtcgattggacgcagggacgccacttttgacacgncngcaggcagtcagtaaaacccacactcccgcgatcgataatacttcggtccatagaattcctgggttcgcgcacaagtggttgtttgaatccgcctgactcgatcggcgaacgtctggccaaaggttctttccgtcaaattagcatggcgatcgacaatgtggttacgcactgaaggagattcgcgggtgtcgatctgcgactaggcctgcgatttgccagcgacgactgggggctcactgtaaatatacataacatgtcgcgactcatacggcatgtctcttaacggctttctccaccgagtcctttgaatcccacgagttcctataccagatagctaccggacgaggtctggcgttcacataactgcagcggccgactaattttcgttcgnctatccacgttgccggattccgtactcctgttttcttgacgataggttggggtgatcaagtgtccttctgggcaagcgtactatcttttggtccagtaccaccttccgtacntagtacacgctgagagctaccctccatccagtgtggaaagaccatgttccnnactcttctcagtcatgccgtcagcctgccaataccatgcccacgttttaggctagaccaaacaaattcctgcacaacaggtagaccagcaaagccactggaatttttccacctgacaccccgcgtggcatgggaaaggcgtgcgtaacgctcattattcgttcggggcaggactgcagagaatcgagcccgtaagccgttttgcatagctttgtacagccacggcggtacaccccctacctaaggccggaatcaaggctccgcaggttcgacactattatgtgaagttccaactagtgggcgaagaatagtaagagtgtgggaacggtcctcccttcgtgcgactgtgttatgactctctattgctttctaagggatgtggcttagaggcgcggcacgacagatcatcgtcaatgtcgacggacttgttgacgatccgtgtatcgcccgacgactatccccgcatgagtaagcgtccttctttggaacgcggggcaatgcggctgaacactagactgtttcgtcccgatgagagatcgcgactgcctcgggtcaggcccnctcctccgtctagcgtcaaagatgtatggattagcctttacgtccgacgactcgaaggagctgacccagcgaaagctgcctgtccgtagggtcttaccggactcatggaagatccaaaaatgtcacatgattttatgattagtccatgcaagttctaggaatacttgggtgctctaccacagactcatgtcgtggcgtcgcgacaccttcaaagcgtcgaggggacctgcctaattcgaagcgtagcaagggagtggcgtgctggcccggctttggcctcagttacgtcgataccataccctggtgcgaacacccgcccctgttacaccctcttcgagctactatcatgactcggcagcttgcgacaagggcacatangtaggatgtacctgcagggccacctggttggacgctcaagagagtcagacgctatatcccagagccgtcccggaatgttacactctgccnaatcccgtgtagatgtgtcccaatcagaggagcgtagcacgcgatagccagtagttctggggccaagtggagcaccccaatgggtaaggtaaggtccttggaactcgaggcngagtgaatggcagtgttcattgcgtgacacctctcgcacgtggggtgtcgctgaggccggctacgcaaacagtccgctggggtcggagcacttaggcgacgacgaaacccaagcaaccgagtagacggcagccggtatgaagaactattcactgcgtggtgtcgtttggatacagcctctggaacacaaacctcttacagcaaatcgagtgtgtatcaagactttagcctccgtgctggacccctgtacggtatcacgtaggcctttcacggtagagtcccaaggtacgttaccctcgggtattatatcgcattgcggctgtcggcctgtgtccctggttccttgcgtcgactatttggtactccctcaggatatgggtagccccggtcgaatctccganaagccgtacatagtagtagcgngtgatccgctgnngctccttatcagatttcaattcgtgcctaagcatccctcttatacggtctggtctgtgtagcgcacttatgtgcccgcgcccgagtaccacgtttgcaagctaaaaatatgactgcttacgaagaaccctctcccatcgggtccctttgacgggtcctgatgctacgttaggatacatgaacctttaggtagtagacatgcgccttaacctcttaggtcactgtcatatatacgtaaaatatagtggttttaccttctcgcttcaaggggccaccctgtctactgagaactcatgaagtgacagagggccctacgggctgacgcagaagcatgacaatgcacgtacgagcgcctgcactgaaaggtcaccgtcgtaatgagtcctgcactaacaagttttgccctgccccatctttcttactgcaagaacgccagccccaggagggaccatgagcatccattcatcgggtccacctctgacgcatggaaagtctggcctgctacccacacgcgccccgtgctctcttgctcctgtagtagatacgtgtctgtcgtggcccagttgtcgccatttcgacgtacacaagaggcccgttacctcaccggcctgtgcttgtccaccggacctttccnccttgtgagatcgtcgcgaactgatgccctttgtaagggcccggtccccagcgaatggtaaaanagttggaccaacaattgaggcacgtcggctcgcggtttatggcttcaccgcactttcggtaaaagcttanggcttannnnnnggtggtccccccccatagcagaggtcgtgtgtgccacacgggcgcgtgggattgggtcgtgcggntcgttaaaaaccacgccagggtgcgccggcagggccctcccactgcgcgtttaaggtaagaccgtacatggggctcctcttatgacgtgcctatgctactcccgccgggagtacaccgccactcgaacttcgtcggtcaagttgtccggtactctgactgttccccccctacacttcgctcgaccatgtgggttcgatctgcttacgcaccgagctccttgcgtcgtcgcccgtacaccgtaagaattaaggaggtcggggtggcacaattcaggcatatagtacccacgcaacgactaattgcaaggngggtcgcagtgccgaccggtttgccggcagccggtaggatttaagccgaaacctgtgttgttgaaggcggcgctgaaaatagtctgtagatgtctcagtatacactatctaacctgggaacatggtattaatatccgtccattctattcgctgttgcgacctgtgagttccaagttggtacgcagtaacggcttttccctgttgacttctcgcttagggataggcttgccagtgtttctcccccaggtctctctaaacagttcnattttataccgttcatacaattaacccggaaatgaacgccaatacggctctcccttaggttaattcggatcccgcgttacgcgtgatggagccaagccgtagaatggtgggcagcgaaggaggcatgctaatgaatcgctccagcgacgtgtatcgtaaatgggcggattcggagaaagacatggctcacttcacgctccaggagagatatctcgcggccattcttttcaactgtccgccccccaactcgtcaaactaagcgtcgttagttattacagcgcagtgtcagtgccccccattcgtaggacgttttgagtaagctatgccctcctacgggatgttgaactgatcgtgattaagcaacttcgaacggggggacaactgcgcgtaaggacgaaagtcaaagcgttagagcgaaacgtcgcgcagccgtggacccnnccgcgatggcttagtgtctacacatcggttgtacaggctaagactactagttgacgagaggcgtgncacacaaaatctggaagtacccgcggcgcgatgacatacacagttacctggggcgtgcgacggacgggcataccccagcccgtcacctgcccattagcccgacttatcccactcgggttgctactatacgatcatgggctaagctcgggacccggccggctatgagtcgtgtgagttcgcgtcaatttaggctaacccacaaacttggggagaggcagtggttgggggaggctggccnggtccacggatcaaggaccgcctattctccacgtctgttctgaccgccaaggcggacagcgcttgtgggcatacctgggcccggtcggacgccggagcatttctgacacagcaccggccgaagtatcaagtagcgatacctggcgagtatcgggggccacatggcgagannnactgtcgattgagggatcacaaattagccaactcggatctctatggagagcggaaacagggctgtagcgcgccaacgagcagacaagagaacncgagcttagagagcagggagtaaaacnntcccggtcctagaactaagcgagccaagtagtccgcaatcaccatgggatggccatctcccccccgtgccggtgggtcgtctatgcaagatacgtaataacaggacaataacataaacgaccccaaggacttcgcgtactcaggggtactgattgttttcgagcatataaagcacggcgttccagggtaaacgggtagtacccaaacgaccntgatcccataagccaatacaggttgtgacagcgcgtagaccttgggtgggttgctcgacagtcctcattgcgcagactgatttncggacgccccaatctagtgttgaggcactcattcccaagcgctactgttaggagtctactaaaaccnacgtcctanaatgatcgtgccgagacaattccgctcgcccangaaacttttggtagaggtgccattgcgggtaaaattgagtgtgatcagtctacctctccagactcggaggggatggattcgacttgagggtggatagccccagctgggaccagatgttctccgggggccatgaagcgacggctgccattttctttagcaatgtcccgaagcggcctatggctacataaattagtttggagccggagagacggtgaattcggccgtcgtctaagattgagcttaaggcgccgcatccatgctgccacgcaaccncgagggacgacgagactcntggaagccggtctgtgctgactcgagtcgccggactttcttcctagattgttgaccncctttacaggtattccagcggccgtgacgcgcttttacctgactagctttacttcactgtggcctggcacatgacacgagtggctgagacaactggggcaccaccccaaagagtaccagacggcgacgcactagggagccagggagactgtttatttgcggacgcagtgacccgcattcttaatgacccgtgctctagcctcggtttaaataatggcgtgagagcggctgtaagatacgttggcccctgcacataaatctgagatcctagtaagcggtttggcttattcccgccatggggtncggtgtcggctcttctaaaacgacccggcttggcgccgctacagtgccccccgcatcaggtaangatatcagaccgttgtgcggccgaccgtcgtactttagggaaccttgatatgtacgagaccttagcaccnantaaatatgaggatgtcgtctgcgttccagtggctgagtgccgtggaggtaggcgtactcactnngtcagagaactcngcggtaanagatccgcgctgcgcacccgccggctcacggcaccagccccaagtgagagtatatgagtccctcgcgcgcaggtcccacatnggcgctctcaaaatgagacatatcggggtcgtacgcngtccggcgcaattttaacaatcgcatcccgatatccctaagctggcgagtttagcacctgccccatcgccaacacccgaaggatcagacagggtcaactatgcggcctccctgtctttaggctcgtaagtcactaatcttatcgtcaccgcatgagcaaggatcttatacgcaagcacagcactatcattgaatttacaggcgtccgatcctccctatacgcaaccccctggatcactggctactcccaattactccatacccttgactaatacaaagtgaagtccgttctcaccatcggagagtatggagtatagtatgaagcctatggngagcgcaattataggccatttgaggccctactttaannaaggcgtccgcggacggaccctgtatagtggcaataacctcttgagtctgccgaatgagatctcgtgactgtgcggccagcttacaaacgacattaattactctgagtttggcaaactcattggatacgacaactttcatattggaatcagcgacttcgagggtttgcgtcctccaccccggggagatactgtatgtcacatactcatgcttagggacttagttagtgggaaannggncctgggctagacaggagtctgtgcttagagctgcgtctccggagccgaagaaggtttctgctgatacagagtccacatccttggatccgtactggcttgattgtaaccgctnngactctgaatcgaagcaaaaggtaagaacgcctcttgcaccatcaacttcgtactctgagggagtacactggggaaaatctcgttttctatgcccaacggacgacgacagactattgcattgnnttctctccccgagggcggataccgtggggcagccacgtaggcgatctccaccgacaaggccgcgttcccgggngcgcgccgtgcccgtatacgatgtcccttcacgccgcgtaaactccttccagaggtctggcggatgtttgcggtggtgtgaattggcccggagacacccacagcgcattggtcatctttgctcagtctagttacgactgtgacagggatgtgatccacgctaatgctccaacctctcactttggtggcccggcaaacatcgttgaaaacttggggacataatcacccgggcttagtttatccataattatagctccggtagtccttgattgagacttggncatgttactccctagagcttcggggacggcggggcggagatattccccgactctagacgggaatcctttcggagcccacacacgtcggcggcactttcgccggcttaacacattgttaccggggcgcaaccggtaccttgtattctcggctgcncctgttcgccctgaacacgaatcagcgcggtaaaacacgtggtaaccgtaggccctgttacgcgggtaaggatacgcggactggagatcggccagccctatccgtgccacggtttatattttaaaaatctaaatagtccgatattaaggtttgtgcattatctgagatttggaacggtggttgggtacccgaaacccgggntaaccccgcttatttcacttaccgtaagacttcagaaccggcgcgtacnacttgtgaggcatcacgtgagagaacaaattaacactttggcgcggctctacgtagaggggcctgccagaactgggtccagtttcaggatacgattgaagtcttnnnggcgtgtaccgcccaggggcaaactggaggtggacgaacggcggatgcaaaagctgggggcgtaaagncgactcgcacataacgctagacgtcataacacttttgacgatagcgacccctgacgtgattaatgcatgacggcccagncaatcgtgggtaagaacttcttggcagcttgcgggacgtggctcattcaggctcttcttacattgccggncacatatggtattcctgctctggatacagttaggtcgaaccggtctgtcttgccccgtgactgagaataccgccgggtaggctggctcccctagtggtcgctgccgncggacatnactgggaaagcactgttgtgcccatatacaatagacgatagaagaggacccaccagaccactgcaccctatcagtgccgagangtgttcaccctactaggcctgcgcgtaatatccatacatcggcctaggggcttactcgtgtggcgcccngcaacacgggaacagagatcggatccgtgacgcagggcaagtcgccgaaatacgtcgcacgaatcgangcatccccgcgtccgcggagcacggaaggttacataccataccgtttttggcgttaataccaggttacccgtnggttgagggcatgcgcggcggctgaggttaatcaaagtgagccctaccgcacgtcgcccnggtccctaaattttgacagttcgcggctaattgagaccggggttaacagcgaattgcttccgtaatttcaagctttcggttgatgttcagcgactactgtatccacgatggaagtcggaaggaangatggctccagctttaaccgtgactcccgcggctccccgatccgcttttctataatatatccatagacttcagtatgtgcgcattcgcagccggtcaaatagtgtcgatgcgccctctacccatccctatgggattagcgatgtccagcggttntatcaactttgacggctcctcagtgatccctagacggcagtctactggtggaaatgcgaggagtagcatggcttatggttcagggggcccggcgatggattagcttcccgttcggaaaatgattccggacctgacgtccaatcccatgcaaccncgaccggtatctgtctacgnagtnccgaaaattaatgacagccataattatagcaatatcgtgcactggccttaggggggatggcccgtatcgcacgacgtctctttttggtcccgttgatagatccgctgttatactgggcgtctggcgtnagacaacgtctgcgggnatggtcggcaagtgctacaatacatgcaggacgcaccggagtccaagctcgaagcggggtggaacacgacgcgatgggcacggatcacctaaccccgtctctcggcataaggaagggagttaactaaattgatctatttcagcttcgtgtagcagtctgaacggcttgggtaaaaggcatggcgtagagaaaagtcagcgngcgngggtcagtagtatgaagtctaacggcacttcgtagtccaagtttgatctattgtcggcgggttaaatcgatanngacgccaaccttttagcccgcaaagtcccnccactcgctttgtgtgcatgaccacgaggatcggccgaaatggcatagcgctgggttgttgccgcgccgccctgaccgcatcccatattgggagnccgtgaagggactgttggagaatatgtacgcaactaaactcttaaaaattcgattgtccgcattcgtcatgcgtgcgtaatccacattcaagtaaacgtacgcgtgctctcctccgactcttagngncttagtcggagannncgaacatagggagaacgtcagagataggctatcggaactatctcgctgatctctccagtggccgataactgnccggcatgagataccgccctgcgattctgacttccatatcctgcgctcgtcgagatgtagcctctaccgtccctgctacccgtatcgtggcggagtacgacgccaccatgggatttgtggacagaattccttagggtgtccctactctacccagccccgacggtggagtaccggggatatccgttcnnncgtccgaacgttactacggactctcgaccacttgctggcgtcttttcaaacctccgtggggtccgtgtataagtcagaggaagggtcaaattcaagttcagctccgctaaccaatccaatcgtcctctcatcccgcgtagccaaagacttcggttgcgtgtcgctacttgagtaccggatttcgggcaaaaatacgctcgcagagtgtcctttgcgagttttggccgcagtatcctgtttcacatgcnatcggtctgtccagatcttgtcgtgtgttacgaccacgatcgcccagatgcggtgngncttctcgatcgagatggaggccattaccagtgcgcctggcactcatccgcagtaaaaggtatagaacggtaaagacagagggctaanctgcnnnncgcgcaacctatagcctcttagaataaacgttactgaagcatcgcccaacggtaattagaacttatttcattaccacatcgatagtcacggaatctactatatcccatgtgcgtcgctgtacctgccgcccaacgtccgcgctctttctcggttcatctgcccgcagaagtccagtgaatacgttctatattgccgtggnncaaattaaagttggtatttcctcgccgcttagntcgtgagggagacgccggnggcgagcagctgcacgcttctatgtaggccaggtacccgcttcacgtgacagacgatttntccagactntggataactcttagtaggaccgcttaggtggtgccaactgaagactcctttcccgaacatagcagctcgaattcgtcatgcttggaagatggcataccagcgattgattanacgcgacaaaatgagctccgatcgaagngccttaagcgcatccgcctcaatgcagagggcagcgaaatttcgcaatggccggccgatagnatgttgggtggcctttcattaggaagatcagaaggaaggggggctcgtgcttccgcgacggtatgctgcggnaatgtcgggaccnnnncgcgggtgttgcccaggcggtcnattatgcgatgaaagaagtgttgactatttctcgtatgccgaggactagtacttagtaggaccatcccgtttcaactcgtcctgaacatacatatcaaaatactatggttttgggatacggagcgaaaatgcgtgatccctcactcgttatcgtatcatagtcacggtgttagcgacgcattgccacgctgaggaggcacgagtgtctaccggcagaggcaacgtcaaaaagcgttcaggctgccctctaggtaataaaagattgagccggtcgttctgcgccgacatctcatccgcaagcccattggccagacctgtcgaacacattcattatgacgtttgagcgagctacatcttccctcggcaggcactgctatctattcccagacgtgattccggccatacgcaacccgttgagcgtgctttctatgcgtgatgtcttacgacctccggtcttcagtctggcaggtacccccgcagagaaggtgtacaacatttcatcggcctcgtggggacaggagttccaatactttaacacggttatatggaccaggggggctggcctagttcagccggggcttaacagctggactcggcatcactaataatcaattagcagttcatcattatatccagcgcacgctccattgactgaaggagttaagcccagttccgcatccggtgggtgacacccggcaccagatgcgtgaacgcgacaaggaatcgctctcgaaaagcaccgcttcgacatggcagacggcaaaggaggttggtacattnatgcnggagtctcccacacatgacgtgaactgggtattaagatgacggtctgacgagacctcttagacttacagaacaggtaccgaacagggctgcgacggtaacgttgggactatggtgtaagagcgctgctctatacgacagcgacagctgggcaggcatttagcaccatccccagtgacagggatcggacacagattgcaaatgcccgttatggtgggcacctttagggttaaaaggtacccgcttatcggnggtcatgcttggtatcgtagcccagaaacagttccgcggtatcgcgcgcaagagataaatagcaanaaccctcattagaggcgagtgcnactattccaatgcgccaccggtggtcggaatacacacgcgacattacccaagccacgatccgcgttgattcgtagtgctcgtgttcacttcggcgcgctggcgacagcgtagatgtgatcccaatttaagcgcnttacgcgcagtaacttccttatcagcctcatgtcattcaacttcacatgcagttattagtctgtcgccatacgttgatccagcggcaggacgcgctaagcccttcaccacacacagcaaacgcaaanatgtttctcgcgacaccgaagncgtcgtccaacttaagctgcgggcagattagaatccggtgaagatatagactgtaagttcgatcttacacgatggtccgtaagacctccaactctatttcttgtcatagcaccaggaccgattctctngcncccgcttgtgtacggtttaacttggcgctggggataagccttttaggcttgataaggcgttctgctgcgagcgagtggncagagccccatcgttttagcaacacacgcggtagggtagtgaaaagtttaaaggtcacaggctggtgtgcgagcctggttgctctcaatgtatctgatggttgtcttaaatccctcgcacacgcgatactataagacgcgcaaaaacatagacggtctttatgcctgagatccaatttgcactatggggggttagcgtgattacgggccccggatgacggttgggccctgagccattgacatgtcggagctgagactaaaataccggcaatttagtctatccataacaaggatagccaacctctgctttgcttgatgttaaaatctttggcacttcaagactgctacagcggagtaatgngttcagagggtgaaagtggcgcagggtggtgcgaacgcccggaggtggacactttagataaattgttgatatgcgtttttcgctttagattgaccacggcggcctccgatttacacaccttcacaaggtgggggatcacacgtacttagatcttcgttaaanggttttcttagagtcactcgcccgaagattattcgttcagcacgtaatgtagcaggaaatggggcgtaagttaaccacaaggacgtctaaggaccagcacgggcaggcgagcctcagtaaggccagatgataagaaagtgcccaatgagcgacgaagtcgcgctcgacgcccggcgtccattttaggcgctggaaagtgtaacacttcnngcgaaggcgggcctattgttgatttcccgtcgattgattgtgggaaactgggcacctggtaaaacntttctncaatcactacgagttgtgtgcgaggcgaccgtcttgcactagattcacttgggcggtggggctctcggcataatgacattttacattccttagaggtgtatcccacgtctatcggaaccgatagactttgtcataaacctgngtagtctggagagcagctggtggaagaccatagggcaggtaacctagttcattacatataccaccgacgtagattcagttaaagtattagcggctcgccctaacccgattgaagctgttgttaataacacactcaagagttcgctttgtttcggcgtgcgtacagtgtaaagcgggcgggccgtggcggcccgtacgatgcgagactcgatgcaagcctcggctgtcaccctgaggccaccaacgagccagcctgccaaaggcctacatcaaacatcccggtacctttcgcgggtcgagcccccaggggcttatacatgaatagtcctgttactggttatgcgggcgattggcatgcagcggtgtgtgcgtttacgcccttagaagggcatgtgtattccgatggtcagcggtgtacgccacctggccaaccatgaggccgagggggacaggcagaatcggagcgagaagccaggctttttgttgggagtagccctccaaatcagccgggcctgattccatctcgtgtaaggcgagtcagcnnnaacnnggatggaagagtccgccctatagaggccgtttagccttgaacaagtctggacaatntcctaccattagcagttatgagtcgaccaagaacggcggggttacgctaaggaaaatcggggccttccccagcacagccagtagctgcagcggttgtggacatcaaagttaggctctttttgcgtacagcgccaggacgctgtcgtacttagaacgcaatctgacatttttactcctgtgttccctccagcttccagagtcatgggagggttctgtgcaatctggcgtagctcctcgcgttcaccaaccatctaactgtgccgatcccatcaccactcaggtgttttggtcataatcgaatctttttgacgccgctggtgagaatgctccgcttcggtaaggaactaaggcaatcgcagtccccctgcacccgcgtcgtacaattctatatattaaaggccggagtngctgggacctaaattaacggtggacggagcgcgcaccgacccatgagcgtcgtcattccgcgcatcagccgactggggatgggctctcgcgtgttaggaccgacttacgcnngtgcgcccagctcnaaagtctcatcaacactaccattgtgtaccgagaagggagaccgttcctatccaaatgcgatcccggctttgtgatacttgtgctggacgctnattgctaattaaacattcatgctttacctattacctaacgcatacatggcttctacagccaactcctggaatcaggttcacgttgcgaaccctggctctagatcccttttagttaggggccaaaccactcagttaacacgggccgattccggagcgttaagtgatacctcctactatgcctgcaaaggaagaatctttaggttgtcaccacggacctggcacccttaattggtgtaagtgcctcacgtggccccttatgaaaggaagagtgtccacatttatcagtgggtaatggacgtaacggcctctgaagtaataaagagaccgggggagggcccattattcggtgctgatggcggtacgaagatacacgaantcgcgaacaaaccgaaacctccggaagtggatgttcggtctagagatgtccggggcccctagaccagcccaacccggaagcggtggtgtagggagtacagtatcactctccaactcctggttcgacctgggtgtacacgctcagttgtggtctcttagtaagaacagcttggcttccagcaatgcaggtgggtcaagccgtatatttattggtgaggatagatctgtaattctggttgtccttggaaggaccgctgagctatccngcgagatgtgactccgtgaggggggaacgaaagcggccgcgccagtctnatcccgcaacnaaagcccgtgccataaagtggcagatctccgccaatacgccggcaaacctccaatccaggctgacgagaccgattggacaatgctaacgccagtcatccataagcccatcccgatttgaagacgaacgcaccacctgcatcctcgagatgcgaacaatcgaaaatgaggtgtgttggagctgctcgcacacgacggacagaggcaaatggtggtagctggacacgggtctatctaattgggctcttttttcactgccccggccggcccaacccangcaattaactcgcgcgttggggaccctctgcccaggtattgcgctccagctgtttcgcccgggtagttgccttcggatnnccctgtatatcttacattcatcgagccctgttggataattcagaattcgccacggtatacccgcgacagggcttcctcggatccaatatttcaagtagtattgggtggtacgaagcggtactattgtagaatcgctagatatgatttagtgcagatgtgcaggagtcccggatatccgtatgccgtgtaatcgcttgagtcagtggtttttccacaatcgacgttcaagccatgttgaatttatgccctcgtaggcctgctaatacaactggcatagatatacatagcccttaactggcctcgacttaaaccacttgtaattcgaagaggaccagtacactagcgtgtgtgagacaggggtacacttatggagtcatatggcacaggcggccatagtcttgtggattagtaaccatttacgggaagccatgcaccaaatctgcgggacctcccccggtagtggacggacggtttaatttttgtcggataaagaggcatattcgtacgcgcgtctgcattgctctgaccactcctgttaaacgacgtgattcgcgaggccacttcgtctgataccgggaccgcaagttctctcaggcgggctttcgatctgcaccgagcacacaaagaacaattatcttaaccgtagtgaagagtggagacgatgcgattcacccgtgcaggccgtactactggttacagtaaggactggtttctttatgaaccccctggcaaggccggttgagtgaagcagtcgctttcggcgtctgaatgcacctaaaggcggcgcgcactacgaacaaaactggcggcatagatcagactagccattaggataagttttcgagacttccgtggttcccagcctatcagcgcagctcccagactaatcagcgcaggggcttaggatgtctagataaagtctaagcaggaatgacagctagttcgcccgggtgtggatctcgacagcacggcggagtctgaatcttaaagacgntttctacagcagagtgtcagtatcttgccggtagccgtttgatgacgctgtatacgtggaagggttaaagtcacaattgggcaagactcgcggccccaatctggtcnnggaatcgactctcttggtgtcgattctgccacaacttcacataagtttatacgtgcattgnggggttacccaccagctggctggggagtgaaagcgcacataaggcattaatagtacacccatgggtcttgacgaaatnnttaacggcgggaccccatacagcatggtcctgcgccctgtagcgctaccgcaccttgtggcacagttatcagcttccacgcgggcgtgctactaccgcgttggatcggagagcgaggataatttcacccgttaacggtgtacgattgtccttatccatgcggggtactagtagttgctccggacaatcatatgccacctgttagttcggccttacgaacagggctcgcatacgcgggagctgtggctgaatccaacacgcagcagcattagttcttacccccaaggaaaccacgcgcatctgtaacaccgccatatgagctccagctgaattcccgattccccgactgacgatagcggccaccatccagggccggaagtgcggccacgcaacaaactattgtaccacatgttccttacgtgcgttagccgttttaagatcgtggggtgtctgtaaaagagcacagctatatcacgcaaattacctgagaagacagaattggcctttgcgagcgcttggtcgtatatacaaatggaaggngagtggagcaacccgggacaagagcatcgacngaaacttaactgcgaggggtttttgattgagatatccgggttcgcccccgcccgccgactcgccggtcggtcgagaatggtccacccagtgccgggatatgccgggtcgcgtgataacgaaaccngagcacgtgacacagtacagccgcaagtgctattgcacagcctcgtcagagtcaccactcgaatactttagacactcagcgcagaattgccttgacccattcttggtgttgtgagtgaataccacaagttcctatttattaatgaatgtcttaacaccggtaccatatatcaccgaatctcatcagtgcgacagctgacgttaaactgcctggcggggcaaaagttatgcgcgaacctactgcagtgccaacacagcagatgtaaggggcattagacgggcacgcattcctctaagggtggtggatagcgactgctgaaccggatagggaactaacaccagtgtctgcaaatgatctcgtacatttcctgcacttcggagccaccccttgcnnctatgaaaagctccacggttgaagaaccgtacgcggaagattgaggcaacgtccccttgggagactatcttctggggccgagcgatcagggccctccggtgactacgtttggttgtctgggatgcgagtttgtaaggtgggcctgccggttcgaattgcgaaaagttcaggcccggctggggggttggctttgataaccgcaaacaagaaccggcgtgagtgttgaagtgttatgtgaggttcgcgagcccgctgggtgaagaagattgttctcacggaactgcgttctcagatcgtttgcncgacagtgacatttgcttcgacgacttcctcatatcttgcgctgggtaagaaactcccagtaaattcaacatgtagccttatacggagtattaaatggtaccgggcgccgccaactagtcgcgcggtgtcatcattagctagctaggccctatcgccgatagttcttgtccctataaacactgaccaaatacgctacacgatccgtaatcgggttctccctaccattgcggatacgttagtagcgaattgacctactggcagtccgatactagaagaggtanccaactagctcgttgccatcatgtcgctagacagccggggctgatgcccggtgttgccttgtttggtaaggccggccacaagttcaccaatcgctgcagtagtctactaatttaagtacacggctcgatgacgatgtaggtgccgacctcgactccnangacttaaatgcgaggctccactgccggcctcgggaagaacgggacggttatacccgtaggacgagccaacccgatccgagccattacatccgcaatgtggccnnntagtctgacggtctaggttgttctagcaggccgaatgtnnncagggtaggggcttaggtagngttttgactagctgagtacgangattccatatcgaggggtaatcggaagaacaccccgttcatacaacactttatttagaactcgttgtaagtggccgggttttgagacgaactgcttgtaggcatagttcttctaaaaccatttcagcgtatgcgtgcgctaaaccctgcgaagtaaccnaacgtggagtccccctcatggcggactttcaggtgcgttacactgccctcgggcccgcggagatgcctaagtccgcgagtctgcttttgtgggataccgagctcgcacgaacgtgtttaatnacggtgaacagaagcccatacgcctccgtacgattccataggtgacgagaccatctctcatggggggaccggagtggccgggccgcgggacggagtaaatggcttttaacaaatcagtataacttactcaactaagtgtttgcccacnggttctcgcagatatgataccattacagttagtgaagtaaatcgcgaactcccgggtcgggtcctgctcccttctgctcagtttccggtacttgtaacctggcagcacatggttgatggaccctgcaccctgactgcangcacacttttcgtgaatcacatccaggcgtggatcgaaccttatcccgcgtctgggcccaacatcaaacgagtgannggncggcgatggcggaagccgagaatcgcgtactagctcgcggcctaggatgggcaagcggttcactgtgaattccgacngagagatcagagtaagcaaccgttcactgtctcgccgccgcgcgagtccattgataattttacgttccaagagtccgacttccntgcgatagcctgaccatctaagacagcgantgagcatgcatagcaagagggcaaccaacctccggaagtggacggcgattgtagggttcccccgttgatctttaattaacctagacaattgcgttcacaagagtcacccctcaaatggctgtctggcctttggctaccttagcattgccaacatggtaccggaaaattacgattcccatctctggtgggggtgcatcttccnngggcgcaatgtcggcaatagaggtcgaacgtgagaagttngnagtgcctcaactcacgctctacagacccgacgctattcaacgagcccgacccctttctcggtcgcggtccggacggctatggtacctgtctgctcgcctacactggtgtacatttctggctctaacgtcgatgatgtttactaggactcacgatatctcatcccggcgtcatgggcatgtgcanggtggtctaatcgcccgtctccgactcttctacggccgcgggcctaattacgtgacagatatggttacccgtccgctttcgcatttgtctgggtcggtcgcagaagtgaatagccatgcattcccgctacccatctcgaaatggaatcagttgcattcccaaagacccaagtctgaaccttaacttcgcagangtgaaaatactttcaattggacaaacgtcgaccggtccgggcaaggcctaccnggagatcaacggcattaaatggtaacagagatgcacctntatatcaaatctggacaatgagccagtantttnagaaaagggtaactgtcggggctaaagagatcagtctcgcataggagaagtatttccggatggccaggctcaggcttacggngaactcctcagcgagatcgatataccaggaaaaacctccagntnnggcgtagtgaaaatgccctgttagttgtgcggcttgagctgtgcactaaatgcgaaagcgcaccctaagccgcaggatatattagtgtcaatnngcactagatacgtgtggggaangnctatctgagggtgaccccccatgctgagacagagctagctcctcgagtagaatgggtttcgcgcacctgtagcgcgctctgcactatatgctgggacccatctcggacgggaagctgcnatggactcattgcagtcgactgttgatatcggcctagttgatgtcgcggcagcactggcggtgagccggactgaaaggtcgaaccaatggtaatgagtaacccccgcgttcccgagtgtaagaggttttttgcgaagaggagctgctcaagtgtgaacttccagatcgaccagtggagtgacggggnccnngcagcagggagttactgaaacgngtaacaatcttgggaggccggctgtatttgtgagaataagcaagccatccaaaagtctttgtgctttcactggcgcctatcatctagtttcctcacgccaggataatccctatagcctcctatgccgtcggggtaggaacgtttggacgtaatgcaaaattacgtgttttgtgcactagcgaattaacctctgacgatgcagtgtaaaagatatcaagtcaggacttctcatttgagaccgctcatcgcgggagcgcatgtgcggcggttacgccgggatttacactccctgacatctcccatgctaggacgcaggactcttcacgggctctcgacaggagtccacgagagagtgagaggcgctgacttctgtgaaaagcttcagtaacggcttattcattaagcattttgcagtatgcggtgcaccgtagatcagcgngtcgagctttccactccaataaaccatttntatggacaagaaacaattaggggcacgtcctcgtaagccacacgttaaacattttcgagtttgcacgatctngtagacttgcgtcctatcgtggcgtagtaaagaagacttaacnntacacccgagtggacacttgggaactnttttcgagttaggagacagactgaagcttatcgccgggcagggtaatgttatcgttcntgggaatgcggatccgaggggacttagccggttcgcgcggaggcctggcacactgctaatacatcgggtcccccagctgccgtaatgtcatgatcgcatgcttaaaaagatatcgcctngggtgcatgcccaccccgcgaacgaccccctgtcgagaatggctctgggacaattcaggcctgggtgtgtacggcggttgaaacagtanccggcgccccgtgtagaggagctctgggccgaagctgtggcacgtcagcgctctcatgtagccgaaggcctagtaacttacgttaagacgccggtgtttcttgtaactctatggctgtttcaaagcgcaccagttccccctgtgacattctatgccgacgcacagaggagacggatacccgtacatagcagcagcactggtgtagatgatggcgcgctgtggccgaggcatgctatccaaccactacgacgagacaacagtaaggagcgaagagtgatcgcgatggttacataggacgtgacgccgaaagccattccgggagngtaatactttatgaagcgcatccacacaccatttaaagggcaggggtaaaactcttcgcgtgtgcgtccgtatcagcagctcgtagttcacgaaaatttctggnncntgcatcgcgtgatgacgagcaactacttaatgggagcgctgctctggcacattcaataggtccattagacacagactattgccatccgtacccacaccggccttgtagtgtggctcgtcgttccagcggccgaatcgcttcatgttccaattacagaaaaatagtacggcgtggccggaactgtctgaagcagggtactaatcatcggtctgtacttttcggacgcacgcttcgatccaatcgaacgaaactgcccgccatacggtccgcgttgtacaacgttttngcataccgaccgtaaaagagcgggatccgtttacgaccttgtaaagtcggagccnaggtgtaagaagtcagccctatgccgcgaaatgctgccgggcggtgagatctccaacgaaggaaagttgtcgcgggcggctgcgccacaatccgcgaaatacaccagcgtactccggatgggtggaagagcatagttgagaaatcatccgtcggcttttagcgatacccaatatagtgcccagnntaccatacaatgtaaacagctcgtcctgatgcctagaagcggtgtcgtgcccgctggacgatctattacaagtatcggtgatttcgacgctgggcttttactgggtgggtggctcagcttgagacacatctaacggatgccaactattgcgtcactttngttaaaccattacaaccctggcggttccacgaaggcatacgcccgtccgtgtttacgtgaggttcgctttgtgggggcgcccgccggtaagcaattacatcgggcagcgcagcttgtttaattactgcaagctagacctcgtgtttctggtgaaccaggcgctactcccagaagcatccctcggcgcgcctccgaggctgttcattcgtggtataagcattatcgtaaacgctttcatccttacaccgatctacgttgttaagcagtgcgtacaatgtaaaaattggtgagcaccaggccgtttaccctgatccgatagtatttccgatgttatacccgtacagatctgttcgcccagagggcagcgatgtacgaggacttagtacttacctcggtcgtctttcgtactcgcgcnntgaacgccgctgcggatcatcacaccaagaacctgttgcgcaccaatctgatagttttcagcacatatgcgaagcattgtgtttcgcaaatgcgtctgtttatgacccaacgactcgcaagaactcacttcccagcttcctcttgtgtacgtaattgtatgttcctttaccatccactcgaccggtcttaaaagacgtggtctcaccaacggaagcatgagcgtgagttaattacccgtggagatttgaagttgatgaagcaattatgaacatcgtttatccaaacttctggtataagagcgcatggtccgggaggaagcttttctgttcagagctcggctccgcggggtgatggcccacgctatttcggatggtcgcttgctcgacgaataatttctcccgtccccactaaccactnccaatgaaagtcctctcgttcgtgtatgggtacggcggagatcaaagaaggtagtcacctagattgagcaacgcataaatcccaaatgacttgtctatgaaatagaggatgcgctagtgttcgatcgtcgctgatcgtgccttacgccccgttgtcactggtgtgggtactagtatcgccctccacgcgtttttcttagtgcggaatacttggccacgcattgagttcccaagtgggcagcttaatggactatccacttactaataattaggagtcgcttgttagcccaggaaaaatcttcagattcaacgcagcacgaaccaagctcaacctcattgagaatgggcaaagcccctgaacgcgttcagccgttggggagaaggagcgattgcattgggggcttaccggnggtccctatttcattcgaggtccaactatgccccagtaagcatatgcggaaaatcaaaacgctgcacggaggcgctgcacccatttcagcacccttncccggggacaacttcacagctgagtctccaaacttgcgccgcgcttaagaaaaccagggtagatactgtaatatcgagcatgtgagtttggtggggtcaagaaggctaacatagagcgtcactctaacgataaacgccggtcaggtggacgtcgcgtcccgtgcgagcgaggtagaanngtcataacctgagnnctagaacttgaaaggacgggcctccatctttaacgctaaattacgcatggtggcgggtgaaagagaccggaacggattctttctnnngcctcgggcccgggtcgttggggtacatactttgatgacctctaactctacgcgtcgtaaacccaganccgtctgccggcacccaattctgttcttccctcaactccggaattgtgtgccgaggcgtaacgccatccccctcataatgtctcatgatcggggtgccagttcaaaatcgtatcaaaatattgatcctggtgggcgcatgtgcccatcggcacacagaacccgtggtttacgagagctagtcgaagttatgcgtgcccccccagaaggacccttcctctcccaggtcatcgataagtcggtgtactcactataaatccggaatgacaagcctccgcgatctgggacggagagatttaaaatgcagttnngctataacaggtagctaccacgtgtgacatgtgtagctgtgctcgcgcaccctagcgtgtgaattccaggcgatccttgtgaattaaaactcccggcgcacattgaaatatttcatgaacaatcgcaaagcggtgtgaacgccccgcggtaaagcgggggagagaccagtagtcacaaaatgtcgcctcgccacaagcaccacgatcgtcagttacaagtcgatgtaatcaccagcacncggcgcggcgcgcaccggaggggatcaaanactcaacatctacgtactggtccatctttctttccgtttaggaaggccggaaatcagagggggtaggagcaacgggacaggcaagctgcaggtggctattattggaatgttagccaacacggcaccgtgcatncccgtaacatcaggaagtgggtcatgaagacctcacacattgggtnnctaacgagggcgcactaccagtctgaagatggctctcttagttcgagtgtcgntgcatctcccacagcacgggtcctccaaagagggngagccattgccctccccagatgncctctcacgttagaaaacatttaatagacgncaatgcggaggtgtagtgctgagtctcattctctggcaatncctttaaagtctaacgctgactcgctagcggggcacgatcgacgcccacggcaggtacttactgcccctgtgggcngggccgtgctgtcctccttactaaatgtatcaatcatagctcccaccctctcacgatacccagagaagtaaggcagttcgtcacccgcgaaacgtagggttnngattcaacntactttctcgccctggggatctaggagggctgggacccaacttggagaagatcttcggcggttagttgtcgatggcgcccggccggacccgatccgtgcaaatcgtgcctcccggccccgggtttaatctcgttttgatccggactgtttcggacagccgtcccccaccctccnntgcatttctgaagcaatgaccgcaagccaggcntggagctcgggcgcggcacgtttgattggggatagacctatcgtcaatcgactacaacgaacaatccgggngattcgtcgtatcagtaccaggaagatgttttaaacaccccgctacgttctcaacggcagccgcccttgccgagtacgtatgttgttactgtttacaagatcgtcccgattggcggttactactgtatagaggacaagaattcacgtgggaactaccgtattgcagaaacaattatgattcggtccgatccgttactaggccccccggaggtaccgaagtggatgacccgacaagcgcttcgtcgtaggagcaaggaacgcaagaggtgaatggaactcgaaccggtccaccgcgaacaatatattcaaagggccgcgttgaggtgttgaactccatggtggcacagaacgggtcagttcccaaccgatttacaagagcttgcacggatcttggattactcaacagtatccgcctgcgtcggtaacgtatgcgccgcagcaactgccgtccggacgattgcctcnaatcctggttagctcccgccacgccgtgcaagggcccctatgtcgaaaatcggttcgccgtcacaatcgatcccgggaacagaggtgacatacctgaccttgtaagatctgttgtggggcatttcacaccatcgcaccctccaaccgaagcggattccgtattagacgtcgcaccggccccgaccctagctagtctgcgcctcctcctctcgttcagtcgtggccccgttgggtcccatgcccggtccgttcggggttctgacatngatcangctaatcaccgctatttgggccgttcgatcataaccgcgcaggcangatgttgaagttcgtccaagtgtggtagtcgctggagcaagcgcgagatctctatctaagtcaggttcactcactcaccactgtggctccggtggggtagcacaatcggcttagcagcgggtgccctcgtactgagtcattgaatcctccgattgggggcgatctactctgtggcttatgactctggctttgattgacagttccggtaatgaacttagatcttagagctgtaaggccgcctggcgtcctgtttctactagattgatagagtgcggtaggtagggccgacatggacggggcgaaacctgctcgacggggattacctacccctcggtaaacaaagacttcaaccgcttagttggcggaacatcctgcctatccctcgnntagccggaagtcaggatctactcctgcctatgtgttactcgtcataaggtatacacgcacatgcctccgatggccagactacacttgctgtccttctaggatcgccacttaggagtactctggtctgtaagtcacggcattgctagctcgcatagcgttctttgggttgcgcagctaccggaaggcatttagcgacgtccgacatcgcagctcggacgtcaggtttcccgttgtgttcgcgataagtatagagggaaaaagctcgccactacctgacttgcgtggaactgggttaattggtaggtagcacggctagctacaggagtcctaatgcgagannnaagataaaattgcccgaagccactccaagtcttttngcataagccagcacgggccactggtcatttgtaggactgcctctcctatctgccttcttacttgtgggctagaacgaccacaagatggccaatgggctacgtcagagcaagaatagattgtctcagcacccggtctctgagtgtgacactcgatctgaatctcgtaaagattcataatccccgtctggacccctcgccgctgacgctttgtcgctagtgtancgctgacatgaaggagcatggatggcggccaccgnccgcnnnnaagacaanccgacttaaagttctttccacaagcatattttcggattagacggcttgaatgttcgttgggtaattgagtacctcggggaattagtccgccgtgcggatcccggccanggaaccgagtttcgtatgcttttgccttccgcgatggctcagtgtgtgtgttagcagtgggcggtcgcccccgcgcgaacgtctgtttgcttccgtctccctaggaccgtggattggtgcagcatttactgcgtctgcttcttcgaggcggtaatgccacggataaagtccgcttggaatcgcttcccagcttgggctcgtcctcctggttaccctaagttgacccgcgatcatgaatcgggtagacgactactcacctgggtacgtaaggagtaagccggcagtcccccgctcggtcgagtctccgtctgaagccgggtaatcgcagcttgtattcacacagttgactattggccgatctttcggactacgacttccaaatggtttaccgggggtatcggacctagctgcggcccgatccgcccctctaaaacgccctataggaattgagacctcagagcgactgactcagcgcgatagttacacttcctgcttagcactgaacacctagtgatggtaaacatataggcgttacgggtcttctccccgtcatctcctggtcgggtgaatgtgggggcaggcaatgggaatcantaacggcgcgacccggttgagaaaaggatttggactcataacgcctttttgccccactcgctctcgaccccgacacttggaacgggggtcctagcgcgcccataggctgaggagcacagttacggtcttagtacctagttttgtccccttcagttgcctattggatcgtcagtcggnaaaacggtagccgcttgaaataattcgccagattggtggtctttaacgccatgaatcacctcgggaggctatgtgtatgcttggacttatcctcttgcgaccctctcgaacctgttctggtgcagctcgcctggggctcctcgactgagacatatcgccctccacttgtattatgtgcttggctcacgtagctgtcggcaattaccgacatgttttacacggcgggacnggccgattcaagctcatttacagctgagacgtggcgtatatgtacacctagatgtgaaggtgtgacggcataagttccttagtaccagcggtaagccctaataatgaatgtcataaccttggcagggctgcatccttcagctgaaattatctatccgactgccaggtttaacatactagttgacgccctatgttctagacgtgccaaaagcgcaaatgaacnccatgactcggttaagtctnggaccacctgtggaactggcgtgtcagtcaatctacgatcaggcgcatcaacccttccctggttacggattcatcggcccccagcagattctccgcgaatgtaggtactaggngggactttngttaaaatcatttctagtacgagcccgacacgtgcatactaccaggggctgattccgacctggtctggggcttagcaactttgtaccaggagaagcgtaaaggctactagtccccgagctaccgtaaatgaatattcgcgtctgtgcgtcccaatgggaagcgatggaatccaggagctcttcccatagtgccaacctaacatgtagggctgtgtcaaaatgccttattggtttgggcgctctactcgagggagtcccgagggccttcggaacactccgacgcggtccggcaactgtctcgggccaccccacttggngcccaataaccagtctccacgcgtcttcaacgatctgggcttccttgggtaagtaactgactaccgtggggagtgggggtnccgcttgctgaaatctgcgtgtaccgttcagaataatactgtgtaacttccgggggactaaaagactcttcgtcgaggggatgcatacgtgcctggtccccccgaccacaccgctactccnatatagtgggcagggattgcgccaacgacggtgagataaaaagcccaacgatattggattcggtacaaggaaagccgccccctagcggggtacgctcgatgcagatcccttggtactgatatncctactataaatcaagagcttcgaagccagtatgtntgtctataaacttaggcgttctcttcattccgangtgacgctccattgttacgcaaccccgagcaagctctcggattcactcgccgggcatacacaacttaaccacgtgctgctgtcttttgttgtccctgcgttccttgctgtatgtgccgaaaacaagcgtctgtcctagacacaggcctggtgcgataacgaagtgaatggtcatggtgggtacaggcagatctcttggatgcgaggangtttatttttgcaggacaacaacggagaccgctccacgttcgccgattggtggcggttcttagcattgccctcgacctagtttcaagcgctccggnncgcgtgaatgaccgcccgagccttcagctatggtgtgtgccgacgcaagctgggccagctgtgtggccgcatttccatgcctcaatctggctctgcccaccatgccccagggctgcnggtcaacttaattctaaacccttatgcatcccacagtcttcgcgatggcttcgtgcaggcaagccctaggcgtgancccgtgcggtgcgagtatgcacggcatatatagcgcaggtgtcatgctgcttgacccggaccgccttctaaaccatgattaaaacggtgtctcgtgcgggacggactgcgctagactgactatgagagtccccttttcggtaatatgcgtcccactaagtggaagccaaataatataatgctggtggacanngcccagcttggccctgcctagaggatatttcatggacgaggtagcattcgctgcttgtgtgctaaggggtggcaaaaaggccgattgcgngttttggcgcaaacgccgcccaaaagcacctgtcgtaatatttggctccctattagttaacggctacttgcgacgggacttgttgatacaaggatctgttttaggccgggacggtctttcgcggtcaccagtcgcgcagctctgctaatccatcggtctcgatgcgggaatcaagaccgacaaagcgaacctgggcttcgaggtttcccacgacggtagtcctgtatgggaggtcaatctcgtcttcgtgatgctaggacacatggtataatngagagggcaagtngcacaaactacatatctgcctagctaccagattacagagaactcaaccgactcgggggccttctatggccttactgacagtattgggcgggcgtccaggcccgcgtactagggggngggcgcatcggttctgaaattcccatcactcgtacgaccattcacgcatgaacccgctcgccgggtagctacaacgggttgcgtgcttcacgtggagtcgcctactttctctgggttcaccttacaatcgtaccaagattaccggtggttaaaaacngtccggtgctctcgccctagttttctgcttcatcaattcgttgtccgttcaaactggctcaacttcacctatcttgttaatgccggtaattggggccttacgggganaagtatatcaaacggccctgttgaccgacgttctgttcatggtcgagggcgggttaaaggggagtaggagtgaaggtgagggtttcgacatataaacgtctatacgatgaccgccatttagcgtgtcctgtagcatctgggccagtgtatcagcngcggctagctcttggtgcgtgcggcacaaaatttcccatcgcagatgtctcgggcaaatccgccaaacgacactggggtcgcgagatcgtntcaacccacttcgccatacggntcaanattggccanatctgcttttaggaaaaatctttcangcgcacgagcagccggcnnctcgatattgttccctagtgccagacaatggttcgccctcgtaccaataaacaagcgcgcccgcgttagaattagaaccatgggtttctttagggggtcagattttagctttgtccctttgcgacgacgctcgagcaggtgcgagatgccggcctggtcgcctccaactgtaggaggccctcgaacagaaggagaccgctatagaagtgtcaatcggctctactccgtcatcgaaaacccacgaatcacgacaacaaggatttactttaacacaacttcttggagggggtgcgcgctcctagggggaacttcaccgctactcagactccgaggctcctatcaacttgcgacaagatactgttacatcgccccccgagtagaggaaccagaaagccccttcgaatactccatttcgatgcaggcagtaaagcgcgggtgtggccgttactatcaatatgggcncgcgtctcatttatgggactatagggaaggtaataactattgcggaaattcgaaatgacagagatacttaaccgtggttccactgcctattcgcctgctcactcgccctcatctcacctacggtggatagggctgatctgtgtcagggaaaagggaanggttgcaaggtaagagacactctgtaatccaggtctactgtggttaggctggcaccgggttacttcgcattcaaacatgaggttgcgcatatacgttccgggccctgcccaatttacatacacagtttgacagtgtatgtctaagttgccccacctcctaagataaggatccacgcgacgacgaggggctggggtggcggggggcccccagtgttctagcgatagtctagggcgctaaatncnctaatattacccagccttttgtcccctaaaagaaatcgttactcgtccagacnatgctccctatcatgcgtcgtctgccgctattcactcagcgtggcagaatgcgggtctacacatctgtgggccgctatcctcggtcgccttgtagactacttgtctgagacagggcatccctctggtcacgagtccagataatagctcacccttctaagtactgaataagctactgtatttgcccttcgtatacagccagactcctacatcaattccagaatagcggcgctctgaccgcctgcgctgtcacaaagaggcacctgtagcaccttaagttggtgcattcagattgaacgactgcctcgtatgtagcaatgtaaacgagctaaagaaactagcgagtaccgctcccccaaggtcagcttctcttttgctctgaggtaaggtttttgagtgttgcttccctccgtctattgggtggcgcttcactcgggagttcaaggctactacgtctgcgatgtacgcaaatcgcgttaccggtgtatcgcgactacgttccaccaaaaatgtaattctaagttcttgtatgtaatatcgcgcgagtagtgggtcgacagtaatttatatgtcacatgggaggcaccatgagtccaatgttactctaacttcagacgaattcatattctacacagatcctcgtagggagatatggcattcacgcggatgaaggaacccaatcgaatatcctttcacttaggccgaggcaaacaaatgctcctaagcatgtagaggcctggatataaatcgggtaacggatcccgctgccagttgtgtacgataaccgaggtaatctttctcttaatcgtgcaagtacaatcctgtctcgactgagcttggcgtccgtcgcctggtgcgtaacaatagccattagggataaagtacaaaccacatgactctcggtcagtcgtgggtagcgtagtagcccataaatcatagcactcggtactaatcatcggcacgaactagaacctcgactaacagacagatagctagaatcacaagttgggngcagggaagcatatgcaaagatataatctttcatctcatagatccaaaatagtgtaggtgtgtgcgagctctgnttgtatattctgtctcatgtaactacgcngatttacgattgcagaggttaattcagcatatggcgtcgcgagcaggacgatgtacacgataccgcggcttttggcctcccactgtctgcgtgtgcgctgcttcatgtttggctggagccgacactgcgcccnaatctatggcctcagaagagcgggacaacgctaccgttgtgtcccaacagcctatatatcgtaatggccctcagcagtacaagcggagaaggccgccgcgaaacccttgttactgatcctggctaggtcatgtttcaactcgcccttacggcctggctggcccgactaatttagttattggtcatggacgccttttctatagaggaaacagagacattctggacacccttgaacagctcttaccttagaatgcttggcgctactacttgtgtcgggtgacgttgtcagttaagggtcggtggtactccgtctgtgctacactataccacggcagttggagagatcccgcctcgaccgccgcagctagtacttaacgaagactatcgtttcctttcgactttattggacagaagtattggatactcgcggttcgggtccgtaacacactccgcaggtggcacgagtcatgccgaaatcggtgtctactgagtatgctgcggaagagctacgtacggaaagggggtttacgccagttaagaaaacaatttgnnagtaatgcgcaccttgagtagcgcctttcccagggctacttttggccggtagccggggaatcttcgatcatcagggagccaatgtcccaccagtgaacttgtgcccgatttgcgatgtcctcgttaggcatttgatactggaaaacggctgctcgggaatgtccttcgctagggatgcagtccatcccgctaggcatggaccaagatcagtgtgtgtgctctaaggcgaagataacagacaagcggtggggatgtgacgtgctcaaaggagagatccgtagagattcataagcgggacacggcagccgctgtgcaataggacgggccgacggacggccaggttcacaacgacctaagctnctcactacccacgtgctactagagtattgcgctctgggcccgcagggactatgtgtagtgcgcacgtgcgacctacggccttaggctaatctgatacgggactgtcctccgcccctcacgatggtgcccagcaacccgtagctagccgnnaggccgtagctactgcccggttgagccgacggggtagtggggtgcaatgaggatacacaggggcctcctttccatgtgggagtgaatagcgctaacatgtacttcccagtactagtagggggattcgcgattgcattttgtgtttccctattagnnctacttggaagagggcccaccgcactacggatcgaacaggcatactttaacgaccactttttaggacatgactcttacgttttgcccacatgcttaactggccatgcgcaatttcagtatctactgagttaattgttgataaccacggacctcatacgccattcacgctaaacactttcctgaagacggcagtcctttgccgagctatttccaataagagtaccacttccggcantctagagggataccttagattattatattctcgtaacgaaggccaatcgtgtatgcctaccagcgcggagcgcccagtaagcgtggagccacgatccacccggaactgtcgtgcatcttctcccgttcattctgcggtccagtcagcgtcgctgcctcaaagccggacttttctttaacggagggntgcccggacttcgcgttctcgatctaaagaggtactgagcaccgtcgagtctacgcatggtagttcggaactttacctcgctgtgcgcagcgcgattccttcttgtgggggttagcatgcccgtcccnccgactatgcatgccgccagcgtgccgcatcatttagtgtgctacgtgcaccagacaaaagtagtgttctcgcggagtaccacgtactcggttgccgcctgtggcagttactctggcgcctcaacgccgctagatttgcgccagagtccggaccttactaggccggcgccgtgattatggggattaccagaccgtacacttggatgngaaaactcctggtggaaccgcccaattgatgttagtggttngtcgggaggtatagtttactatggtnnaacatgagagcatgcaggcggcgctgaagtgcgtgtagggattaaacagttctggcgaaaggcccaagttcattacatgtgaccgaggttctcctactgcgtctccaaaagcggtacgggagggctgttaggacagctctaggccgatggtgaggggggaanggccaacggcagtgaagcgccccaatgtctgaaagatcagactcacagatttaagctgaacaggatggttgcgtttttaattacaatagtacggtaacacagaccgtgaaacttcacggtcctggagcccagctccgaccccccacatcgaatatcacgggcttaaacatgctgctgtcggttccagggaaccaatgccagcacggcaaggcggggcaccctagagggagatccgtttctcctggtttatcggcatgatgaccgtcaggtgctgtgggtttccgaagaanctcgggttccacggatatgagacgaatcgtgcagctgttgagcatccagcctcgtgacgcttggggngcagtgccatggtgtggatacgtaccaggcctagcgtaatcgctacgtcataattgcttcatcatgcntctggtgaagtaagcctcttgtccaagggcacaatgctcggtgcaggcgatcttcttgctcccaggaaccggaggaggtgttgggcacacataaggtacgctctaaccagcgggggctcgaagattatgtcgcccgtcctaaattcggcccactccttccagtttcatgccccctannncccgtgtttccaagagaaaccggccaataactgcataacggaggnntcgtatgcaaacacgtttacacacttgttgataggtaaggctcgtggctatgacatccgtacatctctcacccatctccgaactgccttctctgtaggagatggcttcaaggcctttccgcggtgccagaagccgacgacaaagccccgcacactgtgggggcatgtgcggcgtagtgtcgtttntcgaataagagaattgcgagtcgcactgagcctggctttagctagctatgctccgattgtacataaggttgatacagacnaatctacctctagacctgtacgcttgttcggtgacggactgtttgtccccgggtacttcactgaacttannagccaaacagtgcatgaataggggttgcgttagcgtccgcccaatatgacgggcagtacgctatcgggacagccctcttgcggggaaatcgaggacgcctggtagcctttagtggtttgcagctcggggcgtacgctttgggcagcacttctagtctatggggacgcttcaccataggagcataaaactacgtttggagagtaagccttcggatcttgttcgggccacgtgagttctgcaatctgaatctaggcgttgagaggcccggtaccatggcgatggttaagcgtcgtgaatctttacgttctatggttaagctcaggtgggtgtgtataatatactgaacgctcggggagatggatgaggantcgctgaagctcgttcggcaaccgagaccaaccatgatcgttcagatctattggcacgtctcgaccccggatgcttgcgactaagttaatgacngagctgtcatgagtggtaagcnacacttacatcggcgttggcagtcttcatagttcaattattaaccaccactggccttccatggacttggtcagtgaatgtactctagttcccggatcagcgaaaataggcgtcgcctcgcgtgcattcctacgcgggcgccccggggcgaaacaggccacaagacgttccgttgggtgcnagattgagtgcgcattcggaccccgagtccctggcatttctttaagttgccgggtgggtcgacttgtgttaccccagtaactgcgcagtcaggaacatcgagaatccatgaagaatcgttcgccggatctcgagtaagatctnaattgggacaaacggcttctgagacatccgatgttcaantcgactatatccgatatactacgcggtcgaaaaaaacaggagaagtataactactgacgcttttctcgtagttgaatcggtcgcgaaacattgttagctgtagcttttcaataggagtaggccggcaagagtttacccgccctggcggaacgtggcgactgcgttcctccatgcatacaagacggcttttcacctcggtactggaagcttaacgtagagtgctcctgggccttggcgaaaatctacaagagagttggcggttttttcagtgnatgtagtaggttaataggatgtcgaccgctgagcactccaaatatcgatttgctacattgcaggaatacgatcgataactactagctatgatatctgagccttacctccacgacatcgtatcgctcttttcgggcggacgagacgactcgggtcgaccctggtccctatcaaacgccttcgagttcatcgggctcgaaccgtcgtgtatggcctggagcccgggcgtccgctcgcccataacctaagagccttgaattaatgtacacgccccatgaaatatgtggcggcacgctataatagtggagtgtcaagtgattgggtgctctgggaaacgacgaacggtggggtcagtcttgagcactaagatcccgatcgatcaataacgattagttgcgagtcttctgccacaacattggncagcctgcaccccctgggagcgacggttgttatcactatcccccggccaacattggtctcatcatgtaccgcatgttcactttggggggccagattagtccagttcgtnagccaaaaaactgggtccacccgcgagcgcggggacaccggcctgcattgccaaagtcccctggtgcgtaagtctctggcgtgactgacgaattggatctggtagtaaacgaacacanaactgtggagctcacatcgagaagcttnccactctagctanccacatataggtatggagtcgattcncgccatatgganactacctgcggtttccaagatggcctaggtaatggtccggcactcatctttagccgcgtgaggctgattgttgttacggggatccacaatagtcgccgtgggccagagtcgttggctgctgctgcaatgaaacctctaccccctcagacccaccaccatcccactctcacgaccatgtctctatctgacggggaaaacgctgttttgttcccagaagatngtgtttttcatatatccgggatgaacaatatgtccatttctncggcttactgagagcgccctctgccgggccgcgtttctagctgtatcttatacccagagcgttcccgattaagcaaatgtattgcgaccagttactcaaaagggaccacaacacgttcgtgaggtgggtgggagacaagtccgtttgattanccgcgcacccccccagtgaggatactggaagtgagagttcatccccgccgaacttactcagacagatcaactagtgggaagcagccggaagaggtaagccacgtatgcaagcgccgttgggacgctgcaggagggtgccttcgagccacaaaatctggatgcgtaactcttcccgctaggtaattaactagccgattaaagcaaagcatcgtgtatcctttttcggtcgatgccaacgccgtcccccgatacctcgaaggattttactccataacctgggccgcattaggcgcaaagctctgtatcgagggtaagcttctttgcggttcgatggttgcccacctttgacccggtccctgtctcgagaggactcggggaggttcgtttacttcctagtccggcccgcgcgttcacctggagcattcatatggtggcttgaaagatggttacgtgaaataacggatcaaattcgcgctacgacttacccctcagtcaaggttgcgangtgtccggacatagtcccgcccgtgatcggcaaaatctcgggtggaatagggcgaacatccgtgtacggaacccaggcttcggccaagacttttacattcgagccgttgcgttacgcgcgttggcccgtacggtgatccacaggccgccgagagacttgaccggtgcgtgtactgctcgatctgattcccaatggacaccccaacattgctatacgctacacaatcctttcgtcgcactatcccataccgtatccagctagtccttgcccgccatggtcggcgtcactgtgctcataattttgcgcgcactctcgataccgtgccaatataatagtaaggagtatgaaattcactgctccacgccaacccacgatacagtcatgtcactcaggctttgctggtcgtacgggcggcttcatgccccgctataccttttgccagagcctagtttaccgtagtgccttatttagcacaacagcggggtcgccagttcgtggctctgctgccggcctacggatgtncgaaggtgatgctgcccatatatactgccgaaactatccctatggcttttcacgatggagcaaacgccagccccggatacttgcactccacgccagaagagataacgacgtcactctgntccatcgtacagggtgcccaggtagtctcgcaacttcggcgtgcaagttctaaatcatatctgggtgtgacggttgcgacatctgtatctacttggctgtaaagacctaagcacgccngccacagaacgacgaagcacggaagggcactatataggctaagcaatcatgatgggatagcaccattcactagagatttttcaggcccagtctccaagtcgcttgcagcagggagcctgcactcttaatggagcaatgttagcatagcaccctgcgacctaccaggcaaaaatgttcggcgacgcccaagacgcataaagggcgctaggcctcgaaatactccggcttatagtgaatcttgncggcttacccatgcaaccgtcaancggaacaaatggcgctccgacggcaatgggctttgaactggtggcagtaggaaccttcggtcgtacccactatatagcaggcgtgtttttaacccagtaaatgccccaccaagctgcacagtgggccttacgccacccagaaggacgtaaagaccgcactccaacctccacgcggattccaagtctgattctatgggacatccgtagggtagacattaagccaacggatggccagggactggtactccttccctaagtccccagcgttccacctcatccggaanngaagaataacgtggctcctggagcctggggtattccgcgtctccattggagacccgggctactatagttattcttctgtattggtaattaagaggaatatctcgctgggatacccccatcttggggcgctgntacgcctttcgcaataactgcattccatggcgttcatcgactgtgaccctttggtacccggcgcacgctcgttattaagtagttccacctcgcgtgtctctgtactattacctggctgctccctctttgcgcattacacggatggatggatactgctcaatacgcagcggctattcttttccctcctccgttagcacattcctaatagctggcccagcgtaatgtcaagtaatggaccataagcgggcggcactggcgaagacacaactggcggcccgaccaaggcgcatgttggagacaacccgatttgggggggaaaagataccattaaatcgtgcggtggccaccccacgtgcttgctgaatttgctacggttcgcagccaaaccctttagnagatttgtgcgttagttacatccagaggggacctgaagactagcagcgtgaaggtcatcgaataaggggaatcatgngtccgtgtactccggttcggacggaatggtctttgacaaactaggagtggaggttgctcaacatatatccgttgctcgtgggatataagcgaccacaacgtccctcgatcatctagagcctttgtcaaactcaacggataccccaatagtagaaacagttagcgtgactctaagcacctagcactcccttacatcacggtcgcacgcgccctagtgggggggtgtgaccaccaaagcatgcaattagatcctttacgtaaaaatcattcgccgcagtcatagtcccgcagcaagcgggcgtccgtctcgaagcaatgacccgtcggatgctaggcgggatacaggtggaagttgggaagtatcccntatcggtaacaccgcttatgttgtagagtattttgaccgcgcagtcacgcgcgcgctaatgagttttgcgtaactccgactcttggctgagtatcgccctgggaagtctcagctcgacagaaaactatattttagctacctggatcactttctaatgccatggggatccgaccggcgagtagagagtcaagagctaccccggccagtccgtttctatttcatgtacccaaaaataacagtatgagccactccggcattgaccgaccgcggaccatcgcggtagctccacaagaagaagatgcgcgaggaacccctggcagtcaccaggcaagcgagattcttgacttcgatcgttgcagtatgttcgtaggaggggggcgtaccgctccgactttctgcccagactgngttcgtacgttagcattnttgaccctaagcgccccggaggcattttctttggcagtcaacaatacagataccattagaatgggaccccgttagtttcggcgggcggtaggtgctgggcccatcggcccctgattacgaaaatggcaatgccacgacatgcacgagctcagttcatccgccccagatgcaggtcgccgacaatctgtgagtacttggtcagcttgacagaaagtgaccgccnntgtctcgaggaggcttcagatctctgccggactgtggcatccgtttcntaacaggaataaataccgggtctcggagtctgggctacgtgggttaccggggtccgtgcggcgccggcccagtgggttcaacgagttgtcaagcacagttgtggatgcgctgacggattaacgaagttatccataatcttcgcggaaacaatcgagttgatttggaccgcgttttagctgcgnatccgtggattcagcgagggagctcggctcgccggacatctgacgcgccggttttagcgggcctgagaaacaagcctttgtcgcggtgcgcatcaggtagtgaccaaatattcgcggaggggatgcgagctnttgcattccactgcacgcctcccttacaatgcccccatgctttctagcacgcctgaacgcccctgttactccttgggacggcacnatggacaactatgaccgtcagtaggagtcgtgggttgttgcaccgccggggacacaagagaagcnctttaccgcgcgggaatgcatatccacaaggaagaacctttggtcggctgccaacttatctgctgcgaggcttactatcgcaagctagttgttagaaacccgtaaagctcgcgtgtacactgcagtcgacttgaaattcaacacgccacatacantccaaagaaggagctcggaaaacctccagtcgaacagccgtctcagcgactaacaacccgcacgaggnctaggccctgccagattccttattctctcccttgcgtagtgtcgcgtactcacgaacggcaagcgtatatggggcccatagctattagcgctacgcgcgagggagtacatgctcccattttgtgacgttgactgcaaactttggaagctaagctgggcatccaccggccacgagacaagggctacccttaccgctgacctgtcgggaaagtnntattagtccgggcgcagtgggttgtctcatcgttacgcgcgtagttctggattcgggacgtacgggtgtcgagagcgtcgctaccagcctgatatacgtggtcgctttcccccacttatcattacggggctgggattagccctttaccataggattgtatacaggggcggggctgctaaaatgcactcatgtgcgcggccgctaatgcagcatagcatgtgatgcatacgaacaccaactgaaaagttgcgcgggccgtcgatagttcgaataatcatgggcgcttacaggtgacgctntccgcagttacgggcgtggcgtggtctggcatcgtttcctagcgcagcacttggctgtgcctttggccagtcccgaanngtatcgtatcggccgtatcgccgtccgggacctaagtttgcccagctggaacggacaggccgatgcagcaccccatcataaatcgatccacggctggagtgcaatcgtggtgggccaacacgacatgcgacccccactgatagcatgctcgttcttacgcaggtaatcgggcacagaacatgtattcgctgagcgggcagcttactgaagcctagggtcggtcaacttgccaacgcttagtgcgtggtgactgcaagtattgcagacgacccgtttagctcgaaaaaatgattgtatattcttcgtcttcgctcatcgactaccacggggttccggtttatggcttcgcgcaggtgattaaatgcacggctcttgggatccggcgtagcatcttgcttatacattgccttctagctcgggggcccgttgggctaagcaaatccgcctcggggcgtttcaaactgctcctcataactgagtcccatggcatagtactaccaacgagcgcggtgacaagcatggacctctgcatcacggcgaggttcgctgcctcgggcgtcccgctgtccatcgcgccactccgccacatgacgctccgccacttttgcttagcccagatttgggtcgcggattaaccgtttcccacggaccatgtcactccgccaaanccgctgcgagccgcgggtcagtccagccgcgacgaggcgggcggcccgggtctaaaacggtggtaagacgagatttcgccgcgggcgctccggtccgcctatcgcgagtggccgttaagtnccaaggtnncagtcggtccctgttatcgaggtccagcatatgtgttcagtccctggctccnntatacggcagagcagatattccngtaaaccgacgtccgttgtaggtgttaagatctgcaaaaagcgggcccctaccgggtaggaccacgtgctcgcccgcgctacaaagacaacagtagacacagacttcgtcccgttaaatctatgaatgccatgttaacccgcggcgcagccatcctggtaggcaaggtttacggaccgcgatcgtagccacacagacgggtacaattgaggctgggagagtagctacattaacgccctaaatcgatgcggcccttatgntgttttcctgtgtttctcccctcccgtcccgtctagccaaaaagcggtcgtatagcaaaattgattcgtacgaagcgggatgtgtcgcaccgagaccgcttggacgttaatgaggcgttctgaacaagggagcgtgcgcatgattgcctctaactacctttacttcacccagtcatagaagggattcccgtataagcgtgagtattgttgttgggctcctagtccgncggcacaactccggtggcgacgcggaatctgaggagcattggggaacggggttatcccagttggtgtgtgtccccatactttccactnaggaggtctttaggggaactagtgaggtcccccgtccgaacacatggcgcgccagtatttagcggtaaatcctaatcccctttcatggggattcttcaggacgtcactacgtcaagtgccactaccttccttctgtccaccctggactggtgattcggacctgctgccctagtcaatttttcgcagcttgctcgtgcaatctgacccccccggagaagtcctcccanncgcactgcttggactctaggccgctacatgcagcgatttaatcgtaaataatcagagatagcatttcacgcggtcctttccgggtgaacgccggtggtgactgcatcgggcccgaagacagagttaaaacgatgatctcctgcgggccatgggaggcactacgttgtgtcatttacccacggacagaacgtgcatgggcgcaagctttttggtgtcaaaagangcgtttactgttttttaagtttgtctgctcatcccgagcccacaaccccaatgaatttacgatacggcggcttctttagatagcccctcgacagagtggacattttggcagtaacagaactccggtgaagttcattacaacctaatttatctnnnatcagcgcctcccaagcccgccaaacctaacgttcttggtgctagtatcaataccgtgccggcctagaaatgtgtccttaccataaaacggtcggaacactggctggggttgctgtaccgaggacaacatgggcataagtctatcctagcggggtaacccccgttaaccccgtatggcaggaattcccccggagtgtagagcgtccggtatctatctgctaacccgacccgggattgcactcagcggcaccacggcaccttctgacccccaaaatggatttaataatcactttccaagtcgtatgtcaaacggccgatgggtgtcagtaccacccaaccacagtcgagtgcgcctgcatacgtcgtcccccggttgcagtcaaaattaatgtgtaaccgtgcgaccccttacggatctgagtaaagcngtaggcatcctccctgggggaccaggcacagacccgattcnttttcgttcgggaataanacggccgttacgtgcggtagagagagttgtaggatattgcgggaggtcgtgagctctacggatggcgttcagcggttgngcgcattccgcccctcattgcctacgggacgtcgacggaaacgcacagtagcgaacttcaatacgactaggagagcccacatgagagtattcctaatccggatgaagcaagaactaacgttgtgaacgcatccatagtaaagctgaccaacaacgggcgtaatgcgtaccaattctcacccacgcacactagaagctactatgcgtatcctgagtactccagaacaggtgggggagaaatcggaaaacaaacgcgatggaggtcgtctgggattcagatgccctccagctcagcggaatgaagccgtttcacctggtaggcccccgatcggcccaaacgaatcagtgcgtcccgtatagccccagatttaaaagaagaggtatttgggagcgaacactagtgaaacgagtccataagatcgtagggagacgcaacagcgcagaggtggactaccggggagggggaccattaatttgggccgtttagggtcttgttaaacctgctaggtgcttcgtaatcgcaagcactcttaacactccggcgaccccgtgggccttggtcaacgtataccagtgactaacaccgactctgagcgcgggtggggtcatttcaggcatgtgcccgcnnntcnggtccttgaggatagttacagggcgattccnnnggggtcgagatcctgattgggacgatttcttccccagcgtcgggtgtttctattgcgataatcctgtacgggttattgagagggcagttcgcttataaattgtacaatccctcggcatccccaccttcatcttggattttatggtccaatcgtgagaggatggccgcttgtgcgcagtgagagcccgtaagttagcacggtgctagaaagctgacagcacggagcttaacaataatgcggagagtagaaactcaaacgacagggcctaactctggacagggggaagagccatgtctgtacnnnnaaagctggtggagttgcaagcccntctcgtggtctccttatntttgctacgcaagtagtgacacctattgagtggagctacgctctgttagaatggacaagtctggccgcgtatccgtatgacgagcctatagtatagccatgtcgttggcncgcgctaccgtgaagtcaggtaaggctatcgcctctacacgacccaaatgcataaggctagaaccgtcctcactcttcatcgcgagcctgatattgccgccgaacataaccgttatctcgttggtcgccgatcgtctctagaggctacgtttagtagagcctaccatactcactactcggtccggtttcttattcctactcaatcaagaggaagcaatacgtccaacccgancngatgaggctcaggctttattggaggggcatctctccgaaggaaacgtggccccaagccatgcagttctagcattagcgnccgcgacaccaatcaacttatcttcggcgtgcgccttggggacttcggcgcgctgaagccacttaacaaagagttggttaatggtttgtaggatacgccaacgtgccccatctcgcggagcaagcacgtttcccggacgatccatngacatcgatcttacctaatgatgacacccgtagaaggagacagccggcacttctttccgctccagcttcggccgaaagtagctcgcttcgagcgtcacgataatagtactagtcaaccagccgcgcccaaggccagaccgtgcgagtcttgacatgantcggcagtccccgtactcagaggagactcgccgagcgagacgacgcggcacgcccgggattcaatgggcggccctgacgctacccctgctgtgtaccgagcgnggaaaaatctgcgctcatggttccacccgagtaggcagcgggaccagtaatctccctcaagggaagtatccgtgaagatgtgtccatattgcgatcgttgcctgctcaattaggtactttccattggcgaacatgaccattctaaagcgacaaaaaggctatatgaatgattgcaaagccgtcatgtgcgcaggctcatccggtccgccggccttgagganacaattcacagcgcccgccatcaaatcacgctgggaacgtcagatgagatctggcctgaaagctgatacgggaatatcccgantcagaatggtttgattcgtnccaggcttcgctgggtccccgtaggtcatgaatggctcataactccctatagaactccttgcacttcacgtcgcntcncctagcacgactcggtaacgcgcggggtagccttaacgtgccacctcagccgcggcgctttcgctgcttaacaggacgtacttgcggccgttcacggattgggacgagattacgccagatctatttactttgcgccaattaaaccttaaatacaccgctacccccgagttatccacgagccggtgcgcccaggctggattcaagcagctcgtgcgtggctgagtacattctgnccctcgtcgttgaagccgcgccatgcgcccgggcccgacctccccgccttgttattcgtacgaaaaacgtaccattctcgcagtcgcgcgccaattgttctggtccctccactgtgtcgaaactttcgcgatataccgtgagttcgtctgcacggtggtatgagtttttaaacgtccccgtataatgtacgcggaagccaaaggttcaaataggtcacaatactgcggganttgagcgctaagccggggatgtacgtcgctaggatggtttatccctccaactgtggagggccgggggtgccagatagccaacatcgacgttttcaagcggccagtctgnnnnnnngctcacaacgcagtctcagngaccagatcaaatagcagaaatgcgacntctatgttcagcagctatgtaatcatatgtaggacctcgtccgaactcagccgttacgctaagtaggnactgtacgttgtcttggccatacaagtctctctaaagacaaggctggtggaccttgcggtggcgaagcatgtcggctgcttatgtcattacaaccgactagttatgtagggtgaatcatacgacgacgggggttgctctatttcatgttcctgcaacaggcgcggtgaaaaaggtgtgggatttaggctgttaatccgacgtctcacaaggctggcatatcggctagacgtagtaggcttgtgggttggaacggtagcagtctattctggcggcgctatatcttaacgtaccggtgagtgagattacgcagtgggactggacgatgaccttccagcactctccaccgtaccagcctaaatggaaacagcgccgtgaacgcaactcccggagcgaagtcccccacgtacctagtgctgtccccctaccttagcgtgtgtcaatcaagaccaactcgtagtagatcgggctgccgatcaggtattgctgtcctatacggtgcttagtggtaggcaagattagaacccatggataagtgcacggccggtgcttcgcacacaatcgtaaagngaaagtcgcgggtacccccgacttagtttattccaacgcggaaagagtagtgcggggagaccccctctccctcacgttcgcggaagaaccgtagtgttttgttcgcccgattctttgcacccgcgggactcttctgcgatggtaattgtgggttgatcccggcgacatgaggactctnatcgccgagggagggccgcggttgctaccatgggtggcacccacgcgacacgtcgcacaacgtgaccctagcgttcggagcccctgtggagatgccaaaaccgcgactccgnngactaggccggtatagtccgtcgtgtctgatactcgcggttattgctggtatacctcggtcgactcgagtgccgtctcgggcgtcggagttcaacagcccagaccgcgcaagcagcgagtataatctattagaggagcatttgtattctgggagcgaactgcattgcaccgtctcgccgcatgattcggtcaggccgtgtcggctgcaggctggggaagagcgcctttctggctaaggcccaagtgtagtgtagcgcttaacgcctaccccctaatgcgataccggcaggcgggcaccgggtggaggtaagacttctcattcaggccccagtgccgccggtcgtcacaaactatctctttataaggccattttccacgttcatacgtgactcatcccgcggctaacggaccaagttcgagaacattagattccggtagtgctgaatggcataatgtcgagggcggcacggtgctgagaaaaataacggtcgcttagctctcaatacatcctagcgcccgaggtttgctgacccagttccgataactcgaacgttagcctatctcaataggcctggtcatacattagatacggcagcgttccactctggggtagacgggtgcgcggggtagccgaaggagaagggcgtccctcgagactcactcctctttgcgnctgtgcttacggacttacggaccttatttctcacacggggatcatgacgcatgccattcttatcagcccangcgagtgataccatagacacctaggccctattaggggcagtcagtcgcttgcaagagaggtttgcatctttgcaagaggagagggatatgatgctatagtggaagcctataaaccccagggtctagtacagtctactgtgtccaccacgcgtggcgctgttcatcaattgatcactccccacccgtctgctcgtgggtggtcggatacattggggtggcagacggaactatggaacagtgcgctgcaataatatcgacgngttcgggtgtcacanttgctttacgtccggccgggctaacccagtcacctctaggctacgggggtatgcgaagaggcacttcgcttattgctcgcactacaacggctaacgactgagggaaccgaacggggcgctttctgggactagtgtcgcccttaaggtcgaggacgacacatactaaccctccaggttcgacggttacctaatagccacggaggcctccgtgcgggcatgggggcccttaccccacgagctagggcctggccatcttatgcgcgacacatcgcggttcgggtgagaccgggcgttgccgcagcgtcctcgtaatcgctcccgcactcgcagacctagcggaaccatcgcattataggcaagcgtgatgccccaagatatcaaaatcgacccgagtccaccgaccataattggcgatcgaccggacccaaggatgctggcgacgtacggtttcatgacaagtggaccagtcaaagccgcagtggtcggtgactgctggcaagctgagtataatcactctctataacatattaatggatcagccttgggcaaacctacgctcgctcgcgttgggttataggctcaggggaacaaccgcctgtgtcgatatcccatcttaaacatacnatataggggttccatagatgccctggagtattgacgctaagtccttnnnacagcggatggggaggctacctcgagagaatgctaattggcggtcagttggcttactcttccacccaaacaggtgtagagacgttaatgattcacccatagattgttggccccgaatcgcgggaaagtcgcaaccgaccccgaatcctgccccggtgaggaccgaagccaccctggcgacacactctaccagtacccagaccgcttcacgggaggcccgggccgcggggttaacgtgtagcggcagaatttttagtactcacacgagcgttggctttaggcatatggtagggtttatacaattgcgttaccctcgaagccgcccatcttaggaatgctcgaaacaggttagatagcgagtcgcttcgcgggctagcactcaacgggcctgctcagtcagngnggcacgatcttcttgtacacgcccaccttccaagattgcagagtcacccccgcntacgtagaaccgccgtcgcttggacacgacgactacattcggcctttcagaacatccaacagcgcgatggctgtggtgcgccgtacaaggtggatgaggatgggtggagtaattttcgcactctagagcataaaattacctcggaagggtggcgtggtggtgaagtgtgcactagccnccgacgaggctagatccatatggagagtattccttctcacgaacatcgctgatagaccgagtccccggtatcgcctgtgggggggtggaggcctgttacgatgcgggctgcgcngaggggggattcgttgtccgccgggttaggtacggaagtcacagagaagacttggaccttctcatctcgtgtgggcaggtagcagccccggacctgcccagggggactgggggctgttaataccccgattctatgaatgctgtagtcatcggctggatacatggtggtctatcccaactaatctaactgattcttacgcccctactccctttagagtctgtctgtagtatttcgtcgcatgacccgcgtgaccgacgatatgtcgtcggtccgggagcgccctcagcaaggcgcgcgtgatgatatcagtgggtttcaagttggggattttatatctcacgtcgaatggttcgtcttatctctgntcgggggcgccgatgtgcttcgctgggatgccagtcaagaattcctcactgtgctgcaacagggggagagtacacccctgcagnccgaagtcggaaacgtaaaattagagcgccaacgctcgttatcgatgccacaaactgagggatgagtcgtagcccgaaccggtggcggcataaaatggngaaccttgtcactcgcgtaagcagactcgcgtacagcggggttagggaagcaatagcaacgctgcagtcctaaagcgacagcgtatcacggcgcactgggcgatcggcgccagttcatattcctagcaaataagggcggggtagacccatgtgtggcccccgtgtatgtcgtcttctatgcttctcatgttggcccactgcagattagaggaagtgccgttggcccagtgttgcacgttattgatcacgtggaagctgaattagaaatgtngcgtatgcactagcaattttggtctccacaagagggagtctacnacgctagctgatacaagaagcgagttgggtgtcgtagatacggttccgagagggcgccttgtcgtcnattaacgtacgccatgttagctcaaactcggccgtctactgtataattcgcatggaatctgtagaggcaaatccgctccttagttcgggggaagccgcccaacgtcgctaccgagtttgactgtggacatgttggcgacaataccgcagacatgggagtcgtaagtataaagtgccttagctcgcctatcntcatcctacacatccacgacctgacacgcnncttcccttgacataatgtctacaggctgctagaacaatggggccgttgacattcgtgattaggggttccttagacaagtgctgtatagagaacaagcgtggtttaagctggggctatacgtttagccaaggccggactccgaaatattgagtaccgtatgngacactgttacccagtcaaaggcagagtggcatgtccaaccgcccaaagggncagtagcccgttcaaacgctcccaaggtatgtcgatgtctaatctaaaattaagaacgggcgggccccgtcgccgctttactccaccatgaggttgtatgtacaccgaaactaggtcaataggttgtatcaattacagatggatcgtagtagtccccaaatactccngtcctatcctacactgcactcactgcaggaaccctcccgctcccaagacggggcagtgatagagcaagatgcccccggnggacccctgtgaattgagggtcgatgaaggcatnnttccagnngaatcccgcaagaacaaggccacgcagttgttgcagcagcatttttacaaaggccggtttcagtacggagnnaaaacaacctaaagtttatcgaggtaggaggggggacgcgcggccactgggaaggaacctacgcgcagcagaccaaggtatattagctagtagcgaattcaaagtactgtgccaagccaatactaagggcccatccaactccgacttattgcctagcccctaagtactggactgctacgcgacgacggtcagtatgtcagcagagaacagccctagcctaatagaatgactctctcgtaacagttgcttttacaccgatagccacagggttgtgacaacggatttatagccccaaatcctncaatctctaccacgggtatacagcaaaaagttattaactgtatttgtagtaatgccgtgctaagcatagggccaagcgcttgtgatttagtcaggaaaccattgctacttgaatgacggaagcggccagaggacatgaacggatttaagcgtccnggcctacactcgtgacagactctctcccccggnggggggggacaagcgttacagcacttaaacctccgggtcgtgcacttgttgaagtggcgtgggtctcggctcaagaccatccctaatgctcctcaactatgtggtatcagcaccacccagaataggatctcgggctatgggcgtagggccttatggatctgagaccgagggtactgaatggaatgcattgacttcgtaaggtggggtcccaaccactccgtcctgttgttagacgcaagagcgcacccgccgcgtaccctccagctcaagtctcgaacaagcattagttcatattttcggcgtccacccgccgtgcacatttcggggcagccttcctaagacatccggacatactgggggtgctagtcacactggggtgttaccttggcttgcgatcaatcctgcagttactttcgttaattcaaagtgggaagggtataaccaacgataacgtttgttccgcgagtcatccacgtcctggacagttcaagctactagagctggtgagtacccggagatctttaggggccccacgcccgcagttcatccatgcatcttaagaatactggagggcgaaggtgcacaaaacccgcgtaaatgctanngcctctcattctccgtacttaccgccgacccggaccggatcactggctcttggctggctcctactgcaatcctagatcgtacgctccagcgcaggctctaagtacgtaaattttcgcggagcgtgtacataccgctaccactacgtaaagatcactagggagagcaaggaagcggtcctgcccccgtggtttgaacctggcgccgacaattcaaagtagcactccgtacgctggatattcgtaattggggatacggccgggtataggtaaggccacgacattgagaccgcgcgtaataacgtgggccctggacgaggtcgcgaataaggggacgccacgtgctctgatgggatgacttatggacgcaagtgccatggattatgtttcgtccggcggcaatgctcggccttgtgtatttgcgagcaagggcacaccgagcgagagcacgaataagcagcggaagnctagcccttggttgtcacattttctcgcggtcccctagtacaatgataacccggtccacttaatgcataacgcccgccgtgctnacttaagtctcacgggcaccgcgggcggggagtatgggcccgggaagataattacgctccgctaggggcttcgcctcatcgcgttctcttccctaagggtcatagaaacgacaaattactgctacccgaactagctagaatatccctatattatttttcgcagtggggggccgtggagggacggtaatcctatctgcagtagaagatgctcttctgcctacccccgtaacatggctccacgtgggcactgtcagggtgcgggttcggaacgggctcgactcaagccgcaaggcgcaccctttggatagggcatcaattatcacgcgcccgatgacccgatggtagcagaagctctgcaaggagcctagaggtagctcggtgatgatctctaagacccgagagattttaggaatagaactaattgntaaacccccggcgctagcagccgccgtaggtggttggtccgaaccgcagcccaggcttcgcctcgacacatngcgattgttcttcggtgccgagtgcatggatctctctccacaccgaaccggtgcccccgtttctcgttcagaactccgttcttaggtgtggcattcggctcatggacgtcaggggatatatgatactcgatctcgccctatgcacttccatgacgatgggtcccgtgggatgaagaggcatgcggctatgccgagngagtagagttggctttagcttctcaacaacctgagtggtatagcacagtttacggctacgagctaaaacgttacggctatgatttgatactcaattgggattaatagtatctgtggatactacaggcttacctntccttgcaagacccgccctttggtgagtaggagaacggctgatgcgtcaggtaagtctggaaacccatggtattaacaaaagtctgaagcgacgggaagccgtctaagacatcgctacgggcctcacttagagcgcgtatcccgacacgccaaggcatacacngccgtatcatggntaagcattagctattcgaccaatctctgcgctgaggactcattctgacccggagggaccggcaccggactgatggccggctctgccattcctaccacaataagggggctagaanncgcagcctggctgggttcctaatgacagagttgtcaaccagacttctagtcgttactctagccaatggctcatagattcagaagtcaggacgagcccagtgaagagcgtctacttgtcacgctcaaaggcttagtttctcatcgcgtaagtgacccttcgcactggggacacgcgcgctttacaggtgcctcttaaaaggggccgtgagactccgttaggtggggataccgatttgtatctaataatcttatactcctgaggcattcaatatcatctcgtcggatcttcatcagccaggttctaggtgcgccccgtaggacgggtcgcatgggagttagaatcaacnggaagggggcggcagaagtcagggcgcttgaccaatgttgtttgcgtccgtccggacgcgggagtgatggctggagagcacaacagcaatcggaagaggcaatgtggtagtgctagtcagtcacgagacccgaaaagaccacttctagaacctgtgtgatgggccgtcgctantgatgggccgtgtctgcggcgacgaagcactcccgtgcttaaatcagcatagctccctcggcgtttagatcgttcatcacagacttcggactgcggcaagttaataattaatccttaggacgagttattccaagcagcatgacccccccagaagattccaacccataaaagttcgtgagatgcgataggccgacttaggacagaggaacaaatttggtgggctcatatgtcaccaagttcgcatgcgttttgaaggccttctgtgtggcgtgtacgtaacaagggacccctggcgtcactgagaaagtggacaattgtgtatgcggacgtatctgcaatggctgctggagagccattgagaatttcatacagcgcgcatgcgtgaattacgcctatggaatctaccgattttgtatgtttcattcattcctagtagatgctgcagtgagctaataatgcccaggagttctctagggtcacccgcgcgagagcgacttctgttccacgcttgacgtcacttagcgagatgccgtcancaggagcctgccgtgcctttcatgttggtggtacgtttcggcccggcgtactgactacagacccttgccaggggcgggataatagggcagttgggcttacgaggggcgtcgggactgttttagagactggtgctcggcgtgaccggatagcggatattggcgacgggagtgacaatcttggtgcgccacgagggggtcctgtggagagaaccactaacttaaggaccgatgaacattcctcctccccctttgggggcgccgtcaatcggaggggacctcaggaacatgcaccgttanaagtcaacctctcgggtatctggtgtctcacgcgccacgtgagacgaacaaaggttattactgttcggacggttgggctcctaggctggcttgtgctccctttcgtgcctccaggcagtgcggacgcagctaaaccatgcaccgtcccggccgcggatgtgtggtgcagaataatgctgttagcgccccggttaaatctgggtaagggctctccactcacttcactgaagaatcgggttgtacgctgaaggtnccgtgcgctcactgccctatgcactccctgcgcctagccaacctggagtcgccacgagaacacaggtacagttacctcaccttacnnatccgacagtatctatttgccggaagccccacatgtcttctgatttaggataaagtacagactcccntattcacagccgcggcgtgaaccggttgaatataccgncgtaagcgatttgtgcccagttgagcttcccctacgccactttattctctccccctcggtngcacgtttagtccacctccgtaatgtgtcagcgcacgtgcagtagtaggcaagccccgggttcttagagccgtgcctgaatgctccaatcgagtcgcgccgtagttccaaatcgtgcgtgaacgcgcacatccagcatcacggccctccaaaccttggtcgattaacgttcgacgtctcgaatacccgcgtaaggaaaacgatgtcgagttctcttgtgagcttcactacaattcagaaggacgttggacccgcgaaattcctactgagtgtaagctccccggtagagggtattcgctagactatgcatcagctaaaggaatggcgccgcggtaaacacccaacagaaggaaccgaatgtccgggtagcccatggtcgagccttccgacccatcctattgcccggggatattggataaacctctgttgagcgctgtattcagcaagcangtggagggactattaggatgtcatccctcggttcggttccctacctacaagaccttgactaattagctcatggagtatgtcacacgcttcgtatgatatactgtacattagctatgtgcatgggcatgaatcgctcacgattctaaataaaacgatcggtggatgtatgacatggacttttctcgaacacgtcctcgtcctcgaggaccgaggtaccagtgacaactagtaacctctgccgaatcacatgtatgttgtctgggatacgcgggccttgctgttatggctaagtacagcttgcgagattgaccctcccgggcaagtttagtccgagggtgcaacctaaccggtccctgtccacagccctattgtacgggaggaacgaccgacaccgggctgccccctgagtattcgaatcaactttacagtcttaaacacctggctcacttagacaacaaatgctgtgcgcgctactgtctgggctattaagaaggcactcgtagtcgtatccacgatgacctacgtacggcccagcattgcaacctacccctgncaacgtgtgaacgcactggtcgggagaaagccttcactaaagtgtctagagggtacgcaggcgaagcacagacgggcagcgcaggcgacaagtactattcataagagccagcaggggtttaagatcacatcgatataatgttgacctcaatccacgcgtatgtattctgtctgcactgctatagacaaagacggaggttcaatataactcgaccagtacgacacgacaaccaattccagtcgccgcatgactaaagactgcgtacgaaacaacggggtgtaacttccccatatctaaaccccgagaaattgttatcgtggaaaagtgtcacctcacgcacacaatagtcagagttgcagagccttatacttggttccgcgggaagtaattcagcgtgtgacttgagtcggtggctagtccagacggcgtaaataagtgattgggatgtgcatgtaccccgggaagagatcgctcgtcctgaacagatcgactgctcgtgagagcaattttgtgggcgcagcgcccggccgtgctgtcaggcttgggcgcatctcctatagatccggcccagtgccaaacgctcgcgaccagccagcagacttaaaaaccccgacgggacgattaccttgtaataggtgataacttcttgactaagttcgcgtacccgacatactgtcggactgatactctagcatattcttcaactgatagactcgagtacccttgatgtaaccaacttcgttagacaacgggtgggatggcacttccgtgcgccgcaggacgaggctattgcttgctcggcttangagtttacatggcgnacgccaacattcgtgattctcagaaagtagccaatgcgtatcaacgtaaacaaatagagtganactttnggtggccaatccttttccaggtngtcggcgattgccgaccgcttgctaggtcganagtgtcgccgattacgtcgggggttctgatccgctctctgtaggcaagttgttcccagaccgtataccttgcacgacgcaagtgatcactgcacacgcgagcccgggagtccctgggcttccaccgacccgtctcgggcggcaagtgtggttcccagggtaaggaagcgggggagacatcggtaggaatgtgtccgtggcatagtggacgtgtatgtatcatgccacgcatcgccatttccgtgaagccggactttagaggcgtcccacaagccagttggtacgctccaggactcttttatctgagtgccctaacccatagatgtcacgctacgtatgtgcgcccccactagtgtgggttgactcgcnngnntatggtaactctcgcccgacgtcagattaagaccccctccagcggtgccgctacgttgtctgtcaccacggagggaggacgtgtggcgaggtcacggaacagacgactggtcgcggggactagcaatactatgagcgggatccgacgactacgagcgctcttgacgacccatgtgtcttctctgtcttccgcgttttgctcttacccatccccaaccatcctcctgtttcgaccagcgttagggagttgacacgcgtgcggacgcccggtcggtgcttctgccgttatgtgcgagaggattctcacgagcctcccatagtcgagcggccatcagtnaagctgggtgtgatgagagacgactcggtgtcaganggctttcatgcgcatgacacttctcctgcacctcccgttctccgacccatcaggtcgtcgcccgtgtgccatggctacctacggtcccatctcgactaattcagctccgctgttcagtggcaaaccaaaatcgtctcttttatagcctagctcaacagatatgggtctgtgtgttagcagtcgggcaagtcgaacatgagattttccctcaccctggaactacgtcggaacactagcgtcgttaaaggactggcgctattaccatnacaaaaggatatgaacgaaagaaaccgtcgtcgtgcaataggcgaagcgggtctagtaaatatgttctctctagcagggcctcattcccatgtcacctccatttctctccatttagtcctcgactgggttaggtcgttgccaagcggtctcccctccagatgtgctcggccccggcgctccaaattctgaggaaaacaggccaggcccccagtcgcattacggcacaggcaccagacattagattaacctttggcgcagcaccctgaactccttggtgttagggcaatcgcgtatacagccgtgccatggaggggcagcgtatgcttccgggatcactctcgagacggcgagcgcctcgaccacccagttggggtaccctatgggtgtgtcagaggagctgcccggctagcctttcccctagtctggtgcangggtagtataccgaccttgagttaccaccagggtgcgcgaatcgaggctggtttacgggggcggaatcgtccgcgagaggcgcgggcggctttaggttacacgaataggttgttacgatgcaggaccgcgaacaagcgagcgtgactgcatttatcaggaagaggtccggcctatacgagttacgtatgcgatccgcagagggggcccagtggccccccgcaaccaggtgggagtcgtgaccctccggttgcccccagtgcccgagaccaattccctaacgattttggccagctgcccanctgtggcgtttacgctgccaaacgctgggtattccgacgagcagcgatgtgcgagcttggcgagacgaacctatcgagccttgcgcttttcagagttgcacgaggacccaggcgacacctgccccttgggggtgcgttgaaacacgccccgcccattgtagaatcaaagaaggtgtgacctagaaattagagcccaatgaataatgttaataggcgtccaccactctcctaaacccggcgcacaacacgcgaatgcaggaggctgcagcgatggcaatcggatggccagggcccgttttccacgcagtgcaaacacgacttcgtgggacgctgagtacctgggcttgttgtcttgcacggtgctggagcgtccgccgaaggctacaggcgcgacctgctttcacaagggcctaggtaatgtccgtgtggcgttagcacagctccgtgacagcttgattttaatcccccgacttaatgtcgggcacgcgtaaggcatttaggacaaattctagcctaaggcacacctacaccgtttcgtataaataccgctaccgnttgcttgaggaagcgatgggataattcccgccacagcacttggtcgctaaaaggacgctcgacgaacaatcggatcttggtggtttctgcgcgcttccngacatcgataggggcgcaattcgcacagggtgggggaacatctgtattagcgttccgcaactcattcacacggaataacgaatgctaccgagccctacnacgaggctgggcgagggttgacccccctgggtcggttggggaactaccacatacgggtgtgttttaacccatggtttgttgtcacccgaaagcaaagcggagtcaatatagctacaatactgtgtgcccgctgcggatgcgatttcggagctcaccttgcgcttaggccttgtgacgcctccaagcatcgggcctattgnaatgctctttggcggggatcgactcacccttacgggtcggcatcgacaagatcctcacaggggggtggtcacgtaagacaccacctagcaccatccaagctgggtaagccgaagggcacctcggttgggtgcgagcgggcctgtgcacccaagataatctttgtaccttaaggcgtgctccccctgtgtgccctgatctaacatgttcacggcacggtagacccagcgtgcggagtatccatactaatgtagcggggtgtcggttggtgaggagaattcgggcatgcaaacagtctaacccagccnatnaatgcgcggctgcacctcatacantcgggctcgcgctaactataaatgacgcatggaggttaaaagaagcgattttaggttagctaaacggggcggcgcggacgagccgtagcggcactgtgacgaggcgagttagctctcggaaaagagattgcctgtcaagcccgcccgggctccggactctcnnnggcttatcctggcccctttaagcccgcaacgggaatctctgttaggcggctgggccaccataacctgggcgcatggaagacagggaaagcgatgctcagaccttgngcacagccagcggccggcggtggtcaagccagtgcaaacgagggcacgggtgaggatcactaccgcatctaatacagtatcgcccgcagtgttatccataggtcggctttcagtgtaaaactatggtcataactcttggcgatgagttcctcgcccatttagaatcnagattgttcggagtcatacccgtgtatcccaagtggtgtacaggggctcgaaatccttgactgaccatctgatgcgaggatctgaaggagtccgcgttctatccgtcatggcagacgcgaatcctaccctgtttaaccccgttgtacgtatattaccatttaagtattattcaacggcgaaacttcgagatagcgctcttgtcatagtgcggggggctagacgtcgtcggccacggccagaacgatgatgaaccatcccgggagcggtccaaccagctgttgtctcttaatttagttatnggaagcggttggcgtaaaggcccacgcctaggccgtgaacagacagggctgaaggatttagccacgacgctctgattcgctgtttgcccgacgcggcggccccaaccagtcccgtcaacgtcctcaactgntctgtactcccccggtatgcattttggcttcatttgtgtntgtagcaaaaaacagnccgcggagaggaagtgagtctctggtcaatgctantnacctcatttctaagaattgagttcttgaatgcagacgcggatgctcgcaggacaacgggggttataccattcaaatcagaacagtgaagccgttgtggggcaacgcgccctccacccgatcatcgagaacatgggaaaccatggatctacgtgacgtccattcaattagtcacactataacggactctgccctgtccggagggacatactgtcttcctactgggagacgggggtaattttgtaattccctagacctgttgctaaaagacaggtgatcatggagtcagcccctcagtgctccttatgctcggggttcgaaacgcgtacaggacgtgacacatccaaattctactacagttgggcgtttctctcgtttggctatggcattgacgttgaaaaacagagatagaaggtgcagtcaccgagnggtggcattctatgtgtcgtcagttgccnatatacttcattgccaggctcgcnctcggaccgtcgtgtacattaaacaaatcacaaanagcgcangacaatagttcgaatagaaggtctagattctctgggctctcggataatgggaagggcgagagagaccctgttctcgagagacggttcctactattcgaccgcccactgttgccgaagattttcaggtacagcgtcccagtcgctatgggcaaaggctcgcntctactgttgggtgaacttactggagtcttactcgacggataaacccgatacgagcacctcaacagatcgtcaatgtagaccctctggtggttggccatttcacctctgttgctcagggaaagatattaaagtntctcaaacagccgtaacgacgccctcaatagcttcgcttagtggggtctaacagcgtgcgaacganatatatgggggttttgcttggcctaccgtccacgccgcatatcangaatccgaagacaagcctaccagcggtgggtcgtggccaactattgtcaaacggggggttaacaccttcacgcgccgcgttgatggtctcggctagcagncctatatcagacggaataccacgacattgaccgtttctcttgctaattatttttactgtgcggcaacgttcgcctgccaaggacggactggggataagtcgtaattcagtcggatgctccgtgaagccatcgagatggcatctctaagaattggaaggagtgttctgcctcctgcgcgccggaaggaaggttctngggaggtaaaaggtacgcacccttcgatngggaaggtgggaggaagctccttagcctttgacataatccgtgccctaataggacgaaatcctctacatagccaccataggtccgctgcgctcatagccatccaggtttgaaatcgttgtcagtaactgctacgtcggaaatcagaaccgtcgtaaaactgttgggtggcctctgataggtagcataaatgactgctaatgacgtagggtcaaagggaagcgnttttaggagctcagcgcggctttagacttatacccgggaactgggattagcggagctgaaagccggtttatgtcggccttgatcctattacctacttctccggtaggggccgggcggattgcttatgtcttctacagcactcctggctcgcagcccgaaccttcaaaattacatccaacagcatgagtctcaatgaccagaactcgatgttaaatgtaggctaaacccctaagcctattgcagtcatgtcctggccgatcctgattgacctcaagggtgaganaggtaggctacttttttaaatcaaagcacgattatcggtcatttccccttcggctgggtgatctactctagggtcgcctctcagatgcccgccagacagtcacggagagtcccggtacaacctcctatacggtagtgcatgcactctactaatggccacaacacttcctcgtacatcgctaatcgggcttgggcccggcagggctaacaaagcgcgtgncatcggactccggaggccgcggtaagttaccatcgcacacggtaccataggtcagggtacggggtcgcctttggggcggcgcaacttgggagacggcgaatctgaacagattcgttcctgtatcgtgagatcgttctcgatgcagaactccttnctgcccggactcatccccactaggcacagatctatatgacttngcaaacatttagagtgcaatactgtcctttatgatcggccgcgagggtaatcgagcgtttggtctgagacgatagatgatagagtttattccagacatttttggcatacccctgcacatatagtcagacatacgtcaacatgcgatcccatgtaattagacgccgcgaatacgagnctgttagaccttctagatatcactaaggtgattcgacattaaacctcaaagtaaatcggaaattcctatgaccctggcctaggtcccggccctattggaatctaaaaattccgatgtacgcggccgataaagtcttgactctacacgaccgctcccggtggaaagtcccgctcagtcattaagatgcctccagatcgagaagccaccggaagaagatcgctagaatacatggaaagagatggcatagcgtgagccctatggagtatgtggtcgcggataaaaaataccgtaaaaaacgcgcggattgctactaggcttggcttcaatcactcgcggtgtgcgcgactatcccccggtccctgtctaaggggcgactctccttgtacgcagctcatggagaatctaacacttggcaccttatggggctccacgcccgctacaagcgcgcgcgctcgttgcatgaagagtcaaacaaggcctggtacccgttaccggactcttccgggagcacgtttgtnaacgaacgggatctactcttggacaacccagcgactatagtccatgaactcagaaagtgcgattacatcacctgaaggcagctcggcaatcaccccaagtaaacggcctgtattgctctcagagaccacaccacatccgccggctgctcgcagaacttctctgagtgcgcatgccgtcacgaccttactatgattcttgcataataggctcgaggaaccgcaggtgaagactatgatgccgccgcgtggtgccggccggtcgaggatatagcgcttcgggagatcgtacatcgggcgggggactggtgaagcgctcacaatcacaccgcccgtggatcagcaccaaagccatatggagcacttttccaactgaagttacacgcaccgcgggaaatgaattacggagtgtacgacgtcagcctaaatcatggcatcgttgtacacccgaggagcattcggacgattcacgtcatggatccacgatgtgcgaccccagtccaacactttcagtttcgggaccttgcgtgagcaagacctcggcgtgccgtaggtcgggactaccataaccgcatggcgaggccagcgcttagttattggagagatttaacactttcaagttcatacgcgcgaactccgttatgttagattccggtcgagtgcaacacagaatgtgttcttaccagggtgcctggtaactgtgagggtactcaacctaatgttatcgaaaacggcagaagtcaaacattggagggtaaccatgtgcagaccacccggccctcggctcgttttagcgaccagcatacatttgcctgagttgttgttaangaatattagcgctcgcgctgagcacccagggccggcgtccgaacgaaggtatgcgagagaccagtgaatcccatggtgcctcgggctcatcgggggctactacacaagccattgcggttccgtggttgatagttcgttgctccggctgttccggttacgggaagttcgtttggatacattcccgccaccccggaggcgaccccacacgaaccggcaggctattaacccatattaagtgaagaactcagggccaactgatatcgttaccgtcgctcaggctggaaagtctcgcgagtnactcgaggtgaagtatctctagcgggctcagatttttacaaagcctaatctacagcctatattacattagtcattgggagatcgaatgaggccgtaatctagcgtattgagtgtcctcgcccggggcctatgctacaagattgggccgctgctcgccgctgatgccttctagntccgtctcatagcgaccctctagtccggatcacccacgtctgtgccagatctctcagcancattctggtgtttggtaaccctcctgacgaaagcaggtgtcgcgtccggactgaaaacgtctaagatacccgncgcatggtgtttgtgacactcgccgattaacgcacacgtgatccgcactataggcctcggcctggccgggaaaacaccggtacacccaaagactttttcnagtcgatttgccccggtataaagctgccgccgcgcgatcacatagatacgctcaggtgttctcgacatactcgcagaaantacntgacaacgcactcacgcatcgannnggcccactannnnnnnnntcngnacgcaaggtttttcagacacatgaggcgccaacaccagcatgcacagtgccgctgcggccgaacggcttttacattgattggtactcccgcgtacacagaggcagcagttcgtctgcagcgagtaagacctgggccacaaacggcgatggttaactcatccaaggctaggcagaagtgtgttcntcttccngctccttggancgtgccgcactgcccgcgcgcttaaccttacggccgttttctctaatgccgttcccgcacggttacgtgtagagtgcttgactcgtcgccagtcgaccgagtacggtgcatacttcgtagtacgtctgtccaacggccggcagcagtttcctgtcattggctccctcaatgacctgtgagtagaccggtgagcagagcccggttgctgcccgggtccgcccgacacccggcagcagttgcgntagtctgcaacgtcnnnanagcaggccggcacgnatctgcgctggtgtggcaaacaatgatcgaatacctactagacgacgccaagatttcaccacacgcggcacgcctatcatgaggatgtatatccccctcctctactccacttctgcttggaattattactcgaaatggtcgacaaggggggtcccgttacggtcttaccgccataaggggagaacacccgcagacgagaagngcgtccgcccaaaccggtacttgcctcggttaaatgctgacggagtataagtctatatgccgtgacgggtaccatcatgaccaagcgacacgtcagcgacaatgctgctagccagcgccgcgtcggcacgagcttacagcaggtcatctctagaggtgctctgaaaagggtcacatcggccgcgggtcccatagctccacggcgcacgccctcatgtagccagcagccggtcccgcggcaaacagggacaaccatttgaggatcatcgcgtaagcctcgattttcatccgnacgtgttagatccagcacccagaccagaacccaaccgaccccgatgaggtcccatcggctgggtgacgtgtgccgccttcataaaaggccatgggagttgacggctcaccggggccacgtggcatagggctccaggagaatattactggcggaacgccangctgtatgccggagaacagaagaactgtcagcttgactacctccttgaagaagggatattgccctggagtcttttctagaaacaccgcacatactctgtattgcaactctatcgctatagatgtcgcattatacccgggaagatacaactacgggtccaatcctcggatccggcggcaagacaagcttggccggcggcggtgagtatactagggattcaagtgggttggaagtctatttcggtactgggcgccgtacggtcgaggagcccgactcatgctggagtggacaagtgtatgtcttagggtctccctctgatgcgcaacanggcgacactacgcgaccactgggtatatatgcggtaatcccaccgagccagaatgcctcatacggagccatggcaccatagctgttacaagacccttctataatgatacgagggcgtgctcaagcatcggcgagggcagccgttctccagccgacgttttgcgagtaataccctgggaacctgccactgaccagaaataactccgtcggccgctgagttgcacggccatcaataagggcgcaaggctgcctctataacngatgttcataccgggcctatgttttgcggatatngacggagagacgtaagccctacgtgctcgcngacgttgttataccgcagcagtgtgataccccatcgttatcgnactatacgtagctatccaatactgtagagaccgcacgatttttcaaacttcaggtgatcatgatgctcatatcaaccctatacctcggtgtcccctggtcccccgaggtgttgagagtgtcgaacccccccctccgcccgctcacatgcacttggctaagcctggnnncttgacgcaacgtcgcttgcttgtaaaagaccgatgcacacggtgcaatgggaacgcaccaggtacgctaatgcaccccggcattgggacaaccgagcgcagtccaagcgcaacaaacgagttttagaccgagaaaggggactcggtcccgtactgcgcttcccgtacctcgctangccgactgcgccagggcgcggaagactcaaaacgctnttcgcgttctgcaaggaagggaatattagcganaagtagtatactataagaccctgagcaacgggttctggattgagctagatctcggtcgaaggtattacccaccctgcgcgatctacattgcactcctcaatggcggnagcnacnngcgngtctcactacgcgtggttacaataggacttaggccttcactacgagaccatgtagnagacagattttgggatggctttagtccggactaaccaactcatagcccttgaaggttctntaccagatagtgactgcagatctaagcagtggaagaatggataacgacagctaggcacgacatatagctcacggtcctgtccgccccggttggttagaatttaatgaatggcactttatgatttttggccaagctaactcaccggtggtgcggacatattgagtcataattgtcagagctgccgggtcgtcattacgtccgtaagacaaaatacgcttcggccaccccaccggctaagcctgtgccggtgtgtatttacccgccagcgttttcctctgagaaaatctgagtacacaggacgctccgacctaggggaatccataatcaacgcacccgtgtacttcgcaatcggagcaagaaatctgctgtgtgtggtcgtgttccaatggaagttactaagcctgttggcttgtctctagcatgcattnattagggttatttcctagcgtcaatccccgtttatctaggccggattcgatggtgcccattgcgatactcanacagcaaaagcccggtgatagacagcggtgttttcacagttactttacggtctggggcccgtatcgcagccaataccagttcgcacaaggcgacccggaggattcgtgacaggtccatccgggtggctaccaacgcgatannggccgcggcggagtgtctttccccataagcagttagggccggatatataccgtccaccgcaacatcgtgctaagtacctantggtctggctgatgccnagctcactccgacagcaccaagtttgtagtcatatcgacgtagggaatcgagtgatcaatgagtcttgagtttgttaactttgttctttgtaaaaaaggacccccagtcagtgggtacaggtttggcccttactagcgattgcccctgaacaggcactagaatcgaagtcgaattttccatgcctagtttgtacactatcgtgattcgtggggaggtgcgttaccggaggctgccggcggctggctaacgtcgtctgtcgcgggcgtgttgaagatccccccctgcttcgcatccggggcccccgcgcgggcctggcttgtttcgttgcactaaggccactgtcggctacaatgctgtgatattgaccacctgcngtatgcacttgcggtgacccgggggcccgggacccgcaatccctgtcttatcaccactgagacccccagttaaaagatgagggtgaaccacgcgcgtacagcagacancttgagggggattcagcgtacgggggagcacaccgggaaggcggtaaaatataganccatactagggagaggatcggatcgcctagtcagactggacatcgaaacgaccctcagtggacacttgaaagcaccttacacttaattgactcggtagacacgtcaggcagaacgcccccgttctataaaacaactaagcgcacctgatccgtataccctggcaaattatgatcctaacaggcattctggcgatgttgcttatcccggcgcctcgaccgtctgcaccccacgaatcgaccttgccaaacggtgcgcacactcttggttgagttatatagcaattgggaagagtacgaccgatcggtgggccctgtaccactgcgggtcgcatcttggatcagtgcaagggcactgggtacgatactatagccccacggctcgccagcctgacttacacacgttttctacttaccatgtacgacggttgccgtgattgagctcgtgccatccttcggtatcccggtaantgggcggtgccttgtcccccccaccgagtccacaggcgtgtactcgcacgccgggtacccgtgggtggcgacaagttgtcgagatctggatcgtgtcactccgggatgatcagccctggctgttagtgtcattgatcgtagaaggggataccagnctgccggtaaccaccgggtcacagtcacttaaaccagtgtcgcctcttatgcgttggctgaacgacgttcgtaagagggaatatcaagggcgcgcacccggcgtatgnggctggtgtcgcaaaggcaaatcggatacaaccttcttacccggacaatgcgagccgtttactgacctggcgtaacaggcggctgttatttagcgagggttggccgcaatgatcgcaccctagccactcgctcttagttgcgcggctttggtggcattcgttatgggagaccggcgactcaggcaccgcaacagacatgataggcagcccgcgttgctggtcagcccatcacctcgcatggtagttctatataggcatagattccggagnccaccctcatcggcttaggcgccgcttngcngttggaaacagtggcccctngcttacggttagagaatccaactctggtcagtccgttgcgcttgactctccaacggactcgccccaactcctgtttgaggggcagtccgaattctggggcattctgcagcggaagctaccgacgacagctgtctctacaagtgacagaattccttcggactccggagcttgacccttnggaagccaacgcgcacttacatctggttaggttggtcagccgattactaacaaggtactgggcggaggctgccttttgcttggcaccccccggttactaaagattggcaactaggcgtncgctacgaccgcatccatactcggagccgctntatagcgcttcgcattgactctcatggccggttgaagtcgtaccgccgagtagggcagccagaaagtaccgtcagaaacggtccttcctagtatagactcgaggatcgcggatcgttttggacggactggtatagaagcgtcatcgccagtcanggcaatcccnataaaacacggtcgcggcgatgggacccaattaaacccgcagccgaggagccgccgttccaattttagcgacttagaggagtcgactccgaagtcggcccaccacacgtgggacgtttaaaagccgctaagcaccttcttttatgggtacaatacctccccacagcagtaccttattcgttggcatcccattatgcggcagtatcatagcttagttggactgtggtnggcctctttcgtccacggacagccgctcgaggaggcgattccttgcngacaacatgacgatttacggatagttgacataacgccgagataaagaaccgtctgcctcggtccagcangacttcagagatgaacgtgtagagcgtcatttatcgatgtcctagggaaacaagtaaactacattccagaaaaatcacgctctgagacattggagaggcggtttttcctgctccgagagctccagtactccggtaagcgtgtctgagagctgctgaagcgggcgctcagcgtctctaagctcgctggttgggctgacgcttacccccgatgctgncaaagtttggtaatccagtcacgtcacttcctgntcaggggcaaatgcaactcccgcgcccgtctcaaaatgtgagattggtaggcgtacccgcggtttcagtaccgacaacccccctcggtcatttgccatgggcgtccgtcgcctgaggctatgtggatctcaattgcttcggatacctgcggaagttgnattgaaccacaagccacgcggggcccagaagctcgcgtnacggccattttaggcgctcagttaacgatattgagctgaacccaggtacctttaccgaggaatgacatttctaaccccgcatgggacgcttcctttctctcacgcggtttagggaataggcagctcatatctgccttgagggttcgcacgacatttgcttagccagcctaatccggcaagcccgactggcttcactgcagcctccgtctcaactttcantgtaacctatcctcatggaggttgatgctgggcatcgcgttaaagtatcgggccccacagcatatggatttgtctaatcggttttatcccttaaacaaaatgttgaaatccagtacgcctcggtccctccggcgggatttccgggcgccacactcctgaatctccctatgaggcgatcttaccataggactcgtattctaccaacctnagtgcatgggtatgctgcgagtgaccacatatatgcgaagccggcggacgctcaaatggctgttactcggngcgttgcgcgggggccactgtaagttccctgggcttcttggggttaccttcactagaccccactactgcagtcacttctgttctcagttaagctgcctcgctgtccttttgaagctcgccatctgttgctgaaatcaaagagtatnctcagacagtaggagacccactctaagtagcccggcttggatatccatatgtacatgcattgcggatggaccgaataaggtaacacgctgacctcccctgatccgcttatatgcccaaactagggntggcgccccacctcgcgatgcaaatgatccctcggttggcctaaaacctgatgttagatccgatccgaccggtctacatcaaaaacttgcactcctaacttgtcaataatgcccagggatccaaacgttttcgggctctcggcaagtcggcaacacctttcagcnggttcatccttgcgaatggcaaagcgggacattcaagcgagcccgagatgaaggcgctggagccgttcaacaaaagcgagattgactaacgaccgtatattggttatgaattattctaaacgctggaaaagaaatagtaagtaccctggaggaatacggcgtaccaggccaaaggcctcgtagagtcataggtacccagagacgnggcgnccggtagggagccctttcatagcgtcaggtaatactccccccggaatgtcagtggcacgatgaaagaagtacacctagaagaccaaagtctcgtgccgatggcgttcgctgggccggcaggacttccgacaccctgctcaacggtagaatgtctagtccatataatatttagtacatccctacgcgcccccgctgccttcttctgtggtagttcaagacggtatcacgctagcggatcacagggtgtgctatcgccgtcacgtcgtggaataccgccaccacgcacccagcagtccggtcgggggatgtctcggttgcggcaagacctttggttgaacacagcgagcaacgtcgacgcttcatccagcggatcccctactagagtatccggcgcccgctgctaagtgcatccttacggggcgtcgcctgttacatgggaagttttgcggcaaattcacaaggggcgcgaatcggcgcaaccacggatctaggaacccttcctttttggtgtgagaaacaggccgcgtctgctcggggcatccatacaggtagggctcgggtcctaaagtgacnccgagggatgtactcttacacatctactcatactgaagattctgtatcgtggggcgcactacctttaggctgacagggccgctgagtcgtgaatgggtcctcacgtccatgggcgtttggaagcggttaacgttcgtcagtgaggtatcagttcgaccgacttggttagtatcccctagcgggggattcctctctcacntttttgttctagacacgtcaccgtccagaagacctcgggacgtagcccatcacgttcttacggctnttagcagtaatcaaatgggctaccataccgaataccaaatcatctaaggctgacagttgcgggctagccgtcacgttgctcagccagtgaccgggacgcggctcataagtatattcgttcgaaagagagagcggcccctactcgaggatattacttggcctatgtccctcccttgggagtccgacttctttggatacagtcatcctgtagaccgccgtctggctggagcacatcacaggtaagcgtggcgcgaggatgaaattcgctcccccagtcagatgcgtgcatggaagccagatgctacacaatggcagagcgcgttgtgttgccagagaaacatgatcccactgcgcgtctatccccccactaactagtgtcgtacctccgattgctagtatgacccataacagctgtctacgaggcaggccagcgcgtcacctcgccacgggcccgtcatgctctgtgccgaccgcacggccaccaccaccggaatatattgcgcagggaccttgactgggctgggtctcccagaaggtaacctgatataataaggggattcctgtgcacgggtactggtccagcgtctccacgtgttcgggagtctgcaaccctgcccggatacaggcggaatgcagaaaacctaggctcaggaaccgagacgattcatctagatcacttttacccttcgacgtgtgcctaccatttccgcggccgaggtatcaaggaataccggtgcccctgccatgcccaaaagctcctcctgatacataatgcaacctgctgttttgtcaattacgtggcaatttacaccggactaagctctatcatagccgctccctggaccagggccccaggaattaccctcgcattcagtcatcatcgctcatcgaactagcttaacctgtcaacaacccggcgttatgtatcgcgacatgcccggtcctctttgtagggcagttccaacggcgtccctccacagtatgccggatccaatctgtatttcctatacactattacagcggtgacagaaagatatgcgtganggagcgcggatatcgaaggttcttcgtcgcgctccgtaagacatacnagagcgatttatggcagctggagacttggacaccgggcgccaatccaggccgcgcccggcgttatggtgaagtcacgcttgacccacgcccaggcaaccacgcggcccgtacttaaacgtcagcccaacgacctttgccctgttgaagctggtaagccgactctgcaaaagtattgctccagaccgtgcccccacattcggtatcactagaagttcctccataacaactatcaggccatgcggcgatgtcgattcggcgcgagtgtctagagcgcgggggttatgcagaaactggggctgctgtcgtgctgcgagcctgttttcagagacccagcctagtcggtgacatgtactgtcgcgggcttgggtgttgtaggctgtgtcggcagcgtagggcttttgcgccacgtcttagcccgtcactcacccaaactccgtcccgacgtatccccgacgctcgtatagtccgacaagtgcaggcgacacacaaaactctcccgccttacctactcgtcaaccgacgtcgggtggtaagaaaggagttgccggttcatgagttggtaaccgcataaggtcttgaatgtgacggccagnntatttgtaagttgacatgcttggacttactccggtgctgcggatatcagtctcattggatactgggcctaaccggacgtagggtggtcacccctacaatctnaccacagtcacttgttcacggcgttgcgtgcgatgtttattccctcttccgcagccactgtgcatcttctggtagtagtgaaccacgacgatgtttacttgtccattcgactggtgcgtcctggtatctacaccatgtttgctgttccgaggcctaggcgtcctacacgtcgggttgacggttaggcttcgatcggcctggtggagtgtagctcctagtgacaggtgccacctcccacttctcagtctgaattgtattgttatatttttggtggaccgcatacggctctagccttttacgtcacaagtacaaccgggacattatcagcctcatctagcgatagttccttatccaggaagagaccacgtcccgtaaggtctggcgagggagaagcgtaactacagctcagccgtagngcgtggcgagcgcaaaattacagagtcgtaagagtccgatgagtntccctattactgatcaataccttgtgccgtccttctctatcgacgggtgcatagcagttcgtgtcatcgaggcgaaagctaatctgttactaccacgtgtccgccgggactctggattnaaactcaacatatggcaccccctctgacgctgcacgtcgactgaaccgtttgcaatacgtagaataagcgagaatcgatgactcctcctacgcacgctatagcgacacaaccatgggttctagtgcctcgaaccatgcccagtcttcctgaaagaagaactataatcaaagcatgttgacacgaggcgcgttggtttacctacggtagaccgtacggtcataagacagtcacgctaccagggattattccgaaagctaagcttgtgatgtcaacagttggacgcgcaggaaggggtcgatttgcccgtaaggcgaaatgcggcctggccattgagagtgacattggtgctaggtacgcgtaggagagagatgaaactcctaactctctaccctgcctagcctgaccagatcgcgaataccggcaggtgagttcgatagtattgtcgggtaacgataaggatgcggccagtatcttaaagtgtgacggaaccgagccctaactggggccgtatacaacggcaacttctacgtagcggttttagcgctttcgtgttataagggcttccggttggcagtcctgcttcggattgactttagcagatatttgcgccctaagatatggttgaagggcgnntccaccacagtgaacgcttggaaactactagatatgattgtagggtattgaaaacgagagatagtgacgcaggcacacatgcctnggagcacttaccgcctcctaagggggtcttgcattctgccaagtgttcattatccagcagtcagaggtgagacctaaggcgtcggacttctgattgcgactaaaaatcgcagaggtccgtccgagactgggcggatgagacagcactcccgtccggctgtgcggtgggactggctagcgggcaaccggcacaccttacccgagaactgcggcctgatgattcgctaaaccagtagcccgtcgctgcccgcggagtcgaccacatcaaacgccggcggttcaagcatcttgatctagtttatgcatcgacggcacgcccatgcccctttccgcgcacgcatgggaggcggcatctacgatctccatacaaaaataaaagcgaacagcacagtactcctggggtcaccttacgggtggtctctataaagggcgcatacaatgagacgaacactctattgcactgatttcaacttgcatggcgcccaccgtagcatgaagcgtcgtttctcctagatataaccctgctatgtttagcgtgccctggttaatcacgtttatatgcnctatgggcgtagaccctagttgcaacagttgacgaattccgccacatgatgtccgaataggaatttcgtggaaaaaccacttcgccagcggtaggtccacgcttttgtcgtccgggacttaaaagtcgcgtcggcagcatgcctacctgtcatccccagcaactgataactcagcggtacgtatagtagcccgttttttgatacaaatcgactgaaccccgtagctacttgcgctcgtgcatccatgacctaatcgagttgttccgcaagcgttcggctcgattaattatgccctgctttggtattctgtgcggatgctgaaatataaatgactgaaattaggaagagtactcnggcgcatccgttgatgngatgggatggttacgaacctaggaattagtcctccacacgttctcgtggctccgcccagctgcccgcaaaacgccaaattatgcgctatcccgtcaggactgccctaacagcccagttgcaagttagtttcaggacatgcagaaatttggctagatgcggggagagatatggtataagagttcggaaatcattggctagccagaggagggcgttcgcctgcatgagaaattcgccggacaatgagttnccttcagcaatcctgagttgacggaacgtgcgcgatgataaatcctcagacgccgtagccacctgaacttcgtcgcgcactcgcgcgcacgtgaacttgctgtcgcaagtagaccattcaagcggcgcccgaaactaattacactacggagtatatcctggtccatatgaatgagcggctttgccccttacctaacgttaactgatgtttattgctcaagatttgttgcccctcgtaactagattggatgggcttttgatttatnttctctatacctggggtcgtggtcaatagcgtttgtacctcagacgcgcgcaccctagaatgacaggattcgcccgcaagagggcgctgttttggcaatctgaatggaggcaaatgactggcatgatttggaagttggctccatcctgctcaacaagcgccgaagctctgagtacatccgctancggatttgtttaagaataaagcattcctagtggtgggaatagcattcgagtagtagtaactagctgccgctggcgtgtcactttattggtcaacgtgcaactgtctggacgcggtccatataataggatccgctcgaaaccgtgcccaattgcgangtgcgttgaaagggtgtggccgcgtcagacggctaataccatcccagagtcggccataaggggttcagccacaataacgaaacccgggggaatactaaaacgacacaatcttgaatttcggtgccacgtcgactacaatcaagcgtcagcctatcaaaaatcagcctctgtcgaggggatcaaattaagcttgttcaacaggttctggnggatcgtatgcngaggaggcaatatatgttggtcctccgacttattgccgtgtactccgacctttgaattcatatgggcatggtccagatcaatatagcctcccaaagagagcgccgttaccggccaaatagtttgcgagcatgtctgcatttagtgggaattccaagtgagcctagttcttacggttcgaggtactctcggccaaaccgtggngtccagcggcggcagagattgcttagcggtacataacgggaaatgaactacgcccctactcggacggtccggcccatgctatctgtagaattggcttgaccaggggg
[truncated: 8,781,805 more chars]
