# Supplementary material for: Whole Genome Sequencing of Elite Rice Cultivars as a Comprehensive Information Resource for Marker Assisted Selection
Source: PLoS One. 2015 Apr 29;10(4):e0124617. doi: 10.1371/journal.pone.0124617 (PMC4414565; doi:10.1371/journal.pone.0124617)
Supplement: S3 File — Nexus file including bootstrap values and branch lengths for the dendogram shown in S3 Fig. B including the indica varieties analyzed in this study. (NEX) [file pone.0124617.s017.nex]

#nexus

BEGIN Taxa;
DIMENSIONS ntax=26;
TAXLABELS
[1] 'CMS08A'
[2] 'CMS08B'
[3] 'Jasmine85'
[4] 'Shufeng'
[5] 'TeQing'
[6] 'Ai-Chiao-Hong'
[7] 'Guan-Yin-Tsan'
[8] 'JC91'
[9] 'LeungPratew'
[10] 'Popot165'
[11] 'TD2'
[12] '175-1-127'
[13] 'Camponi'
[14] 'CT18685'
[15] 'CT19021-3-4-1V1-1'
[16] 'CT21375-F4-43-1'
[17] 'Fedearroz174'
[18] 'Fedearroz2000'
[19] 'Fedearroz50'
[20] 'IR64'
[21] 'IR8'
[22] 'IRGA424'
[23] 'IRGA427'
[24] 'Oryzica3'
[25] 'OryzicaLlanos5'
[26] 'Pionero2010FL'
;
END; [Taxa]

BEGIN Characters;
DIMENSIONS nchar=208384;
FORMAT
 datatype=DNA missing=? gap=- symbols="atgc" labels=no transpose=no interleave=no;
MATRIX
gcntatcgtcgggncccgaggggggtccctacctgtnctcgaggtggttgtgcgctacatggaccggtgaacattcggaattttctggcccgagggaagacgcnccaggatctgcggacaccattttttgaggtatgtgatctagttaattaggttcacgccctcatcggacgtaggcctatattcggggnggggcnaagacctcaaacattgattccatagagatgcctatctccacgcttctgtggtgnacattaagtctcaacctatctcagacgtttatataatgggtaggccggcaagtcttcagttcccangaacttgacctgccgttctgagcatgggaccctaacagtagtaggtangcaacaacttaaagcccgagtacgacagcggatccnnntatttcggcaaggctcctgaccgcctacgatacgcggcgcggttagtgaagccaacttaaaccagtcgtcagactcgaactttaactctaagtctcacccatcttcgagaacgtgagaattaacgcgnnnagttcatcttgaattngaggaatagcaagaccggctatgttctacgacgggatctagacagtttaaanctgacgctacaacattggtcaannnatagngggagagcgagcatgcttgggcgtagncnngactgtttaaccgggtggcntctcacgcacgtgctgaactaggcntccagctatagcccgggatggtaccaatctcctatccgttattggatcggaagcagtatcggatgtacgactcagtggtcatacatgctagcctctaaggctgtaactatccgccctaaacgtgtggtatttcagtgtccccgcaacctatgccacagccgctttcagcctcggtgtcaacatgaacaaaaaattctgttctttttatggacaagcttgcggtctccaaagctccttcgacagtttganggacgtctcagtgcnnagcgtcacgcccaannaacgtagccacanatcttggcgaagtccgtgcctacagccaaagaaccgcagggattggacttcgtagnctcccgactgggccgccacagatgttactganacccaaaccaagtaaccatactcggccgcacaaacggtttcttgatgcgaaaaaatatcgctaggactggatggtgaatgctaccttacgcaccgaatgttagttnnggacaatctcaccccccccgcatcttgggctctacacggggtgcaggcgngcgtcaatgcacaaagcagataccacctataaggtagtacgacacaagaagtcggtcgtgcgagcagtggcgcanncataaagccgnccgcgtgacacatgtgtgacctcactcnnnagaaaaggcgggaactgctacatcaagtaggnngcgattccgggcctaggtagctcctggacaagcgagtgacgtngccagaccgcaatctaggagatagagggactgatacaagtcactcggaagaatccaagatnagacagcatgtttngatggcgattgctcccgcgatgcaatnggaaacggcggcgcaaggccataagcttagggtccggcgtccgcccagtctcgtctacatttattgctggggattgaacgtacgacgactctagccgtccctacgactacagttataaggatgttctctccgtnnccgaccgaggaggcaacaagagatgaccgcgnggggtcctctagacctgnttnttatgtttaaaaaattacgggcaggctttggctattctgactaccgtacgctgtctggagantctcatgttcggtaaatgcttccgcggttttcggtgttatcaagacgcatcgaactatgtacagtatattcttgcggnagggccgtgaaacccgctnntcgccctggngngtacagaactgcccgcactagacccggcgcttgggccatcgatataggtgtggnncggtgcgngaaattatctatctatactgggtgacagggttcagcnaantcttcaaatggtgcgcacgcattggcgtctgcagcacacacccgggtagggttagcttaaagaccgggctgtcccgagctccagaagttcggaaggtctatttccttgtannacggccgtatccctnccccgccttttattcctgatggacggtcggcgccgcgcgatttaggnctgccgtccgatcgtgttgggtgcaaccggnaaacctgcatccactccctcactcggagaggactggtaggcngtgggactagtgagaccgtcgtaaagacaaccattcttgcctataaaccccctcatnnnnnnnnnnnnnnnnnnnnnnagtctaaagacgacaggatcagacccatcgcataggtgtgatacgatcctggttcgggcggataacnnancgcggattgtttcaagagatatcatacagaactatccttacccgagacgtcagttcncntatggtgacccngtctcccgtaggatccatgctttctatcacgcaagattcggccttactgccgntcgnagcatctaaagactccgagctgctttcgtccgggccggnatacttcgatagcagcttcnnangttggacnnnggtaagctggacggcaatgaatattatctgcccgccgtccattcncaatccaaatctcgtgcaacgcgtaggtttatttctccaacaagaaagcggaataatgttaaatgncgcttgctccggactagcntattacgtgggtccttcataacaccnacaaagggatgaggcgagaagcttactacgcgctagtgctgctagttctagtcctcagaaccgagcgctgttacgagattgataatgcattctatgtctcccgcttatcaggcgacaagnncccatcggcagcgaagctcaggtttgtagaggcccgccngcgtagttatttcagacaatnngatcagcccatctttactcttggancccttgcggtccacttccaagatacttccccaaattctctgatgtcgtttaacgccgtcaccggcctcaagcttgttgataggctacactctataagctagtgtccctacgtaatagagagtcacccgctgttacgactgagtactctcagagtttctctcccaaggtctcgacccgcattcttcctaactccccgagagggcacccgcaccttgcatgctggcggcagtctaccgggtatagcgtgagngnnnctatcnngnacactccacgatttcttannnncnntcataggntctctgggcaaaataaactcccctgatcattaccggggtggcgtgatatgctncgtagggttacaactaagttaaggcgtttcgcaggggtatagcancgccgctgtagaaatattaccctaatggaaatacagaataagacggttctccattaagtaacttagtcctcgttaagaggacatgcaattgatggaaggttcataccctcccanttaactcggtgcgtttcgaggccgatcgcgaattaaacgggatcggtatnncggtttaggccccagnttgctatccgaatgcggggaccggctaaccttagngatatatacagcgctgttatnnctgataactttctcaatacggcgctagcgcgattgtatttctgctcatttaatcgactggaacgaacccatctaggagaggatagacctgtacctgaggccacgaggtacactaagtatcgtactngctcagcgcagcgatctatttagaagcgctaaagaggagtggttaggtacgagaagtagaatcctactnccctgtcagcacngnacgattacccccactntcttcggctcgatatttaccaccngttaccgtggcactgctaagccaatttctctnnatctttncaggcnatctggactatntgcggcaaggacgcgagcaaaacacagcactcaacgaatatgttttatgcggttcccctcgtaaaacgtatgtgaccccggtatcctcatctgggtttaagtttattgacctgtctggctnntaagcgcagtgctgtcagcaacctgctgcgcntaagtgaacgttngnaaangttttttatagtaccacacagtctgnaaccctacaatccctgtatgaggccccagggtaaccaacgcagcggtcacccttgccgtagtcagatttttgggacctgagggaagaatgganntgaggacggatacggtagtgcgngcntcaaatgctggttaggaaggtgggggtccgcacccaggtttccaatcatcgcngtaatcaatatcttctggagtccaggcgtatgatgagcgatttgtgactggntgcgctgcnnnnttcgttgctacaacaggaattcctgatctcgtcgcaagtaccctatttcagatactgtttcggatggcaacggctcaatccacggagttgncttttttncctctaatatgtgcaggtgctgaccctttaatcatcgaggccatgaatgttgcctactcggaattgttcgaatactcataggagcgatggtaacnctgaggcatctgctattagacagttatctagtgccggacggntcttaggcctatngcagcctgccaacgctgctccgattcaagcgaaagcatctagatcnntgatcatcagtaaaaattcgagctaccacaaggaccaagaaagtagagataatttgcggnacgtggctcgcataggcctagntgagacgcagcgattcccacattcttccaattacgatctaaacgtcctatttgctcttcctagtagtattgccccgaatccctggagcgncaatcatctggttggagtgtcttcagactcnntcaagatcatttacaggntataaggatgttcgtccggtgctgcagtcgagacccacgtgttcccgccgaggcacggctagggtgaggatgcgagagttctagttgtggacttccggcatagggcnngtaagttggtgaaagctttatgcagcatggtggtccctcgagactgatgagaaaatccgccctgcaacaacaggcgtcataggggccacaggccccgttgagaggcccgcgcgtggtgtccaaccaacacagctagcgagttgacgacggctgttggggattagacacgcaatacgacgatatgtttccttccgtgcatttccactagtaaaatagcccccgtaagnnntnttttgcaatagtttttaaaggccaccgatgcagagtcaaacaccctccctacgaggtgtagctgaatatctgtgcatgtttattggttggttgtnccatactattatatcttaccaagtctgtgatcgacttgaagttccgtagctgggataccaccagagctgcgnaggttgaacaattaaccaagggatngttagaagagcggagcccccactttgagtgagtagagaatctagnncaccactggccctctatgaagagtaaccgcgcatacgaatacggttccaaaatccgctagaggagggncggatggtctctcgcatcctctcatagtcgtaacaccaaccnntgggaatatgaaagacggtaggtaaagccgcacgttaatcaggataagtagggggagctcagattttggggtggtcncnaagcggtgaccatggctcccgcgagtcgcacnattcttggttggttgtagttngggacanatatagactccgttgccagnaagcgggctttagattactggtcttagtcggttggctgatttttctggccagcagtcngagactgtggcgcggcccggtggaactcttttacctagtagcacgcgccgtccaccgcatgnngacngtctgctgccaggggcaagacccaggttatgactgccagctggcggctgcgctgtaggcattccctgcaactatcagatgggcaatgacgcatttgcaacgtcaaaagtgcatggcaaatctacacgcaaacataggcctccgcnaacctccatttgcggctcgcgctttgctcgccggccttggctgcgacacgcctggagctgtgtgtgaaactaacctgctgtaatatgataccgtggagcnnccttgctatacactgcaataatgtagaagtaccnccatggaggatggtnaaaacgatccgactgctagcagccataagcgggcnaacccaccaaagtccatagatggaaattgccgtgtccnccctgacgcccactcgcgggtagctgacaagttcacgtagggtcgtgttcttggtgtgcccgcccgttcagtatgatcttcgacaactgccnccggacggttaacgttttagggtgaggcctgtcacttaaaagctccataagcctcccgctacttgtgtggatgaattattcccgtgcgagctaggncaacttatntgcgaaacnngtgtgcacatcccagaattctaagtatcaagtagaacggttttaattacggtgacacactaacatatcgttgacccgttttaaaaaggccagggcgttgntnctgcgcgcgaagtatacccgaggcgcggatacaaagtgcatacgcgagcagtgcnctggcatctggtgccactgtagttccctcagaggctgatgttgtcgtattgnatccnnaacttgctctaggaagatctatcgnccgtacaggagttctgacgctcgatggcatggcgccngcttcgattactnnntgttcacgcctcaagcctgggagctcattaaactgtacgacctattattacgttagtatctgctcgcttntcgcggcggctcggttgtaatgacgctcgcncaagccttaaacatatagtggngacaagaaggcgtctctgtaatttgctcctgaaaatnnnagaccgtgttgcggtgactagtataggggaagaaccgcccggaangtaatattcacnaaactcctgtgagcactgtcccaatgagacggacctaggccgtggtacacgagaactccgctgtttctccgatattttagggggggcaagtcaattctggtgtatctactaacgatgactcgtttaantaagttcaaaagggcgctcaaaacggtgtttccggtccagctccctggtatgctgtgaaacgtctgtggcagtaaggnattttacattcgatttgcctgcagagggtaaagtcctcgactctctgggcgttcctagaatctctggcacnnataaagatcgaggtagggtctgcgaaacaccaatttcaaccgcggtgacaaagtttcttcgggagagtcgtcttagtctgcgttgcggcggaagggtatgtaggtatcggcagagctgtagaagaatgatcacagctggtggctcactaccggtggttaggataaacgccgctctgagatatnngcccaaatattgtcctttacgttcagctcggtggctatacccgattccactnataataccaaacggactatttacttacagttccacaccgtcgtgcggtcgatcccaccctgcgcggactgcgcccgcatgcnnagctcccttcaggtggattcnctcggcacgtgcgagnacagttatcagatctaatttntctcttccaccgcctggtgacattgncatagcnncnagcgaaggcagatgtctattacaagaatccngatctatccttncaaatattcagagaatcgtgaccgatcctgtgtgctgaaggttccccatagatcccgtgcccgatgagtcaacatgtttaagagtccccccacgcttgtatagaacggagccttaggaantgcncangtacaactaaagggnaacagatcccgctagtagggcttgttcctgtgatttatagagtctngctttagtccgatacgatttcgaaataggcaaggacttgagctatgattacacaaattgccagagaggtacgttttatatgtcacggaggaccatcgccgcgagccattgaaagtacgctgagagacctcgtctggtaagcccggatgcaaaactcgccgntccgggcagngctacgatatcattatggcaacagtcctacggtctatggctngtctccaaccgataaagtccagtccccggaacattttggctgagttaggttccgcttgacgtcagcgtgagncttagacangancaaggtggccgggctttgttacatgcctcagactagcgcaatattataatattccaaggaatgatggccctcacttccgcaagagccnggctaatgatgaacagcagggcgcggcagcaacatgcgtgagtcccaaaaatcgaacagtttgacatgtgagttgctcgaaacgttatgtgagcagtgtcggtttctacctctctcaattcgtttagcaaacgcgtaaggatctagttaacgatgagcgactccggtatccatacgggcagaagtacctaagcttcgagcccggctggtnnaactcnnncagaggattccccgtgcctcaaanaataacaaacacttatattgtgacgttcgaccataataaaggcctactcaccatcggtgagccaggctgtaggttttgtaacgtaagattgtttatngctatanccgacacatccccccggnangctgngaagtgtgcgagtccggactttacaatggaccgacaagctcccnnattccaattctgacttgcccacggggtgaacagtgcgggccgcncatgtgccacgagtangttaccagttaacctctaggcgctcggccactacaaataacaactctgccggccgcnagcaactagtgctgactgagtgacttactttcgatagggagnctccgtaccaacggnngcggtatatcatcctaataacaggctcacgctcttatttgttatccttagacccccatatattacgatcagcggttaggaaactcagcatgaggacngcggacncaccgttngtgnaaaacangnnngacgctgtcgctcgcaacatacaatactacttgcatccgtttcgcatcaagagtcaatgggccnatgcgagattttctagcatgtcggagacnagccgttcgtctgtgcccgatntganccacccaatttagtgcaccaagtncgcaaatctctgaaatacctttacgcgtaacggcaagtcaccgtgggnnnntgggtcggtagcataaatctncagcatgccnaagtttcctcccgactcacgtcannggccagatccctatttacgcctttaaccggtcattatgggtcacataagacgtaatggcgatttgnnnatagatggactaaaagggacagatcccaggcgccggacgcgagacgtggtgtgtcgtaaattcacgacnnncgctcgaagatcaatcgacgcgacgcatgtcacaccgggaactcttcctncagtgggaggaaagtctgtgacctggaaacactatgcgctcccctaggcgaatccctgaaagtcccatgccctgttgtgcacggctttgcctccgtagggcgtcaccaggtcgttatatgaggcggcggaanaaggggtgatcccatctgtagaagtgttctgtctgaccgccagacagtacacccctcagcctccgtcggtgcagaaacnaagcaggcctacgggtagtgtcagaatcttgcggtagagcttcatcgcgggcctcggaactaccttnnaatctatacagctctacttgaatgcctgncgctgattacaggcgcatatctcgacgcgggagatgtaaatagacgctgtgcccaccccctggcctntgcgantnaaggaggggcttcacaaggagtgtttggagagattgtgagattcacttncaccgctctggtactttattacctcatcacagcccaagatttcagtcgaaaagttatccggcgatgagtaaaatcactattgctcatngtngctaccatggtggcgggaacccaacgcgtanggaactacactactccttgtcagtggctcctaatgtgccnagagtggtactctacggtatcacngctccgcaggtactaacttaactggtcgggcggaaccggactgtgagtgagctcttgatagtgtatagaanntaaatacattgagctatgttgatctcgggatgcagcgctcgcatgacggagccatgagcgtcgtcgacccaaatgtaacaacaagctccaatcgcgagcagtattcttaaactctaattatcgggcgntgccttggccgtctgccgcacgcatggtacgagtacgacgcgcaacagaggagcagggcacggcgtnaccgccgacaatgtcgctctctgtagcccatgctgggggctggatcttgggcgctgggggacatagccctggagnganttcnaagaggaggcaatttccattacggaacttagttctgaaaatcgctgaccctcnaaccagacagcggcatctgtacatcgaggttcgtcttggatctctcgtcaataattcggcgacagatagccctggtgtgcgcgattataagccgactcaattaagacagtgtttcatgggaccagcagnctgggtcagcaccgccaaccctcaagtttcatatctgattgtgaatcgcatctattaggcgggatacctgcctagtggcggccggagcctcggccagaagtaagcacggacacatgtgttgttgaatagccgggcgcggctgaaaatgtctcgtaccatnnctttaggcccaacccctgattaaagcaagtgggtcgattcgaaattattccnnnnnnnnnnataaatctgcctaaanatcacccatgtcatggtggttgctagggttatcgtccctagcggtctagacccctgaacagcgttctcctaagcttttgacggaaggagatttcttgacctcgacttcagctgctgccataatcctattccaacaatatgagttttagcgagtcaacatccttaattaggggctccgttggccgtgtgccggtccgtcccgtcacactcgagttatgcgaattctccaaggcgagttgacatgatccgtaagacgaactggactgccaaagagccancnntccgtgagagggaccattttatcattttccggtggcaaccagatgtgcatcgccacccctccttggcttgtttagcgccatttgagcccngattaaagggctcctaaacataggtactcaacaccanngcccccgagtccgtgggttaaacgcgcctgatctacccccgcgttatccgggcggacaccatattttatcattaccaatagaatagtggaatggtacattcagctccactggtactgataccggggctacgcgtcgacctcaagacccgcgcnaggcacgcggaagggatcggcgcaggccccgcacacgcatcttggcaatttctaaccacccntgnnngcgcaccgcggcgctgagccccnnntccggatgngttccnnnnnnnngcaagccggtatagtaatntggcaccggccctcgataggtcagnnnntcttncgagtgtgtgctagtgtccgttgtttatattttcaacttcttaccatggcagcgcccccagttctttggtcaaacccttgggtcattaggtaccgctgcacgccagctgggctcaagtgttgngccgttaacgccacgcaccctaaagttgtttctgcgatcatggccggtcaattaaaaagtgttcgtcgtcagtcccgcatgtacgcggtttccctcactccgggcacatgcctcctcgcatatccgaactcgtggnagcggtgcccatgtgcacgcttccaacaatcctcccngtaacnaacctccgtcggtgctatgaggtcangcgtgaaattgcagacgaagggagaccctttagcggtagtnnngtaccatacannnnggtagacaaggctgaacagtggttatcatcccggtaggcttgcnaccaatctctaggcagccgcaccgtagtggaacccaagccgtcctttcggtgtttgagaagtgcaagaccgcgtaggatgtaatgtccgaacttagaccggtcgcgcaacaacaaataaagggatacgtcgagcttcgtattactcattacttcgctttcgcccttccccnatcccaccatatgacgaatttctaacgataggtatcacacgccagatgatgtctgtcggcgcactggtggtagctgacgttncggtatatatacaggacgtacaaacgngaagcaacttagcgcaacagacctcgccaatggtngcgctntccgataagagaactataaataagccttagtgtctacncgagcaagatgggatacgggttagtgcgaattgcagncaatccgtgccggtagtcttggcgaagccaagagccggagtcgaagcngtttaaacacagctttgaacagaatttcctttaaacagtccggaattaagtancngcggtcgnncgaacgctcanccgcgaggagccagacggccggagattacgtcgaatnngtcnccttgcctattacctaaaagcanacgttcacactttgncngcggacggatttacaccatgtaaaacgaagtgagagaccggatatttatcccgtaaaccgagacaacagcgtcaccgcccccgncacttatctgtcgttccaaatggtttcagtccacaagctatgacnctaaannnatcctccattgtctggtagnatatgagtacagagatactgccaagccataccaagtatagagctcggaaatagtaggaaatccgccattctgcactccggtagtannacatggcttacgagcccgccacatcgtggaacngcgccggaaccttgttgancgccatagatcgggggctgatacctcaagcgctcataggccgcntctcggaaatccggaacttcattgagccgacgcgagctgggagacgcccggcgttgcccgataactgcctcgtgcggaccggtgcgatccattgcgccaatcggttttcttggnccaacctcggagagcantnagagtggaattttccgtcctcagtaatnacattaccttccatgacangnngagcgccattcgagcccaagggagattgttacctgtannggcttcacgcattcaacccactcggggttatatatcggncaggcaaataggttccagctttcgtnatcagtgatctccatgacgcgacgccgacgtccagggtacgctcttctgtagaggctgagcgccagacttgatgaggcacctacgaccgaccagagatctcaancgtgcaggctcggggccgncatcgggcagaaggcggtacgccaagggtagtacgtgncgcnnnnggcgcagtcaatatgttgggtgctgcggggacttagtggatagtagcctctgcattgctgaccttaaggtaaagnctnnncaattctcnnngggtggttnccacaattcgttccgactcgtcttttaccctctacacggataccatatcacagggggngctcctagaaagtgcgggaggagcgattagttggtagnatgctcaggtgctggtgtgannnngnttctttatactgcacaagtcgctcttgtatgtcaccaggttcgctgcgacgccacgcagtcaactgggatgacatcattgatttanacatttggacatgtaacgccattagatgcctttacgtaggagtcaacagcctgcaagaagagngaatggagcccagaaggctgnactgttaagcgtcgcgtgcgttcccgcaactcgacgagactagttttaggcggcaccattttgctctaagtctctcacactggcgcgtcaatcaagaggtttcgttaatncntgggttccagttgcggttgtattccggctgaaattctatgtnggacatagggcnncgtacatgtanacgcattccaacctgatccagtatttcactcagcttatgcgtcaagctgagaaaagcctgcgcgggcctacccacacctctcgtctgagtatccgcagaatagcggacccacgaagcccgagcaatntctatgtcactaccgaaaatatcccatgtaaancacttctgtgggtgacaaagtaatcttnactaacgaacgaagncgttgtctttactctatgcaaatttgctcctgagtccccttcaaaaccccaacagatttatgcgtttacgataccgcgtggcgaagcggncgcagcttagtggggaggttaaattctgatganntaatgttnagagtaaacgcccggaagatgnngctgtgttctagggcttgtgatcantaacagagttgagtgcataaattggcgtctccttgtccctggccgtgcagcacaccangactgggcccgtcgacctgagccngcgtattctgacgagcnacttagtcatcgntggcggttcgatctataggatggattacatntatcaatgtcggctctacccgtgtcgatgcatggccgcccgnacgtttgacagggaggagctggtggagtatcgggaaccctttctactccgcgaggatcgggggaccagaggacgntnngnnnnnagncgaactcgtcctgtacatctttcggacgttcctagtctaaaatcgngattgagtataaanntnacgaaattcaatgtatctaagggtggtaaanccccactatcnggcggtagcctgtgcccaatcnannnggacgccgganncntgtcccgatagctgcatcgtaggatatcagtatccagttaatgtcatgcaagagaatanaatgttgcgggaaccgaacgatggggccggaacatccccgnnccgaccggcaacgcagctggcgagcgccccgttacgcatntacgacttggcccgcttcgcggatgtatcatttccgcaacctccacttaatcggatcgttgtcctgacccccgggcggacggcttnggtgtttgcctgctaaccgccnccttttgactaaattaatgccggcccctggagtcgactcccaccatactcacatcatcgggtcctataggaagggagcgagagtgaagancgttgcgcaccgcgaggagcctagatctgtcggtcttggtaactttctatgtatgcacgcaggcgcctgaacagatctctcacngagnntgtcgtcatgccgccttatggacatggtttggtctatcatcagttagacagggcctnaacaggatcacctatccagaaggtctacgagggcggtggctccgaatagatagtcctcgacccatgggtttatcgncgtggtcaatccagggtactaaaagacagcgtnatgaacacatacgagatacatattcctgggctcacgatctggattaaaatcattgcctggggctgtggaccctgggtgagatganatgcagctgtcgacagaactcagtgccttctcgcggtacagtgtcaanctggttgagcggtgcactgttcacccgangttgtggcgtaactgatggtgcaaggattacgcatagctaaaatctttgccttaannttgtaaggtacgacagagtcatataacaatgctgtgattacggacgcgacttctagctaagatttgacccagttcacttcgctatatgacggcatcggaacgcattggctcgcagaatatcttgtaataccngttaggagaaagtcggaggcagggtgttgaagcggggacacgtattacttttccgtgagatggaggggtgtatacgtacgtatcgacttacctgctggcgttgctcctagacgcggcgttgccttcgtcgtgtcacttatcaaccaggaagataattgaggtatagcccaatctgcgtctggagcgcgactagttancgtaacccgacttgtcacgtcggatccattctcggtcgcgacctcaccgcgcagtaatcgctagccaagtgactttcggaaagcatggctcatngncgggcgcactgttatgtgccctaaggcctcgccccgtcaccatgtgattggggaagtgttgggggttgccttcgtcaactatcgccagtgtgccttacatcatangcagacgtcgccgcgcagccgacagggcgccacccgccngnncgatgacatatggtgttccgacttagggcttttcctgtgacaagaagtgacactncacggcctcgactcatctnngacgccttttaagggagaggagncctgcncctacgcatagacanngcnctgtatacgagangaagaccgaagcactgcttagtagctctacggtgggcaaggacagagaaccgnncgcagtggccgggctactgcgcagttatgagcgcnagcgccnntctccgcaacggcatgttttttggcgcatantaaacacatctccgaagcccgtgtttactaaatctgaggagacggngggggtgctctataagcatgggtatcggctcaggaaaccttctatatatttatcttctcgtacttggtgaatgagatccatacttctcacacagacgctcagctactcctggcgattatacaatcctcntaacgattccgtgaggtagtggacgttcatgcgggcgcacgtagctatggacattacaggtctagtaggcggtttgcgtccaatctctacatcaccatgcaattaacgcggagcgcgtcggcgcagtccgcttgcattccgccctcgcccacagtcggctttaacctatcgtcnggggatctgagacattagcgagcgtggcatcgcgtgcccattagaataagccacttcagcccgggtcggcacgccacctccggagcccacctctagaccccagactggatcagtccgagccggcttggacaaaatcccatgactaaatgacttcatttagctgacggttngcgacggaatggaccanggtnctagctcgacgctcatacggcctcataccggccgaaataactccatcgagacactatcttgatcctaagaatattctgtttcctgctggaagagtggggnaatattctctgcttctnncgtacaaagacatcaaccanccgccttcagccaggagacagggtttcgacgccctaattggggactaggcacgataaaggatccgaatnngaccgggcctcgatcgatgtcaaaaactcggggtcatggaggctaatcggtggattnggtgtttcttgtctgctgggagagagtacgtattagattatcgttggtctcgatacttgtcaagtcaaagtgcacccgcccttgaggcataggggcgtttcattaagtagtgttgaaagggctgcggctgtgccatcgtatcgtagaaccgttgaggtncacaccggacctgnttttgcggccaacttttgagggctttgaacgntgtgntgnactgaacaccagtcttctcnacgatgactatgactgataggcgtccacgaactcgggtagttgggaaatccatggaatggcacccgtgtacnggtgcttccatacctcatctcgtaaatgaatacgcacacaaaacacancgctagcactgctgtatcctatgcagtccgccaggttcagcaatgcacgcaacgagcaatacccttccggggttggcaactggagtcagcaccgcaacttatagatccccgtccgtcagnngagctgggtccgggctcaggtnaataattgtttnagattcgnnttagctgtcatagactggcagtcactctttcgtgacggagggtgcgaccagtatgccggtgtgtttcgatgcgctgtttcgggtgcgagttctcgtagcgaatccccccatgtaaaacgcttgaacagaggcaaannggctatagtcctgccgttgctcgcgcaattcagagtcaggtgtatgactgaacctgtacagggcctcagttatagcctgtcgctacgcgccacttatccgagcgcgcctggccnncactagccgtgcnntnatgcttagtctgccgactacgggacagaggcgtggtctcnccaaactgcgcatacccgatttcctcagaagngcatggtggactgtgcaattggattatcatcaacaccggtgagtgcgctcaacccgattgctcacaggaaggtcgtgggcggccgtgttgtgaggcttttggttataaaacgcgattcncggcccttggattaggcctctaggcggaatcgcactataaacatcgggctcaagaatcgttagtcacaactctgggagtttactgccccaccagaanttggcgcccgacgagcgtcagngcaggctctccctacctgatttactttagccnggacggttanattgtgtcgcnatggtcctgaacaggctctccngggaccacaccctttttttcagcattgaaggtttagcgctccttgtaatgactgactctccnacccatttgccgctgaccggcatatcctcgcacgcaattnatgcgnacgngttttaangattagacccccctcntactcgtcaaagaccttgatcaagtccatcgttgctaccattcactcacgtactcggnacgtcggggattcactccttgtaaggcccgtnacatcctgtttcanngtggaaacccaaattcatgacaganctgagnnatagatgtgccctgcatagaataacagaactctcttgaagtcgaaagggatacaatgactcttattcaattccccaaatacataaaatctctgannttgtagaacaccgtgntgctccaatttcactgacccgagtacagccncgccgaagttaagctttatccctccccgntttagaactttcacttgntctcgagcggagtgttcgtttgggtttcggcattgtttgtgacctaggcagtcagtgtcnnnngctccccacagtgagagcactgcaatacgtgaaaacaataatgagcccgataangaggtactantgtcccacgccatgggccatancgaancaccccaagacnaacgggagaagaagagccgctcaaatgggattgcgatccaagacccggnannantgcgcaaggtaaacggattcgcgagtaacgagcatgaaactnatagcgcataaattccgatattccttccccagatcnnctctttaccgccacactcaattagncnctcacgtagtagacccaatcaacacaaacttgggtttggcgcagctaaagtggggggaanngggcgccctcacaccgcagttacattatgagtcacggtcctccactaacaccctaaggcttatttcgagngtggcgtcatccatcactacctcgttcatagtccttacagacatgttaacgccgctcccagtaagagcggttgcaaccatatcgctgncagccaacttcgctaaagctttgcaattaagcgtatacagaactagcggatggcgggttcgtgtccactcttnactataagacaccgtgtcaggtattgattcgggacgaccctcataatcaggagtgaatatggttcaggtagctgtatctgcaagcttgcacagattaactaaaccttaacgccccgtgcaanccttatnagtcgcnaagaagattgcctgcgtctaggccctttaaaacaccccaacccttatagcaggtcagagcttgaatgctgatattcgttaaggccaggcgccaggaggctcaggcgttactaaagggtgagacatgatcggtacgagctatcacctctcaagtagaattncatgggaacatatntatgctcttggtcttttctgtcaaagctggtgcgacttcctcccnctccttaatattcatatggtcctcctgatctttctaactaccagggtgggtctgcactcgcaagtactattnnatactgcagtaagtttactacgggaggcggcaaacgatttcggttataattaggatcacacggcccatttctagttccngactgttggnttggcattatcccgcacgtcgtcgaaatttcataaggacatatcaaacattggcnaggtgaatcctctcttagctggtccgtaccctaatanggtcgttgcactntcccttcagtttaattatgaattgctttgttctgtcttttcactngtcaaaatattacattggnngcccgnncccgtgtctggggcttgtacagcttgaactacccgcggcaatatacgcagcanncgnttactnaagngcatcaaccttactgcgaaatcgctttagctcggtccttctcnacctttgccgctnatcgtgctcggtccgtgggctcaccggacagtgcgagtcgccgacgnggcnataacctgctggtcagtgggcagcacgcccntggcaggttttgtcccactcccaggtcaacctgcacgtataaaggagattgactggaattcatctacanncngttnnnagtagctggctaagttctggggccccccccgctcccttgtcctagcaacaccgatttccgaagggggcttttcgttaggtccatcagagggcgttaaacgtgcgactcnnnttctcnccttgcaccaaggatcgcgttgtccgtagagcccnnaggcagggtagaatttcatcncacttaccgaaatacctctgactacgcgcctnggggcagggagtcctccgccaacgcggactagaatcgcctctataacacaatgtacgtgtttagtacctgagaaaaagggtcacgtaaggttttnatctgcactgtaaaggtgctgacgtcgagcgccatgagccccacgtgtntattccgcgatctgnncntgtgggtatannnctactgcgaaggacggctgtgttgcggttgtgtacttgaatttcactgcgccggaggggtgaagcnaggcgcccttggtattttcgngagtctagctnacccggcacccaccactgccagctgtgtaacctcacccgaaaccgttaactgttgcagggttattctcgcattgagactattctgctctaagtcgcatantcaaccgggtgttgatggtgtgtgaggtgttggcatgggcataaacgctaggtaaattccacacganctctgactgggacgcaaacaaattgaaaactttgggctgaccagtaatcacccgggctatttttccatgaggattcagaattatagtccggcagtggtgccggcctcggcttgaaggnngagcatcctgatgttnngcttntccactcgtatagagcttcgggcgnggaatgtcggccgggaccaaggggatgctatcgccgtgagtgtggtnggatcggctagtccaaatcttcannntttaaagaagctctaacatcanttcgtaagctanatgtaatccactctcatattctccgctcattgcgtaatgcttccgggnnaccgcctagcatcgaatggattaacttaactcagcagctctactaaagnncataagttcgatctcacggttagtatgactaattgntggtagtgtcgaatagcttaacgcagcgcacacccacgtatgtattcctgctgttggagacaatnaaaatcgtcgcnntagctgntcggccgtcgtcgagtgcaatacacagttggggccacgtcggcgggcacttctcggatgctcggttaaccacgtagtaaggccaatagttttgacgccctgggttctggggagtgctgtaatgaatccgcacncgtcggatgcggtgccgacctaaatactcgccantggatncgcgtgatccccgggaccggtnccaccgttattgctnanntttaccgggttgtgtcntgaggaatccttacggaggcgagggtggaaatgcagntggtgacattatagggcgcagaatagctggcagacgcgtcgcccgggagcgtctggcaaagcaatgggcgccgtttaaggcgtgngtcggtacctttatctgtggctgctcgacgagctggtctgttctgtcctctaggctttcaatgcgagnctcgcccggagtattgtacttaagggcctggcttcaaagtccttcaaggaaaagggaagtacctatgaatctgacacgacacccggtgcggctctcgcaactcgtctacctcctaagcatagtggaattccgcgcatangtagggttcccaaagatgcctnnnnagggncaggagttacgctaaacaggtcccnnccgagtcacgccccngaccacaccttgccggagagccgatctatcgagagtgtttagggtagagcgtggatttggcaaatnntaactgggagtgcacggttgtatcgttctgnntcgggcggaacaccaaatgnncagcacccctgnccctgaaccgccaagggaggccctctatgtgtttcatancgacaatggtccgcgttagtatcccgcggtgtgcgagggcnatcctgcagacttgtccatgattctatgattggaaagngccagtgttaatagagtgggatttcatatagcgagtggtttattggttatatttcnctctctgtagtaggaatacggttgggctctgaaccacccncgcaaaccggcagattancatcgaagntccanaggtctttagagtacataacatctgagttatggcctgcatgttcgcaatactcagcatcccgctcttataccccaaccaaacggtaccacgcaggccgcncagaggcgcctttatttcacttagacgtataganttctacaacccgcggtacgcaggcgtctcgctacgaggacagacgtgggtgcgtagggaggttctccnttgcaaccaggtgcagcctggaagcaacccagagaccggctctgcgcgagcaatcgaaccttcgtttaccggaagcctctcacaaaccgcgtgcatttgcgttgtagcgtcaacgngtgtctggttgtccagaacgctccgaacccgagtagagctagacgccgtccctgttcataaccaccctcttacaccttgtggagacctgcaaccgttcggctgcgtgggtttagtataccctacccggagatgtgcttctccaggtgtagcgaggatcgtacttagagagatacacttacaggggcttctcgaatgggaatagacactgatgtaacatttctaacacttctacggccagggtgcncgtgagaggggncaaatatnntggacttcacagtntncgctaaactgctcccagcatatctgtnctcattatccccgtacccgcgttctacttcccgacatgaaagtctagtcccccccaaagacattacgcggtccggtcggaccacaaaacgagaaaaatagaggtgataaanttaaggatctgacaagngggagcgcggatcaagggntcgttcgcgcggggtggtatatgagtccggagaggcaatcctcgcgggctaggagagtaacgccgggaggaaactggtttaaagaggncntaacactttggatagtcgacctctactgataaggagggcgcaatctggttacatggatattgcagtgtggtgcgcacgggctcattagctctttaattctagatggcgaggtcnnngaggnngatcggacacattacttggtattctcgctctccggggactaccagcgttgagtgtgcgaaccggctctttggtggcttgccgccgtgatcctggagacattancccggtagcgctggctcccctagtggtcgagaaactganncctgtcagttagcggcgacatcngatgctcagagcaaggaagctaggctgaatcgcnnaacactcaggaaaagcagctgttgtgtccctattacaataggacattagcagggggcccncgatggatactcctagggaagaannggtccgacaaacctcactcnctatcaccttaattataggacccgcagnnggcttgccagaangtaggtcnaccnnnttccaggcttccgatatccatactggtacctnccgtgcctggnncgtattcgttgaactccctccaccnccccactaggtaatgtacctgggtataagagatacctaacagagacaggacctatgggctctngattaggcgcttatccagattgtgttctanacgtcccccgacgatgacgggtacacagcccctcccgcgaacttcccggcaggcaancntccgatagggatagtccctctgcactccgcggtcnatcttaggaagatgtctccacgcccaagcatgccccgtaggacagttaatacggggcccttcgaccggnctntcggatcggacnagcaatgccgaaaaacgttgcacgacngccaacnctggtcccgcggccttagcgcgggtacaantggcgatcacggtttttaatcgaaggcctctgcaccagtaagcanacnntgagcgaagatggtacctctgacgacagcagttctgagcgaaacgaggtgantgttacgcgccactctgtacatcnagtttcttaccgggcatagtgggctccgccccgcacttttggacacgcacctagtcccatggacgacgatngcaccgtcgctcggttggttngngctattacggtcgattcagtttttaccttgagccctcaggggacgagttcccggccagttgacntgnnntgggagcgccgtcatgacgccagaacccaacgggattaacctacctaatctcgattaagcattacagttttgagnacacagcatatccgtcagcgtcacattactaattactttgacgcgcgaaaccggttttcagcacccntaagttagcngcagaccgcacggagaaagggacccggacacttgcggcgactgttgtgcgtaccaaacatgtccattccgtgnngaagggaagactatagattccggacaccccggggcctattatcttaattctgggtacttcanggagtgtttactcctacacgaaggagtgcttttatcgtagtcatagcggcggcgtcagcgccacnccactttttcgtaccgcgcaaccgttatgcacgtcgtctaggtcccggtctntatgtgagactgttatnaagaagactccgntacgctacgccgtttctccgcggattgttgcggctcacctggaaccggcnggaggtaggctttaaatccgtacggtggcgatatgcatgtttngccgacgcttcgtccgtttnatgccctataccaaactgagctaacggangccagcgtgatgcacaagcgtgtagtgtttgatctgaacccaaaacagttcgtgcagaagatctcgtatcttcgcaggtatattcgaggccagtgtggagtattagncatgataatggaatgtccggnctggatcgatgtgagtctcatgaggncttcatcgtnntagtncncgtcaccttttaaccactccaaggcattcgcaagtagtcganangagtaggggcgtacatgcgccattagcgagacctagctgtagcgcgacccacaggaaaacggggtttaagatttcgattacattccagaagaacttcccccncacaaagctcgtnncgtttgtctttctactggcgaaccgaggtagagaataattttgtgttgcgatgaaactctttgtgcccacacaccgtgaggacacgggcttatttcttcatccatcgaggggacccaggcntcaggctataacttttctttgtgctccaatggattgattcatactgaccgaattggctaataatccaaatgnntttntacagcngttatcgtgatacaaggccacggcacactcatagtgtagggacggggctggaaccctggtttcccatgactaacgggggtgttcggccangatcaangggcgcgctggggcccgcagttncgggccnntaacnggccttgtccnacgcggtttnngcataatgtacaggcttgctagtaccctccggacagttcgtgatcgatcattacctactnnatcggtaaatacggtttccgaatataatgacaatacattatacccaaaagtnncgagaaagctggcggatcgggttgtagactgaacttctctttggtccaggttcgcgtctggagntagatcgggggttgagtatgtgatgagggctggagcaccacatcgtctttagaggtggtcccacctcgtccatcgcactcatcccgaatacatgacggacccaacgggatcccaaatgggtgtaagacgttacggaggggaagncctaggttgatctctgagcggcgtagggcagccanatgttttgccatcgaccctacttatgtcacccgccgtcctccgtcgaggtatatacccgaggcaagatcacgcgtaatnctggctaaacattccaaatcctgttcaccttgcacgcgntcaaaactataatgccgtcaaacacgggcggacctacagacggtctagggatcacntactctctatgnncacactgtttattagaattccgcannccttactagcacgngaggtcggggaaccagcgggtttggcggcaaaaacccgcctcgacggactcacgtattganntcgacgntgcgctccactgtactaataccccgtgccctgtcctgacaatgaacggacaatgtggggtagaaatttttcaccggtttgcgcctggtctattcctgttggaggtccaanaagatgtggcatcttcgcctcgacccaccagcntcgaaatgggctatggagaggcagtcaactataatacaaactgaaggggacgataattgcgatcatcgccgatatgatgtcaacaacatgagtcgcctagcctcccggcatccgtggctcttgaagtgcatttgacgataccagtagagagacagctcgccagttgagtatttcggcattcatacaaccccaataagttcggaaaacggcagctaaattagttattcaggnacttctgtaggcacaccccgacccggctgcgacgctaactcgatggcacttacaaacgacccaccaaactagtaacccgcnngtcggtgactattacgaatagtttgaacagccnanctgcgcacaggccagagataacgcaacgnacgttgtcagatttggttgggccgggtaaacggtgacttcccaagcgcttagtcttcccccttcgagcatagcccctgcagggatccgaanntactgtccgtataagttctagccgcccccacaggntcttggacgagacngcggcttaccaaccatagtaatgattggcagtacatattttcatattcgtagtacttgtaatatgattggtcttcacctctgccgcgnnncaaagccgagtattgccagggtcagtcagcctagccctngagactgtttnacctcgttgaaccaacaaangttggctaaaagatcccacggtagctgccggcgaaacgttcgagaaaggcattaccngggattggtagtggtgacaangagcccggcgcccgcgcgtgagctggtctaccanntatttgctaaaacgatgagttggatattaccgcacactaacttaattaaggtaccattcgccctgctgatcagggaaagaaatctcgaccgtgtaccattgtcagaaacgggctccgcccttacgaacgccagccttgaacgnggacgcagtgcattacttgaactgaacactaatggagggcacgcccgcacgggcacactttatcgttcgtanncgtaaactcactatctgtgggtatcccagtttcagggcattctatgtccttctatgtgtcccgcccaacaactagcagncncgtcccaccgangggagntgtacgaaaactaggtatcatnccnnantnnctgcgtgaccgttcgatccccaataatcccggctggcattggaaatgctacattcaatgaatagacgcaggtcaactgtnggtgcccgtggtcaaccgagtgagattcttcctttcaaggcgaagaaatngccttcctctttgggcngaaccatcccnncgactcccnntaaataaacccccccgggtgaccgggcggccaacntgaaccccgagcacgccngctgacgatcttcgtgtcccgtcgtgactgttntggaccacttgccgcaatccttacccgcagacactataagttcactggacatcctagcgcggatggaggcgtcgcgcacgtatgtgtcagaatnntngagctttgntnaaataagctgtcaagacgatttcggagatgcaactttatatgcaatagaactttgtcggtcatcatcaaccgaagcaccgattttggcgacgggccgctcacgnnncagctagaggaaacttcttaagcccagtccatgcagggccnattcaccctgcgncngtttagaagacttcgcaccgngcaaccgntcactcagggtagcagcctatgaccancagcgatcgctacattctcatgcaaagtagagtcattgttcgcagctgtcaggttgctgaaacggttgagaaaacctaatgttaacctcgcccgcatccacgtgtcgacncaaccagccttagcatgtcgcatccctcgttgaaagcctcagcgacggcacggacgtcgtcgngcttgccaagcttgttgttgctgattactgaagccccntgcaaatagttggaggccggtagcggtacaggaaagctaagcagcaatattagtcagcagccgcctgggctttaccacggcccatttatcgaggagtctatccntgtagcgtgaaccatgtcaaggnaaaggcggcgntcagttatcacgggacagtaggatgcnnnggaatgcgagcaccnacaatggtcaatncaatctcctaatattcttcattgtcctcgataggaggaagcacgtgcnnagancctagcagcgggggcttggaccaaaggattnnctcggtgaacgggtccaacggataccgcggggtancactntccgtagcctttcggtagccaggtggcccggatgacaggcggnggcngtgccatcacacttggtttctcaaccccacacgaactccgctctatgcaattacggcgtctgattcataagtgatcatgacaagaaggctgtggcagctcncagggcgttcgnnnaattgccttctgtcaactttggtatcattacgacaacgccctccaaatccacctggtgtcttatcctnactgtagttcgagctaggaaggcgttggtggttgcccgttcgcaacctgagactgacaantaatcaacgttgnncgcatatttagctcnnacagctagaatgtgcgattcctcccnggttatacagntggacgatcctccccgcccacnccgacattggccaggaatgtgtatgaccaggagtcaggatagaactgtatcaccncaactccagagagacaaccacctcaggacatatctgaagtaaggcagtgaacatgttgtaaccgtcatagcaaaatcgaacaagacgtcntcacaatttatcggncnnccagaagaaacagtacttgntgagttgagaggctacttaaaggcgtgagtatatagggaggaactgacccacacagtttcncaccanacaactcttggtggagaaaagagggtgcttatggccgggcacggcacccntgcaggtnnggtctagtcgccgcccngacttttcccgcgatnnnnnngcaaggngagangtgttttaagggcaagttaattcngagtcgttcgacgnngggttttnncctgggnttatngtacagcagttgntaagtaggctactgttgaatcgtctagctnncacccgcaatattatatagtggcctggaggcagcgggcnnctgtctagcactggttcttntgcntaaagcctgcttggttcaaccccacctctggcaaggagtactgcaagnggtacgnnncatggccgtcgcacacattgtagaatttcgccgcctatctcttaggccgngtgtcccgcttcagttcagtatttatgangnatgcaccccaatttacttttgggnttgctgtgagtgtttaagtattaaataaccacggaggngttggaanatgtatntccgtcgctcaccggttccaagcaaccactcttaccgttatatcaatttagaagtatggactatatccntaataggcaactcccgctcgngncgtgttagacacttcagctaatgnntcgcccaaagtgtcaagctgagtacgcccgctgatactaccaacgttcanggttgtacatanaattagcgaggtagctacagganaatancacgagaggcatgcactagacgtnacgacgaagacaaaatattnggagtcaagtcnncaacagagacaagaaaaatgttttatgtacggcgagatcgagggagacgcgatctcggagctaagagcgagagaatcggacacagaggtggagtccccagatgtaattactacatgaaacctttaacntaaaggctcgctgttattagcctgtagacaacancgtcgaggaatcgcctgattaaaccctncgggcaacgccttgttatggttcgcgtataaangaccaacgacgtgtgcgtaccanacccacatatanctagacacantgtatgggaaccacgcgtaanagcgttcgccattagataaggcgctccgagttatcctcgtgtgttgtccgggggaacatgcgttcgacatcatttgttggtgaggaaaaattagaccgtcgctactacctagtgagatcgggatctattgcccctattgcactcaactaaactccggacgaaaacctggacgtgaaattaaacctttcccgaagagtnnaaacaaattcatccttgatacagcttgcgattcacagtgggttatttgtctttncctcgcaggggttcggccgagagtcaagtacgatgcgcggtcccatagnnggatccgctcggaagccgggtagtccgcgtgtctcgaacagccaaggtacgcatgagcataagaggggttcaaaaaaaggatccatgctaaggggattacatgatttcgttccctgatgtagaggcttactacngaccaagtctgaggaggggcacagggtagggcgttcagctcatctacgatcaaacgtgacgagcaatagggtaacgccaacccancttatcttcgcctaacaaaccgcacttcgagaatccgtacatgcctcagcttatgaagttgcacgaaccggtcacgnaattcgaattgtcaaaatcccgacgatctatggaacatattggcgctatttaccacaattcaagtgtttcaactncgtctatttccaggaacgccggtcagggctagagcggttgatgggtccgctagactactcgagacgtctcgaagatagatcgcgctccagcaatagtttcaacgagagaaactgacatggcatagcttagtccgagctttctctcgcgttgttcccatgctcgccccgccgtatagctcagtcatcgantagaaccggatcgaaggaataacgaggtgggggcaaacgacccatgtcgccgaacagctaaacgggaaaaagcccccgatgacgcgagccatatctggaccgcagcagcctgacctgacgccaggagtccatgtcatagtgttcagcagcggacaggtggctgtgactacccgatgccatttaattttccaatagnttctgcggcccagtacatggcaagtatgttgtacaggatgcacacgatcgtactgtttataccgtgtcacatcgggtcgcgaaggaagtgacgattacccgtctgcatccaatagtggtnaaggtcgtttgcaggctgaaatgagcacggtatctgtaatngtcgcgcggtatgcctaggggtactctgcaagatagacccgtattttgtgactataacgtggttcacgccatgtgtcgatactatcagcgaaggaccgccgtgcctgtctaagggactgaaaattcaggcagtcgcgaacgngtgtgttctctaaggggtacggaaccgtaaacgctggcgaacaagagagagcttcgaagcctcncctccagacgtataaacaacctaatgttgttcnngggagnacnatggatcacctggctttactcatgttacnncagatacatggnccagtatcgagaaatactgccataattctcgctacaaggtcttcccagacctcaaacctcggaggggtttcgatatgcagtgctaagtcgttgaccttgatctcatccggagaagcactgctgtgattgagggaaacnntgaaaatgctctaaagccccaactaccttttatgtcgaaactcagaatattaacagccnactactgtgcatttccactatcgatcagaaacccgctgcagatatcaggcagaaaacggttaaagcttgaaagtgtaacaatgtaggtaaagtcctcacangnngaactgcccgagggctcngcagactagacctccgagaaacggccttcggattgcgatacgcgatcgggcatggattcaataatcgcttcgtcagggagcaaagaatgacacatacaataagtcgaccgcctgcgatcaggaccggcctcctgtagagcctgagatacgagncgggttggtagaaaaaatgatgaatgcccattccgttagcccgcattcgattcaaacgcgcgacacttcaatacaaacattccaatacaataccttcgttctgttgggatacacatagagtatcggtcagattaaagcacagtaggtggcgaataccctacacgtttaatggtgtcttaatccgtacaaaccactattccccgactttagaagccactgcgggttatgcgagttctttagataatgggctgagtcaacagaggaaatnaagacgagaaacggtatttagtctccaataatcagcttgctcgaacnnaattatctaatttccatttcgacgcnnngtatcgattccgtggaggaggcggagtctaatgagtaggtcgtcaatagaaataaccgncacaaacccgtggagtaagattaaagactcactgtctttggacgtggggaaacgcctgctaagacgcagagggccacatccactgaaaanngctagtggacactggcctttcgcacaaagcttgtagatacacgaatacgacaanncgagcatcaaacgtccgtggccctcagncatccgccaaccctgtgactcgacngntgcggaacaattgtatgcgatcccaatgaataaacacagacgcctccatctcgctcgatccctgatgcncgacnnnctatcgggccctacagctagactaccacgggcgttcgatgactgagtcggaaaatattaatgccaatcgtaagctccagtaaccttattacagatatcgaacacatgagcgactccgcacagngcnncctcgcaggaaagtataggcgtgattacaccttcactagggtggtatttattatcaagaaanggccacatcgcggccatgtactgggattaactgtcgtcaaagagacgcctacggtaatggacggttagcacggcatcagtggcctcggagtctttgtaggtgtatgctngaagggttgcatcggcgggcaatgggcggaggaaggtcccnaattngattcggttctaagtggctaacctnattcggagcgcagggngnnaggagccattaacggtagttggaccagaacccgatgctttccgtatgtacggttacagcgcctccgaccagggccggagatttgcaggtagaggcacagcgaacgcgaacatatgcaagcactagncggattctcttatgaccggcgganngcacggatatgtctaagcggcggcgccgcgattaccccgctaagtgcctaagccgatacgcgattctaatctttgggaggagctctcagtttagacattgggagcagaccttggggcacgcccnnnnnggggatgacgacaataattacaacnncggggcggtgaggccacacgttacctgacgaagtattgcgtatggaaggcttatgcctttcccgaccggccccgcgttggggtaggaacatctggagctgttataggcgcgcgcatctnncggtgcgctagtcagcacttccgatgncggggntggggacaacatccttaccagtggaggaaggccacgtgattcgtaggactctactgctagagtcctggccactacatgagcttnttgggtccgtggtcgcctagtgccaagaccagggtcccttaagtaatactcattgtgagctcgcgtncccctctttatatatcgaggccaatcttaaaccccagaaaaatacaagggttatnctggactatatntagtgcaccgtctttgttgagtctataaaaatcacgactaccgggtcgatgctcgcgcttataggccctcgaatcaccactgtacgatagtaccntgcgaaacgtaaatgttcccatccgttcgcccgggtaacacaaagcaatcgccttttatagatacacnaganntagggtcaactttatttcgaacaccgaagcggtcgcacaaagtagccagtgacnnntccgacgaataaatgatatttactgttagatnaggcgtggaagaccggnggggcggccaagggccctgacaaatacgtgtcggcgttcatcactgtatctgcagccgataccctcctcgggtaagtngtcgtgctggtcggtgagannccgtctattcacgacattcgggagggttgcactcatctcccgtcagaataaagatattagcagcttattcacgagaccgagtgctaccctttgcatagcctncatagctgtatgttaggcgctccncgttggtacaatggtggtagcttcaggacaggttatcggtgaacgatagcacgaatcaaagttccgcttgttgtgggcgtgccgtacatgtcgtaagccgggcggacgcggccgtgaacggccccgatttgctaacagttttagtaggactagttggcctttgctcttaactacaaccacgaaatgtagacatcaaactgtgacngtgancacttccgtttttcatggcccacccacngtgttgcncgtggcatattcagcgtctcatcgttgcaaccngatgaaagacaggtacaaccacagattccccggccgcacaccnnnntcagttagcagttagtagactgagagnttaatatcagtgtagtccgccatagatgttaacggacnacgtcgtgatgcgagaccctatatgttactggttacatgggtcgtcaacgtgcacgcgctgaacaaagnnnnctgtataccgaaggcctgannngcggattggatcattgcaggcaagttggcttgacctaatccttccttttcctgattcctcttacgttagatgctcttcccccgtctctggaaggacgcaaacgagaacttccgcggctggtttaagattggangggcnncaatccggngcacatttgctggtcgnnggcccacctaacgaccagggcaagtggacacaggacctataacccggcngcggcgctgtcgcgnccctatcgctcgatgtattacatagtacagtgtcaggccctctcgctctgaatttaaggtcatacttggatgacctgacaaccgtatangtcctggtaacctanagtttcaggttattaacatgatctcgcgtggtgantcccggcggcccccgtcccgggcatttcgcgccagttccttcaggcggtacggctcgtaatcatgtattaaacagcgaacatgaattgaccactgttaagttctgtgctaacgaatcaacagtaaacgttaaaaacaagcaccacttttcgaacacatacccanctcttacttaatacccgccggttgatttagtttggtccgaccaaagtgccgggtgagctaagncgcgaagtcgcgggcttccacggcttaaaggntagcttgcagggtttgggcttcggcaagcaataattggccttttgcggtagcgccagtacggctggttcttttcaagcacgaaattgggtttnnttctggtattcgtcatgctcacgattatcatgagattctgtatttgttcaggaatacaccttagccagtgctctactaaatttcccccttcttctgagacgctgttgaaatcttccatcatgttgccttaccgacgattatccccaaacgagctacgaggcagctgtacaaggccttaggtgacgcaacagagacatgcaagcatcgtaagtttcctatcacgtgcatcagtccgaaggcatttttagattcgnccattaactaacgagctgataggtttatcaggtcgtcaagtcttggaatattgtatggactgcatggagnttcntatgtgaacacgttgttggatttgagggtcagggcagattcgcactgtctcgcggccccgaggatgggtcagacccgggantcgtgggtacttaaacaatttacggaggacacgactgcaggcgtgcgacgaaactggttcatccgtccccaccttaccttaggacttgccactgaaatgtgcgcgacaggaaatggtcccgcgttgtaaggactcgattaacgnnngcctggatgcgtccagctcntacgttnatagacgtgaccgtccttattttnnanacgcgaaacactactttgaggttggccgtctatcnngnctctttcaccttgacccaccagtcgcaaaagggtcccccatttctcacagactccgagntggtcatactgccggcnctcgccgttgatacccagccaatagtttgacgtccttggcagagcgtaccgtgcttcaagatgaccaagtgtaaacgaaggaaaactcccgattgtggtcgtcaggtagagcgaggagatcaggtgctccgctatgtggttcattcgagtngaacatatccaatctgtatgncatngaccatgtttttattctacctcggttagttgcggtcctgatcgttgagtgacatctatcatgtctgacagcagacttaatatccanaatccctatattggtgggggatcgcgtaaccccagacgtggcgaattgttattccgcctgcgtaggaagtcgagaatatcacagacatcactcgagctcgaggatagaaaaggccgagtgtgaagggcacccctgcttgcacctaacaactccccatctgcacaacaacgggngtcctagagtttttctcgtgtaacccccaagcaaaaacccgccgggatgggtagnngtatgcgtggacactcccagtgggactaagtgcttatcagttcgttttgccgattnaggaaacganttctagtttcttaggtggcctacatcccntgcgccactggnnagtgttcgagtatagacgtccggngaccggcgcctgagattcattcatggtgtggttagagataacgacaaactacgcgaaacaaaagacttaaagccggtaattcccaagtacagtatatactaatctaaagatacaaagctgtggtagattcaggagcggacccttacacggtaagaacnagcccggtgaaggagtaatgagcatcgaacgcccggctctgatggagaatccacgatgggcacattgcccccgcggtgtgaatccgccgcgcaaattaggaccgatgcttctccgggacgaggtggggaggacacttgatgacatggaggtaacagngtatggccttgngtcccgcagggggctctacattagacagctctgtagatcgggtccccctccctgacatgtcgtgaaaaatagaacctagggatatgttaagnnnagctctgctatggtagacagtatcttgnacctccctgcgcaacctacccggagagcttcgtcacagagccacgttttttaggcgttaaagacgcnncgaacacaaanaaaatcggtcgatccatacacacctaacggacctcatttgaacgcgatataaattgaaaccgggggatttgctcttaggagccgactctggcgaaacggatgnaagaacggctgccctgccaggtattgagtagggtgtcacagttaggatcgtcaggggcgcttctcggcgttgcggtgtaccggtggtgcgcacggcttgtgcgtagaactgcggggaggtaactaaaagccattggcctgggactcttgatgcgtgcnnttttttgataccctgaccgatccccggttcggcctatcaaatcactggcngnagctnccgcacgtaggatacnaggtcggtgagtgatgctaccgttgggggagcggaagagtactatctgcgaatctagactctggagtnnccactaggccaggacagtgtgttagggaagcgcagaccgaatcgcgggagaaagnggggcagtagggttttcaggcctctgcacgccgnggcggtcaaccggccggctcgatatcgcanngagagagaggcgcttcctncgagtcgcaagtcaacgacggaagcgtatagtcgganngaacatcactggtcttttctaaatttgtgatcgggcggccaaaacgatctaaaatggatattacctctgcnctccggagggnataaagggtatagctgcccanntggaagtgtttcagattctttagctagacgtgatcgttgtagtnncaactatatctctcatcatttacaccgaggacgccccgctcctgaaccctgactncataatgtttatgctaccgcatctctggncgaccttanagggncgtgaaaanacactatgtgaaccgctctacatttcggaggacaagtacttcgctttcaattctggtccgaaatccgccgctggctattccatcactcggccgcggatcagaacatatgcngtgngcgtgtgggcgagtttcgcngtggnacgggctaggagaagcactgagtgttacttaccagccgacaatacgtcttatccaatgactagtnaanactgagcctttaccagnntaagtgaactaggattgcctcaggaatattgcttagtgtgcgataagtttagcaagaaacacgntctgtccgtttaattgacgatcctgagttcgtctgaagtaagacatatttcgaaagaccccttatcgccttgcgatttccatgtcaatccccctatgttggcaactatactggacctacacagactggcaccttactaggcaagctatcatagtgcgatctgtagttaanccctcgccacttcttcccgtagtatgaatcttttagtgcagagcccacatcagaatctcggggtcctagtttgttgcaagncccatctttctttggtagagtcgcaattaataaaagcaccntatgacaccgctactctgtctggataggaaaccgaccatatatgtggatccaggccccagttncctggcggaaatcctcgtagggagcggtctgtcgcgcgnatcttctttacctccgttgtacatcaaagtcgggccgagaacannttattgattccttgcanctatcncagtaccgggtcatccttactgcattttttcatctcggtcaggtggccctgatccgtccaacgcgcaccaatgccttacaaggcctaagttcaacctagngtgcagggctccgagtagcacctatntaacaatgcgcaaatgtgacaacgttancgtgaatatcttgctctatgagttctgcgngccgtacagatccaccgcnaaacgaccgctaataaggatnntcaaccaactccctctggtttcacggtacagggctcgccgccgactcgcgggctacccgagcaaccctgtcccggtgccggcggccgacggggtggctcctcgcaggcaatnccnagctaacgtgggtcgacgtaaggccgcgccgcgattcactcatggagaccganggtcgctggaccagtacacaaggcttgtagaggatacatagntgtctactcttanatctactcgcctntttgcgccnatcagttcgttctctggtcgtctatcaacattctagtaattaagcaagccgtcattcaaaccactgtggttttttgccgcgcagcatttagagccgttaagcccgtgcgtgtgtggccgtgctccgatagctatcgggattggaggtnacttttaaaatatcttagaaacacattatagtatcataaggtcgcccaacagcgcgacttcacctccgtagcacccttattaagaagcccgtgccaacccaatctcactaagtgcncccttccgtccatgcgacgcnccgacggtntaaaagccattgaagttatggcacgttctaatgncggggtagaaacttacatcacatacagactatgttatatctcaaggagacgatgtctcagcccccggcgcgaccaatccactgagttaggaacctttctcgtgcgctagtgcactaccgcccgccctgcgacgccagccgtacctcgcctnntgcccctactagtcccntacggganttcaccagttttcctggagccgtctcttattctaaattgagtaataccccggcgatcatacctactgcctgtgtgcggcagaatgtggttgaattaagggcggttcgttcagcagctatgcaggcaaatggggtcggtctttgcgtcccaagcacggatcacatgcgcggctgccaactgactctatcgcctgtgccttcatgcgtatcggtcatgtatcccggtgcttagaaagtataggacccaaaacgcattcggatacctaaatacgaatgtggagccattccnaaantgatgcggcagaattccccnattagtactgagcgcaaataagcggtgtgacgtaatccgctaagtaaggctgagatcaagagacaacatagacagcnnnggacatcgtactcagcagagtcaaccgggtggttgncggtgtggcgtcgtcaccgggccgaaccggctctgcgtgntaggntcgagttggnttcggggngntctcgcgcttccattacaaagaaaataaccgannccgctcaagccaacgagattgtgcctcggcgcacgctgccggatgagcagagatcgcgtgtcggacgatgaaccccataggtaattcgactgggtctagatcccattcaagcgcgcaatctaacgaacaacggtcgacaagaggatgtctataccattaggggtttttcnnnnggggacgtacggggttccagcccgacagcttcgcggatcaccatttggtgcctagacnccagctccacgaggaaagagctgtaggtcaggcgtggcatgctacggctntgtaancgagnaccagcagtcctttgctcgcaaatatgattcacaacatgntttagaagaaagcgaccctatcttggctagtgagagctgggcattgaaactcccggacctatggggacccctcgngctcgtggcacttgtacgatctgcatgcaggtcagtctgaaatcttatgagaccgaaggtgcttaagattnnaccgatctccggaacgccacccatatggggtagaccgagtgtgcttcatgctccatacttggacntataaaaaagttgggcgatcgggttctctgaataacggcattcaccctcgctcaatgcgttaacaagtngctaacaacatgtnncctatgataacgatcgtgaacgcgctcaagctacgcaggtagancattggcaattaacctaggctacaggggccggtgaacatccatgtaaatcgaccctggcaacccgatcttantcgtgactgttaatctgattgtgcaaacangcaagtatcaagtctcgtcgaagagccaacctgaaaataccctggggcccgtaaaccatggatagcccgtaggcctgtatcagatagaacttttgtgncaggaccctgatccgtcgatgaggggactgcatacgtgagtggagggagtggggttcgcctttgcaatactgcgccagtgtaacagaaatcctgatgaacgttcgacgacgccggnnatngnggcaggtncatccgcctcctattcgagcgcctcggggggttttttctataaaagggctacctaaaaacttgatacttatacgcaaaacaatgctggacaggcaccgggcataaggtataacattctcagatgtcagcactctgttttccgagtgtcagtattctgccggtagccgttgtgtgaagagctgtagnctgaagcgtnaaatcagaagacttgactctatgaaagtgccctaaactgtaatcccgccactatacaagttcaagctctagncnagcactcatcacttcgaaccagaagaaatcccgcaaccagcttagagatttcgagtaaggtaatgggctcttgacgtctttgcttaactaccacctccgaacttgcgtgctgtcctagaattccgcattatacccgattnatagattaacctcttcatggcgattggtctacgagtgtggtagcgaggagagtgangcttcgaccaggcctgcacgggtttcgnggggcatgtactcagataggncgggcagtggnagcgnctgtaaatcatttcttgctttttgntgagcacatttcannggttgcaataccgcgccactagcgaatagcncctattcacaccttctcggcaagagggagactgacccaccacaatgagcancaggtacgaatggagtgaccgatgancggcctgaccatcatgaagtcatccagcgaatatcggtcgccccgcgactaacagcaaatagtgctccacgcgagtagctcagtacgctcgctagggacccctcacgtggggggcgtaacagtcggtgcgtgcgttcngagaaagtacnctttcacttgcttcaaacgtagactgcgcgagttatgtccgcgcgagntttcccctacggacatagaagacgttgatcgaataccgtgntcgacggcgncggtaaacgactgtngacgttattaanngctgtcagctcncttagtccccgccgtagggtgcctatgagcgactcagaatccggaaggtttcataaatgcagcgatatcgtctggaggtcctaactatttatagtttgacacccgtcttggagcccacctttcantgggagcattcaggggttttgtcccctccaatcgtggcctactctccactcttaatcgccagtgtcacactcgttccaagagcgtggcagagatcgaaatggcctccgcggcccactcggactnagcctcataaatggaccgacatccccgaatatgcgcgataggggatataacaacgattgtnaattgcatcncatgacctatatggacaaaacgacgccncctcngcgaggttncacncatcgagttcttatctgcttcgaccgacgatcgatgggccagtctccagnaccacagtctcggtgatgctttcgtttgtnagattcccgccgcatccccgcaaatagttccgccaaccgcggttgagattcgccgtactagttttctattgacgagtcaagtcctcgagtgctgaagtcaccctacgcgtggctataggctccagaatatgtattcccgagtcccatacagggaatcccttcacaccccttacggctcatatccgaaaatgaatcgtgcaacgtccagggcgcggaccgacagttggtgttaagtgacgggntaatagttggaagctatctcaggccattcgccggttnccaacttctttataactaccacgtggccggctctcgagagatggtccnngggtcncggggcgtgtatgcnggcattaaatatagggngattgctgttgcgaanttaatgaactctacctcaaccccctagtttagaaagaacgaacgtggattannggtctgcttctgatacgttgtagcgaggtcctnccgtgcgtcgttntcgggtctcatttcgagcctagaccggtaacggaccatagcgagactatgctactgaccgcggtgaagcggaggcacgtaaccgattctcgaccatatgatgcctcnnntgacgacaagcgcgcctgtccatagcaanncactcccggtcccccagatangacagcctttgtccggcggctcgcgtattcacttcctggaatagnnggggattctgcgaagactcacaagtatttctcgctgaccttcaactgccaagcctaaggtagncatcgttcacgttggctagcactgcgcgcatnggtatcttggcacgcggactcagttgcgcagacgtaacgccacataatggaggntatgcgcggaccaagtcgctagcgctaattcttgccgtggatctatggagccgacgtacnttgttagctttataaggaagctccgcaaccagcagcatcctgtagcacgagaaatggtttgcacatcaacagcgcgaagatcggccctcagggattttaaacttttggactgatacacccagannattcctggcctgcaatgtccacgttgatcctaangcccagcgcgctacagatctaatccggcccatatgttgaataagatcaaaaccacgcgagaacagaggttaggagatttgtttgcgtagggtgcacgaacagctcgctagtacgtccccttactcttagcgtaggcgtatgcnnagccctgtctaaccnatcgcaccttagaaaattctcggtcttcctttcttgcacacggnattcagtanacttctcgatgcgctagggcccgaagcgattacgagccatgcanggtagtatacgtagagcgccttgctcaacacttcccncgatacggcgtcaacgcatattcgcgatcgcnntcggtgctcatgtggaatagggatgaccctgaagccccgtaaatacnnnngnatggaccttgaatacatcgtgcttctcccccagttgtctactggcgcnttatgtgtcagtgaaaaacccccctgcaagatccggccctcnccatatgccttccancctcggagttgcggggtttagcacaacacccaggcgttgcgcttgattagctgtatgtccacgtgatctgttccaaagcaggctctcttaggactgtgaccagnggcctttcgcacggcaggtcctatagtaatgttgaagtgttacacacgccagtaaaatgattttgctagcgacgtctgggnggggttaccggtacgtaacttggcgtctaaacttggcgnngccatctagaaattgagtttgcaaggggctggggcgttaccgtatggagactgggtagctgtaggacgcgatagctaatgnnncattacgacatatgccctatgtgtttgaagtggccccaagataactatcctctaggggcactcggttgacagagnctggtgtacacgcaaacgaacttacgcaacggttanccggctcccnccgattggttaggtgccacgattgcgaatgttgtgtgcacctagtgcantnncgcagtccngcccatcccaataggatagaaaactagaagaattacggncggtcttggcgagcngtgacgcattcggcggacatccgcatccagacgttgcatcgagttttagcacaagatagccggaccgggaggagcccacaacgtcgcncgcgtntacgaacaacacaccgtctggcgtgggcnncnntgagaaccctatggcaattcacgtgtacnccaccttgaaggcagcttntaatggtgtgcagtatgcggatcgttcacggggaactgtattgtcactggacccctcagccgcgccagaggtacagttgcctcagcccatgggtaactattcgctcgnggagtctccaaccgacgcgggtcgtgcactcagtttgcccgggtcctcgcagtatagccccgtacggcgggtgcggtagtgactatcctcttgaaatgtaaggaacatgcncangaatacaaagatacgacgtacattggtcccggcaggctgtaatgctcgacatgttanccagggngtaatccnnnnaancggacaatcacaataacctatgtggaccgccagctccagtgacggtacacaaacgtaaacaccctntgccgtctncctctcgtcctgccctgtttaactgcgtanacaacctgtcgaactctgcgcccgnttggccggataactcaccgggacatgcagccggatctaatttcaaacggagtgaaatcgtatggcgntctgatatgcgtaatgcaactggaactaataatcacagaatttcagctatcaccaagctctcgcgtttcataatatcgtgnaggctatgggacccccgtgtaactagaggaggctaaggacggttgaagacctagacagtaaggccctatctnctactgggtggccctaaggatcttcttgatcatcttccagggagtttacccctgttatgtacatgtacctgaattgcccgggtctagctcctacccagtgtcccaactccggattgtttcccgtaaaattaattctttggctaggttcgggttcagcgggcgaacncgccatcaagtaantcacaaagatgattgactntnatagtcgnnagaantcttcantccggtctaattgccccctgtgccaagtcccgggtgcagaaggttacttactcgaatatggggcgtataatcatatgcgttgcaaaatcganaactactctctanaccctgagcagcccctacacaagcaacagtcgcggctgtttcctactggttcgtgcatgatctttgtgcggtcacggagtnggggaccttgcttgcttaaatacntactgctcagggttcttcccctacgtattctgcgtagcaccagctagtaagatctccaaatgaagggcgatggtcggtagctcttgcatggtcaacggcggccagactagctgtgaagggtggcgcaggacgatnggttcccagtctntggtagttgagcaagctcccagatattgggganatcgcacagnncncacgcnnaaagantttattcaattacatgacctcaccaccacagcncccaagacgagacaatttgatacactaatgaccttggcagcaaccgcgatacgaaaatactgactgtgtctttgacacttactacggctagcgagccatgggaatactagctacagtcttttgccctcgcattactattaacccctcgttaaataataagtctagttactggntaatcacctcccgcaggggnggtttaaggcgtttcctaggcggcctactcaatagagtgacctgtttgctgctataggtagatggttaacctctagagtcgcggctgataggctatacggttntgaaagacatggngnncttcgctgggagacaattcgcnctacgtatgctgatgaacggagagatacnagcgatccagtaggacccaactccccgcttgattgactcgcttacttacnacgcgtttgnncaagatccaagtagatcccaatcttccggggcttcgcgaggcacattgcatcgcccgaaaccggactaggacgtagtacaaggtggnntagatctttgcgctggtttaaacaacctccgcangtacctaagnttacccctaattttatcaatagaactccctgcaattggtttctcgatattaaccncccttgtaagcagattgctaagngctcgtggcagatagtcggcaggatatcaacgtatctgagacgccaatgtcggncacacctaacngctctttggcaccccagtgcagntgagcgggagnagcatctaggcacctcaagcttctggcgagcactgcggattantctcattttgagcctgtcagctcncgaacttactaacccctacattcccgagcatcggacgccttcccttgaaaccnttttagcgcgtgctatcccctcggcnnntctaggancgggcatctcgcgcataattgagttgcgagggtncatttaaactcatgcaanggaaactgtntacatnactagcttgngattcaaaacaccctatcaatcgccagcgactcgtgtccctaanaatcggatagcggancaggcctcattggtttttagactccggaggttcctttcgtatcaaagatccgcatgtgtgaaacggcggccaccctgacggcttgcttgtccggaagcccacgcggtagcggccggaggcanggcgcaggatcntctaactcgtccggtgtcttcgattcgccctctaggagtgacccggtcagaagtcgtaatggcttaatattaaagatggctaaccaaactataacttcagaacaagaccaacncattnaacctacggctgcgagagnctttggacagtgtatcaggtggattttggcggtcggtcccgggagnattgatgcctttgttctagacaccaggcagacatctnccaactgtcaccctcatcgggcggcacgcgagccttagattttcatttcgataagcatgacgtgacgcgctcacgtaaaatgcttatcggagactatctatagtccgggcgaattcatgtgtgcccgaaggcacgaacgttctgcaggacaccgacccgccnggncccaccgnagtcgcttaaaccagcgacgtccgacgcctgtacacnagcgttggactgatggatgtcatattggccgcattagacgcgcgtaccggtgcggccttannnantcnnccaaacacggttaaggccgcgacacacaagattcccaaaaacacaccagtcagngggcggtcngactcttgcaccccctaatttaaggctcacaccgcgggcagcctgcctactttggcaactggatgtagggtgcaagaatatatccaccgcggantttgactgcaaagcagcnagagttcttgaggtggcagggtatactgtcgcattaggactggcaaccncggtgccggtcagacgcaacccatgcggnngggaacgagctaccgaccttgggtaacaacaggcgcctcatgccaggttactttacttcnngngagnntnggaaagcccgcctgctcctatcgacgccttcggaggtccccttgtagatcgcaagctaagtcccacnagacntaatgccccactnnngnntaccgagctcggaccccccttgatcgtggtgaatagtagtgctgattgggtagcgagcgcatcaagaacttgagccttcttcattccagtatcttgtgagaatgtggcgcgggcgcggacacccctcagattggcaccgtggcatgggtccccggtaccgaanagataggcccatatccgttaattaaaactgttgaatgaaacccactcacgcctgnagactagacggttatgttccgcgccccggaganngtcgtttgaaccctcgtttgtcccacaggacaacagctccgatagaacgggaggtaagaccctcgcccgtgcgnggacggatccggcccattaacaagcnacttggtggcgactgcgtccgctggatcctagctaggtaattccatgcgattattcgtttggcgcgggtacttatcgagagtgattcggctgccgagagnnncgcggaagggtcgggaccgcaataagtttttacggctatcgtgaccaatgtagttacggacgcaatccttcgggggcttcactaaagagggacggtagaaagggatccttgcctcgtacaaggatggtgtaagaatcctgtgatgcgcaccgagagccaaggacacatgcggtgaacgtggcgcggggtagacctgacttaatgttcgagtctgttcngccccgccgacttggccgagggctctgcagcntcgaagagttttgacattaagacacgccgtgccacattaaacctacctgcgccagacagtactctacttcgtcctcgctagggcgctgcggaagtaacgttggtgatctcgggtcgacacacgtganntgaaagagcgaaacgntgcgacncggagagtacaaccaccaagcttttccgagggacccgtngaccagccccgnncgtgtctacggcgggctggaaacccgggtggtgcacgtcatgaatgttgcaggcccggacgcngtcaactgtgcccccctaagcatcgggcaccgccgccgctnnnnngntcgccccnncgttatcacgccgcgtgagaagaagatnactaccgtcgccccccnncatnggcgtncnngtgggctttttcggcgctgtccttatcaagccactcccggctcnaccgaagcgngttgtntggctgggcagtaaaggatactcatcttcaccaaccgttcgactttctatcaaagtctgtatctgcgtgatttcggacattgggggttgtaaaagtcncgcctggaatcgtacaccgcctcagaatacagtaagaaaggaanttaccntccncactctcgataagcacttagggngggaagcggngcccggtataggcccggatccctcagacaaataaggagacaccttatcatgcagagtataggcttgactcccaaccgcactaactcccccggaatcttaggtaattaatagcgggcgcgggggatgtaagtagcggggggcgacgcctatctgcagatccnagatttcggataacccaatttgacctctaattttcggcataagngaccctgaagatagtatncctattgcagtgaggcgacnnnngggagttacctgaggctttctgacatttttctagtggctgtacacgtacttaaatccagcnaggccgagcgcttgcgatccctgttggccacttatctcggggctcatgcgacgggaaaaggggcccgacgaacactccgtcttagtaccccccgagacccanaaatctatccggtaaattnnaagagctacaccngttagcgagagtaaagagacatgactggagagccgtatttatactggtncntgggtggacgcctccgcgtctttcaatagctttntntcntgtggatgagaaactacagtgttttcaaggcctcgagcccctgtatccactaaaatggcaccgaacggacattgatcgggttaggagttccgtaaaccgctttgggacangcggcactcggttcattttggattccttcgcnnaacctgccagctncatgcgcagnactctcgtacctcaaacgagcacggaatcgcggccatgccnnngcggggtcncactacatggagtatcggcaagggagcgggngacaaattccctctgtctacggcaggggtgtagtcgtgctacggcactcctcacgcgtcgcgctcgccttacctgttatgaaccgaatcggacaagtctgccctgccgaaggtgttnccggccagtgaaactaatgggagagcgacaacgggcnngcgnatcgcttccgtgcgcacgagcctgccgccccaacctngttttgggaccggtcttctgtcggcgatggaccgcacngaacacgatngncagacttagcgcccttcgcggcgagctccccaagtgtanccataactgctntatgcnnccgataaggagttcgacttaaactttgtattgttagcctcggtctgatgtcgctgacactggacggtaggnngcaaatgtgaggtatgatggtcctacttcgcactcctcattctgcgggaaggattctcattncacgggaaggattgtnnggaggattacgtggctagaatatctcgcatcgtccggagtaccgatgcacgtacgctgcacgcgcgccngcncgggtgtacntaacgcaggaatgcataaactctcagaggcccgnnggacaagttagattcgccggttcgggnggggatctattgnagcgctagcttctcgaggggctagttctaatacctcgtcgccgacgacctggaataacncaagcacagacctganttagctctgtctttaaccgcagtggtctcgcccattccattatagtctatacacggcagatccgataaatgtngtacgacctgagaaccgatatcctcccgatgcctctagcaagtgctctacggctcgntacgggttggcgatttgactgctganctcccgngtggataccagcaggggcccgacttgcgcccanngactccacccctcacttggttttgcccctccccattagacaggagtacccacacgcgactcgttgcccgggttttagcangcgtcgtggccgacgccgcacccccgtctgctgactgtgccaacgatcttgcagccaatactctgaattccctgtgttgaactagagttcagcgtatccctcaaggtacgcccacagccttaacaccatgnatgctaggataacaccccgcatatctgattgcntaactacccttactccagagtaccgtcctccttcgtcgtagccccattaatttgcggaccgccgtatctggaangnncagntgatttaccactttcccgaatggtgnccttaaataaangccttagctcggatcttgcagcgatcnttccgacggggcacttgagtcggctccggcagctcgtcggcgcggatggtcagcgacagactatggtatgcgttcatagnacantcgtcctgtgnggaccggatgacgtaacgnncatacttggggacatcaagtttttatntnaaagntgataacctaccatacacaccatccgtgaccgtctgtagtcgggcagagccagacggcgggggccacnngtgcatcgactanttgagtgggtgtctaagccctggttaacacatgggttctactttatgcgcagtagtttgccttatgtgctggctgaattcacnttttcaggaaacgaaacgacatatcaatccaggtccatggaactagagtgtttgcgtgttggataatngtcgtttcccgtagacaaaaacgcacatgcctntgcactcttttataccgcgactggttagggtatacgagacctcctactcgcccgtcttccgagctcctgttcctggcctgcacacacgatcgcaatctcattcttaagttcccgaatacgtacccctcccgtctgctcagggtgccggccctgatcacccgatatngtataggtgtgtcgaacaaccacgtcagctcacggctagcgcttaccactgctaatcaagacatngaaagtgctaccctggtcaaatgtcaagggtaggccatatgtctgacctccgtacnacttcgccgaattnatctataagtcttcgcgtctacagtccctatagtgtagagggagccttccatgcgacctgtgtttntaagaaccctcgcgttggttagtgagtaacgtcattggggcctntccttcggccgtggggtgtgagataggttagttggtattgctgatagtcttgagtgcatagcctacacngcgtgtcnccggccngcagcagaactcaacatcgatgtgcccaactccgtgactannntggtctggagtagacaccaggccnggttagcttaatcaccatcagggtctacatcaatgcgttaccatccgggggataccgctatgttcggctatgccacgaggggcggcccaacgagactttctccggttaaactgaggtcgtcctgtgatagcancgacagcattgcgcataagtggtcaattccgttgctccctgctacaacagcgtttagtaccagcgacacaattcccggggtgcggggcacagggatgcncaccgtcgnnacacttgtcaaccgttcggctgctcttagaaccnccgtcgtctaccactattacctcctaattcaccaggtcacggcaaataaattagcatacctggggctatncccagctgcccgtccacgaagatcgtcaggtgttcgtctgacgntggcgggcttgtgttgccgggttgacgttgacacagncgatttcgcgccggggtttcctctttagcacaatctttcaantatcagaangngcattagtctnagaanttnntntcccgtggcccaaacntnnttctgtgatggcgcctgttngattcttccagacgacttcagcgaantctgactccatcgctcncttctcagcctcgttgtnncgcgtatactttcctcaagntcgggcacccctatcgattcttctcgcggctattacgcggcgccggttgggtccnccagtttagaccgctaattaaaagaaatggtgtggcgtacaaaaccacatcagggagggcgttcagacatagacgggcgagncactctctggtacgtgattcgcactaaaggcaaggccatggggnccttcggcncggacctcaccaactagacacagatctggcgggtatataatgactngaccccccaatccggttgtgcggtgggtcattcctagtggagccggaccctaattttcggatatggataatggcgtatttgnnnggtcccaccgggccacttacagatccgatgcggtcaaccgacgcntgtatgcataccattaccntactctttctttcacccgccttggtaacaggtagcgggattgcgttctcagagccaccggaacgaaatcaatccagctaggcccgctccgnatcggaaaacagtagcgaatcgtactctatatgggtattgacnccgttctccaggacgagtgaagagggcanncngtggcnngtcgtactttnactctaagngtgaccgtgaatattagccgttgttgcgtgtaccacgtatgatttgtaatggtagacggacgccggtgttgcactctacgttagtctcagcggtacaccgaaccattatataccgagccgcctctacnggaaactgtcgtgaggtccatggggagccgcggggaattactcctctcgaggccctcgctttgattggtctctgacttagtaccactcggcggcgagtcgcctagatgagcgcaaaacctgcctatgaatagcgggtgactgtggtgaaacgcccatattcgaagcaattagtcggcgcaccctctcggtggatgttcggtatctagcnnncaagagatctcctctatggccttgtaaggcgtagacgncgctgaanttacacggaagtcagngcggggtacccagcgagaactagcctccgcattgacacgtggctacgctttgccagcgatatcttgaaccanacatctgagctgacatctaccttgataggggatcgcctgcatcacaggtttgatcccttatggggcagnngcccgtaaaaaacnntacgggtagcgtgcgctgcgggagcctcggagggtactgatccagagccattgggagtctgcaaggcccgaaccgcccctgatccggcgtccatggcactanggcatggagagcaccnacctgctcccnnaccggcgtggtacgaacgtactaactcgtcacgcctgagcnagctggggtttgtactttgacgcgttgtgcnngttacccctnntgcgcttaagggatggcctgatttcatcattcattcgccgtgcgttcgtngttggtcacggtngnntccgacccggtnannagtccaacttttggtactcgagtngtgcgtcacactgtcatccccgtaagttgacaatgagttaggtggtgccatgatattctatgaggcgtatggtctagggtctcgggcagttacattttagtactanattagttggagacctaggggatggagagtcgcnnttagacgggcagaggcaccagcggcggccttatggcgggcattnctttgttttccataggagcgggnacggtccacgccgtatcacccttacattataacttgccgcgcaaacctgagtccgaagagaattaaattctnttcgtcggggagtactctctcgcccggagcagactggcgcgcccnacgacncccgtattgttaaaaaagaatgggcnggttccctggcgggaccttgacatctgtcttgacccgtctcgttcaacaatcgtaacgagctacactagatcccctatctctcattctccnccgnggatgatcggtatcggtctagagggntcgtgctcctacagctaacacgnggagcgcgataaatttgcctgcttgaaacccccccgaaccgtatctgctatgtaagccaataggtcgncaaactcttgtggtctcaacggaacctcctttagtagcaagctagtgcgcatgagttatgggatggaaaataggcatanggggtgtccgagcgtagaactggcgttaagccctaagctatactgtctaaanncagcaatatgccctcgttncnagctaccacttgcctcctacacgagcttacacnaaatggacacgtcgagcccgtctgtcaccggtaggancggaatactagagctacactcgtcaccgacggccaccgactggtcaggctgtattgggctaccttacggccgtaactcccgcaaggaaactgctatagcagtggattagcgggcatagtagcaaatgtgtggcgctaatnnnnnngancgcaggcaaagcagcgtagggaggagggtcgcgcngccgcaactagaagttgggtctacaacggctttccgaacttcngatttcgagtcgacggtgttttgagcaatagagaggacctnctagatcaaccggatgtagccgctcngactcgcgccgtggtcatcctcaacatgacttgcaagcggtaccgcaatccgatgcatggatgtaataaaatccctaccgacctccagcccgccagcagcacaggatcgacaccgacgacaaactatgggaaccagagtatacagcctccggccagaagttgccanggcaatggtgccaaccgtgccctgtccctatccccagtccgcaggancaccttcgcggnagacttccgaataaacaggaatcggnagccggcagttatcgggaaaacagttacgtcccccatagaatgcgtcgcttggactgggccaggcattacgtaaagtggcggggaaagatgtagcatctgctggcgttaagaactgagaacggcctnncnggcctatcgccaccntgaacagcgaccnacagttggtttntagggatcctgcaacgcaaactttntcctggagttaatctattatctagaaaacacgtttgactgcacgaaatatttgaagaaggtgcggtaaatcgtcccgccccacnnggatcatgcacggtacctccgcactcggaatgagccgattcaangcctggcgaactacacccgccagtatggcggcaggaaggaaaggcgtctccttgcatacctaacttggctacgctggaccgaactcccgaataatgcatccnaccgtggattttttatgaccggccagagcattcagcnagacggggacaccccggganncgagcttagtgaggcacgctactatttttgacgtttatgtatggtcccagtcncnncaggccggagcggacgcgttttcgcaccaagtcgagaatactttggtttggcgaggggggtgaccgtctacataatagactggcgcaagcggcaaaatcggcaaatttgaccgtcaatactgcctgctaatgggagtcctngtatagcagtacgtnttttcggcatagancacatcaccgcacagccaggatanagaatggacnngaaattgccgcctagagtgctgtggccgngtcgataatgaaagtcgccggcttataaccaggtcgtgactaattctctacgctagaccctgctattgtacgagcctagtcatcccagcggaatggttgggcggttttggtgttcactccgaattgctgcgcggtttggtgnctccacgtcgctttaatgatacatactcatccaganttagtgtccagaagataggtataatctctctgatcctaagacggggattatctttgaagtagctagtttctccaatacgagtagntaaaatgacgcgtcagttgttcagtgtaccgtacctcaggccaagcgagagccctatcccctataggtgaagtattgggattcaacctggtctgcaaacgacggtttaaataataaaaagtacccgttcacacttacggaatcgactacctgattacccactaagccttgattncatggtagcnaatgtctgcgaacttgcatttcnggatctcaactangtnagccagaagcaaaatnagattgagcaaattataagggagatccggcccaagtttattatcggttggttgcatgantagagagccacataaaagccggngttcgcctgccatatcagcgaggattccccagtcaaaggcaccatcatncnnctgtacgatcacactgcaaattnccttattggtccanngttgatctagcctngtagtttctacagcaccgattgtctcccttgtgtttcntatatggtagttgacatacatcagtaggctggcttactcccgagtacgccactcgtcgtgacgtatagacgtgaatgttttccttgttgnncgggttgataagggttaactcaggcagtccacggaccgaaagacgcgcattgatagccgaagtcgagtggtgttcaatactcgtttaagtcaaagatcgacagctgagtggggtacaatgtgaacttgccaccgtccggtgcnancgttagtgcccagctacctggtccaantaaanntgtagcatacacggcttgntagggacatagtcagcagcatattggttagctgagggaggacttgtttttctggcatgttgtctgaaacgcanacagcgaagtcctacgaaggcctacgtagcgcaacctgcaatgcgcgctttacanattgaactggggcggccttgcnagctgttaacaactgacctctggtgctcgattcagaagggggaccgtaagcaccatggctaatggaaaagttgaacggtcctcggcagcngccttcatgcggccgttaatccacgattcccggaacgtttccacccggnagtgcttgggcttgacagtctcaaacgttacgtagatggaataggataccatttagtggaccgtaaaggcgttntcctggggtggtaagttcgatgaccgaaaagatcactcctccatcagacgcgtacccggagatgatcaaaagcgcttcccgatcgtanccgcacgcncataggtccgagagagacgtgcatgctacaaccacgaagccgggaccccgacaccagttagatatggctcatgagacttatcctgagttatttgaacgattaactggtgaatttacacgaggtcttcagggctctccgaacaaacacgtcataantgctacgctagtcgcagacagtnntaccggccngcacagcatcacngggattataactgtgacctcagaaagatccctacacggccgtctgtcagaggaggttcagtggtggcgacgctcngagtggaggatagtgtggccgtctatattcgataagggggctagacgcttttgcggaaaagcgatcccntactcggacgctgngaaatcgagtttgggtcgtaagttctagatacgnagatcgcccttcaggtatgcttccatgcntcactgncagacagcggctatcgtcgaanggnnnnacatcccatataaaatagactggattcgcccccccggttaacaagttncaattacccgtcctttgctcgcccgctatttcgacgnccagcttcgagacatngtcctggccgcatcgagcatattaattcgccatagaatccagcttatatacttggtttacttcccaactanccggggcagttacgaaacattgataatgcgcgatctatgcggtagcttanngccctatgccgcaatactagaccggtgactctataaagcatgatttgttacaganagtctaacatagnncctatgggggagaatcctgcgcattgtccagatacattggacgatgtcctnncatgctaggtagccacttgccaacgaaaatcggtaaggatccgtgatatgaatgcggaaaggattgcgaatggtagcggccagagtatgtatatccggtggnngagcacctcagcgctatgancattcacggccatgggtaaannctacagtcacnntcagtccaaatngagcgggtgcatgcctacccctgtcggacatttagcgtaacaacttcgttgtaaaaatggctggggttgcgttggcaaggtattttgctttctagtcatggcgccgatttactacaagcaggggggatttatgaggctgatgacagacgaccacttgcacgtgcggctaggaggtaactcaccactaacccaactagggggggtcgggcgctcattcgctttttttaanccgggagttttgcattcttctgcttaaggagtatttggcagactatgagtaggtgtaagtagccggaatgtactggccttcatnncgatcaaacatcgaaggaagctaaccagnccgaaaaaagtgatccaccctccccnatgcgtacatttctccgcctgtacttgtcatcatagtttatgaaggacgaacaatctccgaggcggcgagtacatataacctgcgaacgttgtacttgcagagacacaagtcccagaccgaaattttgctggatctggggtagcccggtgcatggtgtgacgccgggtccattaaggaagttgcttaggcgcgggactaagcatatcgggcaagcttgacttatataagcaagttctcaccgtaacgggttcggggaatagnantgcatatgaaataaagaccactattggctccacatcacgcggggcacgtanatccgctgccagcgggcctctgtcagaatgatgctagccaagcctnntcccggtcacaatcctaggcgcgcccgcctatagcgcctgccgggctctaagggtacaccggcaattccccccccacgccagagacgtcggcgaccttccgagaaaactgtcaatccaaacaatttggctttctgccccaagttaaaaaaacgggctatgggtcaatacgattagaggaggagctgattagccccaaggcccgtatgtatgatcggatcangtatctactacatgggccgttgagtctactntcccgcggtcnngcaaaattgttacgatgtttgaaaggtggaatcttacccnnctgccttcagatcgtccaagcgataactacgtggagaaacctccatctccgaccgtggtcgagcaactcactnatactagaaataacnagtgatgtggagcgttgctcttccgngaagcgaagaaaacttttacacagcanttcagtccccgccgcctagaatactcaccaagctttatgaggagtcggctggccangatcagcatgactacaagcacccgnngagtataccaggtctaccagtgatgacacccctaagcaccatcctggtacggtacttntccgctcctggacgagcaggcacctcctacggtgcctttaggttagttattaatcgtgggatagattgtgcgagccgcattgccagcttccatgcacatgactgcttcggcaatnggttacgaggtgtaccgactaccgaccaggaaagcgagtgatgtatgtggctgaggtgttagagacgcgatttgaacggganggagatactctaggatatatgcaagcagcaangtgtgcaccaagacagagagtgcgcccccgccgagctagataaccagaagtaaacttcgcactgatctataagcctccagaagtgccaattacattaggtcccaccattgttctgccctnatccgtttgggtcgnttaaacgagagagggggttcatcactggagtnttgaatcgggaatattttggaggactgcgcnngcattacgtccacggtacgtgaantcctacgaactgatactctaaccgtggcacgtgtatgacgggttccattaaattataatgcatttcttcggtaaacaatggagcgtctgcacgatgtttggtgcatgggatgggacagggtagaggatgtgaacaagaaaaaactanaaatggggctacgcaaacgttgcgatgtcaaaagcctgtttaggtctatctttgggttgtgacagggtgcaactggggagtgctcagcaccncacagcaagtggtgctccgtcaatctcgtggaccttctgctgtgaccanngtttagccgtgcttctcccgcaggtgtgngagaatgtcggagcattttgtgcgcggttgagttcagggggnncnttcaaaccgacagaaccggattctctggccctcatggcgttggatccgacattcttggtccnacggcgcaggctgaagtttaacatagaagcangtccttacgtcattgtctgtttgtgtgccccatcttcctcagngcgcgtttaagtgctgggcttcaagagcaaacacaacacgtaatcgnntgtgtcaagcgccggcgtgtaagatgttgacgagacaacgcaagtacttatcacgtttcatcactatgtaaccctcgccctctcgtgccataactgagtttgcaccgatngggagtcataaaagagggttncccaggccctgtgcttttggttagtggatgctnatgtaaggctaaattttctctggtcagagcgtcagggggggccacccctgtcctcgcgtacaagtttaactagaacccttacagggttctacaagcgtaacatacgcttgtaagatgaagtggcaccagtactaatcagtacgttatgctctcaacgggngacctacatgtatcgggaggactgctcaactctacaggcgaacctatacacctgatgccgccaggaaccgcggactcctttaggtagggacggggttgagggaactgaatcatgnatccggactccgattccgaagcataagggggtccagctagttcaaggtgaaagtgaagcattgggncgtaatcagcacccccgacataatanngggaagantgaaatgaaaaccttaagtacgggtaacacctacctcacaacctaaagacgaganacctgtaggnngnggtccggttagacctagaggaagaanttaaacttgttcgtntacccggcgtgtcggtctccgaacgatgttgcaagagaagactgtatattttcctgggcacctcataaatacgctctgtgtggtncaggattacacagcatttctataacaaccttcacnagcaggggaattcgtggagctccaaagcgggcttcgtgctcctgcnncnnnttgaccttggcatatgtttcgagagttctgtgcggggacagggagcttgatctncagccttagcacctgttggattcttcnaccgttgtggagacttcgtncgattgtcgactcggcgttagggccccggtatatttccgnacggacgncaaagcctaccaccgatgtgatccgacaaatatcccggggacatagggagtcaaggtcagggtcacnaacttcacctgtggatgcgatttcacatgtggggtgaccctnnttnttccggccatttgtcagtagatcctaccagcagcagtnncggggagtcagctaggcactggtaggacggccgatcgngcgcaagtattcccgcgttcactctacctctggttcagggacgtgcatcnagnttagccttcgttcgaaaagctactnttaccttacgcaagncctctgcatcccggtcttnggagatgggataccctntcctctnggtaattcccgaaagtgacgcgtctaanagtacttaagaagagtatggcaagctatactgtacccnncgcagctcttncttcctgagtttccccaatctgtttccaactctgatggatcggtctattacatacggtctgagtacaattaatgcagcgcatttccgtngaaagtctcagctgcacngcagcgatggtcgcntcgcacaaacgatgatgagccccgttttccgtattacctggtttaccgaaanaggtacacaaagggcaaagtagcatcgtgtcacccgaaacgagtagcggttcttataggcatctactatgctttcgnggnnaatcttatcgaggctgcagagagtatttgtgaccctccagtctgctaccggagtttcncattgacttaattgggaaaacggtttatacttganaccgtacatactncctcacgtattgacccctatattatttaggtggtcaccatgttactatccgnngacttagcgaagggtccttggtgtctnggacctggaagtcacctgcgattgtncattttaggagtcttntgatgcgtcaatagcctcacgtgcctttgtctgtccttttatgcttttcgcnnccggagtacggnngctgcattataccaccgcccttntactcncttcgtccttgtgtttagaactaaacgtgccaacgcacggcaggagccatcttgggttgtcccttagtgttttnnnnnnacccgtaaggctggcaccctgacgctcggcagagttaaaatacaccttacccccgttttgacgaaggttatggctagttagtacgataactnaataattctttggccccatacggactcggttggtgaaggcaacgaattntgtacaatcctccaatatagncttgactagagctnctcgggcgttggtttatgtttccttttatccagttacatggaagagctagtcggtcatcgggacgcgccctcgggcgagcgcgtcacggaggggctagtagatccagcctcttnttacttgagtggtacgagcgcgnnngattctagnatatacgttagatggatcgtggtagctntcggtgagccgcgaagtcgtactgaaccatgtgctggaagtaagccgcttaaaacgtataaggtcttaangggttggcccctgganggttagctagtatnnnnnatgtgtnatggaggaagactgncctcgtaacttggcttgtgacacgtcgtacggccggtccatatggaacacgttgtaccgcacgacttccatatgttacatatcnntcacactggncgccgctcttttagtgacctataactgatgcaggtggatcaattatctaatcaaaaccgtaggnnnntactgactcgngttgaaacaactacggtactcctcttagcggacacagaccatgtcacgacgtgcacaacacgatcagaggcacaacctgttttaggcgccactagtaacgtcgaagactagtcgctggcgtgcgttcaagcgtagtcgtagatacaagctgttcagaaactagcgaatccctccggcaaatgaataggcatancatctcctatcatggcnnngcccggcaatttaatctcctactcccatggaaatagggcaatagcaatgcanctttcaggctcccccctagagagagaccagaccgcgcgacgcaacgaatatgggcctatatgtggcaaccttaatacaatttatagagaactataggttacatggacctcgcgctgtcataanggtggggtgatcgtgctgccgctcgtcgcccttcaacgcaagtnagaangctaatggatcttgtccggttaccggctgcttgngccctgcctcagcaaggactactaacaaaaattaatcatcggacgcttgccatgaccatccgagctgtggtccnctcatctgagtccncttttaaacttacccnnaacagatanagaatacgactanagcaagaaatgtgcctatcattgctcgtttcgcactatctgctcaggcgtaattnncttacaaacggggancgacgaaatgatagcgactgagtcaatcacacagaaaaccgcgaaagaggcgattcngcggcgcaggcgtgcgaacgatgatgaccgcacatgccccgcatatatnaccnagtcgagcttgcacgtagcgcgtgcaatatacnttcganatagatcatcccaatttactgnncccgccctctcacgaacccagagaagtaagagcagttcgtcaaccgcgcgtaattagtgccgattcacctccaagccgtcgccacagccccaatcntgtgtccgaccttcgcatcctnntgcgcgtctaccctcacgcgtgtagccccgcgaacggttgcgntccgggactcgcaanncacgtgccgtccttctgntcccgtgnagtgactccttagggccctttcatctgcgtctcctaaactttgtaacgcaagctgtcgagttaancgngcgtgcgtcgggttcgggatcgtacgcgnnatgtggtcggtagaagcatgtcgcggtctgtacttattcccgagaatcgaaacacgnggaaaacgagatgaccggttacaccgatacgaagctggagatcgggtttgccatcccgtgggatcccgatcgccccgcgaaaactctctgtcccacagagcgncatctgcngttccagtctggcatcagcagtcagcgggggcctgagcagttattcacgaacccccaacatnttacttcgtgtttaggacaacacgccccgatcggggatcccagtgcgttgcaacgatgcgtagatccctacccgcgtcgccactcatcnngagcgagtgcacaatctcatgtcgaaccgtcgcggagtcatgcgccaatttggcaactcacttatcgcccaaggtngctccctgtgatccacaccgcaaatttcgccctgnggcccgtgataggggngacaaatccctagtagccctcatgacccccggggcccccaaccaccccagcaccagtcgttgttatctttagggcacgtatggcaactctcaaaagacggaattctgatactcgnnaagtgcataatgcgcttttgactcattagaancaggtaatggacatatnnatgagagattgatgatggtcacnnnnnnntacaggacncagaggtgctgctgacatgtgaaacggaaancgtcaagcgannntgcaagttcgtnagactacggcactgtattaggcgtttatatttcagggcnaaagtgtcttgtatgacggtaagtgctctggttctgcagcgtttactttttagacaaccagagcntgcagacatctggngcgccagggaggagcgcgaccgangcttcgtttagatctcaagtcagctctgccgagacaagttatggagaaaaaatacttgagantatgtgaactagcatcaattgaaaggcngaggtgaataaatcacnnnnttgacgatagggtggcacgtaaaggtatggtcagtagcctggtccaagccgctactggattggcgcatgggtggcctagcccactctgatgtagttcatacgcggattcccgcaccctttaactaggtagnnagatcacttgagcttcgcattctggcgacgcttgaacatnnaccgccatcgcgtccagattntcgcgctaccgtngataacctacaaacatcgtttatacgctntcgcccgcctccaacccgcgatcctcgctccgctccagccggtacctacgtcatccgttgcttgtacaaagtccgcgataattcctntagggacgacagcctgctcaatgctcacctctaactttttctcagtttacggtacttaagcattgagccagcctaggggcatacgcccgccgncgctgcgctcaggcntgcacaatgggtngagggggattccggtcagaagcttatatgagcacacccnctttgcttaaacgcancagcctcttcccncgaagcagtatcctgcgggttgcccggccagtcccttgcgtgctccgattccagtggcgacggtaatgatatcatgtctgtgccgctggtattgctcaaggaccagtcatctttgtgngctttctcncacaaatcgcagctgtcccataacagggtttttccatcgatgcgtttggtctcgatcgtgggtaacgaacggcactcttcctatagancacggaacgtgttccggtcaagattctgtagaaatgcatatagttggcgtccgnaaggtcgtacctctatcgatgttgatgtgctcgaaataagtcaaagcctccactagggcctgngttaaaggctgtgagttgtcggacagtcagagaatgatatggcagctctggctctaagctgaccgcttgttcgatacacacctagnnntgaggatatgcgcaggaaatgcaggtntanatcgatcnggctatcctagttcgatatctgaagggnntgcggtatgtggtaacttcctcttctagctgctgtgttggatactctgtagaaaagacagatgtaacgaaccctgtactcatacgacagctaacacacatgggtcaatttcntgtntttgggatgttngtaggcggctgcaaactgatctagtgagtagcaaacagcggggcgtcttcgccgtattgcccacgtccngcacgtcgaagcccaatcaagcctccgcgcaccncgncacctgacaaccaaagcagcatcaaagaccnatatttgctgagtgaattngcgagncgataaactcgtngcggtctcaagtgagagcttccattatcagccgaagatacaaggggtaaactcatgtgagatgaccacnctgttngttcgcacgagangngaagatttgttgattgggtgtaccgangagatgtcgtttatctttccgtgtccctccaacatgctggccgttcgaagctcttactaagtcagatgaagagcatgtgttgcaggaaaaaaggggngtggatatgnncttctnnccagaattcccgcnaagccgtcgcagtttcacctctactcaaaaccgaactgcactggcattttcgcctgncntgtccaaagttaactcgcctacacccgagnagcnaatgtatgcaatcgccagncgatccccttagacttaagcggacaancgttatnggttggtggtgaaccacagacgcgatcgcagtcccgccgggcgtgggtcgtctagngaaaacggattgcacttcaaaggcagtgcgtgatcagagcggccangtctgacgatcntccatttagaacacgtcgcnntgcgtgtctttcgnctgagccacaatttatgacatcagtctgggcaagatacgaggacttctcgtgttcagantntcaanatgggnactcnngtgnncgttactcagcttcccaatgatancgtgtagcattcggtttttcggtatgcttggttttctgggcttcgtgtggtcgttggagtataacttagaatgaacagatggccaaggagaaccctcgtcttcaggggatgtgtgaaagtaataccgtccgacgaccacttgngtggtttggtccccncagggcgaactctgtaatcctcgtcgttatccgaccntattattccgataggtctcaaatggatacgaccacgggctggacaacgcttccggggcatcatagaaggtgaagtccgggaggaagggggcgatagtttgcagaagtctatagcctcgggtgaatccaattccnnacaatactcttagttatatctgtccacagagattccatggtgagaatatgatgggattctctcttaaggctgatcgtattatttgcgactccaacaggacatnttgcgcaacnctncacttatngtnaagttgacgtatgatctgacactcattgatagcagtacatagcgagcatacgnctcagggnaccnctgggggagncacgttttgtgtttctcaagaactaagttacgctatctagtacccaagcgctcggtactggccgaccgtctcgcgatgtggctgcacaaccttacttatagtgaattgggggcaattgnttataccagtacggctcgtggggtccncctatagcgttgaacaagcttcgcttaagtccacagccccccgcgtggccaatnatgtctacgtaacttgcgcgatgtccgtgtttcgcgtacatacgaagttgccaggtagaaacgtaatgtgtcatacnggtactcggcgaacaggtgtgcgcgcgccgaccatggaggatgcgttagcctnaggtagcgatcagagtgtaccgnngcgattcggtgaccacttgatcacgttaatagctaattttggctgtccgcatgaccaaggaggcgtgaggtgttagcttccctccactttagtgaaacgcactttttccgctcttcgtcgcgtaagtnggatggattagcttcgcccggtcatatcggccaagnccctgtatggacnccgaccaagggaggtgtcagagtggggacgtgatcagttccccgttagaagtacagcnagnggcngccttatntnatcgtaggtgcctgcgtcaagacccccatgtcgttntgcaaaagaactagcgcgcgccagcttgaacgtattaatgagcgcccatggaagaaaagatcaacaacccctggcacgaaaaggggcggcccaatgtggccggcttgagctagccctngaatcgattggagccaatctttgtcatggaaccgcgtcgtcattcacccggtcncagtttaggcgactgtaggctttatcgtccaactnatttcccgaggttcatatgaacttggggtgtgattataccttaaggtagtgttcgtagtctttcctgatctntttgtgtcaccgagcnncagccttctgatatcctcagtatacgaatgactnccagtgtcntcgatattgatantcatctgaaaataccagctgccgactagggtcgttggcacagtcataccgtcatcgcaacccaaagtataagcacctacgagaaatccaaactaaacgtatcnacgtaactcgcttgtgttttgaggtttgcccatgataggtgaccgtggacannnnncnncttatctttcttagtcaacttacgcagagggtcgtgcaacccagcgaacttcggacccgtaggtcaaaaaccgtctgtggtcgacgccgcatctcggcttctntcatgcctgacccatgactaacttgcgagctgtgttggctccccacggaagtgccctcggtccggcgactctaagggtgcaccgtctcgcgttatntgctagcggaatgtgtgggctacctcagnttcctantttatgggtcagtaanacacgcgatcggngncannnaggagtgaaggcaagttcctncgtgaaaccagcttattctctggacncgttaggctgacacctggtggtggacnggctatttgaaggtattggttccggagacagtgtagacttaccggaacacgncctggacgtcggagctncatctaatatagatcgcgaacagctcagtaggtaagtaatagtgagccgagnctggcgcgcccagtgtcttatctccgcgcnccacttctctcaggcgaaggtacaacttcgngacatagaggcntccgtaggcnnnacnntttaatcatgatcacgtgaccagaatggtcataccccggggtcgtcgtcgcgaccccatggcgcgtccgcccacgaggaaaaancgccaaacnctgaacnggntaacggacggttcctggtgaggttaattactgatgatggcccttacttcgtngaggccccannatctatggaaaggtggtcttaactgaccgncgggagaccttccccgagngtgccagatatttataaattctagaaacttgattttcgcccaacaaggataaacagcagntgagaattgccccctgtttgagaggtcaaaagtaccttttcttagacatgtatccnntcgacgactgcgagtggcnggcgtgaattcgaattgcgaaaatttcatctctccgactccagaggcgctgttncgcctagagcgtaacacgatactggaacgcgtcggtagnnaaatagatcgggggatagacttaaaacctgagcgagcacaactgtgagcgtcgtgcgcgtctcgacaagagcgcaaatntcacagnnncnacctantccanntgtacctactcnncgttggtagtttctaatctacggctcagangcagggggtgcaaattccgnaagtattatgcctaaggaacatcttatggttattctctaccgcttacagcnttncagggaaacttcgggtggataccagttatcgagcacggngataactggccacanctgagatgtccaagcgaagatagccggtcgattggttacngccgaatgctnntcnnncagacattgttcaggctgaatgttcgtagncgagggnngcgccatgacaggcccccgagagatatgtaggaactcaccggggncggccgggaacctgaaggnttttttgccaccgcgaagagaggtccgacgcgacagcggnntagnnnacactggtgattctctccaacaagcctcaacgcgcgaagtntgcccgcgtnnnnncntcngnnattattcttatnatcccgtcctaggagagtattttagctctaatcctgccatggaccgttaantataccgcctactttgccattgattctagatcacacgttgggccgaatcataacgctttgtaaatgtnnnataggtacgatatagttttatcttgattctgcggtgcacgtgatgaggcctttctaagtcataccgtcattctagctccatagcatcatcgtaaatttgaggacttcaccggcgtcacaggatcntgacactagaaacatctcgccaaaattctaggactttatctttcgttgtgcccgattggcacgntactgatgaaaaagccattactttacagatattgggccgggctgtctcccctgggagagggtccgttcgtgtctnntctgtggttcaccaatcgtcgatagtcagttcggaattgagcgaccgccatcacgcgctctcannagcttatatctcaacacgtttgtcaggataacgcgcatcaangacattgcctgggcccgacgaatcgtcccgtagagcaatcaccaattctatagtcncttggtccngaggcatnnngcgggtcccttccatttggaaaaaagctccntanacntccccatgtcttaagactccgtaatcttatatcgcgaatgcgttnagacgtcagggtacacccnctnatgtancgcgtgttggatgacgggaagggttgttataagtccaaaactaacagcgactcgttgcgtatctattgtggccggaatcgagctgagcgcacagcgcttcacgtaacaggaaacacctagaatcaaccgtcgcgtgcagtgnaaataacagagttgatcttttccgttgtgcgtctaatagtttttactcacgaagaacaatataccatggtcgatgcatggctacgtaatggtcgttgtgcgaggtgcactgtatacgcgatgcactcgctgcgggactcgcgctcctacagaaactcactaggacgtccaacgcaatcctgcccaaacatgagtacaagcccgtgactcanagtcaccatttgctcggcggntctctccgtgagcagnaaagcgtcagggccccgaccgctagatcttcaaanacggcatgcagggtacaagcgctacaacagcaggtatgtacatccagagacctccaaatattgtgatcaccttccaattgaataacgaacgggatcgccattgactgcgggtangccctgcntnngttaaatccttctctgagtaaccccttcgagggcctcaaaactctcccagnaacggagccctctgtgtcgacgtgttttttnatnattcactaccgccgaacagtcgtccttaaccggaggagatattcacattcgagtctnnagaggtacccggagttcaatcaaaggccccacngcacgtgtatnaccagtgagcnngggtctcgactgtaaggtctnntgtcacatactgtacggctatgttatttcgggagctgtgacgtccgagtatgacttccntccaagagccgtgtcctactccggncgatctgcggaggcggtangtcaatttgcggtggccgggcnncnncaacgtcgaccactcggggagtttcngaggtgaacggacccttataccagtctttctagantccgggnnagcngagtacgtctccttagatggtgnnccgaagccaggttaggttacgataccgaagncaattgtttcgacaancatagctttccatcaaccaagtcgggaatttactcaatgtagtttcgcgtccccnncatnncggtatggaataaccagtttgccccaggtattcaaacaacgccgcgagcgctggcttaaanntgtaaaccgagctaacggtcaangcngccactacgggatccccctttcaaaacaangcgacctgtgtttgattnncagtggtactaaatatcaagttccggtgttccgtgcatacggtaanncgcgatatgcctcacgatcgcagcctacaagggggccccagacgcggagaatgtnnnaccataagtnntaacctgagggtgaggcccttggaccacaacagccaagaagangnccatagaccactgatgtctggtaggttacggtatgcaggcatatattcagcggtagacgcgatcttggcggcncatagtgtggtttcgcatcncttgctatcattggaggttggtgccccccagctattgtaaaccaagcgcgaagtgacgcgcactctccattaaaggtgaattcggacattaatcagtcgctcataagactcggcgccggatgatgngccggattgtcgacttagaggngtntnccgtnnttcagcgtcgggngtatgaatgagatcggcataccggcaaatcaaganaagtccctatacgtcatcttcgaaagacagaacatgtagacccactatatgtggggtggcacccggtttgcggccttcccagcaagctactnttttgtaagaaagcaannagtagctcatggtgtatggactctctctaaaatcgctcgtggatgtgtatatccggcgggtgtatcagacgntnnnngcaaattaggtgttttcccagcctaatcggagaactatgttcgnatacaaacaacttgtctaacagaccgtacaatgctattccctaggtccccgggaccaagacctcaggcgctccgcggccatcatatatcgttccgagtacagacgatcacaccataccttgctcgctgagtaggtcgtttcatgctctctccagttgctttntancgcctcgtgcgnctctagctccgacccgttgatggagaccccatacaaacaatcagcggacccaagggaggattagccccatactctcttatcancgggttangtcccaagaccctaacaccgtancgcgccngagagcaaaagcttgccgttggcatttggnaacggcacaaccatactcgnttgatgaaggatgattcgtaaaatacgtgtcccttatttgtattgggactacannatgttcagggcacgcggcattaggaaataacctcgcttcacaacctttcactgcctagctcagacaatgggtagatctagctaccaattgncgacaaaaagaacggttggtacggtctttgttnaaacangtaggaagtagcctaaacatcctttctagcccatccgcgaggttataattacaagaccactcgaagcttgggntccatatcgcgggctcggctttcgcctcgatcctctantaagtcgttctggggtaatacctancgggtgcgattaaacagaactacanagggagaggcacctcctgggccncgtcatgacagatgagagcctccttgcanaccgcccggtgcgttcgggcggccnaaggcgtctcaagcataagtcggatcgggcataatgttgatgggaatgcattnggangntaatgagtaagccgctagctcgcgcgcgtatgngatagntttgttcggtatcttgtgataccagcggaggagagcggcgatccatggcaaggatattcccgttagtcgtgttcttgagcgaaccgagcttgcgtcgttaccgtttgctttcgttctacccgtaaagccctagtaccgtaggcagcctgcagttgacaattcaagatggtatgcgcatccttcgggtcgcctcaccgngggaaacctttcgcatttccagtgcaccacgtcgtagggtagctntaggtatttaataatataggagtattcagacgggttcataggcacatcaatcatcgcggccctgtattccaggctaggttgtgttcgcaactctttaaagtcgnaattcattcggagtcccctccactcaaaacgtgctcctcggaccgctctaagcaatagcaggcgaagcgngcgtccgacggaattgtatcgcaaagggtgatggacattacagtctctacccgaactatccaatgcgtcgatcttttactttcaaaatactcgatggccaatctaagtccgtcacgggactgtgacagctgcantggtaagangccactttttatctaaacttgctangaacgacagtgggcctatgtagttcctgctaagtanttaatcctacnatggaggtaatcgggacaatcaacgagtgntggtgnctcacttcgcncgcgctgctgtagcctacgggttcattgaaccggggggcggatatgttctaccagaaaaagcggcaatggggctacatcttgtaagtagcatctcatggtgagaggggaatggaatatctcatccagtcgaacatgaagcccgcttagggaatcnatcagcggcccgcgggctatcacnggcaagacaatagtatccgatgttagttctttantcgccncagcncctcgtgnataaacggtttttagagaggtggaacaggacacagcacgtcgtgccgcgctcgtaggagcacccaccngtcctnttgcaagttgcactgagccgttctcgtgtccnnnttacatcaggnctcgagccgagcttacactccgtgattagactacnnngcgggtgcnnnggacaatttcgattgttgatcccntgtgtggannagtgatgcggatccccngacgtattttagcgtgnngggatggacacgactacgcgcacgcactggcaccgctcagcgcttacggggccgccataaggctacactggccatctacntnctgangcgtcncaagcacgctcgattgtcccaatatgccgacaactctaacggccccatctagcgtggacgagaagtgacaaaatgctacgcctgggaagtagtacaccgcagcggcaggtagttttgacttcaaaccaggaggcaggcgttatggagttgcacnaattattattgggctttctttnncgngaagagacccanngaggtcgctaaccgcgtaataagatcatcgcgaggacattaaattataaatttgggacctgaagatcgctttttggggagcggggttacctcgnatcggatctgatactgagctcattattngccagccanagaaaaaccaatcctctaatattcggggagttcttcccggcgtgccaaatcatcgtgcctgacgcggggtggcaccgccgccacgatggacatcanttcactccaccatgtcttatttcgagcggaggcgttacntgtctgaattaggctcagcaatgactgcgattataaacgtgcgactacctacctctgaatcggggtcattattttataaggccccaggttaaaatctccgtaagtttatttaattcaagaacaggtagtcagccataccaacatcttcccgtntnggtgnaggtnnngacaatacaattagaaactatagaaacnagtaaatgttcaactgcttacttatgtactaattatttcgagcccctccggactgctactagcctangaaaggagccggatacctggacaattaactagacnttgatgtcccttatatctgggttgctccggttccaaaaattgacctgatccatgctcaccaaacttgccgcgatngacnntttgttcaaaccancgccaacggtagatnnnggcgcnnntgttaatgtgaggcctggcacgtccctgattcgctactcgtggacactttcngaactcattaagttagtacganttcccctaccntntatggaggtcttgcgcgggatctctggtcngtgacgctagtgcttttccatttcaatantgttacatctggctggcgtangcattgataccgggcacaaaatgtcgatgtagttgnctatgttttacttgcgctccgccacaacggttaggctcacgaggtaaccagcgaattactctccgagaatgtattgactgcgtccgatngcggctctggtattgcgcgccggtgccgtgtgctcagccctgaagannctagtagtaggcggacccatttcncgccaaatagaacatatactggtacaagtagtggcagtggcgtattaggtcccacttcgttatgcaaacgcgtactgtggtttanattgcgtnaggatgcgggcaagatcgccgccatatgcagatgggccacttctctggttgtgtaataaggcagtctacttctttatagggctacaaatgacacctctcaggagcgggtagcttatgtctaaattgctgagattgaggaacgtctggcttggactctgtaagattgcgggtctgcgcttgttatgcgattggaataacagattgacggttcgtgcccttacattgagggataaaacacggccactgantagncgcagtcccaagtgctacacacccactggtatacatggccttttgaaatggataatcgtacctntaatagatgccaattggtagcacagctctacgtcttcttatacctcttaatngaacccttacgatgcttctagtcatacctgggtcgtgaccgtctatggccgaaacgatgtcatgcaagacgtgtccagacgagtntcggtggaacgccagcgngtcgnctaaagacacaactggcgcgcatgcgattagacatagngggatattagcacatgatngaatcnacgcgaattgtncttatgnagaagtcgcgtgttcgctttacgagagtctgtggtccccatnagtgttacgtctacaaacacagtccattcatggttcaaagagtccaatcaaatctacgagagatgccagttcacctatacatcgcttgatctagcccttaccccgcgctggttgaccgtcaaatctnnacatcccacccatgttccntatgtttnggcatcacttcgggggttttaacggntcctaaatccnttatgaagcaaagatcagctcataccggatagacgtccgacacnggcgggggcaaactcccagacagccgaccggctatttacccatcattcacgaagcaatcagntcaatagatcgttattagcagatctaataaatcatgcgcatcccccccatcagcgaaggagatgcatcagccggnagtagacgccactactgccagatcgtacttagcgcggaatatccagtcctgtctgacccgcccagagaatcaacacntggaggctcccaagnnnangggatcagggaaagcagcgggatttgnnannaacaacgtttgccaagtancacgtgtcannacgtcgcataccaatcgaaaggccgggggctnctcccccgagcgncgaccatcgnccgggtggcgacgaacccgcagcttacaaataatggaacacaacanagnccccctagataaataccctacaatagaattgcaattagagnngcatacagagctccaaagccgatttaacgatctggtcgtgtatcgggaagggcagattgttagaggttcgttgtacgcagtagtctggggtaggnnnntcaatcatctaaggctttacaatctgcatgaacaaaatgccgcgcactntncntccataagcacgacgtgatngtcgtatagtagaaattcacgcggctatgattgcgttggccccagaactgcatccaggntntcccgtattatgttcccacatgatgtgttcgaatgctaagaattcttgttgtaatatcattggcccgagttgtggtgaaggggatnttcaccctcgtactaatcgaccgatggnnnnatcgggtttggacnactacatcttcttttcagaggatgaagtaccagtctggtggnnngccggactactatcggcctctcagcaaaagggtggtttgggaccatctaactgttntagcacgttgagtcacactatttcntcgtacgtctttgcnntgcggactcggatcgcctcgacttgtcggtnngcgcatgaccatcgcgncggatcagggaatggcggaaccggaaagtcgggatgggttccccgcaacgacttacccccaaagcttacatgtgnncgctatcgatacagacgcttcggcatagggataaagcccacgttgcaccgaatggaagagcattaatattctggcgcnnactcagcgggaaccgactcctgccgtaggctcattagggactatagggacatgccatgcgtgctagagcagtactacacagcccacgacgcccgatagccgggagtacgtgcgtatcctctgtnntccgactgtacacattagnggggatgctattgcctatcaccggtaatctcttgggcgcggctaatcggtagnnaaggatcgcgtcatagcaatcctatncctagcacaaactgcncgactggaacntgcnttatagagcacccgcctagtgccttccaaattacgcggagtttccnncctgtccanatacgatanggctgcatgctggttggtttcaaggacccgacccaattatctgaggctgcacgcgtataacccacttggtgccaggttaggcgtagtacgcacatctcaatgaaaactgtcctcactgggtgaatctatatcaggtttaagtcggcagccagagggttagactcgccagcttagcttagtttgcttgcgtggctatcgaatctaccaggttcctctttgagatcgcccagctcnaatcccgaatgacgcatataaagcattggagccgctgtctgggccgtgcagttatttggaccgactatatttcttctccaactcgatgacatattctgaaatatcccntttaaccttgagagtgaaattcaaccagactctaatgcgagagacgtctaaggaatgccgggatgggattcatgctctttgtcggctagtatgaagtgagnntctaacctactgctcccgtttccccaagaaatcaatatgntaccagaaggctggcgttactcactccgtcgcgtgtgtgaatgctttagtttttggctgcaagacgaangcattatgcccatcgcaatggaactctcctgatgccggcttatgacccacggacgcgaaggaaaccaaaaggatgggtgccaaagagcgggacaagcctccacactgtcaaagttatttgtaatgcctcaagacgnaaggtgatctgccgcgaaaacccgtgtgttaactgagcacatcgcgtgcgctccatantgcccggtggttaaaactgtccttaagtgactatggtctccattaagtgggnnnnntgccggcagtcgcgcgcgccggcgtaaccagagtggcgaaagctcatgcgaagcgcctttagccaccgacgcttgtcgttctggtcgtgggagnngagtcttttggtctcggagcacgctctaccagccatagtgccgcgaactcatttgactggtcatgcgttaagaggaaaaaatgctctctttgatcaggattaaacccactccttaaagattgcttgcgcatactantagcgggacgttatccttatcccgtaaacctgcgtgcagttgtgcgtcttgagaatctccgctantccattcaatatgtgggaaaatacgttaccaaaacatacggaactcggcgacnctcagtatgtcgtccgctgggccaggtacctcttcaccttnnnncctaacgttcatatcacangtattaaggcgggtcattcccgtacttgactataaccagagtgtaggagagtcgactcgagccgtctgcttgctatgaacattgcggtagtcaacgtatcccagtttactggggtctgtgctttgcgggcgtggctcctcagtatgctcggacacctgtttcaatgatagcattcaatagcnnggggcactgaagcaagagccggtntgaccgttttatcatctaaaactgcctcgaacatctactggtagtctatgtagggacataggcccggttttgatctggtctggctaacatctatcgccgcatgataccgggcgaggagtccggcgcaaacttttttcggagagccgtctgagagtgctgaagtaacgccgtgtcagaccgctcctgtggtgaatgatctttgctgaaacgttcagcctcgagcgtaagtggtaatccgttgattatatacgttgcaanttgggttccaaccacagcgaattaaagcgttaaagcagcatacatggaatcaaggtccatcaggcaagggtgcgagctcggggggatttaatcctcatcgctaatggtgcggggtacatantttcgcaaatggaaccagagcattaatgtgagcatttgctnnnnacaacaaagcgcctgtgtactatgaaagctgncacaaatctggtcttcgtgacanctagtaagtttgtagtagtctaccagctggcctgcgatactagtcgaggcnnnnnncaccggctcgcttgcaaccttgacgtacgcgggttgagagcagttcctacggggacgacgctacgcccgaccgagcggcgctccgtggtactcgtgtcgaattgtcaaggcactcattgttttaacgtctatatgtggtaaccatttccgtgaaaaaggctcgataaagggcagccttgccactagcgtcgagacaatggcggtcgctagatcggtggccctcaggaaaggcgcccagcctcatggaacgcctatttcggccctttcctgtggcgtcccaaaccccggtgcagagtgtatgatagagacttctattaggacagtgtcgagctaatccgggctcttgagcctcgctctggcatgagtctccgtccgttttaatggttaactcgtacgcccacgctcaaagctttttcctgtgcggggactgttttcttgggaccngcgatggatgatgaacttgttctaaaccgtcactattagggcgaccacgagaataaagaaagacgcaaagatatntttaaagtagttaatttgtattccatgtaatatctagtcttaccgatggaagacgggacacgctgccaccccggagaggttaggtgggaactcatagacagacgtacacttatagcgcattgtaatcgatgatccctttcggggggtatctaacnnncgccgttttgtcatgctcacgacggtgnngggattccttaactggcnatctaggtnntctnnnatgaaccgttaactaccccttgattactcggtagttcatnngnnngggtgctggcccccgacgtaagaggggtcttaggggctgtttcccatcccggtagcacgagaaccaagatatcggtcacnnnatggacatgctnnnaggctcggcgttcgcagagttatatgaactaaccatcgacccgcaaagnattcttgaaagccgtgcgcatcgcctgggcgccgaaccacatggaatagctccttgttctatgctcctcngtgacacctcccccggccgacnnnccaaacaccggcggnncacgngccggctgntcatgcgctccgatgaagctgtgatatccagtgtggaacaaagtgtgagcaggacttagcgnnnaggtgaaaggntaacncaaggaagngcagaccctcaattatggggtatacgtagggcgggtctgggangggatcaaggattgaggtactatcgntatcggctcgtccggacagtatactgaattacttagacggggtcagagtcagttcgcacgcggccaatcnacaacgacngtcaggctgtcataactattaagctaagtccagttgagtaacccactggcttgtgcagacgagttggattacgcaagtaagggtcccaacaaatagcacgatccgggggctatccaccttctattacataaaagtaccaccatccgccgacttcgatgtcaacgttnngttcncnttgtgcttcggtaatgattcgcantcggacanngcagacagtcataacgcggatatactctagtgcctaaacaccaagggtagcaaccggcncgacagaggngggcgctnnctacttgacccaaggcctcagcgcagggtgtatgcctcgacgcactcggttgcactgcaaggcgatccannngtgagcacaagatgttcccgcataattactttgacagtcattnggtgggttatgggaactatatttactgtttgcttcgccattcccaaggcgctgtccactaaatctaggccacggaatagtggntgtccatgtaaagacgcagggctgaaaattgacagcttataaagagacacagacgacttgaggatcctacctgtagtttgccaacaagtagattcaagaatctctactaacccnacanngttccggtactnnnaaacagcggggtcggntgtcacagggccngtgacaaccctattttgatacggggaccgggaaccactttgatctaattgctgtagagngcctcatgctgtgctcgganaggcgaaaacagtagaaatatacgcggtatcgagcgttcactaccccttagatcganggttnnggaaagaacctgcccactctaatgcatttcacgagacaggcttcgcctcgtagctacccttgcatgtggagcgatccggtatcatcggccagagtgggggccggataacgaggtacgtacgnaatcaggaggctagtaggagcggaaggnagnngtattggantccagagctcttgtanncaattacgagtagccgagtcggggctcaactccaaccagagnntccttcaaaactggcgtgancattaggcgtnnccctttttgtgcacattaactatagttatatccgacgggtctcactctctcccgccaccgtcatgctgaaacgacgagtcgtggtttaggaacannnctatttacttgcacgtttgccctcgccgaattacatctagtccgcatattacggaacgaatagggtgcntgctgcacgagtctaggtataaatgcaaagctgcccattccattgcgaccgccgagctgggtgggaacgaagctattgctgccgggnggagaacacaccatcgccaacggttctcaatcatcggctagggtagctaggcaagactagacagtgaaggcggctggtatcgaaccgccgccgaggtttattttcggaaacctatgctccgaggacttgactccccagattgcaaggcaggcttgatgcggccgagacgtgctgtgtnatatcacattcccgncgctgantnnnnntcggggatgagaacccccagaccattccttatagctgcacattctcctgttgttctggggggagtatacatgtcacttgatccaacggaccgtcgcatacggtcgcgatatgtgcantggcggagcgtacctgggctggaaaatctgtaaaggacgtgtctgggccaccgccacacaggtatgtccggcaatgtttccaactgggagttcagtccgctctctctactcggttgncncgtgccgcacccagagtgacaggcaacggtgcctagacctcagaaggaaatccgtgtacgggcatccaccggctttgctcccctgctccgatggtcccaatctaactagcctgtcgcatggnatgaataacagtggtccacaagaggtcataagtttctgagctccgtaaacccatggacggccggacctatatcccccgtgctttgcccgagnngcgcggatccgaagcncnacgacgcatcggccgaccaccatacgacggacgcccgccgattggccgccgcttatcgcnnnnnngcgactccaaaacactcccgcgagacagcggncagttattacgctctcgatccagtaatcaccgcgggcggcgcaattaagggccggtgaaacnnngtttaactcccacttgttcttcaatgtatatcgcgctcttcggtatcttgcgncggtaggcggataagctgaagctttgacagtcgtagttaggtctaagtgcgcaagtcacaggctacggcataagtttttaagttctgtctgcttttatggagcagcatgtggggctgatgnagacgttaaaggggaacgctggaattgtactacgtcctttttccgacccgaaggccgttcgttctagnngtgttcattggctttcctccaggattttacgatcttttataactatcgcgtaccccnngttgtaaaccttctgtactctagcggaactctgacacgagaaccgaagggaagaaatttttnttacttngtacgctgtcgcgcagggatcaaagggttcgccagacgccaagctccgtcaacccncggtcannnnatctttccaaccccagatagctcgcccgttgattatgggatcccacagcctgttttgcgaacgcaatggcgagcagcagtcgcctatgcatggcagtacatatctgaataactcttgatcgtaaaaatacttgcgcgatcagttcgtgttttacgtttcgtgagacgcacactgtatcagcttcaatttgtatacgcgtagcagatgctccacacacggaaattatgagctctggtatactgtggcggtacaagccggagggccgagggtgaatcagtttgattacacacagtagtgggaattccctcgggtcaaccatctaagaaagcaataaacatcacggtctattctcaaatatagcccgccattaagagcttgttnatctagtcactcgtcaacttaggcgaagacgctagttcaacgtacggttgtcaagtctgggtcgtctcaacggcaaccgtcgccatatccagtagctgagtagaggattcctggcacgaattctcatggactgcgaggtcctaagtactcacacctgctctcggatttgctctatgtgcacagtttanagctcagggtnancatccctgtcattgatgtcactgggaccccaggacaatttgccgccgtaagtcgaagtcccgttgaaacgcnncggatgtacgataaaccctgccgggcctgctgtgtctgcaaggttcgtgggtcgcgaataacgactggtcacacccattttctggtcggcatcataaaagccccgcacagctaccccggacggtctgcaatttggtagttgtggggacatcgggatgcagtccctgatgtgaacttaatctagtgcgcacccaggcaggttcatagtcctagccgtggggggcatctcaacggcccctcactgtggttaccccctggttccaaatcctgggggaatcctccggcgcgacagatggaattgtcgaaggtaaggggtnttgcttttaagtagtaggcatcatccagcccaccgttgcatggccccgtcctagatccgttttatgtattctcattgtcagggatacaactgcgaagaggccaaccttgctccacnaccttcaactcgaacatatatgaangctgtgaaggctgaagaaagaacgggatcgcagagccncggcggcntgnctggcgtttgcaacacncgattcccgttganctgcggtagaaaaaganccagcgcaaggtggcactgactgtcaccgagctcggccnccattggtgttgattccttcccactcgagacatgtccgaacccgggttgcagactgcggtatctacggcatgatttgggcatactcgagaaactttaaccgatagtgccagcacagcctgctagcgcagaagtcccaacgcccgaccccttcagtcgccgagcgagtctggatatgccttcagcttccatttactgaaaatggtgggccgttggcgccactcgcctatagttctagttaagacctngctatcgtgtgacaacggacgcaggttgattcgtnttgattgtcaagataggtttaggcagtactgaccgacaactggaatggagcaaaccttaattgcttgcttcgtttgcagacctacgnnnggagacgcgtgcacacatgggcggtttgtctcagcaatacaggatgttttgcacccggctgggagggagtgccaggcccattgccatctattgggatatagaggcatcaagcaganntgtaccactggcgaatccgacgatgccgttaaagtgtgcagttaagagtaactactgagtaacgggctagaaactttaaaccgcatcgcttcgcannattttcatcacctatcanggggctcaacagctcgaaatctgcactacggcgtcgacttagaaagataccctngagagtgtcctggtctgtgccacatagcatcgggcttattaagcaatagtcagaattagagaaggataaganattgtatggggaaatctactgtggaccnntnntattcccgccttaactaaactaagggnacgtcccctgcagacacatgttcttctcaaattgtccttagccgagctcgcatcgtaatcagntcacatgtcgcctcttagtcagnngccaaatgcttntattgcaatgtaaactgtgactcggtggacccctaacacgttagcaagcttagtgctctttcgnccacgccctttcaggttttgctggcacacagcactacggcaggaactcgttccaccactnnngtcagccggaagtttcgctaacccatctgctagcaatattgatcngaactttcnctgatactaaanngagatgcaaacctgtgacaaggggtcgagctngncntcccgacgaagttcccgttccaaaccccctaaagcgtggggtgcagggtcacgttactgccggcaagcttctcgggtttcgcagctnagagggatgtgcgattgagtgaggcaatagtcacngaaatcgtggcccggctctgnnagccagcatgacctcacgattcnccgtgatggtgcacgggtagagagagtcnncnnactagggataaattacaagtttagatgatagctttaaagacaggctataccggnntncaagtgtcgcgctctcgccgcgcggntactagtgagtgatctttgcaatcagtttataagaagacctngaaactactccaaagcatattgctgngtagnnnggcttgactgcaagcagagcctgaagcgttgacccccaggacgctatatcggtcggcctcttcgcaacttcctaatcctgtagacgatggatttccgtaccaataggcttcgggcgttcggcccttggggtccttttgcacctcgggaaactaggcggggggtccaacgcccgggacaaggcctacgncnttctccggaccgatgtcgcctgttttctggnncctcggattacccccaggcttaaactcgcgtatcagggcacaggccggcatgcacttaccnttcccagtgcaacggcataccccaagacgcgtactcgtagcgactatcacgcaccaagcgctcatgacatggtcttactnggcataatatggtcgtccctataagttgtacgagaagcntggctctgcgcaatcaaatgtcctcgctatccatgtatcgtcgctgagtggcncncttgacgtncgcgtcttaggtttgacatnnnatttatatgtagtgatgccagcggcagagatgacatttaccgaccatagactcattgaatgttcggagtnttcgcatccataactacgtatcaaagtccaccgggccccacggcctgactgcctgcctgcagaatactntctctggngccgnngaactaggcgttaaagtttagagcgacatagacccttgtcgctaatctcgcctccatggggagctccgaaatcatgtggggcatcagtgcgnntctgcatgccgggtccacccaactctggtactggtggtatattcatgcgactgctaacatgtcgcagacgcatagccattattaggcggctgatattccagcgtcccacgtctcttaaaccgatacctgacccggaagaagggagtgaggcgacttcgggacgttcgtgccggtctgcactgcgaatatgtacatcgacactttcagacacacctacttgcagccttcctccgctttaaagagaggcaggccttctatccctaaatatgcgaccgacagtttacttggctcnnctatttctgttccgtactctactgtgaacttatcgattggtcgggggacaaagatccagcgagtgggaatcgcccaatcgtctgggtgcttcgtcccgggctttcaggaggtcnggtaatgacttggttcctggacgnatntcgcctattgtggcttctgtccacttgggctncaaaggagtacaatgctaccgtttgggaaggccgatatacgcgctatgcggctaccattccgtcgtcttttgtgcatgaanncccnatgttagcgtggaagacttaccgggatcctttcagcctgacgttctttaagcggggtatgatggctgctaggttaataccagcttctggancttggtgcgatatggaatagtcttaagacccgttttacccagcgttgangttatgatcatgtgacnatcatccttacaacgttggttggactccgattaaaacacgcccagggggttcnnattnnagagctgtaccttcnagctataggcagatagcagnctaacgttcgtcgtattctacgccaggctgtgttacaataatggggtcatatatgggggctaggcgatacgtttggatgggggataaatggcggtttacattcgtccataacttcagccactttcaaccgttgactgtctgccgtcncggttgattgcataangtgccgctcagaccacttggatattgtgtacaagtcgtggttcttancgngctatagctgtatctgtcggattatatgtcggcagaactaactatggaaaggataagccgagaagtcgagnctgttacaggtgggcanncttgctagcccngagtcatccgcnntacaaaattaggcctaactaaaaatactaataataatgagtcgcagcctaaaagaaagttagaaacaanngtagacgctcccaaaatccatatctgcggatgcccccctacaggcgacggtcatagctacgacaaccagtatcgtgcgatttagatagaaaggcnnnggangctgtcgttnaagccanngcggcgtgagtaagagcccatacctctaataaaccgacaaaggacgtcangtcacagctgtaacacctgtcnntattacttaacgaagacgacatccgttgtctgacgatcctgcagattgcctaatcataangtcataatcaaatcgcagatgtactgtcagagctctgtcgtacattaagggttgtacccggtagtggcgttctgtttttacaggtccgcattggggccntacgtgatcgggcccaggcgagagggtaccaaaacgagtgtgatacgtaggcctacgtgcggagaancgttcatttaaccatnnncgctgcacaatacgttcccacgcatagttgagctatggttggtttcatgattaggccttcggtgtgnntattctgcttcgtgctgaatnctacccgtnctcttggaattagaactcttgtcctcaangcgcatctatgtcagtcgagcgatttctcgcttcgaagacgggtacagtaaggtaatttgcccactccccttgcttttccgcgagactctaccagcaaggcttattgcnnctctgactatgntgagtaattgagagtgccttgttncagggcnccgctagaagcatgcaatagttggtttgtacaatgtgttaagcttgaactctattatcgcgggnnnnncctttcgcccatcggactctcttgggaatatcccggtcaggaaaactctagcggtaccctgtaaaacnatacggggcgtagctactgnncccttttcttcgggccacacagacggcgttctgtgcgtggcctattcacactatnntagtttaacccagatttcaatttggaaggagaacgacnnttggtgnatagcntacgatatcctagaccgtcnttagtttgttcgcgtcgggtggtcatgaagatgtcggccttcgcacgttngctggcagggtgtgcaaagagtgaccataacctcgtagtgtaaccggagctggtncgaccagacctcccatcgtttatcgcccgggattgggttaacgtggactgcgacgacagaacgtaatctgctacccctggctgtgcgttcgcctcgcagcccagttccatccctctnctctgcacgctaacannnagagtaaggagaaaaccgtttttcctgtttnaaattctgaacagacggtgatgtttgtggcgttatctggcatgcctaattaattacgtctgaatagcatgcgcgggttgtcggagtgggtcatgtggggtgcgtgtttctatctcaaccctgtaggtacactccccgatngtgcatacaggcagcgcttccagcctcgttttccacacggtaacactggccccaaagatcggggttgtgtctcgtcctacaggaggatgcatacggnntagtatgaaagtgactnnagcnacantccttcgcgcgaccatgggcagcttgtcntttattncccggtcggtcgtcgttcagncccaaaggcggtacgttggtagcctttctacaagtaaagatccagacttcctccccagccgctctcttctatatcctaacggggttggcgnccacggcgagtgaagatcatcattacggatggtatccggacaaacctctatgctcgcacagccagtangtcggaatagcanaatgaacattagacgctacgtaggcccattggcttgactgtaagacccgcaattcttactggccgcaacttcgagcncgagttgcgnaagcgaagcaccaaagctgctttttctcgtcaaagagtgttgcaattgccccggattgattctgtgtacgagtatcgtagtcaggcaaaggggaatgagtgcacctcactttcgtcncatgtagtgntggagccgcttattaattgccttaggggngcatcctnatcgagggaggttgcctccctgtgtatattaggtctcgagaagagcccgaggagattttcccagtcgcatcggtaggaggcacattatcccngaagactaggatggcaaataaatgaggcgaatgcggccggaaacgtctgtcgctgnagcgtggtcgnggccgcgattacgatacctggatagttgtcgccggtatagttgcaacaaggcacatagccattaangnttcgcatcaatctgaaaacgaccgaangtatagcgaagggtcggtgcggaaacgataaaaatggtgcccctggtccgaatggctggnaccctaatcnngnggtgagggactggcctcgtangcccacggtcttaaccagccatctgggtatcttgtcggcggctggtgctctacangggnnccctccgtgtnactcnnggatcacncaaaagatcgttggctaaagagcaattgggctccggtcatacgctcagactccagctgagcagttgctntanaaaatccgnattaaacgtggttgntntggtgcaacgngnctatggcggtcgaagnnaatgctcccgaaaatctaccttgtgactcgcatggattgtnaagcgagaatttaggaaattaatgcatgtgaaatctctactttaggngcaaaatcttggcttttctaaccgtaactattaactttacatgagtggaaccgagaagctggcaagnaattcgctgtctttcgtagtactaagcatattattttacggtagaagncccnnggattgttgacttcagtgatttgcgtttctgtgcgagcctgcgcataagacaactaacatcnggttgtgcgatgatcaaatnanntagtagcgcatgcgtgtatntataaaggtgtatccnnccaggcaaacttaaangttnggtcgcctgtattagtggtagtaaagtctgtnactctgaaacaccatgcttnccnnccntggatgctaccgcggcgtgtatgataatcatcctgccatcganngtnggccnnnactgtgcattctgctgatagatacgcagatcatcccctngcgttgatccatacacggccgcgtactgatgcccatagntgtgtaaacgncgtggacatacngcggcaagggtatgttccctncncccctattcggcataacgacatcggcagcggtagccttgtgtcggctnnaatcgtgtggggtgtatcnggatggtttcgtatgtnnctcgcagagctgatcttaacagtgtgaancacctnaacgccagtcgatctctactgtgagggatctgtatgaggaataatatggttnnacccgacgcnngtgaatantggcacaaatctgattactaacgcatgcaattccacactcgttctcgtctacaaacatgttctcactgccccatngcgccgtcaaccaaaatctgcgtcgctgctccgccgctgccaagacctagntccgatgcttcatgattttgncagcgctctcgagggtccttgtctcggagttggattgttagaccgnccgcggggctaagtgcaaaattgtgaaagcacacgattagaaatcaggagttccctcgcaatggcatttgcaagcatcccgcctcctgggattggggagctctccagggcgccaccaaagcgtatctctcacnncccagccacgcaagttgctagacgagccctttcnaggnntcgtcgccgggacgcagtaattccacgggcaatctgctgcgattggcggtcttctctcgacgcggcgatcggtaagcgtgggcaatcctactccctaattccttaccggnttctctacgattttggggctcgcaagcttatcgntacgctcggcaagacttatgcacgcacagaaccagataccctgcngacgacacgctcgagagcctnctggtttattctaaggtgatggtttgatgtagnattaaagggtatcgggtccgtagacaactaatgtatcagcaaggccncttagaggatagcggcgcttataggagtcaggctactgcaccgaccttcacttcggtgntccctcncgctaccggttgggcccgctcggcgtataagtggtcatatgcgnaaaacgaagcgatagcggcccactcccggcgtagtntatacatatnggcaagtgggtataaagagttcaggtaacattcagcatgcgttgacccagaggtgcaatccagcggtacccactcatggagagttaccgacccgagttaatatcatgctagtaggtgttgcggacaataagacgcaccccgctgttaacataaaagttgtttaacngcgaggngttctaagcggagacccggcgtgttattncttaaccatnacangcncgttccgaacgctaacaagatcagttgcaactgcctgcacccactcgcacttctccggcaaccagtttttgtctacgcgtgagctgagtttcataagcagtganngggctcgttttttaacccaggaaagccgcaccgtagttcagtttatccgcttcacattgcggcagtctcgcgtgccaatttcggtttctatgaacccccgtagaccagaaaagggccgccctgcgactggatcgncatccgggcgggaagcctcgcccggatccttcaagcaaaccttgtattggggagaaaangngacagnggggcgtagtatactacgactacacccgatcggcagatcgttatatttatgtagtacggtcccnacatcgaggtctgtactnctcctaatactccnatcgctgaagagtncgacnnnnccttttaattaaggacttctatgtattgggagaccctagttctcatgctgtgtctagagaccgttctccccattgggtaagctgcgcacatataagcgtccagcctggacgtaacgtctggtacctaaactggagtttgtgcctagccatagnnccggtaaaacttcaactcgagtgagtgccccggagggtgtggcgagcggggctctgtgccttctggatccgcgatgcatatcgtgagcgcatctggctaaacggactcagcctctttcggagcctcgcaccgcaccaaggatcaggcccacgagattatcgggagacaatttgtcgacancgcgtgagactaaaacgattgcaggtcactggttctcagccaactatgctgatcacacgaatttgagcgaaattctttaaggccgttagtacgcggccgggtgcgagcctacacggtacacccacgcaaaacgatatattcggattatctttatgtaatgtcaattgcaagatataccggacacatcgaaccccctggggcggtgctaagggtagcgccaaaacttccatctgaactaagggttgcctcccagtgctccaggggcgacataacgaagggtnaanttgttcgacatcggcaggtcacccatacaggaggcgggacccggcgttcgtcttcgcatatctgtgatttcatgatcatgacgaagagcaaaatttcttggggcgcctctgctagagttaagacacagaggaaggtgatgaacccgacgtccgaactatacaccggataaaactcaggcctgcggcatcaggcgaggatcggcggccgacccatggagagactggacttttctagggagaacggcccaggagactctngtttccctcaaggtaagtcgcataggttcttttggaagacccccggncacccctatacgagtgcaatccttggacgccgcagtggactccggctccccacatgttngnncgcgtcaccgcttgtccaggttgtaccatcctaatttgacttatcagaactnctgccactcacgctcgagcggtcaagggtaatnncggaagatagcgcccccncttgttgatctatatgcgtggnnncctaccgcgcccacttttactcgnngtctacccacgaccgcgttaaggcattgatgaagcttcngaagggggcatgctcgcacgtctataagggggcacaggaaggggcgggatatgccgaccgtgccggcggaccaccnnncttatcgcgtccttttggaagagtagacctgcntttgcacgttcgcagttaacatnacatacaggaccacaccggttcagagcaacagtctggtcgcccctacnnnttgccagtccgtctaatgtccaactgncggcacacctgaccagtacggtcctggccgccgattcagtgacgacactgtcacacaatttccctacggcgnntgngnatatgnatcgaaggagcgatgtgccacggtcacgcgcatcaacgagtacttaatacgctatcgggagagcgcatttgctctttggcgcgcgcgattgcgtggccagaaccatgtaacaccactagattcagccnnactcgcccttttctctcgagacaccgagagcctattggnnagaaaccgntcannnaataattgctcgtcccctntctctacactgcganctcgtaaagcggtttgtaatgggcatacaggtattgtagactgagaacccctgancggtctactacgnagcgtgctataattgattagcccaccgtgtcggcacttgattgatcgtgcagccgtgattggatcggctgacctagtatgtggccgcattagtggcctagtttatttgcctagaangtgtttgtgacttgtaggaatgtgcctctggacccggctgcgtttcccgcttgagaacgataggggcggctangntctggtccagccgtcctcatctgctcganccagagttcccnnaccaataatnctccagagaacaaacctacgtgttgacaacgtaaataccctcttagattcacctgctttgaacttcaagttttttagggtgaactcgagggggataaacgcgactgtgtcaaagaagtgaatcanactgaccttcagaacgcctcccattcccaataacgagtccaatcttgatgnctacgtcgtgtttagtagaacccgggataatccacactgattaaagatcaatnagataatnngcacactacaagtgcataggcaactagcaagcctatacgctccncgctgtacggtatgcagtcggcagctcggggccagcatgccgtaccatcctgtccttnatctcaaggacaagcccttgcgctgtgttgtggtggagaagagagagatgtggaggggccttgatacaagacccctcacgccctcagtnacccgagcatgcacctctattggaaacccttttctgcaagcagccacattcttttgtttcgcggcttagctgtganncgaccgtcggttgtggctacatagacccagagggcgaaagaagggcgtcttccgtcagctgttgtcgtgatactctcgacggcttactgaaaccccaaagaattacngcgttagngtccttagtactatttgctccgcaattacgtngcccgttagtntccccgtataaacaagcctcaagggactctcncgctttctgaagagacataacgtcgataggtattgagcgaactaattgatgttttgtccgattaagcaaatgtattggtaccagtactacaaaaacgtctaccctgttgtttcagagaacttcgagggtccaacccaaatcccacaccgaggaatcgcctaccagacttggagcgcatcccgnttggagttatcgntaacacatgatggcagctgtaaaagagaccctctcggggacttnntaggttgnccacggggagaataaatgctactcaaatcctgtaagaaatcccgcatacagtaacactcgcctgtaancaaccactnnagtcagacctaccttggccccgttctggcatccatagttgtaaataaccatcaatcctnttgagtaagggcggggaaactctcatctgactcttccgccgggactcttcgtagacaccgcatcaagaatngtattcgatctaaatntcggcgccnggtggacggccgctctgaaaccntttcaatgactcatcacaggtcacgtcactagatanctaggttccttgggggaatgaactcgcccaacagttgtattagctnagcaggactcagttatcctaattancaaaggcannnnangccgatatcgagcctgaatgatgactataactgcccctgtganccgaggcatcattcaaatgcgagntaatgaatgggtttgataaaacccggagacgcccacattattagtttcatatttgccaggacctcttattcccaataactgcgggctaagatttttgccccgctggtgctatggaaagtaanggtttaagagtcgtggggccgactttcaagattgacgttagtcggtactatngcccattacaaagagcgttgtaggactaacatacttagaacacgatccgttgtattgcgtctgaagcctgatcaagcgaagtttaaggtcccaaaggtnanacagcggacacacatagcaagnaattagtcggagttagcccgtaagacgcctgggcgacgtaggcctgctctattgccaaccaggctggggagcaaggagtgtttcgacctgtataacttcccacgcagcacagtagaactctatgccgtcgacatnncgttcatgggggggtacggcgttcagagcccctttttatctgttctctgtccgccctttaggattctcnnngtcaggtaactgcggtgatcggaatcatattagatactgaacacctgaagtttaaattttgtnnnnngagagtctaggaancattttttccttgttgttctattaggggtgcgattcgaaccgaccagagtggtacctgtgaaattattgtaagcagactaggataacacaggctgtctgcccgtgcactctacgatgcaccggcgataagatagaagagtattaaaattccaaattaccccttagcgattaaaaccccactttatgtatgaggcaaccangtataggagatcaggccatcttccaccatccactcccattcgattataggaccctaaaacagacacctagatagtcggggccgcttgaggcctcgcgtcactttaaggttcgcacggtataacaatagtgtaactcactatcacaacaaactcttctggtataactccttcgtcatggcacagcaatccgggcatcgcagtccaggggatccgcaggggcaacatggtacgctatcaacangtgcggttggtgttgggtcccgtcggcgggatagagatattcgtnatcttccacgtctctgagagacacaccccggccaacggctaaagacgaaattcgtgcggcgcaaaaaagcagcaatnccagtgactgcttgcccccttgctggtcgccgtactccgccgccgttcctcgatgaaagtcggttccgtagaccggtgcgnatctcgttcccgggccgactgcatgctcacaatacaccaaatccgacgaaagcgggctccnnatacatccaggttcanagcaacctcctacatccatcgttacctgctctcctagtgctagaagataaccattcgggttccggccagatatgagtcgagactctgcgtgtggaaatgctgttaaatcacagggtgtatcgttcggaaacgggtccttttactcgcagtctttatagaccactnctgcgacacggttatgcttggtcacttttcctcgccaaaccgtactgagttaangagcctcgttggactcagcattgttcattatgganntgacgcaggtcganncccctatctgagaaaacattgataccctctaggacatgatgttccctaggtgcttagttgccacgactcaactatttaacgctagaaacccgttcttattgggttgtgcgtctatttaggagctgattatattggacgatatgcggcccgctcaagagtgactacgcttaccgacgaccgtccatgaaacgcatctgccctntcgtganaattgtggcacattagcagagtggacttagggagcgaggcgtattccgnancaccgcgcngccgtttgggagatgcaagcgggggcctaggcaaggatggctctcgtctctcgcgnaacatatccttcttagtgaatgttgcccccattacgagactggagatcagttttataagacgtcgttagcacgcggagtaatttncggatctgggcatcaacagttgctgtggaccactcttaatggacagtattagcgatagcaccccgcgacctaccagctaacccagaagnatgggcttacgttgccctgaccacccgataggttatacagcnaaaacgntgtctaagaggagcctcgcggcgtaacagggcaccttcgattggaatcatacccatcaaagcaagccttgaancctaaattgctgaatatccgtgggcccgttactgttaaaacgctacccatgcaataacgacgtacgacctggttcaatgagttgttcattgtcagggcttgggcttttgaaaacgaactctatctttnnatcgaaagtccttatcggagaggggcgaattcggctaatganccgagacgaccttaaccctccggaccnntgtgacatggagggcgtcggcgctacttgcatgcctttcccncccccattagaattccaaagtcgtctattggtccaggttgtagggcgggctcaaagcggtgtccatgtctatgatgggaggcccccagtggttgccctggtagcttaaattggcacagaacgcgatctcgttccaaatacattgtaccggtcactatttacacgaggttgataacgccggggttgaccgtgtaacaagcatanttggaatgannggcgagttaggctgtgtacaaggatccgtgtgagactggccttcaataggagttcaaaggcccaatactgtccggccctagaggctccnaggcgccggatactgncgcttnccagnacatgatcgctctaattagatgccagtgtatctangacggtacaacgacgtngggcagggatattagcagcaatcgagacgcgtcgctcttgagacactaaggtggaggtaaggccttcggtcggatatcattaattcgaaccccactacatagcaggcgttttttatactcagtaaggtggcgacgcgcgcgctaccgacgtcagaacgcatcaccaccctgttgaatgatagactagtaaaagtcgtggtcatggttcgcattgagcctccagancgtttagactggcggggtttctcggctggtaaatccgccgcagtggccggctaaaggagggctgntcacaggtcgaatccatcgagcgggnttgaggtttgatcggctgcaggtanntgccctggttcaatgcaaacaccggagggttcataggtgagaaggcgcagtcagacaggcttctcgtggnacgaaagccatatatcacgnnnactactagttnncanntgagattcaattcgcccccgaccagactctaagctcgtaagcattgcagatggactgattattaggaaaccgccactctgtctccacgacaaggaacccagaactctctgaaatcctccgacnnaggttcattctggtggcgattactttacttttatagattgatactaacatctcaagatgtattgactctacttctattgagttttgccagtctttcgcaaggattccgcacatctgattggcaatcaccttagtatccaggagcagctgaattagagttagttgttangnttgaggtattccaacaacgggtcgcgnttccgacgtccatcttcggggtccaacaagtgtgcggtccgtgacccgttttgacttagctttacaggtagccttgtgagcggctgaatacgcatgacgnccacggtacttttgatgattgacnctgtagataagtcgcatacatgacgtggaacggggagacttggagtcgctacggccataccctatgngataaacgacnttggtgctcggaccggccgattagtgaactagtgtgtcctcaacagatcattctctacccctccggccataaatacaatagctggggtcagatgcatctaccgatgtacaggtgcgacccgtcaaccccaggaaatnnatgactgtttaataaaccgcggcgcgttgcgtggaagatgtttcatcaggactatagatgctcttcatcggatgatacacacgagggaagatgttactatcagacgccctccgcgcttggattagtacgacatccagtcgccccgtcagcgagccagaacaagtggacctgtccctaggctgggaggattatatgttccgttgtttggagtgttatgctgccttaaattactattttttagggtcccaccctctcaaacggcgtcagaattcgcgggncatcttgagcgcccttcgtagagctggcctaagcgtagtgtattggtttggactaggttgacgtttgtgtggggcgagctggacgaattacttgttagcggtatgtacgcaatacactgagatcgngaaccgatgatncagtggaacctcaactcctcagcgcangtccatcgtcaaatactacttaatgtcagacatcggcaaccgtacgactcaaagctatccgcctgtaggccccgcttaaaagcttgcanggtcttcgccaatgaatgaagttagtgtnnaataagctgtaccattgtcgtatgatggcgcgcaactgacgcaggaaacatgtatctgcccgtggtaaagactaggagatgatcacattngtagtgatacggtcatgtcctatttcgcttcacggaagcaacggaccatcaagtagtgcccagcttcattgagatcttctagcataggcgccaccatgcgtcagtttagccactnggcctccgtcttactctcgcaggacggcaaatcngactagcttagacgctgcaacggcgatatagtcagacaggtggtcaggtatcgacacaacagcagaccgccgcgttnaactattagagacttatggtgcactggccgcatgagattcggggcaaagcccgcgggctatctggtcctgtacatgattccgatcgcttcgtcagtcttgatgtctctcgacgacgatcaagtagaagttcggttgaacctctggctgtccaagttnaccnnggggcnttatgaaagacgtttagcgcgcccggactactagtgcaacgctntcctcnnnnctcttaggtcctttcggcactatttgtaacgcggaggtttcgcctaccaatagaggcgcacgcgataccgccggcgacgaggccgaaggtggnnngcgtggcgggtaactgcatatctccccgggttttgattctgtatttaatctgctatcagccccgaaatcnnactggcctaatgggccgcctgtaaacaacaacttcagaacttcncccaactgcacttgacgcgtgcgggaggggaccctcaccacctcgcaccggatttcaatatagnangcctcggcggggntaccaagtaatctggctctcttctgtcactccccagggctgccagcaccagacagtcgtctaattccgtccgatagatacgattcaggttcgttggcgccaggcgtgctagctatggggaatccaccgtcntctgaaggtaggcgtcgacagggcgtactgccgatagggcaacaagcaacatanatctacggaatcgagcaaacgtcgtatcttctggaccatcgaaaatgctggtcatacgcaccnggcgacagaaatattcgtaacttgtgtaatgggcgctattactagggnatccattaccncacgaaactgattacctgaaatatccaccactcgcacctgagtcggtcccaaattnncccgttgacaagatctcgcttggggtagaatggcgctnattatgatcgtacctactatctagtcnatgctccgtactaccggagtgggtatagttacgggaggtggtatctgtactctactttactgctgccaatccttaatcgcgatctacgttatattgcgacactcaaacggcgtgaattgaaaagtttggtgttatctngggatctagtttttgacggcggnnaccacgacnntcgtctcgctcctctgagcactgggactaaaacatgnaagtcaggagtntcncngccctttgcccggtannngngtctgctttatgggttacgacacatgctaaaggtatatctcatcgtacttccctacatccggaagggttaattagcccgcaaggtctnnnnannngtgaagaagatcatcgtatnnncgcgtgaaaatacggcggtatggcgtgattgtacatgcacaatgtgacggtgntatagggtgcgagcggtcaaccgccgttatcccggttccggacggcacacctgacctagcgggcttaccgactatcgcgctcacggaacaagaaagactgacggtgtctctttcgcataccttcgctagggttttatctcaccgaaagtaaccgtctacttgaatgttgtacaatatttatgtcagtctctccgtcgactctatatgaactttgcctcttactaaatccggtatactacgacatcaaaaaatactcctggacggctctaatacccgcttttactctctgctgccggtcttcctttagggnnngtacaagggatgatgtgaagaaaatctgcacctcggnggnccgtgccccctagtctagttgaccctgtctgccgaattgacaatataggcgcatgtgtatggacccacacgccgaaaataatgtaaggcgaatgtggtccacgttgtctgcaaaactcctgttcctacgcgtatcctaccgctcccggcgtgattaaatgctatggggacaagacnttgaacgtggcagatattgcacgccgacgcgtcgattagaacagaattgcagtcttgagcgtgaacatcgcagtcggcggacactagttctccgctcctcctagttttccccacgctacagttttagagcgnatagtccgcagaacgggcggtacgtttgacagagctatgcgccggctccgactggcaccgctacngagcctatcatatccgnggcaaaggatntncntcacggtctcatgagaaacgcctgagcgttttggggccccgtttacaatttcatcccaggagcgtcgcggttcctgacgttgtcctacacttaaggnaaaagcaaacgagagacaaggtccggcttccgggacgtggaatgtaccccnacttgtattgagngaggcctcttccctcaactntttgtactggtngtactaatgcttgccggggagaccccncgcatcattagtgtagcttggggacagccgattcncatgaagtcgaacttgacttaggcggcagcgtacaggtgatcctaaagcgcgtaggaccaagtccatacttggnnntgaacaaaagtatacccagcgccaggcgggcgccgctgtcactctagcttcggtngactgaccgcacggaatttccctgccttacgcaagggaagccataggacttcctcantcggcctatgccctattggtgnaaccggcattgaagaatcantgtagccggactntctatcaatccagatatgagtatccgctagagcctgtttcatggatcggaaccttcaaattaatctattccgtcatcgtgaaataagtaatctagcctnnaacgaaagggcccgcgatacatgttcttcgtctctgttaagctaggtatctttgatattataggtactcagggtatttgaatgtctgttatgttntggaangcccctgtcagtcgttaatcaaggactagccatgtgacggcttaaaatgatacaccaatatggatcggtcgcttagcntacaataagtgctagtaaacgcttatcaaggagggtttannntactgtcggggtacaaagtgtctatccagcccgntnngcggnngtgctggctaccctacagtccaattcatgctaggagcaacgtggtccnagctacctcactctagcggtgaccagttaaggtggacttcgggcggaacagaacaacacnaaccgccgtctttaggtacattccacactgccatggtactnntaagctagtagcgtgtcccgacccctgcacctgccgcgcgggctgcaccgcattatctggctaccccgctttgatnaacattgtgatgcgccggactgcctcacgtccagtgtcaagcgatgaccgactgtggagaatcgtctgcaatctagtcgagncggggggcggctgctaccctgacccgactgttcctgtgcccagtaatgcgttcgatagacgttctaagcattctctgcgacaacattnagccaggcgttgagactcgcatcatttgtagaagagggcgtcacgcctatgtctgcccctgtacatcctgttgccgcgatcnngactggggcgggtagacgggacttactgattctgccgaagtatcagtaacttcgtaggaccgtttcggaatatcagtgctccgtccgcgtatatatagccggcaccgcttctgattgcgtgtttcaggtacataccgtcgtcgccgccttcatcgtagctcggccctttccgaaaaatgctttagcgnttataacgtactacgtatgagatccttcacgcngcgaagaatgtaccagttgtcattttcttgagtacgacccgaagtcttgctggaggtcaggtcacagcagtaggtgagatggcatgatcaactcagtgtatttcggagtataggtctcgggccntgtccgcgattgaaagggaatgacccgacgggagccatccattagcttgaaaactatggttgcataaattgcganggacagcggaactgnnnnnncagaacactnttaggttccttttgtccaattttcaagagctctgcatcactaggagcccacgtgggaaccacgccgcataactgccnnncatgccccgtggtttgaaagatctatgccaaagtaagtcgaaagcagtagtgtatacgcagcaagagtttcactacngagctcaatacccggcctgctagtttggctggggcagccccagggcggcgaagtatcccggtttcctcaacgtggccgttagagggcgnntggttccctcgcagggggtacacggattcagactgggcnctagggggcgaattgtccagattcggcgtaccatnttacgccttacgctcattgtgggttgagctttcaaattggaacgtctgcccnctgacggcgagacttggccgcctcgancaggccnagatcntacaaagcgaactagacagtattacgtcaatcaacnntgcnagnttgatgcatgtctttacgcggtacggcaatggccgcccttatcggacatggcgacacagagagagacagtagacaggtgtcatcccgcggaaggtggagtccgcgcacangttagcatttccacacaaacngtanaangaagtacttccagtatcggttaacctaactctcctaagnagtcgcgccgtgaaganagttctgcgnnncctaggcntgttaataaatgcgtanctaactttgtgcccacacggaaaattgagggnccttcggacggggtctcgccacgctagaacccaaccgcgtgccgacctatgcntaantagtcgggtccgattcccgtatgatcctatgtaagactancgtcttgtacccaccttggagaactcggtcactatgcaatctagtcnnggtcagtanctgtgagcnncaccgatgagcgccatgtcnngncagcgtatcgtgagaagacttctgtagagctgtactngcgaccgtatccggctgcagcgtagtacgcaagccgcataagttaaacttcccgactagcgttaggcacatgtccaaacagagatcgaatgtcgcactcaactcactcggctgcctactcggagtacatacagggaattgacccttagacccactcctgcggttctgcactgttcgtgtttttctcntactaccccgcgggtctgtccaatccgggcctctcgggtgctcatcgnaaaacctggtttcctggtctaaacgctnnccccggcgcgtataggaanngntgatatgcggaatagcctncacagatccggcgcgggcccacatatnggttgccggctagagcnagagaacggcataggtcctaagtattcctaactnnaacgngcttacaccgctaaatgcaggcaattcgctaccatacgtccgcgcttgagatcaggacatagcgagattttcgnacctccaggatgaagataggcctnnaccaggggtntcaacggctacgaatgaagtcatgaaactgnncaaaagatctccctgcanaggatgcacagtccaactcgagttttatactcacgngcnncttattagcaacttaaaaatcgttttatttgagtctatagcgaatcgcgacaaatcgttttagatgccacccctgatacttccaattgctgtnaggagttggtcacaagntaagcgtagcacccagtctaaacgtcgtcgtactattatgctggcggaacgttttganncgctccagcggtcangacgctgggagaatctcccctctcacgcacgcatttttctatccccggtagtgcttgaggtagttgntggagaacttttagtaaaacggacatactggtgtgccagttctaaancagtctannagttgtagcctgtcaccagaatttgaantgcgtaggtattgncagatcgaccgcgtaatgctcaagcctagagtcaagtcaggtaangttaagcccccaagatatgcgtaactatcacttggttcctttctgtcatcggcagcttgagtgcttggccagagtccgaangtggcgctaatcggccgtatgccgccgtcgnggtattncttagtttgcccaggctgaaaacggtcaggaaataactaatnttgncataagccgggcggcaaaangtcgcctgacccctgctagtctactgccacgcatagaaaccttgccaggccttccgaacgcggaattaaaatttcactcaatccctacctgctccccagaagagacaagtggcttcgaagtaagttctaggtggggcgaaggcngatgaagnccnccgataaagcgctgngnttnnaaagttgtaagaatgataaaatactcatttatatangggcnnacaacgaggtatagcanattggactataatccgttttnttnggttaccggcaancgctagtcgtcgtggggtggcagcgctatatcctaaagagacaattgataacgncagtagtgccgtttggatcccgttatgatcctaattctggaggtncaccctcccgtcacgaattgaaagtccgcgtcacgaanggttccgtacgtccttcgcactttgggtccgccgacaattagtgcantgaatgagtgnacgagngccgccattcccgacaaactcnaggcgccccacaagtgcacgtgtgcacctcncgagctatgttcgaaactcattttgcggtgggggtgaangtcgtaggcagtcaggcactgcttgaacagggnccaactaaatcttcgctnnncagtcaatagtttttcgtgtantgtagtnttggacacgtannngacaggattggcttgtngtgaagcgatgtcgtcgtaggagtggtgccatatcacgactattggcatattcctgantgactcgtttgggagagagcagcatcattgtcacagnnngggacgttctgtagttgagacggtagcctnnatacgcnccggagagtctaactaaagatgcaagattctagcctgaacccaaggccagcaaggggttgcccccacaaaatacggaagctcaaagagctcgtgancgttcaatgcattcctcgtaacntatccatnaggacaatcgattccatgtcttganncttcatgtaccacctgagatgaatcttgcgcgttggtaaanagcactgaccgctgaaagtgaggtgcacctagtgggcggtgaccggtaagggtgtacanacgaacgtcctacctgtgaaccanactggtgaccatcataggtaagaggggcaattgncngcagtgacatcggggattcctggatgcgggacaatggacggtgctatggacggccagaccctgtnttaatgcgaacctatattcnacggtagcaataactaacgacnatgagtgacatccggnngtaanggacacgtaccaaggacgagctntatatacnaaccagacataggcgtgcagatttgaccttgtataggaacccacgtgagcacctagagcgggtgactaagcacgttcgacagcaggttnctgatttgttaacaggtngaacacggcgttcggcggatncccctaatcnnttatatacgatacctagggtacttataaactaaggttctgtcggctacacccgatggttctgctcggcctcaggnactaggattcagccgaaacgactgacgaatgtgattcgtacgaagcgggattgttcgcaccgagacgggacttgtcgccgttaggcagcttggngttaatctgagaatcattnagagttacgcngcccgactaggtccatccacatgggatagtgtggcgagtactttgatgcagtgactcacctttctagagcagggcgcntgcgggacagtcgtaatacanctgcaccccnnctatcgacagatgctcagangcgagcgctttcgacactagtatgggtgttcatgactatcttaccaaattctcttactctattattacggggcctgctagttgcgtcgttttacactttcacgagaatcccaaaaggccctttctgcagcgattcgantacagcgacggatcatttcaaaattgtttcgaagaagcaaagtatacctccnnttttatgttaacaataaggtgttattcaaagaggtcaagaagaacttgtagaatncaagcaatattaggtggcgatttacngaggcacgctgtaaggtgaagatttcagccgtcggangtaaccagagcatgccaaactctcgcatgtaangaaatactgatcngactgttctgctagcctgcttcccaccacaatacgatctgctagttagtgactgattctattcgtttgtggtcgttactaggactctccgtatgcgtacnctgcttaaaatctggttgaaacttagaaggattcgtacgcgcntccnggacagaagagcanagataactgtgtatccctcaacgcgtatgcctncaacngcgttttatgtcncgnttgtgcgacggcgaaatgacttccttaaaattgtcgatatgggcgcacanntttttccacnggcgaagttccgggttnatcggacntgacatggatcgtgtctaaaagtaggttcgtgttctctgatataatttcttcagtctanaggcaaagnnagcgtatatcggagncgtaacncgttcctttttgggactccgcgaactaatttgctgggtggcagttgatntangcgttctataggggaatagcgtttannnaggatgctaaacgngcgtgactaagangcgttgtgcggcagcaatagaactactaggtgtataggggcgtgcaatgaggcgcttctgcngacactgcctgtgaaaacgctgggcctatatcgnncacggtggagtacagccggttggcccgaaaagtgngaggttcgtcgtagctagattgtcttgttagcatataccatttntcnactaatttgtgatatctggtgtagctaggcaacttttgggcgtccaccctgcatgccctttattaaggtatcggaaacataatagggtctgtgacaatttattaagagagtttggaccttctactccaagctccctgatgccgagccgtgcagnaaggannanatatttgagatagttnnttacgaatncnncaaacgcaacgggggctggagcgattttgaggagnttataagatactcgtaagcaacgagnccctgantaccttcccccngtactcatatacgttgcctagnctatgagcaaaggcgatagccctctgtacannagccacccgaaaactgcacgggcacgaganactccagtgaagaaccannntatcgcgaccaagatcctttgataatattgcgcgctcgggtccagtgtgcgttcgggagatgnacgnctagaatagtgctgacacgttaantgaagcttaaaaaagatctccatcatnncctgtcgcatagctttctnttcataggggagggatatgtacactagatgaggntacccgaaagatcgttcaatgttcatcgacagggcaaacactaggtcgttcatgcaaattttaccagcaactagagagactaagtggcccccctatccccnntgctcccaccggacccctagtcgtcgtatacgcatcgntacttcangaagttgccaactataaggaactcttcacctttacgagngccanacaaaattggancaacttttctgtcanaatacagtggtagagacgtagatatggacaagcgacagagctttcgctggnatgantagtannttataggctggctgcgagcaggccaattgcctgcttccctaaggtgtcctcaaagcgagtcttccctgaatcgatcgcactcccaaatgaatattantcngcggggatacattcgagtccatacattgtattctgcccaagctagctgtcctttccgatttatccacaaagcagaataccgtgancgaccgtagccccttccgtacatatactacgtttcttccccgttacccaggnccgcgcgaatgccggcnnggatgcttntcgtctgccaanntgacgcacatttactgtgtcgattacttgcaatacgtaaagtcctatagatccattcaggagctataaatnaggcntgcgctnaggcaaacccttagccgaataaacgaagcatagtttgtgcactttacctataaagtcgtgacagaactgggtatatggttagtcttagtntacatcgggtcacaattcaatatcggctgtctaacttacccccctggaatggaataacgcgcgcactagagccaatccgccaccgtatatgaaagctccatgcgcccgcctattggaactaaaanccgttctcggctaatggaagtacagatgcttaagaatgcaatacttgtacaagcctgctggccctacgcgtatcaaacgagatatgtgccccggttacagtatttgaggagacgaagaggtgagcgggaggacaggataaagaatctgtcagactacggcatttggggataaggttataaaaattctctgcactccacatacctgatatcgtcgtacggagtgcatcacaggatcagaccctttagttatttgtcaggacttgggcgctgttntggnntattgctcggcaagaaatcccaccacgcccttgagatggagngtggccagtcgctactggacnnagaaagttcagttactaaacntgcagactccgtctaacaacgtgccctcagactaacgnacaaaagcccaacgnncgttattacagnagacccgttattccttagtcggttgccgatggtacataggcatcagagagcggtagaacgntggatgcaactacgtcgtgacgcacgccactggacaggcaacacggtgcccntcttgggtgncggcaggactcgtagnnttgtacccggncnngggacgnattcactccaccaaatgcgtcaatccgcatgacgacggcggagtagggantggtaggacggtaagaggacacttttaccaagctgcggttacnngtaatntacacgccttgactacccttganngctcttggttgacgcgacaaatttccctcaggtttctaggactgtcggtgcgtcagcaganagactgcccgtaactggatcgattctcagagnntgccacctacagttgccaggcggggctgacagaagtaagacgatcncattacggtttggacgctcgggtataaagaattatgtggtcagctttatanttcgttgcgattctcagggcagctcgaatgtcngcgtatttactacgagcccgagcacacgcgcctgtcccattgatcttccgagcaagtggcggacannntttatcgacntactcttatgcctgaaaagaggtgcgcggtctctcgtatcccctgctcctcctgtagtgataattgtgtttctgggttcgtcagancgagacngcccttcagaaagcaattcaagaaatacctccatcgatggcttgtgcattaatncctttccccgccgccagaaaggnggnctgtnnacagcgccggtaccgngcggaccccagangcacgggagtctaacacgttccccggccataaaggcgcggatgggttgactgcttcnngccgctttacgcttggtantgtcactgcgtgtncgctgccttgccctcatgtcctaagcgggccgcgcccttcataggagctagttcaggncacgtcactagtcgaagtcctacagatcccgtttcctagagactggtgctcgaccggctacgataactcgtgaataatgaatctttcttactctggtctcactcgcggctgtgcttccgtgcgtacaaaagtaccgtgcgcagctaagtatccacgccgccatcgagctaaaagccggggggtggaaaatttggtcccgatnccccggattccggacccgaccggtctaaaagcgcaaattagtgcgtcccgagggctccctagagaagatctagattaaggaggggaggctgcgatgtaggccaagacacangtttcaacttgcccacnacgcgaactggtagttaatggggatnnngtcgtacgaccgaaagtggcgtctcatatggtcagtgtcagccgcgtgccttcttgtccatataggcgcggcgcgtcacctatagcnttgttgatatatggtagtgcttcgtaatcgatgagcacctcgnnnaactaacactatccctagtatgaagttngctcaaagtgaacaaggtgtcacacgcgctggggcgagtcgtaaagtgctaatcagtctagcgcgtgtgcggaaaggcgagttgagggcccttagggatcacacttccggcgcccatcgtgggctctgtggtcaaactatccagtgactaacaaccaagacttgctgggagcacggactggggagagaatcatcctatcaggcagccnnnggtctggncttgagagattagttaacaggggcgagntccggnngggtcgaattgcttgggacgatttcttccagcgtcggtgttgttctattgctcaccattgtatagatattctgccgcctccctgtatatttctgttctggtaaaatttccttcgacccgtatcccgnttaagaaagtcaaagtctagagcacaacaagctcggttgcatatacaaagattaacctttcaggcacgncctcaaagatcccgctctttaatcgcttcngttcgcatctnntaagtttaaccagcctcgtcgcttgcacgaggtagtcacacgggcctncgatgccccgggggctnnnntgaatgggacttcggcgggccaatgatcccattgtgggctttgntgaatgtaatagcaaaggtgggtngtcacctgggcgatccaccctatcttgcaatgttacagatcatcgnntcagttttgaatagatcgagttaaggtgcaaggaagtgttagttgacggggaggaccaccccgtctgaggtaatgacccataagggtttccgcgctcttttctgcagctcggctcccgtgaccggaggaacagggngtcagttaatatctcgngcnnnggaggtgtctttgtaactcagaccttacaagttgcacacgacgctggtctcacagcaacattgaacgataatgacgaggagtacaactcaacatctggaatgtcatgcgtatgtctggcggctctaggtcgtgaagtngtgagaacgaagcttgacctccgcgaagaaagaggcccaaagcggatgcaccgggcttacanagagggcacccgtnccgtctcgtaaggcatggttgtccggnnnngtaaccaatcaggagtcnncttccgtatagtcgactaattgngcgatgtccnctttgaccttctgacttctcggtgacatttacgattaccggcagggggggttagtgaatctcgagcagcgtggctttctttacatttgaagggagggagaacctaaccctcgcgacagtccaggaaccggcgagaattacccgaaacaggactgatattgggacttaaagcccggcgtagttaaatcgacngctcgatcgcgcgctgtgacggcgcacgtatggaacctgcgttgcaagctggctcagtagcgctaacgtaagtctccatctttcctgattgtagtgggagacagggcaacaactatcaagatggcgntaggctacgagaattcgctttcaaatcaagagagtgcggacgtctgaagatccgtggcggggcggaacacggacctaaggaacgtaaaaaacgcagattccnntggtcccgcaagcaactgtttcctaattcgcgcgtggaccgtcaggctagtcggaatccatccccagcaanaccagtgaantcgggatcgagtagccctactgagcatgcccaggacgagtcgtgctactgtgtatttggtatagccttagtatataggttgacacagttactatttcaccacgggcttgtcgaaatgggacctagctgggctcntacttagcctaacgannncactcgtacaccggcaactcctaaggtgcgnatgtctctgtagttgacttgctccaagatgattttacatgctggtaagcccgttcgtagacccggagacagatcgagaatcgatcactgantcgaccgctaccagtaggatacttattctattcccatcangagagatcttgtgttctaccgctatattgtcacaaagtgtcctttacgtaaatgatgatacctgtcttgacgtaatcggtnntcttgnccggctagaccttggaccttcctgaatttcactagcgatggagggnaacaccnnagggacatgcttttnacatgctaacggtacttaaatcttggagcatcnnaagttcctagttgttcgtgaccctacatcccaaacagaccacaagagccntcctctaggacattgccgtgacctgaccttgagcttctgttgctcccttcgccacgcgggcggnggnnngggtttggaagggcnggtaacggaggcnctcgtngccatctatgcggggtatacactngtaatcggcatgccaaactttaacagaanngaatgtcatagcgcgccataacgatggctgggccgcccgggtngccactagccttgagcttgttgctttcgtaccccctcttggactcgaaattggaatggatttccttagacccgtcttgccgcgcgcggagcctcggtcatgcnttacctcgcgacgcgattcacactgagcgaaacatttagaaatcgattgtccgtctatatgtccctnnncacccccatttcgccaccgggtgttatngcgcgctaagtgttggtatctacttcagtccctcaaaaccagagtgaactatgnccgctatgcggatactaggaggaacatgcctaagcgatggcggctgattcgactcagcgctcagtagtctatcggcctctcgttagcgctcgaacctatggggggggggtgcgactctgttacacagagtgtctactccgagnagaatttcctgaccatataagagttcaagttaagtagacctacttgccttaaaatcacgtcagtgctgtcagtgacgttcggtaatacatgccgcgcgatacatatccaggcgttaatgnnnccggacattcaatggactgctgagctatcgtctgacagntggaccaactagcctataaaggtggtgttattgcatagaggcgatgagaagcgttattcctctgagcgaagtatccggaagtgtgtcacattttggaagtagctgatgttaggagctaactgctccacctagctgcgaatgaggggtcctcacctccgctgcananagcctcaattaaggatactttcacattggggaaacatgaacttcataaagacaaaaagctatgaatatgccaaaccngtgaaatttggttacgctcatcgctgctgagcaaatgagccagcccaccgcaaaaagatgtagctttgatcagcagtcgaggcgccgcgtgacatgtggcctcccgtgcatcaagaattagacgagggttacctgtaggacgaattagcntttcatcgggcacggntggcgagaanntcatacaattattcaagttcccgaagaacttcaggcanngacagttttatatgtaggaatgcancggattatattttaatngtagaaagagnnntncatgggtcaacnctgcgggacagtgtggtggctcgcgcgcgctctccattagtcctgnntggttactcgtctgttccactgccgtcaactgccagaaaagtcgcccgggaatcgttcggccttgaaaaggcctataggctcggtactgaganacacacttanagcaccatctgtgcgtatccgggagacctgacttaaggatcctcaggagggtcaagcaattgcnncccncgctcacatcgactgctgtttgcacattagatggacgatggtggacgggggttttgtagacaacggacggacaaatcaagccgtgcgttttaacctcttattttntcgatccctgcattccgactcggtaagttcaaaatannnctaggagnagagtgagcagncatcgtgctctcgtaatctaaanngcgcttactagcacttcctcttatggcgaccgaatctccacgagtggataaatatgttgtggcacctttgatccagctattacttaaggcggcntgtctggaactttaacggtcacctggggccacaggttgaaagccgttcgtaccgcctgccttgcaaggtacgctgccaagaggtaccgtagcgtgagatggcctttatacacagacgccggctcggcatttacacaaatttcctaccggtcctctggccgcctggcgcacgcgggacgagaaggacagatttagcncaatacagtaggnagaangtcccatgagcagctcaattatcggttnnggagggggttaagaagtactctttagttcatttgaaaaaatgcaactatcagttcagaatgtagcgtgaactttgacagtggcccagggacaatcttgaacgtgtatctgtagtgtccgcnttnncgtagtagtcagaattatgttatacttgggagctgcagcgcttgacctagtttatattttggtcgaagcccttgtggatcaagaaatngggacttggtcgtgtataatctgcaaaatatgccgacgtaaagtcaggcgggggccccgccggaancattttgcgcaaccactgccatacggcgtcttcgaaactatcgttcgcgtggatgatgtgttcagtttgcattacctacatagggtcttgaacaacgagggggacgcaacttctgagaataccaatccatatatgtccaaaagaagcannnnntagaggataatttcgttagtactattccatgttacactatggagcaacgccgagaggacccatcagttgcttctccacgatctatttaactttgcgcctaagtaatattaacgtacactgctaccccccggatgaccacgcccggcgtaatcggcacatttaggggaccncctttnntctccnccaactaagcgctctggttacacatcaatccggtccaatggcagctgttaggctggcactatgactaatcgtctaccgtgtctttcccccttccatcgcgagttccttgctaactgacacaagacggtgccccgatctgccaagaggaccgtaggtgttgtattccttagacgcttcgctagtccttcggtgcactcgaagatnncctgactataacctgcacgcgcattgcccgcgacctacacggtttggcaccgnacaaagcggcatcgccggacggagtcgtgggnggtcaatgtaggctacaacnacttagtcttcncagctatcctaacacaaatacccgacaaaatgcttccactccagggcttccgctgctgggagcagatattgaccattggccggatgagttcctgaattatgtgaaagactcggcaatctggttctgctctcactaccgcgcaactttgtccatatcaaagcaacgcgtacgagtttcggtgctacggtttagagtttgttaagctgtagctccgtataatgtacgcggnnnaaataccgtgnggagacatagaggattccttaaatagagttgtcaaggttcaaattaggtcacatccnactcacccctggagacntgtagtttcacgctgctaatcgccttgaccgggtaagcggatccattcaancctacgacgctagcggcctagagtcatgggcccccnggcnaaagcgtcatntggaggnnagcaactgcttgtgcactaaacattcgtcngtgggcatctattataagtgttatatgnattatgcctattccgtcccacgccagggatacgccgttacgtacttatggccannctangttggcgttctctccatgggttgctccaccgagaacccgccagcgtacgttgtctatctcacagtgccagaatcagaccataccctcttaaaccctcaaaaccntagtgtgctgaagtgttctactttactgaacggtggaagttacctactacatgcatcctttagcatagcaacggcttcggccgccaggaatgttagcgcacacgtagagctcccccctctgtttcttagccgcctagctcttcctcttnagcctctccacatggttaaccgcccaagggtgttgggccacacgtgaaatctcagccttatgtcctccttgtacattccnatccttgtatagagcgttgagaccgcacccacgncggacaggtgctcacaaatnnnattaattgtgaanaattgactcaggtccggtgagacgatagtgggtgccgggataacactccttcccgaacaaaggccatctcccctctgggatctgaggacgtcgnntcccgcgattgagctcgttcaggggactattattaacacgctgctacctgatggccttggacggagcaaaggacttttcaagccgggatatgcgccaatagcnccatagcgtaacagttcataagcgcggaaatggcgccgcacnccggattagatcagtcggcaacgtggtgtcaaccatcccctatccatattcgctccctaggttgcgaacacngcttncngtccatggggtcctgcngcttccttctgagcgactttctcgctnnttccaaagttccaggtatcacctccttttccatgttctctactgtctaataaacntcnccgttgtgctctggccttgtttgattgagtgggaagttgcacaccggtgcactgcaatgcctcgagaggcgaangcagaaggcgggtgcctaactgaattgagcttaccgttattttatctctttgtctaatctgaacccatctgtcatgctgcagccttcctcgaatgagtccaggggtactaacgtgttaagaattccaacgcaatagatgatagacacaagcgcagacctgggttccggacaatggagctganncatactaggcgaggactggcttccctagtattctcatgcagactagaatataatccgattattgaacgaggtcgatgctacaactgaggcctaaatcgaatgaccagacccatatcgaatacgctcctaacgaggcgtcatagacataggatcagagttgtccaacaggacaattgtaatagttaagagccctggtatnggcacgacggagcctgataacatgaccccatgnagacngtgacgggatactgnnctaccgngagcacacggttataactgtgtatcggcnaggacgcttttcaagtccccgtccgaacgggccaatgnagcttacatcctatgggggggggacgcccgcgggctgagaatcctcgctcctcgccgctacgattgncgtcgcgcgtgcggtcgaggcgccgctgcagtgcaacgaatcccttgtgccgactctcgaccacagcccacagaaggttccttcttgattgatattcatgcgaatttcgtcttagtccgtgcaaattactttgagaaagtcaagactatactgtactcgcgaatttcttcccgcgaaagaacctagttagtttgtcgccgcatactttgcgaacccgtacctacggatccacaacatgagccacagcccgccagtaatgtggacccgctccctccaaccaatgctgtattggcacgctcatctctgcagtgtgattgtaggattgtggctcgactcggcgcgctgtcatgaactgaggaactctntcaggtggaactatgttctagcagccaccgtgtntccgaccgatggcgaaggtgtcttgtcgggaggggacgtcagactaagggaattaagacgngggggacagaggcgtcgccgagctggcagcccagccttccatagattaggctctccgtaggggccgtcctgtgagagattgcntaggggaggcaaccagccgtcntatagctaacggtgacctacatgagcacaaggctcgcgccgcgctacgnngcctcgccttcgtgacgtaaggtatcggcctaggccggctgtctacgctccaaacctgtcgtgatngacttccgatgtcgatcnncngtcagtgacgagcttcgagggttatagcccgataccgtatgtctaggacaaataagtacgccggcattatcgttagtcaactcagaaaagcagagttatcagcccaagatgtgcccactttatcgggttagacccccggaccggtttgtttggtnnttacagtcgcgtgtgagcntnttctcatgaagtcacatacttgaagaccgttcctacnccgacactaaagtgcatagatgctcgcggcgagaagcttacgccaaccgaatgacatacccggatagcaatcgattggcgtnaaccttcctacccgaggattgacgcatacatggggagcgcaagggcgtgtttcttgccgtgggtaaaatcgcatatctaaagatcgggtgattttgtgcaccgtggcgctgtnnatcttgtagcgacgtcctaagcagctcgatattagggcgtcagttgctgattatacagacatgtggtattgatcgcacacgggatcggaaacgaaggcatcgataccgcactacgactncgaccgtcccccctcttanacnatacgagcgcgtgcactccccgccgtccnctaattatacacacttgctattctgacgaaactctgctaggaactcctggtgctgtatgagggnctgaaatgaacgtattagcaccatcatgttagacgantaacgggccaaaagatccctagctggtgngaannacagaatgctggttactactgcgcccccagagagcgatatgacccagctggcttcggtgtcttctcctgggtgatgtgcctaactaatcgcagatanccgaagtctctgttaattcatccgtaaccgctggtctagcgtaactcaatcaacaagggttctacatgtcactaagcgnnnaacaagtgcgtttccccgctcngctaaagctctctgtcgtctttaacanaacggtttcaccggaagcggatgttgggacgatactgatagactagttaaagaancacgtgcggatagcccaatttcacaaactggtgaaattaacaaaagacctgatacgtgtggcgagcctcggtgcgtatgtcgttnngtacgcgggactagagagatatcccctgtttggcctgagaatattggngcnaatgangacattatgcctagttagtatagactcgggtatggacttaannntaatcgtaacannnnnatttctgttaagnnaaagnctggagtcttgttaggttctttggattatatgtatcnnngactcagcttaaacaagnnaaaaggccggaggggctcaaagtcgcttgcctgacggttaagcggggctgaccatgcagctacncancaacccttgatggattggccgcggtgcgaaggtttcgggggtgactcccggaggacacaggaaatttccgtctgaccaganatttcgtactgagtacaaaaccatcacccatagtagctgagagtgattttgagcaaagaatgacgngtggccacgcatactaccttcggatnagccccgactatttgangctgacgagcatatgatatcatgccctggataacagtccacttcattgtctctgctagtcgccgggcaccgccgacgccgantgtgcatattattaacttactctgggnaggntttgaatgaagccaccctgtgagtcgatacatcccgtagcagctcccagcagtccaactgctcaatcgcacctatgcgcctgcactgccacccctcgggtgggtgtttccgatgcnatgtgaagcaggtgttctcgtagcagcggaaatcgaacggctancgtaggcatgcgcttattacatgctttgtgcntcttcaagaaagacacgagaatagcttcgtaaccgttaatgtaacacaccgaagaattctctaatgngatccgcatcactcggtcctataatntattcgcatgtaagcctcagaaccaaggtgtactngnntccgcacttagattaagcgatcgtccaacgggcatacttgacgatgcctcatggacgactgcgtcacctagtaaagcgggtnngcgacatcaggcaccacacaactcaggangagagcttgcgagtgagccatccgagccatgccaagggtttagcgggtggccgaagctactacctgnctctttcgtatctttctctcggcgcccagggtaaatcagccccacggtggccaacctcgatcctgtttgtgtactatccctgcagggctccactggtaccgcccagggaaggcttggttcgagcccacaatggagtaatgtctacattcaactaactctcggaatcactggtcgtcctgctgcataagtcgnatgtttgcattagctcaagaccatataaaaaggtagggttaaaggtcaagatacttgcgcgtgcgatttagcaacaggcttgactacatgtgagccatatcacacaaaagaanncctaacgtctacccggggatacgtctcgctctctatangctcctcgacacaaaccatcgaagcgacccaggacccgaggccgcacatgggctacacttgctatcgttgggtacccggagcgtnaacgcggantgtcctaaacatgaacgttgccgtacctagggcttccatgggcgcctaaagaanctactcagctcgaatagtggcttgcttacgttgcccataccagagtgtcactcccgcgtgcattcgttggacaactttcagtgtggntcggtgtagtctcggtttctattactcttcgctggggagagttacggcttacggaggactagctgttcatcgggcangagtcgaagtcgtagctccagcgtcctctaaggggtttactgcaactgatttatcnnngtacattttttaccaggttcgtatagtctgggcgtacgtttacctttagcccctttgtttgagcaactcgtgcggccgggccctatggcagcagcaggtcaaccccgcccgctccnngccgcctaggaattactgattcaccccaagtggaggttgctaaggccggtgcgccatttgtatggaggactttccagtcttccacaaaactcccagttgggagccgcggacctggacngacttgagggcntcaccacggtccacgtaggcatgagagccggcagtaacacatgaatttgggctatgaacaggatgtgaacgggctgtcgtcaggccaaaacgattaacctctttnnnattgcgaggagtgtcctatccgcagggggatnanngaccgttgtattcacgtctccatcaggaggncggaggagcgtgccattnactgggcgtccgcatgcccactaatagttatcgcagagcagaacgcctttattgcagtattagggaatgcgccaggttatcgtttgncttgtccgaatcaattaagtgcccgccgctgcttaacgaaatttatcaaagttaataaaaaggtatagntcctgggtatcaagggaagnatcctgcccaccgcgcaagtccggtacccgtcagtggtgattcgtaggctagggcggctacataattagtcttagtctcagctaggattttttttgccgtctttcatgggtgagtcgttgcatancctctcgaggacccggtggtcgttancctattnattatgcatttgttttttcactaaataccagcacgttcatggaggccgcagagcctccttggggcttgcgcaagcctcaatacagattgtaccttagtggagaccatcagtcgtccaagcatggtagtccgggtcgccacgcataangttngatatatcacacgcccctggacgganatctcntgctnagccnnngccccctcagaagcagccaatcccacacnatttcttaaataatgcgttatccggacttcaacacagctacatctcgatcagcctttattagagaaatattcggttccccacacaggagtgcgttatgcgaggatgtttctcagcaattcgaacattggttgggcacgggaggagagggtggcacgacccgggcctatattacttttgcctgacccctctgctcccagtcgtccnctgacggtagcgggtgagcaacatgacttattcaaaaccccccggttatgtatcggagcnnncctaacaaagttggtcnnagttttatnngagattatctacnctcatgctgatcttcaggacggagctgtctcggtgtgcataagataattagcacatgggcatagtatcaaaactcggacnnnagacnntctcaatactttatgtgtgcttgccatcacgaaaactggagttagccactcgattgcacgcgtccgcgcttcggatgtacactacgctgcttattaatactcataacctattgaaaatcgntggggaagcgaatctctatagatagantggcaagacttgagcgtggttgttgcgtgtgtcactgancccaagtccttcaactgtggcanaggatcaataaagcggttgctgggtctgccactcgataggtaccggcgtggaggcgtgtggatctaatcacctcaatcttgtctcagcgtataatcagcgtcgagaaacggcaagttcagttagagagcgatggaaacaggctacggtcgaatacggtcgacaccagattgtctctagctactctangcgctcactgctcggagcggcgtatcccggcnggtcagggccggacctagataatcttcgtgaaacgcccgcagccgggaaaatcggtgcgcgtagcnagtacagtgaccgcaagcccgtgaattaacctggtcgaatncgacgctacgattactacgccaccacctacttttgtancgattcgggttgcagcgacgtgcgccatttcggctttcttgggtacnatctgacgcgatatgctcacgtagatgtccacgaagtacgattagttctctcaaaaaccacactccatccaaaaaagtagttncnnctcaacacggtttgtgtctttactgaactgatgcatcctgacagcngcagagtnccgtcgtgctaccccccactgcccctcagcttgctggggtggctcggcaccagattaggtcagccgtcgcaccactagtttcatgccccatatcttttgcatctgcacnntactgaggagagaattgcatgattcacaactgtatacggcgtgtcctgtatgcgtgatggttatcagcaccgtaggcgcatggcttgccattaacgactcctctataggttgcgccttgctgacctagcctcccagggttcttgacccanggtacaaaacgcntggttacgttagaccgtaaaaccattattcngcagtcactgnacgntatgactttggcttcttatnttaccacgaccggcagagctgtagtacatcgtcagtacaattgatttccagagggtccgtcgcctcggtaaggggtcggcgcgttctccaatgctaaattaatcggccacaatggngcttgtngctgcccattgaatgtttatacgtctgtattggctgggtggttgttacaaacggggcttttgnactactgctcccctcgtacgcnaangttactatgtttggcgacgtccttcgtttcgcgtttaatgggnngtcggtcgttttggtaatcacattatcaacgagtcattgacgcgagtcaacctgtgctttcgtaggaattaaaaggggtagcggctgcgtaccttttaagttagnggtatgcttgctgaaccaccacgcgncnccttagtgggataagcgactgtgcgcagggagatctaggctacgctatctctcgaactactcgactaccaaactgctaccttgagataaataaattgatcccaattggnaatggtagagcgcaattaagatcttgcaatttcaggagatnnaatgactcgtgcagacttattcgcaccgcaacatagccacacactgttgtgatagcncgtcgtcgtgattacttccttaagacccatcttncgcttatatggatcgtgctanggaaggcgaaagcgaaatgacgtaagttagtgcgagaattctacntcgcaattggaaaatccacgttgntcatttgggatgcggggctagaagtatcgtatacgctttggtttacagcgagttccgcagtcagatnttgggccattttttcncgtaaggctcacttagactacttacggcnctaccgtcacctcattttttgggacctgcacggtctcccgtggggtatcgcgtacgnttggggaataccctacatactangcttccgacgagccagggatggaccgcggtgccgcaatgcgggtggcgattacataactcgtccgtcccgctttgcttccataaaactgtcccttcgtcctactaactggctanagtagagtggcgatggtcaancctgccttccgaatgtnnnnacatgggtagaggataatcgttgtgagaacgtggtgtnaaaccacgatggttctgtaatcccttggagggtcgnnnatcgtgtgggagggagagctcccaaagcgnttagnaccacaccggagaatcattaaagtgctcagcgtgactatgcnaattnagcggtctcggagcacacataccagccggatgccctgaaagggccggcgtctttgcgaacgatnggttatctcgtgcccgaatgtgtgcctactccgcnnaagccacccccagactgtngggcaacccncccggctccttctattccgctgttagagagcttnggccgcacggtacgcaccatcaaaccctaagactttagaagcctggttgttgggcccgcgggtcnaatnnnnccctacgtccggcttttgangccncctggttagaccctncngcgcactcacgtggaacgcccatttttggtttggcaattacaacananaggagagcgagcgatggcnnnagtggttgtcgcacgctagcgttcctagacgcgcatttaactgtgtgaccactagngtnngctcgccgtcgatcttcgactgcggatctggcgagnncctgccaacgcgcggtatgaaactggtttaaccaaaaaaatgtacagccggctctccctctatagctggaacctgggaacanngccaatgctctggcccggtacttctttaaggcaggtccattcttgagaatccttttttgatgtcnccgccgatcccgaccgattgacgacccagcagaggcgatagnntctanggctnggtgatgcncatctttggttgatcttactctcagaaagttaaactttcgttgcatttggtacgtatcgcgaggagttgggctgagncgctgggcccacatgagaaggggtctcacctaaagcgacctgcgngagagtaccgccctactcctgtagcttgtccgattgcctttatagcaatcanncgatgtgaattgcaactcacnnttgattcgtcnacggacgacgagtgtggtctatatctgttggggtccgcgaagctgactggcagtgctcgaagnggaagcagaacactattaccccggaaaaattcaacatagtgtctgcttaccaggaatccattcacggcgagtactnngcttcttgtgaaccgcctcgcccacacgggtcgntcggggatagcaaaacggtgtcaataagaaatttgggggcggctgtgatagcacnagcagacggctccggaaggaacgcgaattctgactattnggctacaaatctacggcgggcccaacaacaggcatagcgaacctactgatgcgccctacgacagganctggaaacctcaccaagtnnngtttggacgatttagatctgtaatttcgtcgcggtttacncctttcctgggacgaaggctaatacgcttctatggtgtggcggattcaaacctacggtctcnggaaccgccgttttacgcctggcgttcagcccgatgtacgcgtctaanccggncncaacgggttaacactnttctcgccagccttgcngccagacagctngatgttcgcacgaagtgtcacccgtcctaccaaaatggaaaagacccttgtgtatgatacttatgagtttgaggcactaccagtagnnnttgtaccgggcaaatctggcccntncttcggctccggtgacgatnccgatatgtgcaagagttgtgaaagcctaggcnnccttcagtttaggtcaccccgatagttatttacctcacagatnncataggcccgtcccatcctcagctgattacaaggcaaattcgccgcggcagggtcttccngaaaagtaatgctgcctacgaatacggctcttttccttcggaacgaagcgttgagaagttaacagactattttaatactcactgtatgtatccccgtatctcacatccaacacctgctatactggcanaaggnctgagtacaattcacccacggtccatgggctaatantttttacaatgaactgtgcagatganacgtgtgtagacgcntcaaagtgaggttcgacggcgagcgagggacntttaagtaacttgaccctcccctagtgctgtctacactccnngcccgttatnncntcattactgatatcttcgattccgtctgcnaagccccgttcagtctcgctntgggtgtgcgggntcacacggggacnttttaggcctaatgccatgtcctatgctagacagtcatacgcaccnattgtctccatccgtcggggccgcaaaggatgttacaaggttggcgttcgtatgngggcaaacgcgggnatagcgctccagacggcgcccagcatcaggctacccnngttcattcacgngacgcacttcgtcntgtgntgaattggagaagggcaacctgggaaggactagccaaagggcannctanaggcctcccgtggctcactgtcgattnacactccgtccacgannncgcttaaaaatggattgtatgtattccaggttagaatctgctaattanaatntcttggtgantcattcttccccgantaagagcacccnacagttctggaatctaggnncaaacgaagtcgctcctctatgggtaccggtggtctggcccaacggaatttcaacggcctcacctgtttgtagaactatggactccagtagattccggacagacgacccnnaccagcgggaaagtgtgtcaacgaacggacaaaggcttggtcatccaaaggcgggagtgagcagtacgtgattacaggcgatattaatgcgnactcatgggacgtgacgagggttccgcagtactagggctattnnnggtntgatcgcttgatcgnnncatggaaggataggcggcgccgcagtgtaaggaggatgtttcaaaactacagacaccgctcctttttctacacacggctnnggccccgcatggcccgactaanctggcaagaaacnngctcgttgttggaaaagtttcccagccctataggaacgacttaatgcgtcgcngtngtcttcggcgtcactaaactnntttgtcggggagtcagggacgtgtcacaacaagaatagagagccacgtcgatcgttaaccatagagactcaaactacggaaccagttcctgacatnngacgctctgggacgcnccctccaccagtgttcatgacgcgtcgactaatcgtatggacgccctctcttcgggcgtgcttgaataggattccccaacagtatcgagcgtttcaaaggaaagcctatttagnacatcagtcatttctgcaatacgacgtctctcgagatgtagacattgcccgtaatatcgaactttctctggttgatttttctatctgannacacaatngagaccatcgcttcaacagagcacgcagttagtgaacttctcgctcaatcagttgaatacccgcacgtgaccgaacggtacactacttacgtagccacagaattcagcggannttgagtcgggatgctacaatgttcctcagacgtcatcataccgatcctctgtantggtagtgaccgaacggtctgagcnttgctttattactcgcatgtcntgtgggagccgatacggcctgnncgttggatggcttcttgtgactacgcttctagtcctagccgagctcgcccctaataagatgacattcactaccttgaagtgtatngtagatcctctaggtcggaatgaaacgtgctgaaaccatnattggctatgatacctgattgtnnntctacnatgtccacgtatcctnntagcganaatgatctagtgcacaaaagattcatcccaccgagaacgtttttgtgtgacganacaccaatcgaacgtgcccatcaacatattgttagtcgcaccaattcagactatacgacgggtttagtccttaaagtgtatgcaatctaacaatccagcgggaatcccacggnatcacgtccgcgccgctaaaaatattcgaagggcggaccgtaagaatacgtcacatccgtccacnattaggttggagactgaaccntgnagccgtctatatttcccgggtcacctttccacgtccaacttggcgggttggcataaaaaaggaatcattgataatctccaaggactcttattatctattgacagtaacaccgtgctagtcgacgggtctgactacaggatcgcagatcgaggatataacagcaattagnatagcgttncgatcgnacatatgtgcatgggtcggtgcgattcaccaatgtgtccggcaagagtnagttaggctntcnaacgatctanggggcgnnggcataaagtgagttaaagacnaatccnnnaaacctgcccttgtggcaaagttaaacatctgttcggtaacaatcgaacgctcggcgcataaaacgtgtccaactnatttntnctccggtatggaggcagattcactcggtctgagcttgtgtgctttncaaatcatgggaaccccactacacttctggtcccnnccgaactgcggcccgactctttccgagaacacagcacgagctgcgcctnattggtctcgcaaagtccgtctccctcaaaatgtgtctcgnggggcccttccgaaatagactgtcaccntatgataggctgtncgcttgtggnnntcnnttattcgtggcagattttgggacaataggttattccgtaattgcagtttgtacgtaaggggagccactcgttttccactgagcggagattcaccgtctcttccgngtgagagaggaggacgaatcaagagcgcgggacccctacggcannnnnatttttatccggaggaagggctgaggaccgtgggagtgaattacactctcggacnttaacagcagtaaggcgcaagcaggtgacaaaggcaggaataagagcagggaagcgcacctaggcccttcagcgttgtcactattttctgcggtccagaaatggtaacggctgacataggttttnnnnaagggcaggggccttacttctgaacgtctgtcaggcgacagcactcngtctgcaanccggnggccctagggaagaaaaatccgaattctgtnncatgncaggcccaatctggtcgagaataacatattagnntccatccgttataatagtctatctaggcctnngtgatccattcttcaaaatacactggtgttcttggtctaagagatgggtaaacataaattcaagccctaagatancgaaatcacggctcccaagaaacggtatgcgatcntccattaggccgtnccacctcaacctattctaactgccanccataaatttgtaattactccgagctcattaacaatccggtgagccgtccttatcgtgcgggnggattgccgtttatattgtactgtgctccngcccggattgcccggcaacagtccctgcaaatgtcgaagtgttggagtgatagaatagaaaccaggacctntttggttgtcaccgnncttttatgtatacaagtcatctgcgcggtttatagnaaattatnncgagtgtttccgantcccgaaattagatctactcgttatagacctgngcagtgcagacgnncggactaggggcggagtcctcaagttccaaagtaggatcacccacggcgtttgctcgcccagtaactacncagctgttcccattaaggggtgacctattggaaccgagcgcttattgttacaaccanntctaggtannntgtcaagctgcgcnnngttaaggctggaaatagatcggcggggcctggattgcggcgtccattttccataggttgacttcaggggcaattcagatgacttccaggaatgagaccacacggacaatcactaactaatccaggttcgccgctttcgggataaggtaatctacccgcaatattcgagaacgccgattctacggggatcagcctagttcaatccaacctagtacgagacgccctcagtcggagtcgctatgccccacccggtttnagannagctnttgaattgcagaggattccgtgatccgaggtggtttgngnnagcctgtagtttgactcctcattcagttacccccatcccccttccattacggctngcgtncggtagttaaatcncgggataaggagcaggactgcgatcaaggctgtcacgctttattaccgattaaatcgcgncnggccgtaccaactagtagncnggaantcgcgggcggttcaatatctatagttcggttccgnatnacacgagcgccaaatacgttacctataaacagagagcggcctaagttgaaaactattcgctgcgatcggacacacgcacgaatcttaagtccgnttaacttcagtgagacctctttgtcataccttattggctnnccccaccgcggaatgagcccttttcgacggctacggttgaagcaacgtcggatgttggtggggctcgaagnggggaacatcgccctaggttctcctgacattgcacatataagccgcttcagggctggcgngttactaaaataactctacctctgggcaaaattacgtgtgtactgatcacggacctgcttaaaaatntggagctctngctnnagatctctgacacacgggctcataatgacgcatggaccactcatcaccacaggtcggtcgtgtnncgcgcaaatgcacagcgccgtctccaattttcaaggctgcggcgagtgttatactagttgtaatgacgcagtcgtagttgccatggacacattncgacaagggcacctactcacancgttaagtcgctggtcggganactgnttccgcacccctctccctaggagttttaaaggannanagtgcggatacgagaggaaatggtgtgtgttacccgggataatggagtgtttaacgatggcgcgtggagagggtcatttaacccgccgatncgggatgctngtgcgtgaagtgtgttccnacaattctcatttactncgcggagcgggctgtcggtctagatcatcgtcttggcaggcgaaactctatgcggtgacgatacattcaaacccgggagcgactaccnctnggcaagggcggtaccggcacggtgnnnacataaccgcggtnnnttacgatcggattctaattgttgaannnnngtatttgtaggttggcaagttgcgttaccggctgntcgtgcaagngaccgaaacagccaacctcatcgatggtgggcacntagnagataggaacgctattgttcccatttgatatatcgaataagaatgctggttaagtgagtatggtccgtcgcagggtatagttaatggccgagagtggccatacgtcatacccgctaggtggagtcaaaagtagcttcagtcggcatgcatacttggacgtcgcactccgattgtagaggtactttantcgacccggtctgagatcggcgcngacagtatgaacnntntaaccgaagttccaatcagtccattgaattatctcttaatgggcaaatgtttatccaagaggaacgcctgaagatagagatgggataggtactcccagtcaggngcactcgcttctctggttatggcccctgcagccccacgaacaccactcaccgggagtacataagcgcctctcaaaagtttaggctaggaggtcggatggtggggcggcccgaagataccagcttccttaatagacaggagttgtcaaccgactgtctagtcgttactcagccgaatgctacattagaccttcagataacgtcaggaacgagccccgtgaagagcgntctaactgtcaccgctcaatacagttagttttcatcgcgttaagtgacccttttcccacttaggggcacgcgcgctattttacaggggccccttaatatacccatatccttctctccccaaaaggaggaacnnttttngatataaaacccgtaaggtccaaaatcgggcatcacgacaaacgtttcctactggtgatctttctagcggcttctagggcgnaccgttagcggnctgggcgcngaccttcatatcatgctgacgtaatgcgataaatctaatggctactgcggtacantcatgtggcccagggnnngaaggcgattacgcttacgattcacggtgngcgagcaataaaggtgttagtaataattgagcgggagtagatggatggttaggtgcaaagaacactgtatcaccacgncccgatgggtcgcgagccgggcatttgtgtaccctatttttgtctcgtgaggtttacaatccganactannagcctcaatagcccgacctgttacttgaacgtgcgcgttcttctatagatgcggtcagatactgttacgcgttgcactannactctgtacacgctaaaaatctctgagtaagataattaggaaaccgccgggagnacaccgcggcttgcgacatctctctttcgggcttccgcagtaactcgnnttctcaagatcggtatgcctcctgaggggactcctgtgggacgtacgacatccatccttagtattagtgacactgaaaaagcagcttaaagccggtgtgaggtgcctagctgagcgtcccgatcccttancgtaaagaatttttatgacgagtatggagaatcgctacggtccagtaccttcgcgttgaaccaaaggggcagcgaatncttaaatctattttttcacccccttgcccttcaggcatacgagagcatatngttggttcattggggccggcaagccgatagggacttggtacgaccatgacatgccgcgcaaaatcatttgtacatctgctattttcactcgcgcctttccccgaacacggtcacaagcccccgcatcaagacactaggcggcccgagatagcgacgccgctgtcgtcattagaccgttnnggggtcgcacntntttactggaagcgacccattcacacttaatgcatggcgtacttagatatgagcggcgtagacgcagaattggaangagtattgtatattagactgacgtttggaacgggcgtgggcactagtcaccccgatnnnnnaagcaaaatgtgacgcgccggcgttgtgtangnnnacataacaatggtcgtggtttatgctatcgtttctcaaatgntgtgacatgaatnnatncntcctcgcacctccgggggggggacggcgagcgcgcgcacttccactcctaggcatgccagacatcnngtttactagtatgagagaagtcggcacggtacagcgagcccgtcgttttctccgtacccgaacaaacctttaataacctaaccagtgacttggtnngaactgttatccgtatataatctgagaacttcacatcagggcacccgcggaatgcacgctgggtattgactgaggnatatggtgangaagagtnnnncgctggcgcgatgctcgaagcgcgggtaactatagtggttgatatactctcccctacgtgcacacgcggtngactgtaggtctatgcgtttgttccccgaanncgtagtgggctcgactggtaaactgcacgggctttgcaatcgctctgcgtaccgccaagactatcacttgtactcctcgcgcccacctcaatggcatgtaagactcctctcaccggtcaaaatcgattctgtgtgtaaaaggggatcacaacatattctntcggtatactattgccaaaggngaaatcgccctctcacgcgccccacccctnnatagcggatcattcgagctctcgatttttagaagggacngacaccatgaacctttttgctagtttagggcagcgttgttttggttatcctgaacgatccaagataccgtttcgagttatataagagtgactgcacggtgttggtcttagactatcgacaagacanaagaggtccgcgcatttttcgggcccgtgccgacgatttccggaacgagtcntggtgtaagtgcccaaggttacgccaccactaattggatgtatgccctgaatatatcgcgacttggaaacagctccgtaaggntctaaaccaaatgatgcctggagttgttacacagagctctatttgaattcaacgttcgtacagccttgtgccattgaggattanggtagggtagagcgggtaccgnctatcatgctcaggtacgangcggaccgcaggctatggtgatcaatatcttctcgatnctcagaanacgagggattaactcgaatgtcggttgattgctcttttattacttgtaattcagtctcgggnnnacnngnngngaacaaaacggaccatagaccataaacacaccaaatcatcanngttntannnctcccctttaagtggtgacccaaatcaacggnccggcatgggagatccctccgcggcaacctggaggtcgagtaccctaatttccatgataaattctggtagggnngaccccacctagtgtctcgannntccaacagctgacattttcaancnntnnnntaccanttnnnatcgcaacctaggcagcttttctccccgatagaagnactgaaggtgtgggtgcccgcttgaccagagcagtgatccgggtgtacatttcttgaaacaggtggaggacaaacatctgaccggaccagaacttcctgcaatacttaagttngagccgacagatatatcggataacaatagggggcgtcgacctgtttatgtctggaggattcgtcatttagaatagcgaggcaaaacctttgggacgtcgggaacctcngcgtaatannatttccactaaacatctgctaaangcggaccgcccgacccaagggccgtctagcaccgcacctgagggccnntngttccccctgtggacgaaactataggaatcgcgcctaaacngaggcctcactgtggnctanaganatcacttatactcatancgtactcataaacacacactccgactgcctgaactacgatctacacccaacgagagaaaactaactagagtttcatagcccntttgctggaagttcaatatcaacacttcnaaggacaacttgagagtcgcttgtgggctagatacctttggatacgagccgttccagctcaagcgtactgactctacaggagaagcaatgaagaagcccgaaacacatantctctcgttctccgcatgaagctccgaaggggtatattataaacactgntgcgctcatgaagggatgctaagggtcgcaacgaccagtcttcagtctagacagtagccagcaaangtccggtgtccaagtaagcttcagggccgttactgcaagcttgacgttacancaaccacgctagcattgtactacccccatatcgtaggaccctctacgntggtcgccccggtcgcactcatcctttggcggtttctggtcaggggtggtcgtcaggtgaggaagacgggctgacctatgcgtatgactngtgaacttcgngactcnatggcntcgcctatacaggtaggttctcgtgactacggccccctncttgctctccgtgggggcacctttantttttcaagcgtattgaacncctgagtaaagaattttgacttaccggaatagcttacgggcgtgtcgcggaattctaaagccaaccgtcgcctgccactgttgggtccgcgtgcttcatttaaggacctatatacgtgtacgccactatctctggcgtgcgcggctcaggctcggatagagcaaaatgagtgtataatggtctttctacgagtaagggtctgttaactcgtcgatctgtgtatcgcgaggccccgctgacaaccatacccgaaagtttgacgaccctagngctacgctaagcacacactcatgtcatccgtagtagtccgtggtatcctagcgccgatcgccgccgcgatagccgacccntaagttctcaannttgcgtcccggtcaccggcttccatagttactcagggatcgcgataaaagaatcaccatccaactattacaccgatatgaactaccagcagtatcggtcgcccccatcatagcgcccccagtggactaagccagagcctccgccanggccgggcgctacggtatctcntcatcatggatccgactcctgagatgtgtgtgcgcgggacaagaagtgagctattgagtattgaaaaggncagataaaaacgtatgtcattctaccctacgtcgcttcctgccgctatcgcccacnttctactcagttctaacttcgtaacatgtcgcaataggtttattccgtccccctcgcggtacgtgcacgtnttgaaggattagatccctctctatcagccggagcngttagtatcactacgttacagtctgnggcagcttaagggcagtagtactatggtcaggcctancagtggccgtaatgtgtcacctcgtgttataggccaaccggtgctaaggaaaagttacctggtaaggatttgccctttattgatgcgagcncaggccgggacaatcgatggcgggcctcgcaatcgagcagtttgcaatccgggagggacccgtgcggnagcngactgctctcaggcgttgtacgcatgcctactttggacagatgcgncgatgtgaggattcccaacgtgttagtagtactggctatccgccagtggagttggaatccactttcaatagaatcaccantgggaanctcgtgagcgggctgatctaccgcgcggtggggcagcaaggcactcacgttgactctagttagtaatgtgctaggatatccaagccctcacaaacccgtggtccaattagccnnnnnttcgcgtctcaagtgcgtcccacttatntcctgcacagatacagcgagcaatcagcaacctataataactttatagtggaaaatacgtcgctaactccccaggaataccgtgccagtactactcagtttcgcgaactatgccactatcaatttagacccaaacgtanaggcagcaccggggaaacatcgaggccttggatttgtgtgggttaggacgagangcgaccagatgtatggagacatatctcctaagganngcgtaccgggtaagaccacgatgagcncacgtttcaagcgctgtnccctaacacgtggggggagaaagcgactaaccgactaccgatcgactaatgtgtgggtgaccctggtgatacctctccgacgctgggatcgctatggggaggcgagacatctaggaacttgttggggtcggctacgtaaaggggacctgacgcgagtctatggatcgcatatctggtcgtcttccagancacaccaacacttgataatatccaggcagtagagattgtcgttgcgcgctccgagtgtgaggaggctggtgcttcggtccatctttgtgagcacttgttagtggaagatacaagatacagtgacgtgtactagggacttattatatcgtcggctcccggtgtatactacactttcaccaggccttttaagtcataatgagcttcatagacggtgcctccgggtagcaatacaagtgagtatgnntgctgcgcttcgggtaggattcatacgtgcattgaggcgccccgttacatccgatncgattgtctcggtcaacttcnaggaccaagctactgtgcatgggactatacctcacattctaataaatcggatggtgggatgtatattatttcggttcagaagaccgctcatcctggtcaagccaggcgacgctgaccgggacatgtccaactggaactcgccaaanncagttatgtgttctcctgatacaagacggtgcttggctgatgcacaacccgttatggcgcggttccgcncactcggttgtcgctcttcctgtctatggggtaacatgcggtccttgggtgtgtttggcgatagaactagagcacaaacgcacatgccgattgtaccctccagggtgcaagtttagatgtgaggggatcataactaaacgggatctgacacagcccctgcacgctgatcgagtccatattggtgttggagtgganaacgattgggttccgaaataagaagtgtccagccctactncctgcagacgnnncaaggcgtaatttgtctccccagtatcctacactagaaggttttaaaatcacgctatccgtgttggttgtgggatacgnngtcatctgaccccangcgtcgactggtacccgagttatttcttccaaaaaaaaaactacaaccttnntaatgccacgcttactggacccccttttgtactncntgagaggttgatntcatgtgtcatcggcaccgagtgtgttttccatacttccagcggatcgtctctatacaacgcccacgattcaatgtcctacccaccggcctccagtgnncagatacnctgcaaaatagatcacacctcagtgcaacccaactccgtgaccttggagtttcaaatcccaagaaaggccgaattgtcgccaaagcagattgtgggcctataaaactgcgacaccacgtgcacagtgtcacanganaatcgggggacattatactccaccgcttttataaacagcttctagcacggtcgcatctgtgcgagcgtgccccacttcccggcctagnccatacggcggttggggtctacgaattcacggtctcggtctgatatattcttgagttcgaggtggcngcaaaactacaattggccccgtgggacgttcagtcatatggtgcaaccagcccctcgtttacgggcgcaggctattctcgatcacatcagctaaacgccgcgctttagacaagctcagttctaccgggagttgtaatgcattagtcaaccaaagtccatcgtgtactcgatttggtacaattgatactggggaaggcctatagttcccgtacgcgatgggagggaaattaggactactgaattcatcgtggaggagtaagtacggtgtaatacagcccttcattggcgcacggattttatatctttgaacacctctacgttgcgcaacggtctttaccacccatggcctaataaggngtgtgcccgcgtattcggaagtgtcaagtcgatgncgggctagcgcagacttgtttaagacgntacctatcaatacggttggcctgtccctactggcaaacccagtaggaagatgtgcaacgtctcagacagtaagagtgtaacnttgctggtgggtgcactcttgctcccccgttattagctccttgaagtgcaccgttttaagttcagacctaattaatgaagtnatnaattcttcataaggctncttcaagttacctgtattgttcagccaacactagtgaataccatctatacaacattttagcgtaaggccgggttaactccataagactnattaaacnttttaagtngggtgaataagggttttaggcgatccttctaggctatggcatgttcttgggtaaatanngtaaagaactttacagcatacttactggcttaacaaagctgcggaacattggtccatttataagaaaaattaaactcggccaactattctaatggggtcgcgggcttgtcttctcgcntgactgactcaaaccgaacagtcatctccgcctacgcccaaactgcgatattgtcccagatgccccccatgttactattgctattactgttgacgttctcacaagaggngtgcagtgctgaatcncagggcagaacatgtgngagaacatacccgaaatcccctcagagtaccttaacatacgancgatgcatgcctaacttatctcgtacatccgggctgtccgcgcgttttgagatgcnaagttgaaccttaaccgccataagtttccgtaggctcgtnntagtgggatagatgccctccacctcagacnctgaaagggatacttaggctaatctacttgggtctgtttccatctgccccgtctgtattagtcaatctgtcgnatttccgctagaagttaactgcattgcaaagtcnanggatcggataagcttatccagcgcacggccagaaagagaaaaagtacccggaggggccaagcacggcaanagcaacngatccgcatcaagatggccggtaggtccgaatgcttccaggagnttccctaactgtacccggttgcagaggagcgagcaaacaattnngantagggttgaaatcgtacagggagaccttcagcttttgagcaacgccctgggataagtgatgtcatgnccccctgcccggttcgncgcgttatattctcggaggncgctccccnnactgttaacgttnagggacgaatcccattggngatctaagaaccccgccaaacaagcgnccnnacntcccgactngacgaatattcacatgcatcacggcgngtgaattgtggacaggcgggctgtaaacaaccgcttgaaaccccggctacgtccttggctcttnngagcagttgcnctccgcaggtgtgtctggcagcagggcttctctggtgatcaagttacgtgcctaactgggcgggtcctgcattctggaatctgtgctctngaatgatacaattctatgccagcagggatgctctgtatggcgagcagcgaggagggttattcgcagagcagcgagtgcacaaataaggcccnatggctaaagacggcgcgggggggcagaagtagaatcagagggtcatcgagaatcatgagaattgacttatcgggctcgttgagtgtccgatatgaagtcgngcgcctttccgaacagcttaatttcttcatgaaaactcaggttgctcccggggttcttctataccgccgactatagtcncaattgaggaactacgtttaccgtcgtgggccgcgccggatanacgcccaatatacagggtcagctacagttaaagacacgtgncggggnngttggctacggtatgtgcggcgccctcattagttnngttgttgatctcgccgcgatcatggtaactctcgcccgacgtcagattaatacccgtctancgacgccgttcaacggattcacccattcccctggaaacgtgcgccacctcctgtctagtgcggttatgtttaagccggccttcaagcgtgagccggggaccaaggccggtataacagaagacatttgaattgtctatctggtataaagaaattcggtcgaacttgcttcgagggaggcactaagggcggcaaagacgacggaccccgtgcgtaggctaggtcatcaatgaggattgttaactatcgtgtcccgtccccttcatggtctgtgtcaagaaatcgatagagtcgnnctcgcgtcaccaaggtatgctagtgcgttagtgatcaaaaacgcttagtgcgacgctctggtgacaatccattaatggacttgtgatactgaccctgaaagagagcaaactcgagccggtttacgcgctttcactactgacggncgaagcactcctctgtcttacccattctcattgagacatgtcctttacctactgttaccgcnggagtttcctcacattccacgactggtgtttagaggcacttaggagaagtcaatcggntanatcaattcgggtgaggtctctgactangacgtagcacattggctgttcagtcnttgcctagaccctaacacatcctcttttcgacacttggggggcgattgtctgttaagaagtccacagggtcatgggaccctcgggctcaaaccctaaccgggnncctcagagtatgcagagcagagtctaagatttccatacgtacgnngcatgaggatttgataggtcgaggtctgagcnctcnnnnannatctcaaatctgcaattcgatatcttcgnggaccttgacacgtctgcgccgggaaggcaancntctaactcgtcctacgactctgaaggagnnnnttgccaacaacatcgntcnnngagnatagctagaagcagttggtggagagaacgnnnaaatttcgaccctaacgcggggtcgtggaatctaatctgttnagcacaagccccctcatgtcaattgacggactcgaccccagacagatacctctttatctttagtataacgggtcgatcggggctaactctaaaacccgtcccccattcctacatacgactttcgaacagtgggatgcgtctgaccgtgtatgtatttcgtaatgttcgggggtggatctcggtagagggtgctatcgccnccgggggacttgtggccagctatatacaatgactgtgtatcctggncgtgttgcctgaaggcttaaagagagaaccacatcgctggcagtgagaacaaaggggttgttaataaatttgngatggcctatctcttattacatatcnnacnnccaatagacccggggagccagcgaatactgaagcgggatattacgcggcgactactttagatctggcctcagtaaatgtctctctggtacggcataagggtcaaccccattggtaccggggcttgtactntctcaccctggcgagttgtcgcaggactcttacaccgtccactgttttccttctccagtcacctcccatatcttgcactggttttgtgagtaggggttcgcgtccgaagagtgggacagttagcatcatttgggctgcagcttgtctnacctatctgtgcccggagtcctaccgtccggtgctggtcggtttggtcaccacgactcgtttgcacctgcggacgacctcttccagccatatagggtcatatgtttnnctagccgtaagatttttgatcctgtgttcnnnnnnnnnnngaatgttagtgagccaagcttcttaaccctctctacttggacaacaagttgactgggcggtacaacaaattaacttctgtttgaaaggctcgnngtctacgtttaagataatatcccctcaggagtgatnttgcgctgcgttgctcgtgaaacagaacattaggtttgcgtctctttgnttttaagaaaagctcatcctaaacngcggcaaaatcgttcggcgcgtactangttggaggagnggagncagatgctgaatagggacgaaaatcctctcatcaataggggaggatgttcccggcgggaaaagaacgacccctgctgcgagccaagagtatcacactaccatgttggctgtgagaaatcttgcnnaccatnctaacggaggcccatgcatgatattagnacgtggggcaggaggtacagtnncggccttaatttctcnggtaacttcgccnntataatcacaacggcaggtgagaagcgactgctaagctgcttgccgcatgggtgcatgttggcncgcatgctggtcccgagcattagcaaattaatcactttgggcaccaagcaaatgcccccggatccatctaggaatcggtagtcgggtcgcgatgcgcagtgacgcattaaggactgcaggggcgcgaggggacacgcgtatgcggggtggaggagctggtttgcgtgatcgaacatctgaccgagacatcgggnctgccacgtagctgttgtgtagtgntaggtcgtcaagtggcgagctgacgtccttagctacgcggccgtcaattatcgagatatatgggcagtgctgtacgatgagagggttcacaacacggcacgttctggttcggcggtnaggtgcccaggggtgatactgcgagaaaatgaaaccctggtagcactcgttggagcatagtgtacgctgcgatatggaatcagggaagtgagcgttcagtgttctcaccacccacgtaaatcncagagggattcgtcgagggttaattnatatatcagtttttaggtgggcacatagccaggcatnatgccaacaaataacttgtcccccatggtagncggagtgtcacaagagtggccattctntgtagaaatcgggggttgaccacgaaccgttagctcggaactcggtattaaagcggtctgnctattcttnantgagtttcttctcggannttacaagacggcggccgaccgtacccatgacctattccgattgagcgctagtaggtgcagtatgaagggcacctggcntccgtgcccgtaagcgtggggctgtcatgttcaggaagttacgatcagggcattggtgcgttccgtnttacagtatctatcttagctggggctcactgaggcgttcactcgggatactcgattacagttgataagaaaaaattngtataaatccgcctcacgtacgccgtgagcgtnnggtcanggccacaatcttacagttaccatccacacggtcgcggaatgccgtaaatganacactgctccatgcgctctcgactctttannncagagacgcattcgtgggtaggctacttaatgacagctggcggtatgtatccgatctgctcgacagattacagtctactgtagtgcgcagttagatgctattgttcttccgattagcgttgactccgcgaaccttagctattgtctctccaggcagacaatgcttcgattatgacaacatgggctagttctgcaaatctagcctcaactngtgaaatgangtctcactggctttttcgacggtcccgagcccacatagtctctcacgcgccgttctgagcgancccacacacacgtctatcgacaggtgcntgggatccccaccnctcttcacctatcgggatgctcaacacacgggatgtgtgtgagaagcgcataatcgttgcagaggatttactatacttagcactaagaccgaccgcggctcctagaattcccccattggtacggcncataacgangacaatgcgggtatgtatngaatntcaatcgcatgacggtagttcggtcagttcctatgcgcaacagaataccttacaggaggaccgagcaagtgctaaacggctggtcctattcacacagttgtgataacccgcaaaaacataaaagttgtcttgctgttcaagtacaaanatgcagtccatgaagtcgcgactaagtcctgttatgttgttggtggcgttagcatagtgagaacggaccattacgtgcttcancagacgaactgcaccaatgcatatatggtctacttcactgacccgtctttgaggaagntcaggggttacggaagccgctgnatatcgctagaaattgtaacgataacttctcctcatgagaccctcattcgttagcgtcgtanncggtggcgcagccggaagctgaatccccaactttctggccaattgtttccaaccggcttaacatcgaccccgagtcgatgtgttcctcctgactccttattttcgttgagagtcagccacggggggtacccattagagatgccacattcgtattcacggatcgctatcngcgagnggcttaacggcggacgtcattggttcgcaaaagatagtcagaaactatttcaaagtgagattactaggtggttaacgcnnnnnnnnnngnnnaatntgccgcccaggcactcgctgtcctaccagagggccagataaggatttgagagaatgactccagcaacgagggatccttcgagcgcttgtcgacgacggcccacggcactgtcggggagccctcgtgtatgaaccgtccagagcgggccccgtgtcgttaatgtccaatctgcctctcgcttaccgtgcccgaggggatccagtgaagcttcattttcttataccgctcgggagcgcgcctcccgcccaccgttgacatcagatgaggattgtaaacggactctctacgtacaataagagcccagagaaccacaccacctcaaattcgactaccgtcgcaggtacaagtgttgtaataacgacccgaagcattcctacaagggagataatatcgcgaggcaannantgactgtgataggaagagcacaacatattggggtgagacggacatatccaatgttttggattcggattgcactcgtgtcnggcgcgccngcgcgacgaaagcatgaaccagattagggagggagtgtctcactgcgctccaacccactctccctaaactccgggcggtcacagggacatcgcgaatacccagacggctgtagcagcatggcaagagctcctcaagtaatgagtcccatccgcacaagcccctgctgatcggatggccaagcgccccattttccagctgagatgcaaaacagactttcgtgagcccnngctaacggccgatgtggaggtcggtcagccaactggccatggagtgagtacacctggcngttgtaagggtctcttcacggtcctaggtcgcggtggtataagagaggttctctgggcaacagcgtcgccgaaaggcctacagcgcgacgtgctttcatgccaagggctaagctaatgtcctggatgccgtatagcacagctccgtgacagcgttgatttactccccgcttagattcgtgggagcggttcagcgggtgaatatagtgagagattccgatgaagacgcggacgccttctaaagccatgacatagttacaagggtatcagtgtggtacgtctcggtcacgcggggccacaggcgggcacaaattctgatggtgctccctacctgtggattgcggaccccctgtgtcagccacgcnctgttggtcnaaaagaggggccaccaataccggaccatcatttctagctcggaggttaataacattgttaaggcaagtcggcacacacttaccctcgttccccttggccgtgcctcagggacctgccactatacgaacagctcaccatgcacagttttactcatttaccgacacgggtgtcgggacgaactgatatcacgacctccttcaaggcntgagcgtacagtgtttaatccgaaaacagctgactgtcagatatagagcactgaagtgccgaaggagttcaagaagtacccagttctccgnngtagatgtgtcatttatttgtgattaccaatcnatcgccgaacgtagccgacgtaganctgcagacatgtcctctaagtnntaacccccatcctataatccaaggcctgttacggtctcccaggtcctaagacctgcnggacgaggggttactnccgatctttctggaatttcggcatatgcggacaccgctccacngacaagtctgaaagaagcgccgtaatttctttgcantgtgtacgcanccgggcaaaaggctttcctggacgcaaccagncncgtgtttcaaagatatgagtacatctaggttggagtgtcctctncgatgnncggnnntaccaacgctaagacccgtcaccgggcggtatccannnagaagggaagaggctnnggtcgacccgacactccacatcttcacaacaaattggattaatataagagtgcccttactatcactgttgtnngtctnaggagtatattcttgtcactttgatttatgtaaatcgcccaaagggcgcacacgcgcccatacatgtgccctaaataaccttcgatggcagcgggtgaaaccccctgattgntngagaaccttacatggtggattggcagtaagacatcaaccancaanatagcagtcaccactatgcgagttgaataaaacaaaagacctctcatagctccatcccaaantgtgcaaggnaggtngaaccgatccgtagacccattgttataaatattcatgantagnntccctatcaccttcatccaagatccccangtcacctcnnaccttaggctgatccttgcgatcaggattgtaagtacacgtcggtagttaactggagcaccacagccatagtaattaatgtaccgcatagtatcaaaacgcaggtatccccgacaataaagatgcctgtatanagcgcatatccctacgtgtctgaagatggcattaaacatcttcacgttttttcggtggctaatgatcatagctatctactggtcggaanctagattctattgccccatcctcattgcagagcagcgacnnctataattcttttaaaagcaatttggtggtggtatagattgggatcggcgcagagttccgaagtcttatctttacggagccttaggtagattggtaggtgcatgcgtcattagattattcctatggtccatgagcggctgannnnnnnagaccacgagagtctgagaaccttaccgacatgacgggtatgtttgtgacgttattacgctcntgttggagcactttgactagcgcatgggctcctacaaaagacngttattgcgggaaacatcagttaccgatataaggtaacgcctggtgcaaaaaggagcagatagaaataccaacaccctcctnagtgaaacttcnncnctgaagctacctaacgagactggtcgagtcactcaatgatccggctccatgcccccatcntcccaggttggtagggttttaaactgggcagcagttggccaggccacgacctaacccttttagcgatagcaacagggtatgttgnagatcttcgtgatccagctggaggggggatgcgcgtccccgtcacccaaaagttggcacancctctctgatcaatgattccctgatcattcantaatcttctacgattgaccgcgcccgaacgtattaagacaactggcctcaaatgccgactgagncattataaaattgcttcttgtgggacttgtatgtctcggttacctgccgtagcctgtacacccgtggagagtcctttgcgttaaatgacttgtgtacccgataaactttaaagtccattgncntgatctcaagttttaaccgctaacattttgagcaatgtacaatctatccaaatgacgaaacatcgtgccgngccttggtcccgcacgcacctagcctaaagtcaccatcatgnccgacgaagatcgtcgacgcgttgcccatagtaacgttgttgtctcgcgcactagaggaaatacccgagaccaacctcagtttagactccaattattggtaccgcttacaatgaccgcaacgtctacgatctttccttctggtatgtcgacaagccgccaaacacntgcgcaattcgntccttcttcaacngnnttacacagctataatatcggtcaatgatccgatgaattcagcgccgaggnattagatactgcgtgactagcagttccggattttaggctccgcattatcgcagagagggtatatttgacataaactcgtcaggattgccatgcttaaaccgncacntgtgcgcgccctgcagcgatgatgtaagatcacgtcgaccggctgaggatgctanctggaaanagtncattgggtagtgtgcgaaccngntatgatggtgcgtatgttaggtaaacgcccacccgagggnnctcctatgtcgcgagtcggctagnngcagagtgttactatttgtcatnaattcattaaaaggcatctccatagcagggattgacatagcgtacaaaacgcncccaggacgtctgtctccagaacaggggggcgagntcacccgctgtcttcgctccctgagttgtccggctccaaccagggcgctannnttctacaaatgaccccgcgactgctcccnnntnnncaggaggntatcaacggacgcgttcgtcaacggcgaccgantgaccatacccnnggccaagtgcgaccctacaggcgcnggnngatgcaccnctgtcagatcggtgtacacgcgcnctcaataccgcacatgagacctggtctgctggtggctgccctnngctagtgcaaatcggaggggggaaagctgaggtnggcgtccgccccggtaagatttagcgcggcagtnncgagncgaatacgcgggagattattgtttctaatacgaacgccgctagtgtatctagcactagctctttcagtgaagaaactatggtcagtaacacttggngatggncagnnatngtactgaattgctcgcatcacgctccatttcagaatccgatttgacgattgtgtcgtagcatacccattattcccgcggggcatcggggctcgggaaatctttgactaccaacttgatgccgagtgatcttgcaagaagtccgcatttcatatccgtgacactggctttcggttgactttatacttacttccgcgtaagcttgagtcctctttccatcacgaaangatgaccccgtaaagtgtcgaaacacggtaccatatcgcgcgtcgggacgcaggactggtcgcttttcgcctactaggncggtagccaccaaggaagggtttgcctggtcgccgggctgttggtccnncgatcccaggaacttgcctttgtcgtactcttccatatgcttgcataatggattcagccagtgagcggtggcactacagcatcgcgggtgagaggaaggttttgttatgaaacagaaggtggtttctcgtgcgtatagaggcatcaactagtggggctagatactcgcacccgaagcagcggngagagacttatatttgtttaggccgcatgttgctgttctnngaatcttgatcttatttagtgtcctgcgaatattcgctgggttatggtgttacagagagccaattttgccagaactatatgtatataaagcntatgcaagttaatcttttgtgccccaacacaatcggttgaaaatgctttagtgacgtggtagcaaccgnccgatgggggncagacattgagatacggggagcagcgagcaagtagcgagggttntgcaataggacgacgggttaccagctgtatgcagaatacntagcggcccgggaaagtgngcttntaacgtcctgnaattagtgttagtcanacactggtgtctnggtatttcgcctatttatgagtttacaacggatggggagtcgtnggcaaagagacnncttgagcacgagacatggattgacaagcgagatcccggctcacacgtgcgttcgtagtgccgaatgtcggttatttgttagttggacccatttaggtcgtcggtagaaggagggtcatggttagggaaactcgtttcacggaggcgagcacagactataacgttttttatccaatggagccacnganncactcaaaggcgcggtactaactcttttagtacagtagccattttgngtttattgtgtttgcactgggtacgtatatcaggtanggggtgaagatanggtttgcaaccaacacgcagcttggttaaagcgctccgtcnggcgtcgagcccgggcgaaatcgcccgcacgattcaagccccccgtgcttattggataagaacaccnttnncttgtaacgacacgcttcgtgtagtgggggntcaatgctagcgtaccgatgataggagatcgatctggcacgggaatccggcagacaaagggttatttaaatactgccgactaaccgttcatcgacatataagtccgtgtngggaaactaacnngtgcggctcccccttcgcccgtgttagtcgtggtaccgcgtagggactggannggncaagatcttggtccatcgagagcaccntcggtaccttcatggtaaaagatagtttactcccggagaatcgaaacaacgtgaaaacaaatatgctggtaatggttatattttcacgataacgtacctatattngctcgaagtcgtactacaatgcctanatcaaaaatggtgcggggcgcgcggagtcatcattatagaggactcccaatgtgcccttagaatccttgcanggcgcgcgggtatagttcatgaccggtcttcgtaccgaactcggtatcagcaagggggttaaacattgatcagaangaatttgaccnttcgccgagacgataaatcacttcggaannnatacccgtgagatgtttaagccttaaggcctcctttgggcaccnccgaggacatgacacagnccncgattccatgaggtacccaagggggcgcntgggcttcaggccagataaggnggggttacccccgcatccangcacgaacagatgagcaaaccaaaaccatttgcacgtcggcaagctgaggtccggatagggcttantcgttcaaccntcaaacgcccggccgccatttccaaaccgnnttgattcggtcagctagatgggccttcccgctggatacagcaccctaaccgggcgcttaggncaccnggtgagtcattcgacctaganntacttcattcatcgtgtagnggtccnggggaatcgtncacatagcctgcgccacaagtattangtgggaaaggttnatcaagaattgagtcattagacgggcaggtccgntgttttcantcatcgttganncctcctcgctccgcgtggcagcngatgtataccangccccgtgcggtccggtttttttggctacagatctgacagcaaatcaccatccgncgcnaatcgactctantagatcaattcacgcaacccatattcggtgatgagtgcggtctaggacattcagaagccagnnatnccgnaattcagntggagaaaacgtgctgtcttaactatagcttattagtgtctagcgctacgncaaatggcgtttttttcgaggnntcatgaccgcgcctgtgggttgggctcagtagtaggcctagtgtacnnnnnatatgngcgnttaagaagntagaggcggcagcactgagtgaaacgccgcgcgataaggattggcgaactaggntntatttctaannncatattttcgatccagcacatcnnggccggactgaccaccnnccgacgccatggncgctctagctgccgacaatggcangaaaagactcgcagagggcctcctccgngatttaacagncgctncgtgttcatcttcgaacacacgtgagcctnagnnnnatcgnaaggtgancgtaacaaagaacttcncactatcagctcttagaggcganncccatggatacangcaacgcantntcgtgttcgtgtctaactataattcgatcgcttccctaatccctactcgcttaccnctttntncgtccggtcgactcgttctccaagcacttggttggggtactaaagcgtatggganangcagtggagtttgaaaaatacggnncgggggttttgctaagccctacgtcacncgaattatcatagctccgnaacgacgcaggattaagctccgantgcattcctggcctttctaccatagcgcggtcngcacgcatagtggaattctatagatggccgcatcgtattgaaagacancgacttggatcnttgggactgtcgtgtcaactttgtcaaacgggcnntcagtggcgttancctcgcctgtaactggctgcacgcgagtagggnnagaacgtccnngcaggcgggcaacttaaacgattagccanncnnctcttaggtctgtcgatgtttacgggccagccgtgcctaaagatnggtggcgacatacgttcccctctaactccggtccagtggctggtggtgatttgggtgtttagggcacacannatncacnnctccgcttaacatgcccacgaaaagtctgcccncgacaggctacacgtgtctaagnnntacgactcttangttagttttcgaccccttcatacgccaggagcctcacagcatgcagaccgatcgtaggatggtgatctccagatgggaaggagttttcttggggttctgcgccaatcggccctggcaaaaaaaggttcaacgccgcgngnccctnnncttctaggcctctctaaaaattgttccatatcacgcgctagaaaatagtgagcgcacatccaagactgctgatggtcaacctatgaatggtgatnncnggctagaaagtgctacgcaccttcggaggggtaaaggttggtaaagaagtcgcttaagcctttgatgcctggttgtaatcgagaacatagcgtctcccataaaaaaaagaaattcctcaaatagncccaccatagggtcnggctttgtgggcagggagttattctgctttgggccccctaacaagctncgaccgactccaaacgacaataaccactcgtgggctctagttcggtggtcgaggtccacgttatttcctatcacgctaagagtagtggttccagcccagatccttcttacattcactttttagtcgttgaggccatcggatcgatgtaatcacttgagggnagagtagctaatggaangcgggacttcagcgttgtgccgccctgagtactacatccgagttantccctataccggtgcggccaacccccgagaggagcggtcttgnnncattcctgcttacaactaaccgtgcacttaatcacactggccaactctnatactcggataagtcataccngctttgtttccatgccacncacnatatgggcccacgcttntcgcctcgagaataagattgctccttngcccgnttccacatgtagatctaggcttcgcacggagttgaagcctccagctngcttagagttcgttgacattcaggtgggttacgaacagttcctggaccaagcggacgtccttaaccgtgagcatttacttgncacagcgcggagacntggtaggtcactacaacactgggacaccaggggcctcactatttctctgtgctaataacgtaagtcatggtagcattactttatgcctcgatcacctgtctatccggaccaaggacttgtctcgatgataagtcnagcaagggtgcagtgagctcgatgacccccctgccggtagagtcttgctgacttctgggcgctttgatggcagtacagagttgtaacgtggcgcatccccattcagtactgcgacaacactctcgaaaactgggtactgcttcgggactttgaagccaaccattagtatcataggccgaaccccttaagtgcaccttcgactcnctgtagacggtaccgcctcacacgcattcggcgtcccagaaaggagcccctccggaatttcgggctacatgcctagagatctaggtctcgctcggcccaggagttgccggtccttgcatatcgcgcactcaacgactctgctgtgtacgcgactattttctgtatcctgaaaggttaaagtgcgcaacacntttgcgtatcacgtgggatgaccccatcatagctacttgatacacttctctagattctggcacctgtatgatgagaggacagattcaaacaaatctcaatggcctgagtacggggtgaaataagaaatgaccgcggacttaattgcgaaataccctgtagctccttgaactggtacagaccactgcatggtgtagcgaatgtccggcagattttcccttcaggagtctagcttgtcggtncgnncaaatcccttacgccttatctcttatttatctccatactggatcgttcttgactantgtgnnnancgccaagagaggagccattcacaagaggatcgcaacattaattcnttagtctcgacgctatttcttaactatgatcaccagaccacggctggccttgtagtgagtagacaacnttttaagacncgaaccgctgttgggctaagttaacataggncgggacaaaatgtgttctcnatcctaggaagctcacaagcaatgggactaccatgcactnggggtgnnaggctcagattntncntgcggagtgaacggcgagtcgaaaatggacacaaggacaacncgtgtgtgccngcagaagagtattggcgatcgcattccctggttaaagtagtgtacacgcnatgccaagggtcgcatgtccaggagtcaatctannctaagtcagatccaaagactgccgcccgattaggcacctatggattgtaaacgcaagaaagtgtcaattacgttgagagagattacgatgcggggctgcaacatcttctcagtatcccancatacgcgtattaccagacctgggccttggactactgntggttactagagcactgcgtataggtnctctanaatatgccaacattccacggggcttgaagggtcttgggaataccaagataacattgcaacattaacgatgtctgctctcaataaattggagacnaaaaagttgagcagtagtactattagttatccatgattacttacgaaactcagaactttagggaatatgttcgtcgctggtaangcggccccggagncgatggctacagtggatctgttggacatgancttggttcggcacgtggttcagcagtgcaggtttaaatcgtatttggtnggaggactttccttgaatngcttcgttcgattcacactttctatgcaggcggtgctctgtcccccgtcgcnanngccagtgcggtttctgatggttggattgatgcgtattagtaagacccattttgtccgatatgtatttacggagagtnnggtaggnngtccagcgtttcttaaacctaanggatgcttttttatcactcggctacctggtaacnnngngaatcnngncgtcccgctgcaanctattggttgatcncatcctctattacgaccaccaaaggctacactagactaccccaactatatttgcacccacacatgagagcntctatacggattcaaaggggccccnnacatcctgtctcttcatactagtaaactggtgatgcagtntataggaaaatacttgtcgtnccgaattggattcgattgtgcttcattactattgatatttggaatctattgtcattgtcagtacgaccactactcgacaattttnttcgttttatctgattctatgcacagtagactcaaggaaattacgtggaattacttacaagcaattaaagtgctttctatanagtggacccttgataccacatcccatttctcgcaaagacgacggcgtccggacagaatggcaacgtgtcaatggacactgtntacangtatcatcccatgctggntgtctggagctgactgatgtgaactaagcntgctagcctatatcatctctgaagttgaggtactgatccaagtctggctgggnnacagaaaaagacgaacccacaccccgtactnctcgtgcacgacggcgagagagtgttcaatcctgaataaatttancgcaggccgcccgccagcaagnaagcgacggctttcccgggcgcacccgattgacctacctccatcagtggcatttcggcaccctatttctcacattcaatnttggctcggcaggactaaaagaattgtttggtnnnaagaggaaattcatcacgcaagatcaactcggagatgcgagcggttacccatcgctatgacagcggtacgctccctagctccaagcttaantccgttctatcttggtgtctactcttcgcgagcggnnagaacctcacatcgcggaggctatcctcgancttcactctccaggacgcctcggtctgttatgtttaagaactcacaaagccggttatagggagtattcataatccaagtccgccagtaacgcanctaaaganntgacgnngcgagaacacttgacgagtgtgcttattctaaactcgtcctgactgtcgcgtacnggcgtaaaacccgtgggccgcaatccacaggacacgtccantttcactaggaccacagattagagggtggtacccctcaatcttgtgcccggtntagctcagatgaaaagcgtacctgaaaacgggaccaggctatataagcgacacctgacttttttgacgggttcgatnnggacactttaggtgttcggaagtgatgctgcgtcnnnnccctatcgtcggccatacgaagcgtaaangatagactgcggcgctacgagggtctgtcatacccgtttccaaccttatagaaaagcctgatccgcgatggctccactataggctgcagattaattgcctaccacaggcaactctgcgacatcagaattgctacgttggtgttccgacgctgccgttgatcaccgagttgtctactcgcgttccctcccaccaaatctgcaagcacaccactaacgcngctggtcacaataatcgataagcgaaactcgttaaacaccttttaagggttcggccagcacgcggagtagagaggtcgtcaactaatcntagtttgctgaccatttcttgccccaaccagcgtaggccaacgaaggatataagtttttcgcatccagttcggttctggaatgtannccttaccgtaaagnttgnctaactctgttaaccgtaaaggagtaaactgtaccccacctctaccttgaatagacggtgcgaccgctctgtcgcgcgccatgtatctggttggggatcattcgctccgcaactataaaagtgccgaaaccnccaaacaacatttcctggcttatttccgacttcaataccaccaaagccaacatatacaaccgaggctccaacatacaggaggttacacatgacaaccccggnnncgctgtgacgtgcagggtcaggactgaatggaccttcttccatcacgnctcctatagacgttacgtaaaaacccgtacagtcaggatattcnggattctcccggattactgccacggacatcacgnngnnnnnnntacgtgacacgttgantcacanatcggcctttccctacaaccaacttctggatgtctctacacagggacccaaggttnccctggccnaggctcatcccntatgcggtacagtnngggtctccaatccacatatggcttcgctatccacggcggaccattagggtagatccttagagcagattgggcggtgttgcagcgtcaatctttttaagtggtgcattccctgcggagatgtgaattaggagngtacacccggagctcacgtaatatctgacacngttctggatccacccacgcagttctgaggtcatcgtccaatagcgaccagaatatanctcccaacagagggcctacnntaaaggagccaaccgtatccccgcgnntgcgccaaattcttagtcaatcgaggcgagctctnnnnatctgcttgtaaggcatacagctatccttagcttccgaagactgatagggtcctcnnnngttgttttgctggacatggncagcngtcacactatggaaaataatatactatctatttatnnngattgaccctactgctccgccttttcacgtagaccaaggacaatggcggcgccaggccactttactaacaaagcacttctggcgtacggataggtcaagcggccacgtttagtcttaagttttgtctcgttagagctgcgtctgccagcgccaatctaacatgggctgcagtggtccgannagggagcttaaaacacatgagcttgatcgtgatgtgtgaagtgaggcgggcctattccggttagacgtcgcgagtaccagtggttccccactagagcnnttacgctcgtaccaactgattgaaacccacatcggccctgggtatccatatgccgtctaataaaatctgacgnaggcgggtttcgacccgagctaggggcttggtgtacctcaaggtatggcttatttaaacaatacgcacgctatttactggagggactagcgcgcctgagggcatgactgagtacgcgtggattttagaacgtgagcccgagccgtgagcgttcaagatggattacctgcaggacatgcaggtctgtcgtnnaccctgcattaaccatcgtgtgaaaaatagttaccggttaactgtggccgtcgcgcatctggcatacttttcccgnttgagtggtaccaggttgccccataggnggtctgggttggcaccaacgtgggaacttttgtancnntacttagggtaatgaagctaccgggtacagaatgctccgacagctcatacacctccagcggacatatngcctaagagaaatgcgnagngagtactttatgcactcctaagnnnacgaaatcgtcaatctgatacgtcattcccgcagcaggggttatccgcaggaggtttttgccacgcatgaccaaatgatgttccacgccaggggctctgggcagctactnagtacggctctcgttcactgtacnngatcgcnatcgcggcattggagagctagagcgagcacgacagctgcaacccgaacacccgataaagtcagtatatagcccagaaaangtcatcaccgcaatacccgtcgctttaccatcaagcttccagtgcacgacagaggatccctnatatacacgacttagacggcttactggaagctcccttaatagatggttactcccattcggcgntctcgcgccatatatgcggcggaggacactgcaaactgccgaagnccatcgttttcgactgagaccgacattgcagccgttggcctaggattgttaggctctgtattaaaacgagattcgcggccaaccgaaacacgacntacagctaggtagggccgcgacggcagggcactgcagcgtaaagcggtcattcctcccaaagcagactttggatgancggctgacgaagtcgaaccgtacgngattccaaggctatttaaggctatgntgccctaccccatcactatctgaaccgaaacgtgtcagccagncataagcgctatgtgctctttggaaacctaccggccaatcacacggcatacggtcttcttttcagacgnaacggcaaacgggaaaccgatagaccatgaaggtcctgccgttttaaactatcgcctctctcgtgaaanagcgcattttgcagcgagagaatcatagattcccaggacctgttcgccttccactcaatgaaaagacncnnnnnncggcaggaagatactatcacgtttctagtattaagtaatncaacgggtnctaatcctggacacacctaatcgaagcgcctcaatataaganctcgccgnnnatggccttccagtatgtgctacagttggtctctaangcacttgccctgttttggaccagaaaacgtcgttacgcttggcggtcaagaattcctgaagcggcaangcgtaaacaattgagctactttgccngtctcananttcctaggncagncctaattcgccaccgcgcctacttattcgcaatctaggatgccagtttatgtcnttgggagcnncctacagcttggatccactttacgcnccggcgcgcagacactctgacaagtcgcggaccgcacacgcaattgcttagttctctaatnngcccgggagtcngtctcgnggtgtgcgcgttantttaaagcccccnnctccgcgagttggtcccgattagtaactggacaaattgattaaaccttcacccatacccgcagttgnttgantnnagctttccntgnatgcccaatttgnagtagcaacgtattttagctcgggccgagcgaatgaactcgggaacatcatctacgaagtagaacctggtagatgcatttgcctcagtgctatgngagtgttgcgtagtgccatctgaanatacgtccctaaggggcctngtttcgtgancttcttcttatacncgcgcagtcgcggtgatccgatcacgctacaacgtggacacgggcacaagctattaggcttgtttcatgactgcgtggagccaancatcttaggtgtcagacgtagctgacccaagttccaannatcgtccggaaatattcctggcccctcatgtagtcagccgtttgnnacacccngcagcttgccagctcttcctgtaacctagttcatgcgaggccggcnacgagaggcctanattttgtatttgtgccttatcccggtttcnagagattgcaagtganccacaattgtttatncgtgaatgacgatcgggttgctttnnnagccttcanaaggaagggtgggcacgccatattcgcgaggggcccggatttccaggcgcaagaggaatccanntgctgagcggtacacttgaacctcgttctaagcgcagnnnnttagatcttgattaacggcccacatcgggaatccagctagaagcgttaacnntgttgttagcaagggaggnatgcccgagcttatcgccagcctcatgcaagggngtaacgccgacnnnngtggcaannattcgatgtgctagantgcaggtgtacntggccgngtgaaccattgaagagagagcgtagcccgtcgagaagctaactttcgtnggaganacntcggctaggnctttgtggtggagccctaagtagagacctagattgatttgtagaaatctcaagacgcactaggatatgcatctaaacgcgggtggcggtttcgggnagataccccataaagctacttcacggattgtcangcccccggtaggnacaggtgtggctgtagggctaggtacacgcttggtcatgagtctaagagcgtctncagggtataacaagaaactaatttcttcatantgggaaccactcaaaggatcggaataattcatctctcgcctcctatagcccgccggttatctgaatcaattgtcccagaactgcctgacgtacgatgccatttnggtgttccagatctcccgctaacaccttgccntaaatgcgcacacgggcgtancgccggcctcctgcatgccaaattacgttttagggcanccctgatataaagaaaacttagtgagacataaaggctgttgagcannnggtagcannntacgttgcctcgtcaactggtcgcggcatnagtgagaatggaactcgttgacccggttgcgcggctggggggaagatcgcactggcctcggcgatctganggcttcgaatctccagctcctggaaccaagtgcactgtcttgcgagggaggattntcaccagtagagttaaaccacgacccggcataactggtcctcccacaaaggagtccgctccgggggcggcctgtgcaaaaactgcctggctgctgtcatagaaaatnaagccccgcaaaatactaacngaagaagagcaacatagcatgcatagnatangttggaatgcatcgattgaatccgtactacgcgtaggaaagccttttcatgagactctctgtatcttatacgtgagttgtgtctctatttcgtaaggnttnnttgactgcnatngagatccatacggagggggtttcagacntaagggccagcaagcacagtcccattgtcaggtggttgtcgtgtgagctcgagtccgtgcatttngtgtcggggtagacatccgtcacgtcctgttttatgtcatccagttgggctattcacaacgatnacttggtagttacatgctctattataggcgtttctcctaaaaagggccggcgagatagcacaaacatatgtggagacgcccccgttgataagcgtgatcnagaaaaatttaaatcaatnctgttcggggannntccgactaatctgggtagcggtgtggacatcacgactaaagtcccatangtcctaggggctagcgctggggagcgtggtctaaggcttgcgtatcgtagctcctcgatctcctcgatgtaatgtctctatggtcnntgcaagtgggtcgccgactttcgcatttcatgagtaggattcggaggaaacactcctaaaagtgggcctgcggaggaacccgaaacgaagtaggtatccgtatgtttttatcggacgttcaaaaaaatcgaggacggcggggctattccagnngccgnaaagtttctatccattatacgacctccaaggccgctagctgacccctgttaaatatggctagtggcagatgctccngacngcaatgtaagtaaatatacttgcccccatgaggagatgtcacctattagataatccttgtgggcgtgtcctaaatagcnnnncgacacaatgttaggaactcagcntactaattacgggtgncgaacatggaccacgcgacaacaatagttggcagtctacttacctaaggccannggggcgaggatcgatatccccgccccgtcacatcctaagcgttgtagtcggtctcagaactngctcaattgttacgnggcaggtggncgtcatcgctagacagcaccgcgccataacgcgcagctgcggtgggagtcgcgaaagtcgttttgtaagacgaagatgaattcatgaggntcgacagaaattctatactatggcattcaagcgggcactcccagactcgtagacatcgattatcgcttcncacatgtacgacggctaggaggccatgcatctcggagcgtgttcgccaagaatggggacgtcaaaacaacntgtacttgatggcgatccgctatgccaaccgaccttctatcggttcgattcttgacgccgtnggcgatacctnnttgcgagcanatgcttcaaatggccgcaccaccggtacttgccganngtgttttggacatggggtctgatcgcggttagagttattacgggaggatgtgtatattttaagcggttcgcacgatcccgggcaaggagcctctncccccgttatatttcgctcgattctggttgggaccgtcaacgcgtgatgtgactagccctgaccaggtcatcgaatattctgcgggcttctatcggagagttggcggccnnngtcagctaatcgttttatcacngtctactaagcgtacggtagtcgggagccaaatgcctacgagtgtttatataatggtccatcctacgttacgcggcacacctgatccgccttgtaggtggtttctctctagcagtcaaacgcggggctagttgctatgaacagtctcgtataccgaagaactccgtagtccccagtcccagattaatacgtactcacgtaaaccgaggctcactagggncgcgcgcagtctaatactgttatcttcgtctatccaatatcaagggtgcacgcatctatcggncccagtttgtgactcactttatnnnnnnnnntccttggaataagncgnnacgtgatcaccaatgggtatactttgccncgagtggtactcaaggcccagtaggaaacggatcgttcaaaggtcctgggacgcggggcggacttaagcggctcaggcgcgtnccggtctaatgggccaaccgannccgcgtgagacgcaaatccggcgacctgggtgcaggctcagctggccccttatgtgtagtaagcataaagcacaaataatggcaaggaggtcggtgtgtacccgtctatgcaggtgtaagcgcgncagaggctcncgtntcgctagtataaccctatttataagtgcagacnagacttttaaccgcagcagtgttcagtaccgccatcnttatcggaacatctgatagcaatcttcctacccatcacctcgtacaatccagaactgcaatgttaagaaacaatggagcttgacggagtcgttggctacgnngctcataacccattagatccggggcagcctgttggngccgcgagctccgacccgtatattcaactctgaaccagntcctgctacctagttataacgttactgtagctttaccnnggtggtttgcgtagaagtgtcgacggacgtatggnaagaaatgcgagtgcccttcactccctgacatgaacataacgaggttacatcgttancggtcccccgagtgtgaatgttcccagaacccctccgcccactccatccacagcctagcgcctcttgtgttcgcganncggtctcacatggttggnctaacgctggnncccttacagcaaaacgtccttttgctttaaaaacgacagctagccntgtttttcctccatancttaaatttagagtaggttacctttgtcttgagcgnttattagctggatgganngtgttggaccttcaaagtcgtacgcctcagggagtcaactcgacgatattttggcgatactattgtcgcgacttggcataatccgcggaccaagagatcggngaacacctaaccgtaaccaaccgactgttatagcggntacagcagcccgagtnacaagggggggaagntcnccaggtagctccattcccgtgctaccctgctttcntccgtacaagtccggttagacggggtagcgtttgtctgtccctgtttaatcacccctaagggccttgcgcacccggccaccagcctatcccgtgcctgcagagcactaanacggcaatgacacttatgcgtnagcgctgcatggtaccttatatccgtagagngaaagcatgctagtacggatggtctcatgcngcggtttgctcaaggtcttgaggtactcgctcncatgcatactatggnagacggttcagcttttcaccaatgcggtgtttaagtcacggaataacaaccgacatggaannttggccggagcnngcattggatctttatgtgngcactcccgcaatgtccatggctcagnnacaaccntgtcgttccaggaagccgtcagacaaaaggtcggctcaagtgagacgtctgctatgaggtctagcgatccgtgnaaatatgttcaccgacccgggtgccatctagagacgaaacactagttctctaagccgtaaatttntaacgacggatgcgtggcctatggctgttcaacctacgccactggatcacttaactccggttggggattccgaggtaattaancgggatgnctcgccacgagcgtctccncctacctaacactcttctgctaagactcaacccactgcnaatctttagctctcatcccctcgcngctcctctccacatcggaatcttccgtccggctcgtgaacagggttcacctgtgttccaagaagcntccggaattcttggacaccntctgtccnccannnggganaacggatgtccacctttccgtacccgaaatctcagctggtcgtcggaccggtcggatattggcttacnngagtggccccccttgtaactagcgcgtngacaaatactagcaaaagtctcgctctagaagctatcgattactcctcncacaattttccctaattcnacgcgcagcaggcgacatccannccccggggaggtcccccgctcacgttttattggtgttttaacgtcgtgtgattnccaattagatcgtcaaatactatacagccgcgccgctcatgtgcctgctgccaccttagtttccgctccattactaacacggttaggtcaacgggtcgttggttgggatccgtcgaggtactagcatcactattgtgggtgcctatgatgatgcctgtctacgcgttccggagattaccagttcataatggggttatgcgggatcaactcacacgngnnnccgtggctccctctgtaatggctttagccggaacgctggtagacttaccccgtataaccaactcaagctcataaggatcnnttcagatgagtgaacgtgtagattaagcagtggaagaatcgatcaaccgcgattcgcacgttcacaggtgtacgagtacgaacgcatacccctgatccttnngntaatcattgacagtgccgggcgcggatcctcgttgtacgcgggtcggtcctcgaggaccttagacggcgtccgtgtaggcacctctctggcctataagtcgtgcttgatgctacacggggcgcgcacttgttgcttccctagcagaggagtagcatctgctcagtcggnnncctgatgcnaattatgaggcgtgcgtaagttgggcgggaaaggcggtaccctctttgctgtagcgnttttccngtttccgatgaatgtgcgtgggtctgaacaaatcgaacgcgacaaatcggggaactagtatggactctttcgtcctcctaagagcttaacccgtaaagaaagtccaccnagggaacgcgtaggcactctgtgcgatctccggacgaggcggtgcagcctatctntggtaattagaggcactgtacgcagaggacatcttgcgagcggttaacccnnnntctgaaattatcccagaaactngngngtcggcggcgagatgttttctcatctagtggttttctaaataggagttcaacctgacatccatcagctcacaccgccgattggattcatagtcgngggcccctnattctgagtcccacacgtccaacaacgcgttggagccnngacatctcaataagcccgactggcgtagaccaagtcgaaaactagcacgccggnatgcttgacccnngnngtacttttactggagccccaatgaagagccatcagactgtaatgtgtactctcaaagaagcgattcnggtgttttttaacnnnccatctagagctacgcgtataaggtcttcgattttcaacataacccaaancnannacnnanncgcctggggggcatgcattagtaatgggctacgaatccaggactgcggctgatcactagaattgcttaaactaagngaacgacntaagttagaagatgcgcgctaggttaaatttcaagagtcactgcccgacattncngaatgtacagattcagcctacgnccggcacttttctctagcgtgacagggaactagagccaaccatgcgtccttngtgggtcagctctaatgtttttttagatcangggtcctggctgttggtgaagaaactcgaagcccttactctcggganncgtaatnnncagccagttatagnatgattaaaaacggcgatatggcagtgtccagaatattatgtgcatgtatcgctgtccatatacggcgaggctagtgagttacggcggataatactttgtgttagagggtgcctccccatcccggttagacgatctctaangatcgtctttggacctgctgatgcncnncctcaatcccggcggcattcggtcccgtagagcgtccgcagagccctatttaccaagtgattcatggagcgacctttaagctaggaaggtctcgtccgtcaagccggaattgcccatcaatctgctggacgcttaacgtgcccccctattgtgccgttcagctngtctnnngatgttctcctctttcgcgaccccccccttcagaggcnncacgccgccatagtgtaccaaccgtattgtgctattctgtcactacatagtttagagcaccataggcgagtaccctgngtcaccgataatagctccttttannnncgaatcntgcaggaacagggnaaccagccgggatanatgattgncaattggctcgtgtgcatgattcgaattagcctctttttgtactacccagctgggtagcgccaccggtccatgtggattccgaaggactcgagtggcggcatcgaactagatcgtgtgntggacgccgttttgatgtccggtctgccagaatacgacaataaggtagttacttaggcagncgccctcntgaagttagcncatatcatcaaacgcagaggagatgactcgtgcggtgcgttacngcngaaaccgtaatatcggttcttaagcgtaccgaggacggagttnnccccacgnnnacctggccccctggtcaccattgctgctattaagaagccaatccttcccagacaagagttagtggccagaggtgagngcacgcaatcacagtattgcccagagtttggcccgtatacggtgaacttagggggtacatacccctggtgcaaccatggtaagacttctcgtcaataccgagcatacntaaacggngctgaattgcgaacgatgggcgccctgtgctctgangagatgtgttcatccnccgatactgcctcgtgctcgttgtagaggtaggtctcaaaacataactcttttcggggacaggcccggaaacagtaagatacgcgatacagttgcgtnagagtagtggttagnattcgaagcgcacttttcttgggagcaactgagaggctataatcaaggccaagggaaaccaagaatagcagcgctcccgggacgttgtttaggtcactcgggcgtcattccaactcccgaacagcagggcttaggcttcaggtgttagannnagtnnacggtnacccgccactccccatcgacgcacgtatgggtccggccagaggggtccanaagcaggtcagcacaagtgaccaccaaggaaaactcaatctcaaccttcagacgacgctgctctggagagcgagagtcacccgcccagggttgtaacatcggcccgtatcaccttanataatggnngtcttatcagctccccaatgacaggactcgatccctacccgcccttggcccgccatcaccagggtaggctcgatccntcgcactatctccttggacgataggtcagcctacagccggaagaaggnccctcgtagctccgcgttcttcacgcnnttcnnngatganntgtcantcgaaccntagcgacctccgagggatacgccgggtgcttgcagggactcccgttgctgnncctagatatgactgaaggccgntactgagaatctttggcgcgagaaaaggatactgtgggaatcccnataantgcggcgtttggtcacacatcctgcgtaaccacccttcggtaaaactaaccattccctccaagcggtggccacaactaaggtaaaacgtntttggcantgggctatcatgggctatacaggttcggacgcaagttttgagccttggggncggagcgtttgcccctatatttggacctgcgcagttgactaatgcagctgcaangcncttttggacttaatgggggatttagcgtagccggattgcccagctgaacaggcaacaaaatcgggacagtaagatttcatgctagtcttgttacatctatccatgtttgagctgcgtccctcggtttgcncgtcaaatacggctcataccggacgaacgcctaatccgtcagcagtcgagtaacctacgtttgcgctaccgtgatccgaggttcaggactacatacaaaactcttaaggtcatggntcccagagcagcctttgtgactacttggccgagcggtcttaggaggnccgcgagctgtggaaattcatcgttgacgaacagattgtcctacgntttnngngnactgagcctaagcacanggtcccgntttcaatagttgctcattttaggggttgcttgccttgtaacnncagnnatttggccaccagaagttggtgcgaccgcaaacaatnngntgcttgttgaggactactcgtcacgagggtccacgctcgtgtatctttgggtctatgaaaagacgcgctgggcagagagcaagagnggcccacgccaacatgtgcacttcgcagtcgcgattagacgtcttgatctgctagacgtgagttcggagccctctgggatcaatccagtacataggtacgaccgccgcntgccgattgccttagctctnaccgagtgttggcaactcgcgtttanggcgtgattccctgatggatacaggctaactgacaatctaggagcaggtatgatttggggtggcagggagctgatggaagtgaaacgaactgcgtggccactgaaggtaagttcaccccaaggngcaggccgcgcactttatctgccgcctcaccctgagtcgtcatccccgggacaatccaggcgaaacgagacttcggtcnacgagctgctttgatattccgagctacaagaaaagatcaggcttcacctatagaacgtcgaagtcggtgaaatggatttaattcggggttgtgggactactaaccaaatgagggagtcacatcgtgtgaaaaaaatagggcaaannnnngnnnnnnnaagatacggaggtcgctttaacgggctttgtccagatcttctaatggtaaacgagcatatagttacttcagttttattgatcatattgacatcatgtccaagcgagcccctgccgcctttcttctgcactacctaangtttgtactttggtcgccgtacctcagtgacgtggttgattatccgcgaacgcgagtacgacatcgtccnttgggatcttnaagtgtacagcgaggggaacagcagtaaaatgcacatgcnnggtgnnntcgggagatccattctaggcgtnacccaggcatcgatagtccccgatancgtcttcaactctccctttagccnttgcgggtcagtcggctgntagagcccgtctcaatcttcgaatcctcaaggcctacttcagtcgtaggcggtatgcaggtaattcgannatgangtaaatgggtaanagatccgaggatggtcagaggcgatcancgagccggtctattcgtcgtgggatcctccttttgtatacgtcgagagggcttcgatgcggacggtgnagtcgcggtggataaatatcccgacttacatgggcttacaagagatcagggctgagtcttgccncggacgancttggataatgttatctcatgacatcnctgtcaacaataccgtcctttatattcagcgtgacgcagagaccaaacccaggtcagacgaagaacaatgtcgatacaaaagtggtnngatccaccggtgtaaatatttttctagcatgacaggcgggtgctcccctaagatcctttgagccgactagtgtcgtaaaaagtaatattacaggatggaaannacacgcgcctcctcgcgaatcaggatgtagtcgctagcggtggtcggactgccgattcnatagngacagagggcacgcgttcgggactacccattccatgtgaccactgaaattctgctgcaacaatcgctcgtgaacggcgtccaaaggtccgntttcttgtcccgcttgtcgtcctactgcgacaataaccgcctggaagtatatgcgctgctgacgnacgacggtgccttgcacctgtagtgagcaccggcagaaacttgcccggggtantcttagtaaagtcttacattatcctcacgccgctccaaaggccgggagttggttacgttttgacaaatctaaacctgagatcggaagcgtgagacgggcgctcgggatgtcacttagccccacacatgggttcatgcaccaacccaggcanncgcatccacgcataccacntcctgatttgcgtncacctgtaatctaaatcgggtagattacattgcgcccgacatcaataagtaacntngatggagaattgcgcacgtctccatcaaaaactcatctcagagtatnccaactcattagtagaccgcggaaggttgntgaccttacttaatctggtttccnacgacaccaatacccccngcagttcacaactntgcaagtaccgctgggtggtccgtatgggtgnacgacagcattagattnnccatccntcggggtancangggagatacacaatgtcgcggctgattggcttaatggtaggctgtagtnaatcaaggcgaagtctagctcacgaaatatcacgagcgatcatctcgccattgatgtgactcaaaaaccccgcccctattaagaaatccgcgtatgaccgacgcccagtgaagatccagttgtggatgtaagacgnngttaaagtctatcgtaatgaataatgttctcgcagatcggacagcgggtcanacatncacttcgtacgtcttattgtaatctctcgcttccgctaaaccacggcgcggacaagagggagcgccgagagtattgctcgtagctctcgctgagacagtggttaagatttatccgacatggacagatgtctcaaagtcctaaaaccaactcgacgacaagtactatgttcattactaatgncacacacgctaccgatgactcgtcattagattttattgagtcacngtatccttgttnnncttgaatcctcgacggggactgacatcaccgactcatgaaggttagcacatcctgtcggttgtggatcgggtttgcacgcgtgttctatccaatggccannngtcatgtcaagatcccagaggtagaggtgccgccgatcgtacactgctgggttggcttgtcatgccaatggtttacgggtaagagtcctctaggtgttnnccggcacagggagggacaaggtacggnggtngctggagtagatcgtcggagngcccaccncacggtgtttaaggcgcgttnngncagctctgcgagtgtcgagagcggccgcggtgtcaacttctttgtgacaatacagcgggcctgctacagttagngaaaatacgtaggaggtccggttgcgcttgctcgctacacgttgactccactcgacatgctgtcgggcattgtttcaaactaaatttcctggccgctgaggacagtntgcacaaccgtcatccgcccgtgggccaaagcgaatgtcaattgtggactanggagacctcgaggtggaaccngagatttcgaacattcatgccaatctcttaaaactgctcagggtcgtaactgttggagagctacaagcgcgctcggaacacaaagcacgagtggtagtctctgagaggcctagtcgattcaaaactcgtaaactngcaagatgggggcgagtagccggcaattccccataagaagttgagcttcgcaaatcctacagtacagggatgttatgcaaaataaggatgtgtgactgttggatggtatcaggggtcttagggaatgataatgtgcgcacatgatcgttatgacgngttccttcccactagtaccatcggcgacagagacgggcttcatctgatcttcgccaaggttaccacatccgatatgtaaatgcttagagactatcatagctgaggcggtcttttccgganggatccggcctcacaaagtggtaggcacctagctcagaccanagcgagttnnctcgatacgcccttcatggaatatcacgggcaaactcccgtcctcatcactgagcagggggatgttttcgtatgttatcacgctnnacttttcacgagtaaccttgatctgtttagatccgcagttatgcaggtatcaaaccctggcttgaaggttaacgggtatcttcggtgggggggctcttcggccgaccgggtatgaaccggacngtaagctagggctcggtgcgagttcatgcggcactgtgccacaactacataaaagctcgccgggggttgagcacccatgctattccggcacatgacagatgttacggatatttactatacgaatatacgatgtgctaaggtngctaacacgngcgatggatgataggatnatgcctcgaaatctcttgtcgtaacgcgttacctaagggaagcggtctgcagcatanncaggtaaagccgcccacgcattaccaatagaggcgagctgtttcacggctcgcgggaattctcataggccacggtaacccgagttcatgtcacgtagtcacacgngatcctgtcgccgatattaagttatccaaacaagtcgtgctgaattttgtngaaacagtcacgccggagcattaccccgacgttcacnaaccatgtgtggcatantgggtgttgccgtactaatggcaattgggcctaagaggcgagtaccctgcgacaaagaggggttcgtctttaagaaatctcagtctggtatagttgcnngacgagcagacgtcttgggatatcactcaccggcagnggnatttcgggcggtgaggtccgatgnttatnaccgagtatattatattggagctacctaaanncgngtnctcttgcttcgtaacctttaatttcagcagaggtacttgggtcgngccctaattactctgtcgaggcgcgtgtcacttttacgctttattgcactcgggggatgcgggcaaagaggccagcaacctaatgactatgtccggattttngagcgcctagcgtgatgattgggatagagttgtttttaggcacaagaaaactccggctggnaaactatacgggacttgattgctntttcgggacccntaaatcggcgaatgtaagtctcagtatttacacacgtttacggtatagggcttcccgctaacgtcggggagtgcccatcagtctaggcgctgtggaagacagagagatggntgnagttgcaccaagcccagccgttggccctaggacgttccgggctggntagtctacgtccaataaccctacgaggnccttaagtgcgtttctcagntggagtaacgtggggtcgtacacgtgcatcaggggttgtgggctattgagcatttttatcgtcccaacctccgggcgaaagcgctcagttaacttatagatatgaggctgactcagatactttatccgcccttagcaaaaatttgtttgatnccgagcgattccctttggtctctccaccaggcggttcgatccgcataggaaaaggcactccactatggttgatgggttcgtactgtcgtggccnngggagattattgaannnagacattgccttagtccaggcaccttaatagncggaagccaggagctgggcaataggttgactgaccgtctcaatttcannntttttaacctacctccaatagtgtgtggcantgccatctcagtgagggaccctctgagcgatcgcggttttctctcctccggggacttagattcgcggaagcagggacaataatgaagtgagtaggacatcagggcngctgtgcgtcatgacggaggcgtntttaaagtgatagtcgtgcngaagcccagcatgtatttactgggcccccacacaatgaggaatgcgccaagcctggngacgtagtgaatgcataaaatcatgcgtcctnaagccccatggtgctatgttactnctagagggtgcataaacgcctccgactgctggtccatctacggggtgtaaagctgctcaatactcctttatgccctaggggtggtaggnaatttgtctagcgtgttgaccgcttgcagtgggtgatgcactgtaatctgtaacaaaatgttaaatcagtcacgccngccancttcacgtgcgttgcggaccgcggtgtcagagggcggcacccactccacgaagttccgcctatgagtaggggggttcttccataggatgacctgtattctacccaaccatcnnnacaatggtccnngaccgtagaactctgcgagctcgtttaagaacaaagaaaccgacgccgtacggaangccaaaaaaacaacacatccgactctncttnccaagggaagcttataattanngcaaanagnnctcattgagcatcgctnagcgtggngggcagatttaggtctcggcgtcggttnggctattcttttccgccataaaaaaataaagagcagggcaggcanatacctgggccttcctgctgtnagaatgtcccgggacaagacctcaatggttctactgaaagaagatcacgcctgccaagttttagctattacgggccgngccaggcctctggtttggttaattgaagcgttcactggggcaccactcatccacgaactcttgtcccgggtcgctgcccccgacagagattatctcgtatcgcgctcgggcctccaccgttcagttcctaagcaaacttataagccatntgacnnctncacagaacccgctcccgcgatggggagtcttttccgaattggtgcttgganccggcccaggtagtnattgacgcgaaccctgacggaatcgggtagtacattaggtcaggcgacccccggacgtggcagcaggtaactgcgcnanangacagtacagcaagctgcccggacttaccaaaccgcatatgtggtaagtgtctnctcgactgtgggcatccgtaggatatggttgtcgggcntcaccccgtgccccccaagctaaaaacgaaaaggccagaggtttagggacccatctcatctaggacgatatccttcccggatataatttgtgacttcggaacatgcagtcttgggacgccggagaccgtaaaaaggggcgatcgtcccataacggtcaatttgacccgcgtacataaggcgggtgtttctattctcaagcccggnttgcaatagcaaaagtacttgctcccctaactttcgctcggaaatgctcaaggatccaaacgtgtggctatacgacataatccatgagctcttcgaaaangtacgcaccgctcttattcgagaggactgatccattccactcggncaattcaccaacaaccgagcatcgtgaccagcacaacgctctcnatacataaacaaacgtccgcnccctatatcgaggtgaatcccgagaccactttgattgtttaatgagcgtccagacgctgattgatatgtacgctcctgggcctcgcacgattcccagcacttcaatacgctgcggaggccggtcttagttggcctcctcacctcnacctttcgctttagacaagantgggccaccaaaaaaaccacgcaagcgggacattccgttgggggcatacgttcaagtatcattcagccatagcgccattctctctnctgtcagccttaatatactaccttgagatttaangccagtgagccggcagaccacagacggaagattatatgtacaaatccccttagcatcttaattctcgtataaaagggggggaatccggtnagtttgcactccgttacggcggtacaatcaagaagggcaggtctccccttctgcgtcccaccggttcctacacatccatctaccggaaggtaagaatatcggtatgcaaccttaaggtgttatggtgtcatttacgccacaatagactgacctgcacaaatttagatggactattgaggcatgtagtgtactaagaattatcgaaatgcctaatgccctgcgggccgcgaatatgagtaattnnnnnnnnaggaatgcaacattatgtaattaagaaagatcgcgngtcgtatcngtattcacgtgtcgnctcgagcgagccgcacgagnctagcaacccatgnttacagccctcacgnnnnngaccgccgnnttaagcgcgaatagctaactccaccggagttaaccgcttaattacccgaaggtaacgtcatagttncgtaaatagagcacnttagnagaccgctgtataagacaccctcatcctcattcgatacttacggcgtagccaannncgcncnattgaacgcgcatgatgcggggtcgagctataaggatnntggtctcgcactatcctccctcttgtagtgtcgaagcctggtaattcttaggtcgtacaatttagccgacgcaccatcccggcacgagccctcgcggcctttncatccaagtaaggaaccccttncgtcattcgagaacccgcaatccgggaagcggtatcgttgtgagacttattcacttccttnnnagngtcgaaaaagaatgccagtctaagctggttcacacttttgactaggtttacctcctaccaaggtgcgtggnnctaccanngtttggcggcttcacgcnnnncttaacggcaaactgggcgcacacgaacgcanggagcttcgactgtgntcanagagagcaagacctgaaagtcgagagtgcccacatnagaatgcgctcgatgatacctactagcctntgttagccccatcaaccgctagcacaaaaagttacggcccaataggccaatgacacccatcgtgccgaatggcgttcgcgcntgagtcttaaaaatcantcatagcatttgtctccattaatgcggaaacacctcagtatcgacgcggttatagccgatcgatnccgaccatctgaggtatgggtacaagggtcccggtaatgaaatgcttgagccccacgcactaggaactgctagcgcctaatatgatctctagcattgtccacagcctcgcttggtactcgtcctaactaatcctttggtcaacgaggtgagaacgaggctcacgtgacgtaanntagtacttgaagaggtgcgccgggctagctatgaagattatggacgtgaattctacccgcattctcccaggatgtcgcggaaaagtgggctcatattaatgagtatagtttcagtggcgcgtacaaggcgacagttatattcttaaactaggattcggantagcattggtgcctatccgcatataggagcgacgcctgtttgatgaagacaggtttagtcaagggcaatgagncgactgatggccccccgccgggccgtttcctcggactcttaccactgaaacgtcttcgcggtctatgaactatatagcccaatactggtggaacccagttcacaaacagcgtgtgtgctgaggtcccggggcactaccgtagtcaagagcggatcgcagtgaataacaaggatgtcatgcgttttcagctcaagtgagatacccacacacagtccggccgggaagcagactgtatgccagggaaccaatataggtcggcgtacggtcaattgctccggcgtaccctcaacatgcgaactttgcgcgagcccgttgctccatagcacgcnnnnnncaattcgttcgtagaacggtactattgcgccaaagaactgttccgacagccgaaccnccttccactcggctgccggcgccgttgctcggtctcccttgacatgtactactannggattcagcattgcgacgtaataaagacccttcaaataatgtataggacgacacnttctanattggccacctgaccctcgtttgcgggctaaggnnnnatatggcacgcctgcggtgaggtgtacgaagaccactattgttgcgacccacgtttgaaacccgggctacgcgtccaagtgagcatactcaattcccctacaactattnngncnccgnggngntacagacgcacgcccgctttgttatcggttcggcggagtgtcccccggacgtcgattaacagttccgcctaccgagtgcgtggacggtatcgtctagccttgggtcgggctccgtaatggtcgtctgcgtccggggacggagaattcgcggcgntctacggtcccagacgcccatgccgtaggtaagtacgcagacggccaggcttgacgtagtagttcattcttactcatgtcttacagtagagggatccgcggtggctgcacaccgaagggttgccaatgcgaggatgttgcgggaccgatactcgtgtctcggagtgaatgctaagcactggaacgatattgtgcaatgcgctgtnngataagcgtgtacgagacagtgtcctcctagcctggtcggaaanaacggggaggaaagncgcgagctancggccnctataagtgaggtgacgcgtggatctgcggcacgctcagtatacaagcgaccctcagagcagcggccaaccacctagggtaaatgtgatatatgtcctgcccgtaagtcaaatagttcgctaaaactgagtacccgtctttcattattacgtnacgcgngccgcgatcgggctggtannattgtgnntcgtatcggcctgcgctcgtgnctccgaagtaacgtcgagctgatttccgcgcccctcggtcaccgggtggtggaagcgcgtgttcactacggggcggtacataacaccactaggcaacagnaaggcgcatccttggtaaaggttatgcttggggacttnngngcatagtcctcgggtggatgaggaaacatttattactttatccttcgtaagctggtgtcgctatgatcaagtcaataattgagcgatatatcgtctcggtgggcatgaaacacaanngggcgtgtccggtgggcgtgtccagcagagcacaatcacagtagaagggaacccgtaccaccgggagagtcaaccactctgaagtatcagccggcgtgggagaacgggaatcgcataggcggagccccggaagggcgactgcagtgggccgtgganntcgctctgagctcaggtgcgncccgtccgtannccgccagcacatgcctggcgccccgcataattatccaggccgccagggcgnnngatcgctgataatcgttccacgccctgcctttaacgcggacactcctccaatctttaatataactcgagcangcgtagcgggtcattgcgttcctgctgnaacagaccccagggcggggtttcaatcagtcatgtgatgcgntcaatgcnnnnnnnnnnagcccatatctagttcntgagaaatnatacagaggttgacattagtcttgtgttcgtcaccggtttcgacggagccacattgagtgaaaattgttagcgtctaacggtgatgctgtgccgttactgacaatccnntgaatgacacncgaagtgtcgccgcgcaaagtgaatctctccaggccctggcgtaacacacatacgtcgccgagctatngcatctggattactaaccctaaagacgagctgccggcatcgcggnnnncgaaagtgtgctaatcgcgggcgcaanggatgtagcccgggcggatccagtgctaatnccaagcgagtagcccatggcgagggagctatcgttgcctcgatgactgnggctaaccgcgctgaagctaaatctacagtatgagcggttatantagtttcccgtgaggccccttgattgtcctggttccggttcgggtgtcctaccctctagggccgcggatgtgantccgggtcacactagggcaggccccgactcaatcctacccctgatacgacaaagtagcgaagtgaccaggagtcatataagccgcgggctggctactgtggcgcaactagcccgccaatgcnncnttttcggcgtatactagatactgacgngcgagtctttgnnggccgtcggagggtttaaacgntgccggagtttggtcctactcctaacaggagtcncagaagattcttttccggccaccgcagaaggaacaggatcatcccatcgcgggccggcgaggaaaaaagattatttcgaggcgctatcttatctaaggtcnnctgnnaaactccaagcataannggtgggatcaatagggctagtgacgcaaatcatctagtctctctcggaggtaggcactcgcgcagggtaannngancgggatttgccaacgttctgccctggtcagcgatcctgagctcaccgctacngacgccctccncnattagtgtcggctgcggctnggnngcnacngttcgtcnnacacaatcgcggaganataaaacaatgcatggngatcancctttaacacagaaaggggaggagtaaatcgtacatgccatcccaacggtgaggtggtgggtcagtgctcgagtgccagagtaatcataaacttttccaaaggtcagcaagtagaaaagggcggctgtcgatatctttgcgctagcanggtaacggcttagccattgcacttggcttgactgcgtgaagagcgatttcggacctcaataccgccttgatggtccttcggagggcccacatttaccgggactctaaggtgtcaagcatacccacgagtacacgattttattgatgcgtaatgtgacctactacccgcgcggaccggacattgtcgccttgctttcacgttgggctcccntggtgtaatagatcagccaatcgtgcgcgcatatttttctcggcccctgcgcccagccttggagtactcgggttccaaataccaccngnngntngnaacggaccgaaacggccgtgtaacacccgtacccgatccgggactttcttnnntacaccattgcagtacaatanatgtctcactgctaccaaaagattattacttaacgcttactgacaggcttccgggttccgcgttggtggtgcatgncgctgtggtccggcccttcttaaatccatggtgcacgggattgtgtgtccaaatagncctaggntcgtcggggaaaacgcgtcggtgcccctgttctctccgtgtgatgnnatngggngagntcttaccgcagcctgactggcagtccatctcttgtcacaaggcctggaacggcggtgggtgcctaaacgagctcaacccatcatgaggannctgcgccccgcccnggccattgggtagcccgccaaggacnagtccagacttactaacttgacgcncaggggcgcactacaatgctacaccagcaagcagcttgaacggactgcctcaaacgcatcgaattggttgtatacgttatcctaactaccatggctaggacttagtattcgtnntnaggttctggttcatcaggagaancgatacagatcagtacttcgatctttaccttgcaccagtatagggcgtgtataagacaggccgctgatgcttccgtggtttagagctgccgcaatgaactatcacctatggttacccgcgacacgtaaatacnaggacgcgagtcatgttcgggggcagcatttcgccaatcatccccgtggatccgaccccctgttggcgagggtcacgaangcgggggaccaggcgnnggttgagagcntacaccctattattctcggggngcgggcgtaaaccagcttgtgttgtgacgcccccactgttaagcagcttgttaaagtccgcggcnnnnngttataattggtcataacggatccaggcngcaagcgtttttctggctcgctttaaagacaattggtgaagattcnaacggctcaatagttatgtaggcgtctgacttatttgatgatttgaccgctgagacatcacgatggcgccccgggtccccactctgaacttgaaaccggcgagttggatgctccgcaatcccgggggtatggtctgctggagactaggactttactctttaagccagagcggtgtcaccaaagtggatccggncggttgtcngtcaagcgtaccgagtacgcccggtcctaggatccanggcccggaacttattacgagtgaaacggctatgaatccaggttgtatcctcgtaggtctattcgtacacggtacgccagctgaaacatgaagttatttgtagcctaacccccgctgggnctcgcaaatgtgcgccaaatgtgacgtgattgctganaatgcttccctcnncccgcttntatgttactccattgcatttgagcaaaggtccgttcccccgtacttgatcgcactcgtcgacgcatagcgtgcgcccatgtgtgaangcgttaccgagacgcggcctgtacgttcgcgcaacatcttccaggccaattacagaagagctttcggctcgacatggcccaaagcttcctatcgaggcgcgannnnanaacccagttatcgcgtcggatggactcnctatgtgtgttaaaaccaagtcaggccattcaacccgcgtctctagtacacgancccctcacgctcgtccttgcagtgcngcgatttgggtcgattggaagtcgggngcctagcttatgccgggacagccaatgtcaatgctgggtcatgtgagggacagtgcgtaacactcagcataggtgtataaatgcgtcttacggacaactgaccagcagttattanaactttagntgtgnttaatacggcaacagcgatagggatcagccaatgctaagtagtgcctctttcgtaanttgggcngcnggtaagaccgcaggttagatttcagtaagcacgagtaggatgtcnggtacagtcttgagccagacattcntgtatttcgtcgaaattaatcctcatggaatgggcgtcgcagtcgtgagaactacagnngttccgcttcgtactggaccatatagtggccgcctagggactcggactgattcacatgatgccattctagggccccgcacgcttgagcttcgtcctccctagcgtgaataaatttangtcgtgtggtgaatagctttgcggngcctaagcccaacgcntcactcgctgccgagatcngtaaatttggagacgacgaggtagacccatcagtttaanntctgacttctttttattgttgcccatcggcgagccgcttccaggtgaaataaaatccgtatgagcggggctttcgcttctcaagtcatgtnncggcggcgtgtaagagtgttcgctgtgttggattgcaanctcnaacaccgccgntnctcctccctgcgccagcgcaagaaatgggacctcgtccncaccaggagccagactatgaatgccgggnactgccagtcgtgtagacngcctccgancngctgggaggattaccgcctgccgtaccgccgacgtctgcactctaacggcacgcgtatggtcttaaactggagtgaatggcttagttgaacgaggtannaccgtccgtcgacaaatcaagtagttgaataggctgcctagattcggaaccccncaagttgcggacgccatgcccctgaaacgactttattcaggccttctggactcttttctacgcagcttaagttacaccccatcgattgcatagcccgcagagtgatctttcacttgggcaggtgaagctgtgagtcagtgtctgttcacctctgcgggcccccagtattctctgaaatgagcaggatgctgcacgatnnnnnnnnttcaagtaancttacttaagctgcgattagcaggtgtaacacccaaaaccctgcggtagccaagaattaagttctacctcgttgccccaagaatttctgtgacatggaaagttccattaatgatacgtcgtactagttacgtccaagtagcgcccgcggcaggacaccgcgactagactcatggaaacttatnnttggggcggcgatagggcttcncgtaacgaactatacgcgcctttcatggcaacactctagggttcagcatttgtttcggatgaaggggaccaaggacgcttattaagtcggaatgtccaggnagcaccanngggtgacttgtgtacgcaaatagatcattcaaagtgctgttagtcccgatgcatgtttaaaataacncagccttaaagacgaagcactcccctctgacttactcttggggggtggttttattgaccacagtggcctcggcaagccacttggcgagtcaccacctagccgctttcgnnatgtccacgcgacggcgacgtgtcgccttcatcgggtaggcataatattanggtactcttctccgtaagcaccttcacgccgtccacacantcctgtggtatgtggagtccccgaccagattgacaattgcattaccacagtcgatagactgaagatttgccgtgcctnaccccataacaatgagtacgggtcactaatgaggntganntggtcnnngcccaagcgtagtattcccgccaagtagcgataattaaaagcatcagtcacnggggttgcaacccgaacggtttggtatgccgtaccgcctgcgatcntcttggagctagcaatccccaattttatatctacggagcccgcgtgtgttagactgagcggccgaccctcggacnnngngnggttgagttcgcgataatgntacggcttcgtaggacccgggtacagagtaaagcggcaacnnnggccaancttacggtcttcggtaacgcaagaccgaccagtatagggtattagcatgctatgctgcaccaactcgtngagtcgaaggacgggacancgtgtctacatccctaagtcaactgtctaccaccgatctggacggcccacctagtaggcgacgggcacgttgaagaccgtttaccacagccncggcgggccataaaaattcgctagagccgtgtctgtgggttgagacgnacctcctgcgccactccgcacgcagcaggcgctccagggagtaagcaactgaacgtcgtcacgcatgcgttggttgcacttaacttgagcggacgcctgtgtagaaaactttgcgttagagtcgcggggcgaagcacccaagtcaaatgacttcttaccttattaaccatcgcttcctcgggtcctcctaaatcgacatgacccgtgccgaacnnctggcgttaagggctttnngaagagacgtgggttaccaatccgcccctccgtccataacgtaggggactagctagtatgcatgagaccacttcgttcctatcangttgatagacgacaacnnnngctccaggtacctagcagtgagagagacagagtcgcgacgccggctgattttcaaaacagatagggagccanctatgtataagaaaaacacaagctatctgacgacgtccagccgggccgcgacactgggttcattcccgcttcgagagacagacgaaccgtctcctaccaatcacaatgcgggagaacaccatgagngcttcagggtcnctngtcgaaatnagcgttgagtagtgactgaagtgccagcgggngactcacaatgctcaccagttacatcaggggctatagggcagttacagcttgtgaagcaggcggagatttatagcgcttttgcaccaagaccgcagtcccgatctcccctacgtgttgtgccgtttttcggcannngattttgttcnngtgctgcgccagtaccnnnngatacagtgnnncatcttgagaaccagtttctgggcagaatgactttggagcggagggagcggcacgcggtctgttgactttatggaacatcaggtatactaatgctaaatggtggatttgttttgtgctacgagaacggngcgttttaatatgctgnatgcaatggagccccccctgagggaaatgattctcgcgattaagaagaanctctgtgcccntctcttcgtccgaagctcgcatgacccggccccgatatgccaatggcactcagncnaaggcgttgagttgtaaggggnnngtcgcggctgccagtcttccgattggcgaagttacgggcgnttactgcaatgttaggtccacagccgatagagtggtgggtatgatggtaggggcatgtcccggtcgggctaacgaaagcgtcatatatccgttacagtattgcttgtagaagtgtgtttattcagcatttcccttgtaaagaccacctctggctacggtattctcagcccgtatgctgagttttctccggctcactttaaggagtgggaataagacaacagacgtcctcatttnatttatctaaactcgggactanggacgcttgcatttaagccctttgtagcccagttgacgtaatcacaggtatgcactggaccaacccatccaagataatcaacagaggcaacggcaacacnnatttgctaaccaggccgcgttttcgcgnttcacgcgtaggggggttatggctgagagctgggtctgtctgccgtgactgtgagatctgttttacggggtccagtcagagcgtnggattcttgtctcggggtctggacagcctagaatcgcgtctagccttagccgctcgtaggtcagcctaccagacaaggacgtattggtagctcgcagccggccagcgtatggttctgaatacgtcggtaactgtgagcggggcaaggtccactaatccacgctccggtaacttcgtccccgcctgtgtttcanaactaagactgaagcgctcgcatctcgcttacttggtcccnaaatangtaacggacccccactcttcgcgattcctcacctagcgcttgggatctgtcggcttctaccgggtattgccctcatcattccgcgaatagttctcatgtgggatctgtatagatgtccttgccgagattaataattaagggtccacgcagctcgcgacacgcttcaggtangccgagagtagttctcaatcacaagacggctcgctacctgcggggcgcctnnnagcctcggacgtatctgccaggccagtggcagcgacagacgacaccaaacttttnngcaccnagaccggccccaatgnngcggaataacgccataattgcacgttaatccctgggggtaccaggtgcatagtaggggtccccctcacaggaacctcggtcattacccccccnnngaggaagcctacatttcaaagtctcgaaaaccttcgcgtagccagttaacaagacaaaggcggcccgcccaaggccaactcgtcaagtacgcaggntagcatagctcttacgcggcttcgctgcattgcatgcgaccaacagggagttcggtggttaaaagttaccaggcaatgtgcagcagtccgataagaagagcacagcttttgtacgcgcgggtctcgatctgctggcacacgtttaacactggaggctgccgagccatccctcatggagtagccaagttacaactgggtgccagttgcatagagcttaganngaaagaactccgcacggcttcaagtgaagttgtncgtcatggtctgtgttaactcaagggcacatttgcacgtacttatgagagtcggcctattacagtttcggtgaagagactaacgtcagacggcgtagctnccaagtatcgcttagcaagccggaacggtctatacacgtacactggaaggttagagtagcttccaaggcgaagagtcangttcccaactagaaacacgagntagccagagcaggaatatctatccgagtatgatattctggtggccgacgtacggccattgtctcagcgaatcgattgtacgctccgcgctggttagaatgccacgcaagnctcctcacanagcctggttgaattatgtaaaccccncagctcgaattgccnnnnaccacagttctctcgttgcgtccctctaggccttatgccgtcgtgcatgtgtcnnatagaagnctatttaagtagaaaaccnacccgcatgctggacgcgactggatttgtttcatcacgttttctgacatcggccatatataacacaagacctcgggtgcgcaacaattaantgcactattatatgattacacagataccatcgagtagaggctacgggcctgcatatatcacccctctcccaggagccacgcacgccgagacgtcttcgctcttaaacgcgctatattgcatcgcagtccccgttcagtgtaattgaccttaaagcaggcctaatatgatgggaacgactacttccgaattgagtcactactcggaccatgattccatcgcaaccagtgacgccaggcaattcngcattagcgtacaaacttgctttactcgccaccgtccttatgttcatttaatgccctgatcngtacacgnnnntatctgggaccgctcgctgcggccaaccttgtccntggcgtaaggagcacccgaattagcatccccgctagctgaaggctaattatgcgattaggaacgtattactgccgaccacanggatctggaatctcagaatcgaaacagaggccctggctgtatacataaattccatcgcacgccctgcaggggtgaaatagcgtactgaaccgggacacgaccctagaaattggcggtgttttctgccggcgcatgagcgaggacnccactcgtctgacgatggcttngcgnctgggcttaatggtcgtcattgctcggctcacctagctttttatatatggaattctgatttcaaacctctttcttttctgacacgtcctacccacataccagangcgcttacagatgtcgcgngatagagatntgcgccattaggtctggtcagtcttatatatcatcagcagccagatatggtagttcacgacaattctttctacctgaagcaactcaccctatcgttcccctaccgggcggtagtgactttacggaactgcctatgaatagatttcaattggagacaatgaatgctctgcacgctgtaaggcggtgagcccggaaactgaccgaaaacgatctcatacttaggtgctaattgaccgaacggcgtgcactcggagggtatgcgcattactacagcgacgctgcgttggtgatcatcttcaagtcggattggatgaggcgacattaagactatcaggctgtgacacagccagtgataggtctgtcnacntcgnagngacacgcttattaagaagataagttaccgactgtagaacaggtggctagagctctttggcgatactgacttcaataagactggtcagagaagttccaaagcggncngccagatntgaatagagtaccaaataataagaatgatggacccggcctacaggcgggtaggtgaatcctgactcgttattagagcccgccctacaagaaactctactgaaataaatgcgcaggagatggtacctacaattaccttccttgtttctgaggctggtaattccacgcagtgcctaacggaatgtccctggcaatactcacggtaggctgaggtttctcgaaatatcggngaccggtgaaacacatcggtactagtcccctatcnccgctcactaaaagataggtttgcccgagaacaaggtcgctacctacgtattttaacgatcacagggctcaacattgcggggactcagtttcgcgagagtcagtcttttattaatgcacacaggggaagactatatagggttaggcccgcnngaaccgattatacccaaagctcgtgcccaaaagttgaggccttctagatcacggggatcaaaactaacctagagattttgtatcgcctagatcagagaaaagccctgtcgattcttgttccacatttgacagcatttggtagacgaccantagtactaacacnnctctctccagctcaaagtatggaacaaattcaccgtccaccagccgtacatgatcggtaccgcgttttagactattgctgtctagattggcagganggtctgcaagaccgcattctctgcccatggcaatactgatttgcgccttctcgtnngnnnacactcgtctcggcccgaagttcaaggtgtcgcacaatgtcactacttacgattgcggcggcagcgaatcgctgccacnagagaaccttgaggagactcgngtatgagcatacatggatgccgtctgaaggcgccggtgcctgtatagagtgcgaacctctgtgggccactttgcttgttaactacgggacgagtattgcgctagcattggtacgtccggacataatagagcggtgcgttcgccattgggcgnccgtagtatcctttgggccgggagcgcgcgtttgttgggcccgttttaatncctgcaacgccctgtgccttagcacgtatagaatgagaaagtgcngcagtaattattcgagtgagctatccttcgcagttgacgtataaagtggggggctacctacgctcggtgtacgtacccccaaggcgaactggcgtgggatagcggcgtggacaggcaatttgatctggaccgtgngtatatggtcggggggtcgagtnccnttgtggggcataactttcggggggtgaaataacgggaacggaagttacttgtacgagctgatacaaaagactcacgtcgacctgccctgcgctcattttacgnnncaggcacggcttaaagcacgatatggggcgncaccttacttataaggctttcattacgcaccttctgggctggggtgttacgtgtaggcggcnataccaagccgcaggcgacgctagcacaacctnnncggtggttgtccaagtagagttttacagccggtagtgcccgtttgtatncagggatggaatcgaggagtctggttcctttgtgagaaaacatgcccgatcttaaccgttagcgaaagtattatnaggacaatcttcatcttatgtcctgagcagcggnccggtcaggttctgaactagcacatcttgtcngcaaaaacgctaccacctttgtatcacagccaaaggtgttacaaaataattgntatttcgcactgaaaaagcctagcgnncgcctcggtctcgtcttaggtctattcacggnnacgctcgttggtgnagtgggcatataccgactcnnnncggcctggatctgggtaacgtacatggaccacgcgacgcttgatactgtagttgcccgtatcccacaactgatcatctactgtagcaatgcagatggccgtatattttatcacgcggctacaccgcacgactgactgtatctacttcatttcgatacgtagtgatagtcgccggcctagcctgcgagttgttcttctactcgagtcgnttaaaggtcactaaggcagtacatagaccaccgcgatcccaggccagtgttaatcattagagcagcatcgtgacaggtcgtcgcgatccgttaattccgtggtcaaaatccgagcggttcccctacaagcctttaagatcctaccgatcgcttacacataggcgcccacggcgaacggtcgagtgcggagagattaagatataatgagaattagatggactgaggccctnatccccaagggcacaaaggttgggacccgaccttgattaagtttagcaactgtaactggctagctaaagttgcttaaatgtaacgcgtatccagtgctcacgcaatttacggatccacttggatcggacactatgtttgagcccttatagtattttgctcgaacataggtgtgctttcgctacagcaactggccgtgcctaatgggcgcgtataaacggtgacatgaacctatccccccctgcccgaggtactttcgttgcacccggacngcaagctattgcaaatgcacttctaccgaacaggtgcgcaccgctcggctacccccaaacttctacgattctcacaggaaatagtaacgtggagaagggcccacattggaccgcctaaaaccacacctccccgcatcccagcacattattcgtataccagcgagtgcccaggctgttagcctcctgaaaagtgtggtaacagctaggtattttctgcctnctactgggggacggctaatgatattagaaccacgaaacctctcatagtgtgacaagcctacacggcctcggtaggtgcattcgaagagaaacacgttctaggtgtccttcctatgtgatatctcactgattgcctccgcctnacntctcgtacgcctgttagtggcctttcgtgttattaacttggcttgattaaggccacattnccgaatcgtatgatcgcggttactagaggcttcggttcatacctgtttgcgggctaacgagtggctttagtctctgagctcatgtacgggaagtcacatacttcgtggtatgacatgagcttacaccgggctgaatttgagcgtgcgcgcttcgggtaattacgcgnggcggtgcnnnccgaatggtgcggccgagtctagtacacattcacatgtgattgcaggtcattcangctaangagactgggtagagtggatttgagttgggttttagtcagtctcccatacacggtcattttctagagaaatggcctgcggtgagggaccgaggcagctggctgttccactcccggcagagtcagaacatccctcctggtagggactccagggaacgtacaggtacactgcccagatccgccttaatccgatcggatagtagaatctggagcttcctcacgcccacctaaccccagcgtcatagttagccgcagtattagttggccttggtaaagtgntnctttgcttggcatggaaaagaagcagtagactggtcattgcatctagacatcgtcgggatccactcgctcgccnnnnnccgctcataccacgttctaaggggncgggagtcgctcaatagagggtccgtcgagtgagagctattctcatcnggaggttgtcggcctactacctgatgtcgtctttgcnatgcaaaaacaaccacgttctaaagccgtgagttgtattccgggccgtcatcggcgtntggnactcaatagtaagttcgcccaagaggtacgtaggtgttgagcgcgctagtacttatcccggtaactctgcaggtattctagttgaacgtaactattctggtgngatctaaatcacctcgcaagagganatgtagaccaagaagtcctagcatctatgcattnccgctgcccattaggggcttttcgggagtcctgtggcccctccggcgacttaganntaanaatacgtcccggttaagnaactgggcagggtgacatggtcgtaacctgcgcgagtcgagctctttcgctctggtaccnnnncnccggagctggcaccccttgcaggctncacgggtagtaagctcggctggtaggttatcgcggttcctgcaanatgggccacnngttaccacctttcccttcacaagtcgccatccggtatagggcgcacgagcngaccccgcngggaaccggccatcttaggacaggaggctgcccgaacgatggtaattcaggacgcggcatgcggaggccaaaatcgacncgtgagaanagtgaatacgcgactgctacnacgtatcgttttgggcgtagggattatggtatactctcagaactttnngcgccnngnncccagggtcatgagcccgaaactcctgtacgnnaaccatctgcctgaagctggtgcaaccaccgaaaatgttacggacgacggatgggtgagggcgatgaggttcttaagatcctgtatttccttaaagcgacgtgttatnacgacnctggacgtgcgcacggatacttcgcaagttctagatcgtttcggctgncnncttttcacattgagaccggcgatatgcagtcgtctctgactctcttgtgtgggcgcggagcgttgcatgccaagctgnacgactcccactgggataattattgagacctggcggaactggtaaagttcgaacatatctcactgtataggggggtttatcagnagaccggggtgatcgangctgagatgaactaccgcgtctttatccagagtagttgcagagctggccctgcactcaagncgtacatactcctctcacgccagangatccctaacaaatcgtctcaggatggaaacagggggttgtttcttgtatggtgtgcgtgggcagtgggcggtactgaatatcaggtccgtggttggtcacaccgtagatctggcccgatactngctattcctacgtcctcccttngtgtaaacggataacngtctttgtcgtctgttgaacgngctnccgccctatctcaaagggcggctaaaataagataccgtggtcgctacaacgcagtgtacaagcgaaaagtttcnttaaacattgccatcatcgctcgacgactctagaagctgcatatcganggcttgaagccgttaattttggaccggagggagcagagcaattggtcaggcgnnnnngtctgcctgtagcggactcatgcgagcagctcccacgactcggccggcatggctaatccgtggtgttgtcggcggatcccacttagcaccgctgcgccgtagccccccaatctcagcacctcaggcaggttgccnggcacccatgcgattggctgtatccgtcaacatagtaaaaattcagcgccggtcacaggtctagctcctgggtggtgggaaaggtccccctgtgatacgccttcattgcttacccgcagtaattctcacccctaccgatgatccttagagtcaaatctgagttcgagaaatagacaattctttacgaacaatacaccgaacctaacctagctcttagatctttttcacggcgatttccttatgaccgctatgccccgtggcagctttaggtgagcgtgtacaaaaatgcgggtttgcagcgcaatcgtataatcgttactagagcccttgacctcgactatcccttattgtaaaggagaagggtatagagcagcnnnngttgaccgcgcgatataaccgtccttatattgagactatccagtcttatcatgtccacatatttattgcattttttggtatggtcgccgtacaatcgcccccaaagacggtgccccatatcgtcacaacccgacggaccccggattagccggtggtgatctcacgtgacgtcctcccaaatacagttctnnncnncccggtcgcgggtagtacgtattggagtgaagctcaagagcatgagcnnnnncngttagaaagcctttcccatactagttgccaagaaatacggtggcggcatataatggtcattgttggatccaccctagtcgttccaagtgtgtggcgactctatgctacggtgggcctagcccctgggcagatcactcactgtgtaagatgtagcgaccagactgctaggtgtgtttgaaagggaatctgcggtcatctcttaagcacgtagnaaggcgacgtgcaccattgatgtcttcgtggcatgcgatcaacgggtaattgtcccgactctcacacnaaaatcgctcagtgtgtacgcgttcaattcattgcatgctaaactctctccgacaaagtgtaccgngtgtattattccaccctcaaaggtgtagtcctgcagcccaaacgcacaacgatggaatccacggactgctacgattcaaatcggaagttgacnggtggagcatcggctgctggcttccgcngngggtggatgcagcgcttttgaaggcgcgctctcatttgatgctcgtacgttccgaccaatgacgtacggtttatcggggttgcgcggttcgagtcgcctnntggactcggagatgggtatcttcttctggtcaggggctcttctgcgctcaattacgtagccctgtcctcccaaattcagacaagcccttggtttaggacgcgtacactatacttctcgtaaagtggactagcccnattctcggaaccgtaattatgcgttaaagncgaagggtcctccccgtgagaccagggtttaggangcactttccgagtccctatgcgtaaatcttcggcccttccttcttttaagtctcctgggctagttttgaaaggcggcataaatgatatcgaggggatccttacggcactaggcggtatanatttcggtccccactacagaggagtctatgtactcccgccgctttgacaccctcaattttccgctagtgttttaccaatgggtttcggangtggaggagccactaagtgtcgcgagaancggagcacagctttcccccgaatgttcgtgttattcaaatgtttattaccatggagtggagctttcaacgcaattgacccgcaacctctgagcacatgaactaatagggacctagaggcgaggaaagatgaacttcacctacgcaggagggcactgggcgtcgcgtcggatataagagtcgaaattccacatctagcgcaccgacgagtgggaggggggtcgcggagtaatccccacggtgtgaccagcngagtcttgcacgggtgcgcgacacgtggatatcccttttattgggacctgcagtgataaattcgtcagacacgagttaccatcgcacatccgctgaatcaggctatatncgnnttgcttacagtccagagtgtcctaagtggtaatgccggcgtcgctaaccataggtgtctcggactggcnngcccttgtggctagatccatttacgcaaaganntcttcgatcaagaggcaaatctcnacgagcgtcggcgggcctggtgcccgccttatatcaagagtgnctccaaaaccaagatgacatggacgaacggtagnnnttggacctcttgtatttgtggccacggatcttattgcaacgtgaatacaaaattatgtnataactcgctctacttaggaatcaagcccggcgctggataatccgattcgtgtgatgttcattaattttagtagattgatattgcgaagggaatttctgggcggctagtaagcgttattgtttttcgcaannggcgtcagtaggcccgttgagaccaacttacgtcgcccatatttcgcggattgtagcggagctttgcatcacccgtactccatacgttaacatggtgtgttgttcggtgctcaagatcgttctagttattccacctcgttgactaggtataggaatgtgctttccgatttannnngatccgagagtgatatatgacatgactgcgggtggtcatgagtgtatagggnttacgcataccgcatctcgtaatggagcatataacaaantncnctcctctctgtagctggtattatcgatgtgtgcaaactgcgccaagttgatagggaactaagatttataggtctcggatcaagcattctcgggatgaccaagacaagttagttgctcggacgtctctgcttaccagatccctcggtgttatcgcgtgcaagagggtggtttaaatacgcagagtgatacgtaccgtctactgtctctcccgttttattttatgcgaaggacctgccagcgcggtcgttacggaatttcgaaaaagaaatatgatggcatatgatttacgtatgacaggatgtccccgggctgtttgcactcgaatgtgggtgcgactcaacaccgttggacgatgaaatnngcatcaataacctcagccacganngccgatcttgaaactctatttttggnntctgcggcggggtgtatctccacggacctggtaacttggtggtactctagaaccattaccggcttgtatacgtcgtgaatagatatcggtgtaccgactggtgattcgccattgtcgcatttatctatcggactagagggnaggagcgcctntgcgctctggtcacagaacggagatatggccgccaccatatacaatcccgtcaagcagccggctacacctcaggcagcgtttccagncggccatgcatagnctggtcggtaagatactgccaacgttgaagcgccgctgacgctcgtaatccaccagagtcgaaagtccagttagaaccggggaatactaaacaaacannatgatgtctcatattacctcgtccaagtctcgatttagcgtccccgaaccatgactcctggtttaggcgattttgttctacggaggctagtaacatagatgtccagaaagttggggcccgcccggtcgtcgccttatgtcanaccgcatactctcacgactcctattccgttcaggcggaccaccggtaanaggtatngccgatgcccgatctctgagtaacgcggacgacaggcaaaccaggtgnctcatgcagaggtgactattctgctcaacgcgcggtagcttgaagatacaggtgacccacaccaagcatgcacggtccnagtctcttttcggtgtgcgagcagttctattgtcnactgcaagaccaatcatacgngttattatgatgcatggatggtcaactggtctcntactcgaagcccccgcggttgttttgtaaacgnacatcggcgttccatataattccaacggtagtttatactcggtcacggntccggtgtccccgcttaatcgtctcatcaatctagtggaacaagactgtacgctcaacctcatgttttagtatgctaccgtggagcgaagacnnnnacaagncgatnnatttcacgctacgaatttgatnaagtatagcgtgcatagggaaaaggactagaaaggattagacacggancggatcgggggaagtttgggacantaaatcgcgttatcgccgaggctgcgtaagtaacgctatagncccgctaattcatgggacgcgcggtgtcagccccggatatccggtagtgtancccacatatacttctgtgtttatcctaaacgttgacctgatgnnacagtataagtaagggatcaggaacgcacgtcaataantccatttataaatagcacgcccctcgaagtaaatagtgtgttagtttcacgagnntgcggaagaactgagggagaccgagatacagcggttgggcaccgactctggatgtttgtctccatagctagaatagtaatgggtacttgcagttcaataagaaacatagtaaaagcgttctacttaatatgtcgaaanccaggaaagacggtctgaattccccgtccggtctccattgtattgcangtacgcctcgtgagcgcgagtcgcctttactttgcagacgagcagccgcggnngacccctacacaactgctgagcgagncgccatcgctgaggcacaaatacgcttgttttgccttcagaagacgcagacaaattgggttagtaaatcccaatcaaattctctacaatcctgtcaacccctctgagaatcgggca
[truncated: 5,233,053 more chars]
