# Supplementary material for: Whole Genome Sequencing of Elite Rice Cultivars as a Comprehensive Information Resource for Marker Assisted Selection
Source: PLoS One. 2015 Apr 29;10(4):e0124617. doi: 10.1371/journal.pone.0124617 (PMC4414565; doi:10.1371/journal.pone.0124617)
Supplement: S4 File — Nexus file including bootstrap values and branch lengths for the dendogram shown in S3 Fig. C including the japonica varieties analyzed in this study. (NEX) [file pone.0124617.s018.nex]

#nexus

BEGIN Taxa;
DIMENSIONS ntax=51;
TAXLABELS
[1] 'Bengal'
[2] 'Bowman'
[3] 'CarolinaGold'
[4] 'CarolinaGoldSelect'
[5] 'Catahoula'
[6] 'CL111'
[7] 'CL131'
[8] 'CL152'
[9] 'CL261'
[10] 'Cocodrie'
[11] 'Cypress2'
[12] 'Della2'
[13] 'Dixiebelle'
[14] 'Francis'
[15] 'Hidalgo'
[16] 'IAC600'
[17] 'Jazzman2'
[18] 'Jazzman'
[19] 'Jupiter'
[20] 'L201'
[21] 'LA2177'
[22] 'Lagrue3'
[23] 'Lemont-LSU'
[24] 'LM-1'
[25] 'Mermentau'
[26] 'Saber'
[27] 'Wells'
[28] 'Arias'
[29] 'AZUCENA'
[30] 'Binulawan'
[31] 'CanellaDeFerro'
[32] 'Chodongji'
[33] 'Darmali'
[34] 'Davao'
[35] 'HaginomaeMochi'
[36] 'Jambu'
[37] 'Lemont'
[38] 'Maintmolotsy'
[39] 'Mansaku'
[40] 'Nipponbare'
[41] 'Norin20'
[42] 'NPE844'
[43] 'Phudugey'
[44] 'TaHungKu'
[45] 'Trembese'
[46] 'Curinga'
[47] 'Esperanza'
[48] 'Fanny'
[49] 'L2825-CA'
[50] 'Parao'
[51] 'Zafiro'
;
END; [Taxa]

BEGIN Characters;
DIMENSIONS nchar=127419;
FORMAT
 datatype=DNA missing=? gap=- symbols="atgc" labels=no transpose=no interleave=no;
MATRIX
nnnnnannnngtannnatacgcaantnnncgttcngntntcncnanctnanaanncnnaacncagcgnntngannnnnncnnagncgcnnnnnnnnntnncccaatcntgagnnnnnggnnngnnnctgcatnnagcgaannnnannggagcnnnacctnntcnccnnnncnngncnnttnnnnnnnnnnntcnnnnngtgntnntggcnnngnnnnccgnctnnnnnnannnngnannccactgagattntnngnnnnnnnnnnnanncantactaccannnccannanctacnnnnnnntanggnnnacnannncanatnnngnnnnanacatnnngntanntnnanacnncancnccgactgannnnncagccnnananggcanntnnanncncnnncncanggcnnntnngnnnnagnngnnnnngnangcngcngtgtanananncannntnnngntctgnncntagagagtgttntccatnnnnnnnnnnnanngncnntnnnnntnnnnnnnnnnaagnnnnanaanngnnnatngtnnggatancacgttnntnnnnnnnngnnnnnnnnnnacccgnnncantgntncnggnnncggtaccnnagnngnnagntcgacnaggngnnntacnntnncgcannnngnnannnnnnnnannnnntaaggngnangcnncnnnnntcgcggtgnnnntnccnattggngnnnnnnnnnnnnnngctacaacnntccgnnngcnnnnngcganntnacnntngnccntntnnnanngacntnancgngcttnnccgnnntngnncnnnnnnnnnnnntnncnnnntnncnannnaggtngttnncgcnnncnnngtnnnnatncngtaagtccganngngnacncnncancgcnagcnnnnnnnnnnnnnnnnnnntnnnagnnnnnnnntnnnnnnntntcanggannnnacnnnggannnngnnnntnntnnatnncntgcgannnnncnnnngcnnnnnncngnnncnatgnnnnatcgcgnaannaacnnannnnggtnnntgannnnncatgtnantcnnnntactgacaatngntgaccntnnnnnnnnntngnnntcnnnnnnnncntnnnnnncnnnnngcnnnnnnnnnnnntcgnnnnnnangtgnncngcangnnngnnnagnnnngcgnnnnnaaacctcncntgangnncnacnnnannnnantnnnnnnnnnngnnnnnnnntnnnnnnnccnnntgtnnnnnnnnnnnnnnncnantnnnnnnntnnnntcnantnnnatangttgnnganngaagnntatnntncnnncnnnntnncnccngnnnnnatgggnnnntnnncnngtgtnnnnaannncnnntntnnnnnntaccttnntnnannncnnnnnnnnncnnnnnngtnnnggnncnntcncttttnngnanngntnntnnngnggnaggtgtatngnnnnnnnngntcgnantaatgtnnnnnatnnggtntncacntgcntnnngnggcnnnnnnnntngnnntnantncgtgntnnnggannaggtgnnnnntantnannannnnnngantgannnnnnnnnnnnntcnnnncncnancnnntnccngntaangnncnttnnaccncgtcncggcacgtnnnntngatnctgagtanncattncnannantcnnnnntnnnnacgnncantagnnnntagacnnattaggttnntnnnnntttcntagagctgccnatnnctnnnnanctnnnccgttctatacttcnntnngcnnnnnngtgcnannnacnnnnnancannnnnngcgnaacgnntcttcctagcnnnncnnntnccnannnnnnnnnntgnannnnnngnctgtanccangncntngcanncagnnntnnncnatnngnctcnggnnnnannntcaannntatgcgaactganggtacccncgnnnnncncgncgattgttacnnnnnnnnnnnnatannnannannngantgntcaggcnntcnntngnncncnnngcgnnnagannnncnactntnnnnnnnnagnnnngtnnnggntnnanannnngtnnntnannnnnnnnnactgtgnnggtcnacannngtcnncggctatncgtntnnngnatnaanntgntnangagtnncnnnangnnnntnnacnnnnnccncanncttcnnnangannanngnacntagnannccntgtngttnncanntgggtgnnganannntnnntngancagngtnnncnnggtctnnnantcnatntannnnccnnnntgnggncgncgtnggncnnncgtnnnnncntnnaacgnnanttgnnccngcnnnngnannnaatgccananactgtnnncanancnnctnnnnctcncngnatnnnancnngggcnnnnantgnnnnnanannattcntctntngatcccnncnnnnttntannntagccgatnntnnnnanggctnanncttntnntttnntgngtccaaaaanngaccnanntnnccttcnnnaancnnnnnancgggtnacnnngtnncntnttnggtccagnggnnccnnnncgaannnnnnnnnncgnncnncnngnancngntnnngngcttgcctngnncctnntagnaanagnnannnnngggagtnnnnncnnnannnnnnnnnnnncnccgngnnngngnncnncagcacnnnanannnntgancccgacnngnattntnnntnnnnattcggngagaggcnngncntgggannnnnnagtagnnngangtattnnnnnnnnntnattggtnttancnnannnacgnnttgnanngttnnncnngnngcnntannnngctnccnattgntgnggaagncanagcnnagcnnnnnnntgngnannntcntagcangtaacnnntnnnnggnnngntcannnngnnnnntcaannnnccgannncagaccgcgnnttnnaggannttgtagagcgacggtgagcnnnnnntncctanccntccgttngcatccnnnnnnnncnncgctnnnnntgngtgggnnnttanacnnnnnggncnccnnncncaatcnattnnnnngcganannnanngcntaannnnntacnnnngannngntngnnngantncnntnnncngnngnnnntgnngcgnnncnnnnnntctnnngaccgtatcgannngnggnnccngnnnnnnnnnnnannnncngcanntnannnccgttnnnnnnnngnnnngagtngngngnnnncgcccgacngncnntcnnnnngngnnncncnggnnnnnnnnncngncnnnncnnnannnnanntgnnntgtncgcnnnnnnnnncggnnnnngnnnnnnnnncagnncgtntaatantnnnnanntataanannttanncnagtggngacncannctnnnnngnnnnnnngtcttagngnnntnnncnncntngnnnnnncggcantnnnnnnnnctgatnnntnancncnnnncnnngcnnnnngnagtgnttggcnttntnnnggnnnnnannnnnnnnannnnnccnnncnnntnntngannnngnnganngatnnntnnnnnnatngggagtgcngtncagcagntgngtgnngcccccgtngcatnnatcannngganncncntgggcnngntcggcntgntgnagnnagncnnnnctnnngngnannnaantcccgcancnnantttntgtantgngngnnngnanttgcnnncancaccntncgantcgnngnnccnncncnntncnncnnatcttaancannncttcgacannnttncgnnnnnngnggnnnnnactannatntnnnnntcgnnnnctnnnanngncnnnnccnantcagaccncnnnncnncnngccnangncnncnnnancctgnnnnnntnnnannnngccnnnnnnnnnnnncnnnncnnntnntgntnancttatngnntgnnnnnnnnnnnnnnnnnttcagnnnnatnnnannngganattgtccnnnnnnnnnngntncnccntgnngnnnnnnnnntnngnnnncagnncnncnnngnnnngnngnnnnnnnctntatnctngncnnacgnntgnagcnntnnnnnaagnnnnnnnnnncnannggnntcnnngcnnnnnnntnnngcncagnnnacacnnnncngcnnncntggnananncngnncnnttnngcangnncnngnangcncnnnnnnngtcgnnnntganncnnnaataggnnnnantcnngcnngnangcgtnnnnntccgacannnnnntnnntannnnnnnnnnnnnnnntnnnnnnnnnncnntnnncnnngnannnttcaannangnnaannngnnnntntnntgnnnacactcttgnnntganacagtcnnnganngcacatgannnannnatnccccannnnnntncgnanngnnnannntnatcggngctancctnnannnnnnnngctgcgcgtannnnncnnnntaccncctcgnnnnnantcanngcnncacgnacnanccttnntnnnnngnagagtannnntgnnncnngntnnngnncgnnnnncgnatangggnncnccntnnnnnnnnnntnnnnnncnntnncnannnncannctctcanatccttgcgcgtnnnccnntgnnnnnnnnnnancnncnancngnnagccctacnngnngncctnnatcngtngcnctcnnnnnnttagaggnnnncncgancacnangnnnnntngaatnnnaaattttancncgntnntcgnnnatnaananctgnttggnacanggtnngcttnnanntantnnnnnnnnnatnnannnnccngnacnnncnnnnnnnnatantngnttnnnnnnnggcnnnnnnnnnangnntnngnanngnnnnnannnnnntgcnnggagnganananntcngnnnntngatncnntggcnnnncnnnnnnnagatttnnnncgngtcgcctnnnnnnnatnntcatcggnncggtncggtctgnnnnnnntnnnnnnnnnnnnntgnncgcnccnnnagannnnnctntncntcnnnncntnnnnngtagactnngaatgncagnnnnannttgtnnannnnnngtgntnncncaaannnnnnagcttnnntnnnnncnnnnntnnntnnnnctnnntngtnctntnnnnnnnnntngcnnnnnanncnatntgcncngtcnnatgncnnccttncgnananncnccncttnccgttgcnnattgnnnncnnnnnnnnnannnnngnnnnntnnnnannnctanctannnnnngtnctgngnnnnnnnnngggtnnnnnaanttnnnnacnnngtnnnnncnncncnnnannnnntnnaagtnnnnnannagnntngnttngnaaccnnnnntatnnnnnnacacangnnncgannannnntgnngnnnangcnctatcnggtcanannnntgnnactnnnnnnnannnncttanngnnattagnntancaatnngnnntttnnnntggannntnnnacngntgcnnagtaccangnnntnagnnnnnnngnnnngacgnnnnctnnnnggnntannnnnncgggacntccggnnnnnnntnnnatgcnnannnnaccgcnnnnnnannacagnngganntngaccncctacnncnngacnncttnantggacnnngnacgccttttcgcannnanncnnngngngttnnantacnnnatccccnnggntagcgnnnnnnnnnnggnagncatgnncnctcccggccaggccacnttaccctggtnnncnnnttaanggancggggnnaacnntcnagnnannnnncnnnnnnatnnngnngtgnnnngngnactcnggtnnannannnnctgnnccgnnnnanngcngtnatggnancnnnnnnanngatnnncanattgncnatcatctcgcnaaannntnctgaannttnnnnnnatnngnncgncncnnntctcntctgctgngnnnanganntnnnaggnncccnnnctgnnnnnncttnnnnntnncannttgannnnnnncngnnnngnnntnnnnnnatnnnnntnannancngnngnggtacnnnctccnttnttnnnnannnccnnngtgaatcgngnncnnnncntnagtcnnnnnnacnnnannctagtagangnnnncctgngngcncnnnnnnnnacnnaanggtanntnganaacccnatcnnnnangnccnnannnantannntgngnactgcagnaancgcgtcncnnnncaangtnaannagcnngnngnnnancnancnnnnnnnngnnnnnnnnnttnctgattcacnnntaaannagnnannanggagggccatcctccnnnccgtcccggggacnnnnnnnngattncnntncnggcnnnnnnngcgncnnnnttnngntacnngttngngtnnanntannnnnnanannancctgaagngcnntnnntggntnccttatngtngttanaaantnnngtnntnncnangnnncaangangnntaagggngcngccntntacaatnnnnncgtnnnnatgtgnnannnnnangggnnngnnggnnngnnnnnnncgnntnnngnanancctanngncttngcgngnnnaagaggaccntccnnnncgctnnnnnttnantannnggcccaagacatcgntccnncnnnntcnncanntantnnnnnncncgccgangtncnttnnangcgangcnanntattgnnnnnnnntnnnncacngngntnnnngagtnnancagcgctnncngntcaccacaanncggngggctnntncnnattcnnttntctggacctcnnnantttcgacgaccatntnnccanannnnnncgcgtgtcccnttnnnnnngngnannnnnnnctnctnntnnnngnncnnnnnngnnnacntnnngnggtgnnnncnnanannnnnntggtnnnnacngtcnncnnnctnacngngnnnntcngnattncacannnnnnttnnggcnncgnnngcnnncnncacnnngccngancnaaannngtantnggagannggggngatnnaagnnccnnncnnnnnnannanntnnnnntatnnnagccccnngnanngnnnnggaannngnaaataananntcngnacaanannnnnnnnnnagnannggncnacatnngnttttnngntatnngnnaannnangaagnngnnnccnnnntnnccccncngcncnnnnncnncnctacnngnnncntcnnnngnncanngnnnnnannnnanntgnnnntcatnnnnctnctaggttnnntannnctcannngntnnnnnnnancnnancagcccgcgccgccatgtcggccccagtnnnnnnnntnngacnnaangaganngtgannnnntttnngatacaagnnntttaaaatttaacncantananatnntnnncnnnnnnnngnnngtctcnnnnnnnnnnnnnnnnnantnngnngnacagnnntaannnannnttncannntngttgtgnngnnnnnnagcnnagnnnncttcncntgnannnntnnnntnnnnnngnnntctnnnnncccnannnntacngttcgnctaannngananaaaattgntagcgnaacttnnncggntncgannnnnngnnnnnnnnnnncncngnnnanncngnnannatatnntcatctnnnaantnnncnnccgtnngntnaangnttcccangatgcaaccttcncnaggcgntttgntgngncccaacaacncanntatttnnncagatgggnnncnnaaccnngnntgtnanatccgnctnngttttnnnntnnnnagaactnngnggngnnnnnngnnnnnctcnanncgcttgtctnnanngnagtnnnncncnncgcaattcagncnatggaatgntnnnannnttgtnnattnnngcnnccgnnagccttnncttngtncntgacngctcnnnntnnnttaangcgannntgncnnannggngntnngntattattnnntacgngnctggannnttnnnagacgcncnnncacctcangnggctgacccaanaancnaccggncttgctgcggncnnngnctnccnnncnnnnntnntgnncananctannnnatnttnaatncttancgnaactnnncngnnnnagnncaaanncangtgngnntagnnnnactgnnncntntannngncngttgntnnnagnggagctnctnnnnnnntcctngnncngnnnnnnngncnnngtnaaantanncgtctccnannnncatnagananncttcnnnnnnnnnggangcnngnttagnnntnntnnnnattacgnnncaagntggnnccnnnacnnagatggccnntnnnnnngnnnnngnnggnngngnngnnncctannnnngntntcttcccacgtnntanntnnnnanngnannngnnncgtnnnnnaatntctnnnggnntnngnggncgcgngaggtnnnannannnnnnacgtncnntannnnnnagangnnnannnnnnnnntaanacnnngntatnnacannggaagnaacntcagcctcgntaggaacagannnagnannnnnncnnnnncnnnnngnnnatcgatnannntacnntaatnnccnntnngnannnctcntangtcannnntcgnnnacnacgnnnnnnnccgcnnncngcnnntnnantncacgggnnannnnntnnacngtnnnnnatnnatnnnggnnnnnnnnntnntnnnnnnnnnnnannnnggcaantncnnnccanngncgnnnncgaccnncntngcntnncctnatnnnnnngtnnnancnncnttnggttnctaanaccgannnncnnntnnacccgnnncnnnnnggcnnntnnagtncggtnnnnnngnnnnnnnntgcgnnnnnnnntcgaaagcncngtnnngttcnaggnannnnnnctgtggcggtcngnnnnntncggcnanngcnnngnnnttnnngcagtnccgtntnnnantntcccgcgnggnnngnnnnnnnangcngnncnnacgncannnngnnnntcnnnggcgcggaacnnnnnnngnnntnnnnnnntgngnngacacgtgtgcgtgccgcagacaagcngncagcccgcnnnntngncggannnnnnnnnnnnnnnnncgnnnnnnnanntcnnnncnnnnacnttancnnnnnnnnnnnnnnnnnnnnnnnnnnnnnnnnnnnnnnnnnntnnnnnncngngcgtgtgagnnancctgcgangagnntngnnnnnnncnacgnnngtgaccntnngnnggcnncctnnnnnnnannnctnnnactccangancnnngtccaaacnnanccnntngggcgancgnntncgtcactnnacnnncnncacngtctgncttcnggnncgngacannngnnnatgatcgacnaggggnaccttntnanntnnnnnntttnaannaagcnncnagnnnctnnnnaaattnnnttnnngncnganccggagaaccnannnnntnngtncanccttgggctnnannnnccgcnnnannnanngnncnnncgagctngnnngannnnnngnngnnnnnatannnnnnnnntnnnnnnnnnnnnnccnnnnnncngannnnnnannnnaacnncggngnnnnnnnntnagggagnnattcanagangntntgcagcncnnnnnnnantnnaggcanntgnnngncnnnnnnnattnnaagnntggcnnnnnggannnnntnntgnncnnnnnacatgnaccttnnatnnncaccggggngtagctgangccantccanactgntcnannaatgncnanancagccntncnngtnntnnnnnctcagnnnnacnnatcgnncgntnnngnnnncnnngantnacntnntgnnnnnnnnggnncccgaacaatacggcnnncnncgncnncnnnngtggannnnncnnnngcnactncntnnaannnnttntnnannnnnngnnngannggantccngcnnncannnnangnnnnggnnatgtgcntnnngcgncnnnnnnnnnnnnnnncnnnnnnncnnnnnntntnngnnttcncctnanntantgannnntacagnnntccagnctgnnnntncggcannnnnnnnnnnnnnntnnnannntnncgacntcatcgaccgnaacncntcnnanannnannctnnntcnnantnatacggaccnnnagtcnnngngccgncnnnttnggccannnannnntnnnnncnnnangnntnnnnnnnnnnannnnngnnnntagctntnnttcncgnncnnnngntannnancnnnntnnnnnngnnngnnacaacnnnacntcntngnntganacaanccnnngannnncaggnnnncnnannnatnnatnanttnaganncatnnnnnntntgacgnntgtgnnattngcganagnnanccntncnaaatgncncgtgcnnnacnggctntaantnatgnnncnnannnnnnnnnnannnnntncnncncnnnntnnancctgnnatggagcngcagnccnnncnnccttnnaanngtggntnnnnnnncnctgnnngnnccctnancnaccccnggngannacnnnnnncnnnactnnnngccgctatnccnnggcnntannntacnctaagtanntntnnnggncgnacnattctnntgatntnnnncncctaaantgtnggcnccaccctcancgncngcgttnggccngnnnngnnnnntccagcaacttccnntccnnngnngnancnnnnnnccgagtnnagnggnttncgcncctcagcgantctanngngnnnancggtngnncnnncnnnncannnnnnnnncaaggttgccganncnctntancnnctnannnatgnnnnnatgtngnnactatncgnaanaagnncngnncgaancnnnncnnanngnngactacnnnnntngnanntnnnggngnctnnnnnnnnncatggcgcttncangnntcgannnccagnnnncnnnatcnnananncccngnnncanggncganncncagacaacngannnnnngnnnnagtntantgnancatcnnnaangcnacnannntccntgcttcctggncntnntgnnnttcgtnnnnaactnnnnnttnngttncnnncnaggannngnnanctannttnnngnntncnagnannaancnancgngnnnnngccgccntngagcggatggananganagcnnngcgggggnnnnnangnnnggannccgnanntgnaanngcgnngatgngnncncgctcnnagnnntcnnnnnnaggnatntnnggcatgtnnnnnnnnnnnnncgagnnnaaananncctnnnnnncccnnngccttctnatccgnngancttntggnnaannnantnaanannnnnnaagncannnnngnnntaggnagnngnnngcnaanannatngttnnncgnnnnggactncccttcnnanctgcgnagntanngannnnnnnnctatncannnnncnnaacaannncnnnnnnnannnnnntngnnngtnngggnanatnnnnnanccccctcnnnnnnnaangcnnnnnncnnnnnnnncngntntncaattcantcccacgnnccggcnnnnnnantnanntnngtncnctcacggtgggnnnggnntnnnnnatggnagncnnnnnngggntcancnnnnnnnnnnnanagnctnncnnnnttcnnnnttntnnnnnnnnnaataccnctanccgtnnntgnggnnncnnnnnnnnnnngagaggtannntgcnnnntgnncncnnnnnntcccnnnnnccaannnnnnncacnnnggcnctgtaagnanntnnnncnccanntcctnnnnngcnnancggtgatgnntannnattcatgncnngnnnnnnnnnnntantnnngctngtntcncgnnnntnggnnnatnnannnnnnnanannnntgagntcanctncgnanncngaanggnttnnacatnntnntntacnttnnnnatctctcngcanagctaannnnnnatacnncnacncnnnncnccgntccgcannnntctnnntnntangnnngnnggntnnnntccgncncantcngagggngngnnnnancctaatananncangntcnnnanacnatgttnnntnnaantaggatcnnancnncccnnnnncnnnnnngcnngncananagncggacnnnnnnnnttnnnnnnannnnngnnctnngnnnatttnngncnngnnnnnngcnnnacnnannnanctcncnccgnnaagccncnnncctcngnggctngccgtgnnnnnnnnnagnnnangnnngnnannnnngcncttactgcggcngcanncgaacnnnntnnnnnnncnnngnnntnnganncancnnanaaatcnngacncgtacatgcnnngngngntctcnccancnncggncnngnannannncnntctncntcngcncnntnnngcnnnnnnnnntntcccnngnnnnannnnnnngcntnnntctccgngacnctcncgnnttnntcnanangngatnnnnnnnagnnnngnntgcanannngnnntnnnnngcnnnggtgntnnnnnnnnngncnnnttacggngntaccaggcgccggtnnccnnngcagcacngtnnngaagcggacgncnagtatngatncnnnnnncgttnnnnnnnnncngcaaccatganngntccccacnnngtnnnnnnanncggncgctanccnngntnnnnnnnnnannncagnagcncacnnnnnnganncannngcgactagnnttngnnannnnnnantgnctnnnnngatncnncacannnannnantnnnnnnnaccnnaannngncgngtgttnaggcgtnnnnagncgcccnnngnntnnannnnnaanccaacnnnnnnnnacnnnncacagnnnagngcnntcaannagnnataacgatccaccngngcnnnnntctnnnnnnnnnnnnngcnnnnnnntntannnnctnntaaannnanncnnnnnnnnggnnngccngnnnagggacgtggttgnnnntnncgccnnnagtctacntatnntannnnnnccatcacnngnngannnnccgggncnccnntancgcggtcgggnnnnaccnnntnnnnnnnnnnnnnncgnnancncnancnnnannnnnacctgacantgnanataacacncacnnnctganncntagctacntncntgannnnnnnttgccattaggctcgtcgcnnnnnttnnnncnaacgaggnctgnntgtgantnantcnnctnntnnnaccgcggncacnnncgcangngncncanngcagnanngncgnnnnntgnnnnntnttaccntcngcngttanctcnncnngnngannagantngnggnatgtncnncngttnnnnnnantcttgngnnnnnnncgtntacngnnnnnntnngtctannntacactttngcctcgancncnagtnaggcntatnnnanntnggttgcggntannttntccggangcgnnatttcaccngcatatnntnacnnatcacacctnttnanntnnnnnnngnnannnnnncncgnnggnctcggactnncgnatcnaggnncgnnnnnntgnnnnnntantnnnnntnnncngnnnccntnngnnnnannaccnntacnnnttnnncacaacagataangcgcnntaagannnntggtaannanngcnctnnngannnngcnntcctggngcctgcatannnngacnntnnttgatnnnnngaagctcttattactntnnancanntncgctangagncgnnnncggtgcangcnanntntncnnnngcgnngcnnnnnannatgncgcaattnnntgaatnnnanntngcncncannttnnnnngnggggactanacannaatcnannaccnncnganancnnnacancatanannngananttggnnannncannnncnannnnnnnntnannnnngctgagancnacantttatgtnngnntttnnantntaacgcnntnccntatnnctnnngnnanngnngnanggcgggngntgatgtnacggtctantttgngagnacgcannnnctctngtnngaannnantnctnncnnnagttgngnaacntnnnntgtgtatcnnncataccgagtactcngtanacncnntgnnttacannntcntnnaaannnntnncnantnagncnnnnnnngnnccngnattanagnaagggcaaaannnncngnncaangnnnacactngnntcnnnncantntntnnntcnaggcgcnnntnncagtngnggagnnnnnannnngnnnngntnnnnnnngnagncggcgcnnnttacngangcnnagctnngnntttnaacccganngcnnnnnnntngnnntnncnngtcnacgcacnnntccnactngtctacnncggangannncaaaggcnnnngaaaacatcnngnnangagatcncnaanattncggcgagttcccaaaagnngggagagtancngntnnnnnagttgcagcacgannngaangnggacncgtannnncctattgnnnatcgnncnggcnncnannngtnncnnnnngnncaatcccntcccgnctnnnnnnngnantanatnnnnnnngtnnatnantnncatgtccnatngnnnnncnnnnncntagnnattgtngatgcggannncatcccncanngctaaggnnnnnnngtncgacnggtnnnnnnnannngncanntnnangcgtgngattagtnnnnnnnnnnntgccctccnatcnnntnngntgcgnnaacngaatnnnntnannnttnnnncaggatnnnnnnnannnnnntntngtgannnnnntcncttgatnacgtannnannnnantntnnnnnnngatctgangnaggngaaactnggtccannnntcnnncngntnaangttntnnnnngctnnngnnngatnnannntcnnnnnnnannnnnnnnnaannnnnngcgnnannnnnncaagnnngnntnntnnnnnngnnngccnagnncgngncnngnnnnnnnttnaggnnnngtcgacgctnannnnnnnnnnnnnnnnngantnctgngaggacgttgnncnntggtgnnganacgcannnnntggcnacngnnnttctnnntcnccannnnngcnnncatnnnnnnnncntnacnnnccnntgcanagnacnccnnagnnngnggcnnnnantnnnnnnnnacntcgaactanngnnggtcttntnntnaannncnggacaacaannncnntnnnggcnnnnnnnntcgnnnnngnnnnnnncnnntnnncngngcnannantnnnnnnannncnagnnngcnnnnntntcgnnnnnntnngnannntnnnnnnnnaagcnnnaganccaagggccanctnnnnncnagganacncgnnannnnnnnctntancnncgncggntntacatnnnnngnnngtgngncnnnccntgcgatgntnngacangtnacgncangnnnnngnnngngantnncnngntntaannnnnnnnanacggnacggnnnggnnnnntgnntttntnncngcgnnntgangnngtgantagccnnnntanagnannttggggntntnctgnnanccntgtcgcccgggnactggagcaanatccnagtangnncttagctgnnnnnnannnnnnngggttntntannnntngngnntntccgncctagcgtgnncgcgctncnncgcngcacacgnngnnnngnnnnntccnngtccgnggnntntgtnnnngcnnntcncnngtcnnnatcnnacnacnnntggnttgagngngntnncgtntnacatgnncgcttgcctgaatncctnctncnnnnngtnnngnntngnagngcnccnancnnncnnnnnnnnaaacggngntnnaaggntncatnnnnttnnccactnttatnnanacntgctngnatganataanctnnncggtacggannnnangnntnnnnnnngnacnntgncccnngnnntanntnngannntggctncnnanttnnattcgnnngnnncanannnannnnnnnggtacgctnnntcgtgggnnnnntnnannncncnccnnngtnngactctanangnggtntnnannnannnctnnnnnnngttnnntaaccntnntggtnnnnganttcggnngancggcnnnnncnnaacnnnnnnnctanncnnnccnannngaantgcnatngcnttnnagctnctnnngngncaggtntaggcnccttgcnncctgtgtccnnctacagatcncncncngtctngnnnncnncncngtgggcannnnnntgagnnnnncgagncnnncannnngnnncgtnactcannnnnnccnnntgnnnnnngntnnnnntagnggccgnnnnngnagtnnntntgnnnnannaanngcattagnagctngnnnntgngtnncggcgcnnncnngcncgctnanantatntgcngngcnnannnnngnnnnntnnnngnnnntnangnnannacntnnttaantntnncntnnccatnnnnatnnnnnnnnnnnnnnnnnnnnanatnnnnntgtatccgtncncnnnggcnnnnngatnnannnnncnncagnaggtnannnctcnnnnncncnngtactttannnangctgcgnngtggtnttcnncttcnnnngcattctanntcnttctnnngtgnnnctagnnngacgcgcganccncaantccnannnnnnnnnnnncncnntgagtncnnnnnacnnnnnnntcatgnactatgtnctcncnnagnngtnncannnccncnnnnnnggnnnngntannntnnngnnnngncncggatcnnctgtnntnngnnnngccgnnctcncacntanngtnnngatccaggnnccacncnnctgtgnngnnagacnncnctnnnggtgnnncanctcngtnngntngnncgngnnnntcgnnnatggngancgngaagtgatagnnggtagnnncnctncgnntntnnttaagntnttnacnnttaagccctgnnnngnntnnnnnnnncgttannnnnnntaannnntcgncatnnntgnntnnnngngnccgagtnnncntnnnnccgaangnntngatcncggnanccttcacacantgnngnngnnnngnnnnnccnctnnnnnnnnnnnggananangggntnngngcgnannnncgnntanccnnnnnnngcnttcgagntgnnntnancnngcnnnnnagctnnngtnnnnnntggcgcncggnnnngagnnnnatnanntggacncttanccncganggcgtntntntcacntnntcaggnccnncnncccnnnnnngttnacngagnatnnctgangttngtnnnggncnnngnntnngnnncnnnnnnanaanngnctttnannnnttannangagncgctnggtnnnnntncaaacaaanannnnnannngnnnngnnnnncatcgnactcnntntgnntntanntnnnngnntcnnannnagnatcnnnngnnnnnntgtcnccnnnnnngattatnagctaatcgnnctgtnnctntcggntngngnntgnnnngcnnnttcaantcnnngccntctnnnnnnttnnnggcnnnnnnnntgnnnanncaaattnnnnnccgtcnnntncngtnnnancnntgtntgngnnncccttncngcnccgagnnnccncnnagtgccnnnncngatgtnccagtncntcgnnnnnnnnnntaacnncnccccccgnatncntnncnancnacngnttctnnnaaaactgtngcacggagccaaggnnnngtcanncttnnnnnntngngngtnattnnnnnncgcnncntgcatnnccngntncntagnntnaccnanngctngcccgntnnnnnnccanncnngcnntcgtnnnntcnnctnnnnnggtnaacngaaannnnnnntgnancacatnccnanctgnaatnnnatannncgcgactcgacccnacacngggcccngctntgnnnnagntncngtnntnnnnnccagnattcaannnnaagcaccntttntnnncacanctnangtnnnggnngcntgnnncgtcgnntacntgnnnnnatnaacnnnnaggaagtncnnnntcnnnncgntnccagnnnnnnnnnnnaactnaataggatttgngnnngagcgggcancggnatangnnantccgcngntnnnnnnnnctaannancnnnnattcncnnacnncactngacnnnctnactntctgnnngtngcnnccnggaccnnttcnnncacnnntgttncccnngcnntcnagtcnnnctgnnggcnnganntcnnnntgtnnnnttcnncannnnggncttnnnttgnnnnnnnanntnnnncnnnatnnncannnnnntnncnantntnnnnnnnnanccnctngnnngnnnnnnaannannatnntnnaaagtaaactgggaggnnnntnnnnnngngnngnngntnnancngtnnngannnaacatnccgncaatnnnnnnncnnntngngannncacnnncnnnncgnnnnnangnngntagngnnnnctntatgtcnnnncgtnanngnnngaggcncnnnnnnncnnnannnnnnnnnnannnaaannnanncnnnaagtctattgnnnnncccgannnnnnncagnnnncgnnnnnnangtntgnaagcttgnnnanntcnnnnnnnnnnngagagttccncnnngnnnatntnngtnnntnaantnnngccngnnngntnnncgnnnngtgntcgnangnnntgnggctgnnannnananattctcttcannaanttannncnnnnctntanctggngannnnnngnnntngnangnnacggcngannnnangaggtncnnnnngangagnctcgtcgnnggnnaggtagcnnnnngaggggannnnnacagnnnnnaaggngngcnnnnnccnnccacnngnnttccgcgtngnttctcancngnctntcnnnngnnnnnnncgnanactccnnnnnnnnnnnnnnnncatttgccncngggacnntcnggannannngctaaangncnnnngncnaantnnnnnnncnngnnntacnnngagnggncgnnnntgagtnnagnaanntntnntncctnganntatnnagtnncncnangggnannnnnnnctnnncataannnctnagncncgnnccgnncncggcttctaaacgatnnnccnnnntnnnnntnncnnnngnnncnnngnannnggnnnaannnnnncngnctnancntnntnntngtcncgntcngcnnncccgnnannganncntnnngnnnggnnnntnnctantgtanngnctanncnctgctaggagttngccncnanggnnanantnnntnnnnnggggggncangannantnnntgtnnntancncnnannnnnagnntagaacaatcnctaannncttnnntannnnnccnngnnantaannagncaagcnnntngcngtnnntgnncnncnngnnnanngtgnnannannccgnnnnnnnangtccnnnntntnangnnnnncnngnnggnannnnnnctnannnngnnntggngtgncgacancncnttannctnnnnnnnntcnnnnnnncnaancgnnnanntngntnnnntncnnnnnncgnnnnacnctnctacnnntgannnaccannncnntgaacntnggatnnccctgnnncnnnttgannaanatccaaatngacanantcgcctngnagnacgnnnggtngatnnnggtnnncntannnnccaccntgtnctannngnangngnnaannnnnattnaacnnnannngtcnntcnnttcantgnngncgnantcatnnccantannnncnannnagangcgntctgcancnncnancntncagggntaccgnannaancagcnatagnnnnntancccaanntnatnnnggnannancnaaacgnnnnnnnnnngaggttagcngtgggtncngncnagcgcntgngcncnannnnnnannnnnnnnnatnnnnngnnagntnnnnnttcgtncnnnnnntnncnnnngttnannanngantnntcgnngnggccaannntannnacnntnnnnngggngnnnnncagccngttgntggtannnntcagngnnnncnnnnctnncnnnnnnnnnncntgacnntnanngacgagcnnnggnnnntgnnnggcntnannnnnngnaaaanaangggnntntnnnnncnaancgnntnnnngantgnccnnngnntnnnnnangtnnttntagnnnnnnnnnnnnngcngnnngnnntgggnnncnngnnatgnnnnnngnattcngannctcnatnannnnngctnnngcccacaggnncnacnngnannnnnnttnnnggacnntggcannncnnggnnnctnatacannnnnntanannnnntntcngannnntcgngganntntngnnnannngntnnngnngcncnnnnntngtnnnncatnnnnnangnntnnnntnnncngnnncnnnntanctcgnnnnnnantgtngagnactanangntnantnagcnacngnnnnnncntctcgnaccnnannnnntcgnngcnnccnngnnnncgtatgnnnnnnnncnnnannncccnnntgngggncatgcncnnatcncagncgnnnncnntaannncncntagnnnnnnncncgtnnnnccnnngtnnnannnnnnannangcnnntngatgngntcgnnntgannncnnnttgnntgnggggnntnncnctttnttnccgnnngncnnntnnangngngnatnncgnncnnccnnnggttnnngnnnnnnnnnttnnnnnnntntgtnncncnntngnangcanattgnnntncnngnatacncacancgacnnnnnnnnncngcgcannacaacatntcncnngnggacaggggntcganncnngntagagttgcncgcgccnccngnnatnnncccnagannngnnnngtnnntccccagnnncnnnncnnnntnncngnnanngctnancngcgctntannnnnnnannnnnnncnnngcgnnntncgcgtananntnncnncnnngngntnnnnnnnnnntangnnnggacgcggatcntnnnnngaatnangnnngtgnntnnncgnncgcaaggnngcccnatagnatnngtnncnnnnnngtnnnntacaggcnnnnnancncagnngctnnncnnnnnngaatcntnnngannacnnncnnnnntactttnnnnnnnnnncngnngagnagananangctgnntnnnnacannnntaannnnctaacantgantnagnnnnncnnnnnnnnanccnnncnnnnnnntgggancnnntctttgnntcccntntnnncnnngtncnnnncnggncccntcncntcnnnntgggcngntanncgnnnnngcactnnnnncnnnnntnnngtgnnnnnnnnnaatctnngngcnntcnntannnnnnnnagnnngttncgacctgaacancgcnnnnngnacnannccnnntnanatnnncnntnnacgaagnnntcnnccnntacnngcngngntcnnntnnnnnnntnctagntgaantnnnngnntnnnnngannncnanagnnaccttngcntacnnnnatantncnncgnagatnncnntctnaganncnngcnanggnnnngacacnnanccngcnncnccngnncanngngctncnnnnnnnnnnantngnacnnncgntccccgnnanngncnnnncnngnngnngngnnnannaaacgancgnnnnnnnntnnnnnnnccnnaancnnccgccactntnngnggnngttttntcatcgtttnnnnnnnnnnnnngnncnnnnnnnnntagtnncnganntanntttcngnnttntgnnnnanngnnnnnnnnnnncnanncntncnnngctcnntcgtctnnngcgncnnngntgcagatngananncnnngnggaccngnngntgaagatgctgtatatcnnnnttctcacgnggtgcnnanntnnnnnacnnngtnactgngngnngnnnngggacnngnnncnncnnnnntnttgagggacaaannnnnngaagtnncggnnncgcnncgnangtacnngnnnanaangnntnanagtttnnctannngnnnnnntnntanancggnnncnnnnnngnnnnntgnnctaaagannacgcctctccccgtanacaaannntcgnnanngacgcaaataanctattntgangggnctggnccgctcacggcnctnnctcnnggnangncgnncnncataaccgtnnnnnngngtnntnnnncnnnnncccgaccannnnagaagnngttagctcnaaangntnnnctncgagnatgnnagncantnnaggnanggancnagatcnnctnnnnntnctgttgnnnngnnnnanncngcagntgttgngngnnnnttaaccnncgntnnnnngnntggncntngtnnncnnngnnnnannnnnncggcnnnnnngngncngnnnnnnnnggangcgnntngaggtnnaagnngncnnnnngtngnannntannnnnnnnnngtnnccnttnannnancnnnnnnnnnngntnnnncntnnnnnannnnccncggatgaaggttgggnnnnnnnnccantgtnangtnnncnnnncnnnnnccaaaannnnngnnagnngnctaaacnnnnnnnnnnntnnnnanntnncnttgnctgnctcnnnntnncngaannaaagncnnnnngtcnnnnaggcntcnnancnnnnnctgtnntnnctagtntcacctnnatcttttgcactttcaaggactgncnnnnnnngnntanctngnnncagntagnnnaganganacanngnntnnggtnnatnccnnnnnnnntacgnnnggnnngacnnnnancnagnnnaancgnnnngcgctnngntncnnnnnngtataagncnnggtcctanggngtagaccgtngccngnnnnctgcngtttggnngctntgnnnnnaacanannngttnnnntgcgntttnnnnnnnnnnnnntncnacgcancnnggaggtacatantnagnnnacnncnnnntnnnnngnnangaagttaccctctacagnacnnnnnntnacntnnncangnnnnnnnnnntangcgatncctatannngcnntgnnncagngantagggnnnnnnnnggggnnntnaatncncnggntnnccncgtggnntgtncttcnaaangnnnnctntagcnnncngacgnnntnnannncanannntnnnncccntgnncgcntcnnngggncnntnncnccnngnnanctcantgnnnnnacnnnntcncncannngccccntcgcannttnanccnntcnggannnnatancattnnngtganncnnnnnnnnggacnnngaaggncncgnnnnnangntnnngtnnnacaangancnttgacnngnntcaannacntcctnnncgnacggaacnccnccnnaangtacgnnntaatcnngcnnnnnnnanatnnnnnggnnnnnncccgangnnnnnannnnnnnnctnccagtnnatgttnnnngnntngcnnnnctgntnnnnnngnncnannnctnacncnnnnnnnnngngncnnnnnngnnngtannnnnntnnnnnncnnctngcannngngnnnnagancatgggcgggacnnaaaggtcccgnnnnnnttcngnnnnnnnntcgaaccgtnatngnnnnncntcntccgnnnnnntnncgatnnnnanncnnnnnnncgngngnnttcanccnncggnnngnnnnnnnnnnnntccntcgtcngannnntcnntacnngnntgtnnanggngtgtgntcntaattnnnnnannntncnnnnntnnnnngccnanacngnnnnncnnngagnntaacagnnnccgnnncnnnnnttgtctgncagnctnnntngnngnnnccngnnnanngngtnnnnnnnncnnttancantcaatctnnnnnnnnatnantannnncnanttggtnnnnnnnnnnntnntaatgngacnaggcnnnnntcgnttnngtcncttactnangtnntnanntgagaacggnngncnnncttccnnnanngtatattaacggangcncnnntgnncanggggnnnnttgnnnntnngnnccgaccnnnnantttnnnnntnnanccgnnatntnnnnnnntannnnnngcagnnnnnngtnnncccngngnangnnnnnnanngcnggnannntnngtncntntngnnngnnnnntnntntnnnnnngatncatcacacggttnngnnnnnntnncngcgannannnncnnnnnnnanggngagnnnaatnnntanngnngnnnngcnancnanncnnctcnntcgnaaacncnnannnnanntcnannnnnccantnnnagtcnnncnnnnntnnnnngtnntnnntgnnnnnggngggnnnanatntnangtgacgagatannnggnnnnnnnnnnnctnnntngnnnccgtacnttanccnnncncnnnnnnnnncgtcganctncncnnannnnnnnnnnngacgnnatgnnannnnnntgnatnttntnncnnnnnnnacgnnnacnnnnnnnttnnatcaancncntnnnnannnngttnnannnncgncnnnnatannnnagncancatgggcnanntgggcnntcnnncnnnnnntnnntngngcnagnanaganacngncttnnnnntnnnnannnnnntcncgntnntnnannnnncanntngcnnatngccnancngnnnntnnnnnnnnnnnntnnnnnnnnnngacnnaaagnancnncagcggnntgtcattngnnntnnnngnnnannnnttattcgntnanctntnnnnnnngcnnnncnnnntnnncnnnngnncnnnttngtnnnannngnnnnnncannnnnantntgtannnnanannnntngacnnnaanncngnactannnnancgnnnnncnaggctnnantnnncnnngngcgaagtannnnttnncgtacgcatacgggctgtngnnctnnnnngnnctgntnnnnnnatcctagnngtnnnnnannnnnnatnnnnnnnnnnttnnnngaagcnnnncgnnnnnngntnngnaacacnnnnnngnnnnttnnnnnnncacgnantacctcgncagatgcnntagcgatnncnnnnnntatnctnaatannctggcananncncanncnnnnnannnnnaanntnggngcnncnnnnnngcanatannnnnnnnaanannnnnnntccnnntngannnngcnnnnnnannnnnannngnnnnngncnannnaatgngntnnngaccnnnnnncncngtgtnnngntnncnnnnnncnnnnnnnanttctntnaccgtnntnnnntannngcccnctnctnacnnnnnngannnctganctgttnacngcngnnnntnannngnnntcgnannnnntcttnangnccaattgcccntnnntggtngangnncncccnnnnnntnnctnngnnntnnnttnnncagtnnnnaccnnnaancncnnacgnnncgatnaanntnnnnnncntgnttntnnntnntncnnnnnnnnnntnnnnnnnannnnnnactnnnnnnnnntnnggntgnaatnnactntnnggnttnngtcnncntaannntnttncngnnnntacgntcttncnnnncnnngnnnnctagnncngncnnnnacnncnnanccnncnnnnnnnancnncnngnnnagtnntnncanagngnancccanntncnacnnnnnctcgnntgnntnnnnnncnacnnnngcnctnnnntgctnnncnannganctnttcggnnnncncnatctnnnnntnnnnnnncaacnnnnctnnnngnncgggttacagnncagaatcctnnnntngnnnnccncnnnnntngctatctnanggcnngcgnannagtnnnnatgcgnnacaattgattnnnnnnccggnannnnnnnnnnataatnnaancnnnnntacttncganatanatgncggnnnngatnnncggnnnnagnnnntnnnnanncggtgnnnngtanatcanacnnnnncgncnnnnngnnncnnnccncncnanngganttnnactanagcnnccnnnnaanntaanacgaannngcgttntnnnnnnnctntancnnnnnnatcacatnnntggnnnngnnagcctcnnnnagnagctganccngtnnaccnngnnttggnttgagnnnnannnncgnaagtgntnanannannnnnnnnnnnnnnnagcnanntcnncnnatnncnnnnnnnggnncnncacnnntnccggagnncgctnccncttgtnnnnnnaaanccngnntttnnnnnnnncncattcaacggtnntnngngnangganctnntnncgagantnnnnccnngnnngnnnnnnncaggnnnttnnnnnnagnntnnttcnctatnanngaagtgcaannngnccgncnnnntnnnatngcnancttnnnccnanncnnnannanntcnnanngnnnnnnnncnnnnnnnnnctnnnnanngncacnncanccnnncnnnccntcnnaagcnnnangannnnnantatngcnnnnctnnnngctgnncnnctgnntccnnctgantgcgnaatcgncgnnnnnaaanccnanngcannangntccnncatnnncccngngggacgcncccgacactaaanncnncctacannnngaaacnnnaggtnnngtnnnnctgngtgacnnncnnnnngggtnnnnnngatnnnnncnngtagntagnnntggcnggncnngnagnancgnnntgntnnnnctnnnnnnncntntgcanntnncnnnntnctacnggtcnatgnntgggnatntntanccgnggtncnnnnnnncaacccanattaacnntacgaggntcgngcgttnntnngnagtctntctgcnnnggtnccncggnnccccgcgccctcgaatcngatnnncntntncnnanntgnnnnngnnnacngncttngngcgcncanctnncantncnnnnnnanccgannnnnnnttgggnatcaagagttcggcnnnngnnnanctnggngggnannaancntnnnctgnnnnnntnnntgnnntcngcngctcanagngcngcagcgnnncnnnnncnnntnttnnnntttggtagttgnttnnnnntnnntgtatctnnannnnnnnnnnnngnnnnnnnnnnnanntnnnnnnnnnnngtatnanncnnnnnnngcnnnctnnnnnnnnnnnannncnnnnnnnnnnnnnnnnnnnnnnnnngnnnncccnnncnnnnnnncctngcnnttgaggtntnnnnnnnagccnggntccngnnnnnnagatnnnncnnnnnnnnnnnnnnnntnnnnnngnnctncatnnnnncnnggcngcnngctcttgtgcctngnnnnnncnnnnttnnnnnnnnngnnnnangngnnaatncgnngnnangcttgtnngnngnnnncnnngtacnannnngnnntgagnnnnnnngcnnnnnnaactcacnnggtntnacnnnncnnctcnannnagannnnnnnnacccntccnnnnacncnntggacnaggnccccnacgtggngtnnnnnnnanccgnnnaacnngnnncnnnntgctgnnnactannnnnngctnnnncnntaantgnnnncnnntnnntanngannnannnncggnnnnaattcnnaanannnctnnataanttacnnattcnnnnccnaccagncggnnnnanaattaatttcnnnagacngantanntnncntnnncacctnnnnnntnnnagngccnnnnngngnnncnnncnnnnnnnnganannnnnacaantgnagngancnnatngtannnnnntcnannnnctcgntnnnnnannccannnnannnnnnngtgnnnannnnacnnnttngtnnntgngacgagttcgnnnncnnnnnnnncnaannnnnnntncgcnntnncntnncnnnnnnnnnnnnnnnnnncnnnnnnntngnnnncnnnnnnnnnnnnngnnangnnnnnatncnnannctnnngnnnnncnncntgagnnnnngacgnnnnttaaanntntgtnnnannggnncggnntncnnnnannnnannnnnnnnnnngtagngnnannctnggtccttnnaattnnngtnngaaanccgtctcgcnganctnnngngnanattcgnagnnncnnnngtnctnncnnntnatnctngntnnnnnnncntnnaacgnnggnnnnnnannnnnncanntctnntgnnncgnngantcnntngacnangtnnnnacnntnnnnnttgcgcnnaccncgnagtcnnntngtngattgnnnnnnnnncanctccncnnnnnnntgtaangcntggncctgngatnncccncnngacncctcctnnnnnnnnnnngntnntnggacatgtngtgnannnnnnnnnnggnccnngnnnntcnnnnntnnggcgnnncancgtntnctnnnncaaggncctnntcnnnnngngnnnccncnnntnnnnnngcnnnntgtnncatnnnnnntncgnnnannnangcgtgnncnatnnnnnnnancccnatatcaattgannnnntgnncnnngacnncacntntnnnnntnngaggnnagnnncnnccnnnngcnnnnnncgcatnnnnnacannnnnnnngntantcnnnncnntannacnngtnnacannntnnnnannntngnnnncnncgannnntnnaaanngnnnngncnngnncnannnngnnnntnnannngtgcgtgnnnnnnnngnncaancgnngngcnntgaggtnagancnantnnacnnangctcgtcgnnnnnnnnagnatggctcngagggaccnncnnntnnntcngcgccnnnntgtagaaantccngnnntgtcnnnngtnacnnncttngtnttncntattntacncnntnnnannnntgtaananatnantnnnnnnccaaantncggtcagagnnnanntgttgncnnnnnngcngnnacnananntgnnncgctactgctnganttcagccgntcantnncnannanncgacgngccnnnnnagtattcnnnnagngannnngngnnntcnancagnnancangntnngnannnnnnnnnatnnccnnnancncnnnnnngccnnnnnncnanannntnnnnnnnnnnnnatanannnncnnnnnnnannnnaactncnantncnnnnngttnnnnannnctnnacngaatnttcnncnaannnanaanaggannntccagnnnntnnnnnnngannnngntnnanggnnntgngtctattgttgnnnnntcgctaanntannnnnagnnnntnnnagnntggnnnngtnntnnnnngnnncggcngttannnnnnnnncaannnnnnngntnnnncnngnnangnntgaaagntannnnnntcacnnnntannnnnntttancnangtggnnnnngaacnagnannccntncnntnnaaancnnnnncnnncnncnnnngncncnnnaanannncgggnggcnnngnnnnntnnnntngncgtngnnnannnggnnnnnnnnannnnnncganangnanggtnnnngtaaccnaccttgnctcntcncgcgcnnnnannnngnnncnntgnntnnncnncnnnngcngtcnntncnnngnnnnnnncanngnnnnnnnanaataagcgccngnnnnatnnncnannctttcacgannnangtagnnnnncggngtgcnnnnnnnnnnnnngcnccnnnnctcgaaatnccgncnnctncnttgtnnncagggnnnctcngcnnnnnnntnnannnnnnnnngnnntcngggctgcatnnnnnnnacgntnntaantnccncngnnnantcagntatntnnncnnccnannnnanncttannncttgaaanntcnnagnnncgcnnnnatnntcantgnnctnggannnnggnnatnnnnnttnngtcgnnnnnncatgggtatngnannatccctgnctnnncgngantnnnnncannnngncacntgnnctcagntgnnnccnnnnannangnnntactatanattagcgcgnnnnnncnnnnnngtnannnnnnnnanncgnnnncncnnncnntncntntnnngattccnnanngngcnnnnnctcnnngnnctnnnnnatnnngngnnnnnnnnntnnnngnnnnnnnnnngtaangtgnncnnngnnccnctggggnnntnnnagnntcnnatnngnnnntcnnnnnnnnnannnaagaantgntnnnttgnntgnggnnnnccngngactaccgngtggntatnnccnnncaancnnannangnnnngnannnnnnncgnanntcnnannnntcnannannnnnnnnnngactntanaannctntntnntgnntnncnnaanngnnncgagtncnngnnnacnnnnnnnnnnnanattnnnnntcntngggctnnnnnnnnnnngcnnacctgncnnttnggnnnnannnnnnnnnnnngnnngtaannnnnncggttatcncctcctcannanntnganantancacnggacantnggangcntgnnntnntcnntnnncnggnntnnncccgtagcgnnnggggtacatannnaaccncnannngcnnncnngancgctgganntcnncnannnnnnnncannnnaagcnngncnnnngacnntatccnnnnatggcctanccntgnnntgantntncgnttacntacntcnagnntcnnangtnnntttnnnnnnncnnnnnttttcccngcccgtnnnnnnnanntannnnnnnnnnnnnngnnncagcnnatnnccggaanngcgnnnnttgnnnnanngttgcaaaatcagnnctncacgcgnnnnnanngngtnnncctnnaggccntccgtctnnnatcgagcttcccnnnnnnntnanttnnnnnnnnactancnngncgttatannngcnnnngnttantnnantctnnnncangtntncncgnnccannnntannaganacggcnannnaatncnannncnncngtntnngnggnnnnnaaacngntnnanngctgatnnncnnnnnngggnngangctgnngnnnntnnnnttnncaagngnnaanntnggnnnnnngnnccnnnnnnnnngnannnnnntnnngncnntcnnnnntnntnnnntnagtnnccnnnngnnnccnnnnacncngggtctnnangannngnngcnnnnnngnaatgntntnnnctnnnnnnntncannnncaatgagaagncccgagccnangnatcgagnaccnangngnnnnnnnnnntcacnaaagccgtnnantgngcatnnngnnngngattnnncattttntgtgggngctnnncgntnnngcncgccgtacagctcannnnannnnncancggagncnnnccnnnncnggtatantnggnnnntgacggnnngncnagncgnnnnatgangcaancnntncnnnnnncannntcnnnnntccccttngggantntantanntaannccnnngcnnngcncttgctcatnnnntnnnttgaaagtcntnntancctgtgntnncnngntntncagntnanttcgnnnncgnannncccggaangnnnnnnntgncatnncnnnnngcccgagggnnnnannnnncctnncacnnaancnggcgngnntctgcacctncnnnnnnnngnnncnnnccncnnnnnnnnnncgagannccccntnnnttcngnnntccttnttngtcgngacntgtgnngnnantcnnatcntnncngatnnnnnaggnnggnnaannnnncntnttnnnnncgcantcctntgtattnnnatnctnnnnatcctgctaggacgnnnnnncnnanncancnnnncnnnatccanncgangngcaangngtangngannncntcannannacaanncnttnannnntacntngaangcnnnnnannnnannntcgannnnnnnnaacnnnncnnantncccgtccttgcgtgtanggnnnnnnnnngnnnnanctnanngacnanatcctcnnnnntngnnngtacncnntnncgtccnggtggggnannttgnagnnaaggnnnnncnnnntnnntntacnnnacnttagcnnnccnnnnnnagttngcnananctngntcgntcngtacnananggatncgnnnnnnnnnnngnnnnnnncnnnnnntcnnagggtatnannntcnncgagnnnnnnnantcnntcccatcantanncgtnactgcnggtcgtgtnnttnncnnnnccgtncgcangncnccnngnntgtcnnnactcncnnncntaganctnncnnntngnttnccacgatgcgaagnntgtaggngnagtnnnnnccnncnnnnngntgggccgccnntgnnntncancagagagnngngnntgtnnacgcgcccgggtnnncgnntgttnntgnatcccggnngnggctggcgngcgnnnnngctgnngtnccnactcatcncatcngaaagnanaanngatgtcngngantnnnanggaanntnnnngngtnannannnnngtgncnnnannnnnnnnngntanncggnnnctngnttaccntcntanancnnaacgnnngnacnnatcnnttagncagnnnntnnnnnnnnnannntnnnnnnnctcnnnnnnncggnntgtnnnnnntngnnncagatgacanannaaacttgcatattcccnntntntnngaggncnngnannnnttangatanntncngaagnanccnnnnnnctncnnnnnnnnnnncnnngnctnnnggagnnnnnnnntnngngcnctcactnnnntntngannnnttaantnnngggnctacnnnnngcnctccnngnnggnngnngncnnnntancnnnnnntntnnnnntcaccccanggtnnnaannngcggtnngtccncnntacnannnngggtngnnnnntgaggccnncgncgnnnngnnnctttnnganngnnanagnnaactgcgaggtattgttnanntnaatgccgannnngtnnnnngngnnaannncccnncnacnngcatnngngcctnngntcnnnnnnnnnnancagntnntgnnangnntctntnnntnnnngaacgnccccagngtcncccagnannatcgnncggcgtnnnnncctgannctcgnnntnnnnnngcntaggcannnnnnntnnancannggngngacannnntcaggntnnnnnncnnnangncgnccnnncggtggnnnngcaaagnngnnngagncgnnnacgtnntnnnaannnncnnncgtcgngnatgnngnnnnnnanatncagcnnngancannacannanaagccnngannnnncaangtnanntancnncaatgaccnnannnntnncgcgnnngtnnagtnnnnnnccnnncaannnnnnnngnnnctactncnanncnnnnanngnngnacacntnannnggtcgcnnnnnngnnnntgcncggtgagttagacgcaagcntattnnaagantggcgnnnnncgcntgcnngctatcgngangnanntnncngnngnnntanannnngcggtgncnnnnnntnntgttnnganttngnnaggcngngnnnnnatcncangnnngggcntntnaganaanctnnnnnncnncagnnnncgcgnacttctanannnnntntnnnnctgttanangnantngnnngngcggccatgtnnannnnnnnnnnacnnntacntnnnnntngncgtacnnnntnnggcgcnngngtnnaaanatnggcccannnncccgtcnnnngngcanncggnangggngnnnnnancnnncnnnannccnnnnnntggnnnnnncntattcgaactnnntngcnnagngagnnnnncncactgcggcnggctggtngtnnnntnanactnctcacaacnnangnngnnnnnncgcnnaannatnnannnnnngcaagcccacnncnagnttctatcccnnnnnnntcgtcnngannnnnnannnnnanattantaaacagcnnnncncnggnnnnancctcctagnagnnnaggacctacnnnnnnnnnnntanntcnncnnnnaaataanttantannccaccnnngncngaacgancnnnnnntnnnngtncngnncgtctctgctnnnnnnatagnnnnnnnnnngcnnnagttnnncntnnnctaacgnnncnanncatctngntnatnncgnntnctntgctctnnnnaggcntagnacngatnatnnccncngngacgcgagntntnnaanncantanangncntaccctaccaangacgnngnnannnnnccnngtnnannnnnttcacncnnnagnnccanacgnnngtnnngnnacnnncnnnnnnnnnntnnnngcngtcctnnncntnnncnctnntnnaccntntnnnnagngcggtcgcaannnnncggtnnnatacangtagctnnntnnccnnnnnnnnnncnncttnnntnnttnnnnnntnnctncnnnngntncnaggncgnncnnnnnnnntctgttnnnggnagcgcnccgncttcgcatgccanantcnggnnnnnngcnnnncngnnncnngcnnnnnncnnttnnnnnnnnngattantnatnacnncntgctnnnncggnnngccnactgnnnctnntgncacnncnntancccncgncgcntannnncnnnanncngtntcnagtagnttacnannnnngctncgtcnnntnttnangnntncgnagcnccnatcnntccnnntagctgctncnnnnnnncanatnngagtnnnactngtcantgntgcntnnnttgtngctngngntnnnnntggnntaannnnnnnngccgnactncngncnnnnnnnnnnaccngntgnnnntctcggggaaccggannggcgcgnncngcngganagtnnnnnnctttaacaannncgtannannnnntcnnctagtngnnnnnnntntgnnnnnnnnnngcnnnnatnnnnnnnntaagtcnnnnnnnnctnngctannnnatcanngntgaatntcngcgnncttggggtnnngnanggcaantnnggantcncggnncccntgnnnccnncnngatnacnctnnntannngnntnttgnccgagtggangtnngnncnnntnangcannnnntcnannnncnnnnnnnnnnnnnttactgncnnntngnnntanntnagnnnangnnncgcctnngangnnntnanacnanncgnnnngtnnannncngtngntcnntaccacgnttncngnntntcggnnngtnncnangcnngganatcntnntttancgatgganacnccnntaaacgtgctngcngnnanannnnanngaagagtnntgnnncganngggangangncncnnnnnngttgnnntnnnntnnnnncgancntntnanncgngccangnnnntnnnngcnnngnnatgcncnnncnnnnnannannncnnnnnnanngannntnannnngnnnantannntnngcgcggcncggacncnnncnncnnnncgganncgctnngnnntngnnnnagnnnnnnntccnannnncgcnnncgtngtntnncnncgccannnnnnnnggannngannnnntnannnggaannnnngatcnctncncntnggtgnncgnngcnngnnnantnttanngnggngnnnnnntncgncgcggactnntngncnnagttnntnncnangcanaatcgntcnntnngnccnnnagtangnnnnnangcnagncaanncnntnnangngatnntnntnnnnntgcnnncacgtngtacntggatatncnncgnannntnacngnngntcatgcngntnaannctgnancnagcttggganngccnngtaagnnccncnnnnnnnaccnnngntgnngncnnannngnaanagnnnanacnnntnnctantgcacncnncncnnttgcgtnannncancagtttatnngcanannnnnnnnnnngnnngnnngncgncngnnnnccnactnnncctnnncacgcannnnccgcgnntngngaaacagcgganncnatgcccncggnngnagagncnnttantncgcncngttnnannnngnacnnntcgngtggnngaagctantgccanntnnnagnnancgnccttcatcagnnngncnngtcncnttnnncgatcnnncnnacgncntttagantnnnggntnannnntgcgngngtgacnnanngntnctntntcnagtnnntaatcaantnaggnntcccncnnganncnaannnnngganncnnngtgtantgagtcctnctncnttnngnnngccctccagnannnntgtnnnnnnntaanggagnncnannncccgncananggtntnttaancannnngcntaggttatttnannnnnngntagagcnnnnnnncntnnnnngatgnannnccaattgaaannngncgnngnttnnnnnngnnnnnnnngnntctnnncngccggnnnnnnnnnncattacnantaaacaannnncannannncannntgnnantgangcntcctgncnnagnntattngaatnagatnanngcncnnctacnntgatntatnntggcnattnnnngaanacncnnnnnnnnncnnatcgnnnnnnncnncancnnttcgnnnncgtntcnnanntntgagtcnntnnnnnntnnnaatnctngcncngtnnagagnnnannnnnnnnanagntntcatnnnnnnncaaagactannnnaaaagtngactgcngannnnnnttacnnggtcnncnagacnnntatantgngntggnatnnncnccgtcntttcccnnatgtgcnttggntcctcgttnnnnnnnccgantnncattnnnctttnncnantangcnnngncangnnntcgggnntggncctgnaaggttcnncntnntggnnncnnantnntacnntcntnnannacttnntgcnnnnanaaacngnnttnngagtncnaanntnnnnntttntnnnnnnnngnctnanttacagccnnnngtaggtncnnntgtnaacnttntaggtannnggnnnntgcnnnannnngaacnnaancagtnggannnntnggcctntngnntagcgnnnnnnnnnatnaannncnnnnnnnntnnagaccngtanancnntncgnnnnnccaannntnnnngnncgcgnatccnncnnnantatatnnnaggacancnntnncncngnnngncggtgggtnnncngnnnngnnnntcnnnttnannnccgngantcnanngnnnnnnngaccnacnnncnngtccgnnnnannnnnnnnnnnngtnncnacnnnnncnnacggtggggtngaagnnnnnnngttnggcgaccgancnncngcncnggtnntcangnnnnnnnntnnnnnngcgatanangnncngngnnnngcnncnnnnganatggcncggnncncngnnnangtnngnnnnnngacnntgnnnttngnnnnnnggtnnnnnnncnntantggnngnngtngcttnacatcgtannnnnnnnntggatangtnncttgacgaatntccnntccganncgtttcctnncnnctgnnnnncnannncnngnnnngatcnnngngncggnannnnnnccttncnagtngccacngnagcggtgannttcntcnnnncnnnnnnnnnnnnnncnngncatatnnnnnngnnnnnncggannanccatannnncncagnnnnnnnngagnnnntnnnncnnnnnnnngaangttnnnntggnnnnnnnnnnaatangnangnactnnntanannnngnngnnangnnnngnggagntnnnnnncaggannnctntnacangancaacttncngntcnnaantnntcanngntncnnntgnnnannnannggntatnnacannnnnatntntangcccnataagcncntcnatnngnncnnnanctcntctgnnnnnnggcgtnganncannnaannnnnnngnnattnnnnnnnnnnnnnnnnnntnnnngcnntnncnacgnncanngtnccctntccncgtcctnnnnnnatncnnnannaggtannnnnncncncganggnnnttatcacnnnnnnntctacngtngcanncnnnnnnnnnnnnnnannnnnnnnangtcgccactnnncnnnnnnnctnnngnctttnnnnnttagcnttctngnnnnntnncactggtcantttnannnctagctnngnncnannnnnngnannnnanacccgntngnnagnngnnnctggnttannncncacnnncgnnaannnngtgnnacgtggtttgagnccannancncngncnctnatgnntnttgcacnnnnttctnnngtcnnnncnnnnnnnnanttnnactgatantctncgangnnnngnttgngnnnngnnnngtnnntacanngnngtntccgcncgnnntccnacgntgcnnnnnnnncgtgnntnngtagnggaaannatctnanngaaagcnttgtntnnnnnncgnntgacnngtatggannnnnnnnntnntnngtngncncnttgccnnnnccnncnnnananttngntnncnncngtntnagaagcngagcgnnncnaancacagccnnnngnnncnaggnnncagntntgtncctnnananngnctcnannnggnannnaannanannacnngnacaactcatgntncnnnnncgggnnnnnnngcnngctccgnnnnnaatcgnggagnaccgntggtgtnngntttgcnnnngangnggntnnctccccncnnncngcggnggtnnnggcnnagnnnntnnaggnnnttgccnnngtnacgacntnanttatccanngnacaagtntngtgcntnnanngcgnactccannaaggnnannnnntggnncctnnnnncnnnnnnnagacnnaaggtgtcacnntgnnnnnnnncncaancccgnnggnnnannncaagtnnntgtnncnncnnnnngcagntnnnnntgcntgnnnnnngnnnncntnnanncnantaannnnnagaggtananaantcnngannnntcntnngnngnnnancnnnnaannnggtgagagntnncgcnnngncccacntncnnnnnnccnnnttaacnncacgngtnnnagnggcncacngtnnntancgacnnnnnncnntncgnngtagcgttgnaagcctccancnnntnanttaaaaatctacggngnngtggtnntgnacgnggantnnnnncgtatgganannnngnntngnnngnnnnnagntnnnnngancnccnagcnnnnctnnngtnngncnnttgtcagtcannngtggnncctgnngnctntnggngcgatgacgnngncaatnactnncnnnntnngtnncgnnttannttnnncgngngtcgttttgncnacntctgncnanagagcntcnnnnnnaaatgnngccttnnnnncnnnctgtngaatnnnnngnanntnncngnnnnnnnaaantancgggnacnnnngnnnnnnntcncannctnnnnagctnngantnncnngttnnnnatgntggcccggtnaggnnananaaccnaacnancnnannggngnttnngannnannnnngctnnacatagccnntgggcggcccanngnnntgnncngnnanttannttnccgannnnnnntnnntnggcaagnntnacgntntntcagnnccannntcgagncacgntnannnnnnacagnanaanannnnnnnntcgngnnngnnnnnaagngacctnnnantnnnnncngcnngttntntngtntancatctnnatactcnaacnggnncggntntncantnnnntctacccnannnnnacannnnctnagtgnancgcncgcncnnngaagcannnnncnnntcnnnngtctttnacnntnnnnnnnntannnnnnntnngnnnnnnnngnnnnttngannanttctaggnntnnnnngttagnattncgccgngngnnngantncannntnnnnnnnnnntgntannncnnccgnnnnnnnaagngnnnnntnataagntgnatcngggancgactgntcggnanggnnccttannnggcannnncnacannngngnaatgatcnntcagncaactggnatcggccnnncannncagncnnnccnccntnganaancnncgngntnntnnncagncggccangngnagctnnnnnngcnatgctaacnnanttgtcnnnnnnnngnaancanncgngngntannnnagtnntannncnncctnnaatanaganntnnnnnnnaaccnncttnnctgnccnncnnncnncccannngnnnngtttaatcngntanngnggnnngnnntcngtntgnncngnnntagnnnggtcgacactnnncnncnatcctntggnctcgnnncnnnnnantncatnnnngcnnnnnacnttgtatcgaacttggcnttgntgannngnannannantttntaacnntgganggantagannnnttnnngtnccttacnccnnanngtanngtntgggantnncanctagtnccnnannnntnnngnctngnnnnaacgagntncgnagntncnnnnngantcnanacgacgtctngtnnngganaacncnnnntntgattnantcnnntccgncnnnnncngnntcccnnnnnggnnngantgcgnannnggcatgcnnngcagnnnnnnanncnnntttagnnaaactgtnagnnnaccnnnnnnnnngngttcgnacacnntnacngnanagctcnnnnnancnnagcgaccnntgatcncgcgactgcccgntcnntaggtnnnctnanncnggannnnannnnnaannngtngtcagtncttnntaannnnnnnnngaccnaannnacctattncgtaanaaacntannnccnnnnnnntcttcnttnnncnnnngncngccncgtnnngnanaactnnnntnnnnnnnancnnnntnngtgcgcgnntannacnaatngtatcncaggtntcgncnganncncggnnnnnnnncncctngattnctnntnnntcntcacttnnaccagncgncnnnangaanctnngnannnnntncgggctnanngganngcttaaganannnggtaccnnnnngcgatagnnnnnnnnggcgtatcaagcangtgnccgatnnnnntccnnnntcctnnncnnnnnnnnnntagtggngntgancatnnctntaccgtnntnncngtncnnnncnnnnnnnnnncnnntnggnactagnnctcaccgcgnncttnnnggctntnttnncnngcnnngagttnnganncnnnggcnnnagtaggaagtncancnaggcntgnnnannannntatgagtgnnattgngngnnnggcnnnagacnnnnnnnnnnntcccnannannanttnncannnnngnnnangnnnnnnnnncnngtnactantnnggaggnncnancnnngttnanntnancgtcannttgnncgncgngnnnnnnnnnnagncngncannncgngantntcgggcgncanngttnncnnncctannnntagcnnnnntagngcnnngcggcgctannnnnntcantagnaagatgngcnnnnantgngnnngnncntcgacccgncccnnnngncnnnaanccccgnnnnnngcnggcnnannnagntcnacnnggtnnnnnacgcnnnnnnanacgagggtgnnccgccggancannnnncnnnnanaanaccatnggatnncangnncnttntcncgnnnnnggnaacncaanngnntgnnnnnnnnanancnnnnnnnnngtacnggtccananngtnnnnagtcnnnnncanngnnttnatnganngnntntnantcnnaannntannnacagcnggnnncttgcgtnnccnnnnctngncggnnnnncanngnntnnaagccnncntgtncnnngttacgncnnnaanncgnnngggccnnntcgaattgngnngnnnnnncgnnngcttttgaatgaggncttnnnnngnnnnnnnnanngccnngtnnntatcgnnnncgtccnnnannaagnannnaatcgnnnntgcgnngnnncngngcnnttnngacacgnnnanncnanntgnnannnnnncnnaaagcagccctngtnacttannnnncnnnnncnnnnnnctnnnnaanataannngcaaannnnttttanncnnnganaacgnnnnngcnnnnnnnngnnnnnannnnnnngtcgttnncagcggnnncgtnnnnnnnnnnnnnngctggggantnnncnngacncnctcnnannnttnnannnnacntncnnnnnnannntngncancnnntnngnnnannnanagaannnccnnagnnnncgtngncngnannnnnnnntgagntnttnnnnnnntgngnnnccnnnnnnnnngnnanntactnanngnttccctcggtcggtannntagcctctgcannntattgcnnnnnnnngngntgntcnnnnnnncccncnncnncgtngatacanccnananggtnanncntanngancgncangnnnnntnnngccggannnnngnnnngnnnnncgnnctnggntnnnntnntcgnnnnncnnntgnnggcnnnangttatncngcncgnnctccncncccttcnncccnnttnnaannnngnnntntatcaatancnnnnnnnntcttccgnngnngctgnnnnnntganntcgcnatcncannnctggnncnnaccgtntcnntannnnannngnnnnnnnnacnntctncaaacaccccatgnannngnnnncnggtnnnctnncnccnagtgttaanggtcccnnnnnngnncnntgnnnantanntannnnnntnccncgcngngtgccagnnnngcnnnncccgcnnnancntgtctgnnaggnncnntttnncannatgnnnnnnnnnnntctgcngaannnntnntcnnnnnnnncnctntcnnnnccnggnggacnnaagnaacgccgtgatnnannnnnnannnnncgnnnctaatctnancgcngnnnncntnnccngcnnnnntnnnntnacngnnnggaacnnnnnnnannnnngtnnnntnnaatnngnncannnnantnnnnnnngngnnntnggncntccannncnanncnanncgnnncnnnncnnccancacncccnncnccgcnnatnnnnnannnnngnnngtncgnaccaatgggngnntcacnnnnnnnngnngncgnnncnntgnntnncntntngctcngctnaactntnctnncannnngaccccantggtcgannnnnacgnannnnntgnngncnnnaacngnannacnnnntnnnnnnatgnnnnngnnnaananngnnngnnnnannntgnannnnnancntannnnnncnnnnnnnngcgncnnnnnngagnnnnnngcggnnncnnnnnnannnnngnngnnnnanctggncgnnnnacagtncgctcantaannnggtnnntnncggnnnngtctggannnnggtnnnnnncntagcgtctcncggttgggncgngnnntcnnnntcnccgnnncggnnccnnngtnnngnncnntnnnntgttgnnnnntannnnnnngaaggnnnntgnngngaatangnnnngannnnnnnnnnannncacngtaatnnttnntgtgnanntcggtnnnnnctngaangnnnnncncagncnnnnnnnannctnntnnngannnncnnntggnngggnctgnannnnnnnanacgngntnntntcnggnnnagnanntnnnngnangnnnccnngacnnntntgccanagnnngnnnngnnnnnnanngnnnnntncnnntnntnnnnnntctcgcncnncnnntgaaatnnnnnnnnntgtnncgnnannnnnnaacnnantcnnntaanatnnntnnnnantttnncantnnnnnntcnncgcnngcnnaganntnanggtnncnngannnnnnntcnncnnaaananntntnntnntnncggnttnacacacnnnnngnnnnnnnanngncggnnnncngttnnacggatgnagngananantcaggcttnnangcgacncnnnnnccgantggagccngccgnntnngtcgcggggggnngnnccnnngcnnagnnnnnnnaggnancagcttacgtaggcacnnnnnnnnnnncnnntngtcgcncnnnaanngnnaggatancgatcancgnatagtganntaanngnnnnnnatnnnnnnnnnnnnntcnnnnnnggatnngtnnnntnaccanntcnnnnagnnnanncncngctangctntggncncgtntcggtcgctnannctttnccgcnnctnannnannatngcnctggaatccgattaantaannntngnnnnntncgcgctcntttnnacngnnnctntacannnnancttgcccntnnnctnagnngtntntncgcgnnnntctncnggnnnnncngatcactccctanngcggtgnnagnncngtcgngncgncatncnncttngnnnnnganntancnnnnccnncagctannnnnnncnnnngnccccnnnngggctaannnnnngtccgnngncgnnccnnnnnnnactnnnngggaagtnantnnnnnnggngtnnnnnnnnnnntgntcagnnnnngntnacnnnntnnnntccannnngnnnntntnatcgcatctannncnagntcgcnagtcgnntcnctccaagngnctgntgggntagnncnnggccnngatgcagcantcntnnnnantncnannnnntcgcggnntgnngncaggaccgcntagcccnnngtntaaantgttannncnngnatnncagtgtcanannnnncgnncgaggcngcanntnnnnnctnnnnncctttaaggatgccgaggatgcaatnncnnccnnnattnnncngannccgnnnnnnnnnnngatngangnnnnnnncnnnnntanacgnnncaaatnnnnnnnanncnnagcnnnannnccngtanagnccnnccanntcggaannnannangnnnnnnncnnnnnnnnncntnctggncgnnnnnnnnctngagntnnnnngnnnntgtnnncnnnnnanngnnnnnnagggagtngcttaancacananagcgcngngnnnnngtngtnnaannagcgtggccagataggngananccnttantnntannatagcgcnnnnnnaanncnntnntngatatnaannncaccnncgtnngtnancacntcnangcnncncntcnnattnnnnnngacgggggtctnccttgntnnnnnntggcnncagngcgnatacgnnggnnngttcggntgnnanngntgnngtcccgaagatgngnatctggnnnancgnnnnagannnnnnnannnantggagntnnngatcannnnnnnntnnnnnntgganncnnnnnananncnnnntnnnnnagcaantnnnnngncggntngnannnnantcnnnggttgtacctggcnngnggtcnnngntcnactgtnannnctctgagcactncgtannannntnnntnnncanntgcntggnnnnnnnnntaantnngncngctgcaaagnnggccgannnnngcnattantgaangnnnnnntggnnnnnnngnncnngncnnannttnanccnnngnanctnannngtnnnannnnnngnnngnntnncnnnnnnnntgnnnntncannnnngnnnntncnnacnnnncnnnnnnnntnggnnctnttngctnnntncnagcntgncggtgcganncnnannncnntanncnnnngggatcnctngcnnnncanttcntccncctngtnacttgngngggggncacntataccaancnnnnnccnannncggnnnnnnnnnnnnnnnnnccnnngnnnnnctnnnntnnnnnggnnnnanncacaattgnnnnnnnnacnnnnnnnccnaganannannnnnnnnnnnggnnnncnntgatcncgangncnnnnnncnnnnnnnganntacgannannnnncngcacnccacaannntncntgnncttnnanncgnngggctanaanantgtnnnggtnnnnaannnncnatagggnnnncggtngnnnnacantnnnccntgtctnnncntgcggnncnnnnnnnccgagtatgtccaagtanntnngnnnnnnnnnnatgnnnaancnngacnnnnancnnnnngttttcangnnngnntnaggannncngcattattagngganncacnnnntgnanactaannnntnnnnancnancnnnnnaagtncaangcngnnntnncngnagctggnannnaangagnannagncatanannnnaannngcnnnnnntnagntggnntnntnnnnantaacttnggggagnnnntttnccncnnntcgccnnaanncnacnnannntnnantnnnnnnnnntngcgnggcngntngntnnnacccnncntntnnnaaanannnctgtnggcgnnccaacnngnngtcacnanntnctatnnnngctcnnnngnanggnnaggcacgnaanacncnnnnnttgnnnnnngnacgnnnnnnnctntntgcnannnncnnnnnncnggatntcnnangccnannnntgnnnaacnggtctancnngganccngncgnnnnnnnnnnnnnaatnnnnaggttnnnccaangtgnnnnganngaccncnnnnnaannnnngaannnaacnncncnnnannannggnncnctatcggnnnngnnnncganntnnnnannnnggtacnncntgnncgcctgcggnnncnnnnnnnttccnnannntnaannatancannnnnnngnnnnnnnnntacgntagnnnnngtcnttnnttnnnnaccngnntgnnagtnnngnnggcnngngngccnnnnctnngnnnnttcntnnntnnttanntnggtnnnnnannnngntgcgntnngnnattnnaccncatcnnnnnnnngnnnnnnnagcgggctannannnnnnnnnnnannnanngcntnngcaanangncnnnnnnnnatntnnncnnngngnncnnncnngnnnctnacccnaagnatgntnaannnnnnnnnnnntnngcncnnnnaagtncnnnanantnaccnnnnngntgnnnnntgnnnntnnnanngnnnnnngcnttcannnncnnnnnnncgannctgnannggtnnnnnnnnnnttntancctngcccngccctgnntnnnttanncnngtnngnncgnngnanttcgngnnnnaaannannnnnntannntnnnnnnnnctnagggcggtgnnncccncgnnnnnngntnnancgcagnannacnannnnnnngnaattncnnccnncgnnngnnnntncnctcnnngtnncnagccggnntcanntatttggacccccatcnnnncanngnagtnncaggnngnnnnggggatgnngagggtnnnctcgannnnnnaancgntnttgnnnnanacnatnnaannngganctcgtnangngtttcnaacgtgnntannnannantcnngnancancccggggatannnnnnnacnnnannctcnnaagcnnnnttcgcannnncgcntcngncacnnanctnnggncgnnnatcggnatnnngnnatcnagnnnnnnnngtntncangtnncnnngnnggnnnnggcntnngntaacnnntntnnancaanctnnantnnannntttnnannnnnncnnngnnnncnnntcnnnnccgnagtnnnnctcnnnnntnngnnnnntnngngntgnngnngnnnngtnnttncgnnttnggncnntngncncnnnnnnnntnnnnggaacaatnaattnggtaannctnnnnnncatntnnnnnnnncntatncnncnncnnnnnnnngngnnnnnnnnnngcncnnncnnnncnnnnnnnncctttgnngnnnnnggnantnnnnctttccnttaaangagttntncacgntcggncgatccnnnnnnntnnctannacatnnnncacnnncgggngtncnttctagagnntcagncannnnttngangttnngacgccgncnagnagatatanctnttncngnnnnncnnagcacntcngnnnancnccntngnnnanccnnnannnntagtnaaaagnnnnanatccnttgannnnnnccagnagannnnannngnatcnccccnnntacngcntgnnngtggancnctncnttnnnngnnnngntannannnnnnnancgngngnngnnnnnnacnaaannnnnnnncnnnctaccanntngnnganatccnnnnnntttnnncgnncngaaancagganccnnnnntgannagnncagncnnngngnnnncncnnnnanannnnnnnnnnagnnnannnngncnnnnatnggancnnnnnnnnnnnnagtcttcnnnnnnnngngnncngngncngnntnganatnnactnatacgnnnnnagtaannnnnntngggtgtnncnnnnnnnnatnncannncnccccnnnnncttnannngnntactnnagnngatnnnncncnggagnngngnnnnntcnncccgnntanngnngnnaaccgcannnnnnngcancttcgntcnaaagctntcnnngntaaacgttanccnnnnnnnnnngaaactgnnntccggcnnannngtnntcnaacnggggnntnnnnncancnattgcnnnngtgnnncctnnnacaangnatatanggggtnnnntnatncgtncnnnnnncnntgnaannncnnnnttnntaannnagtncgnnatggtattctnnnnnntnaananganctanctantggtggtaanaacnntgtanntnnncnannntgnnnggnnnnnnnnnnanncttncangnnncnntnccaantgnngnnccnncnannnnnntnnnnnnnngtacnnnatnnttannggtcagtattnatntatagagtgccntaatgntantnnngcncntcaantcntntnnnntnngnctnnnnnnnncnatctgtttnngnnnnnnnngannnnncannnnatagnnctgcnancnnnnnnnngnanttgnccangagnnntanngctctatngcgcgnacannnnnnnttgannanattatccnnnggcangcnnngggaaangnnnnncttctgctggagtnntannnnnnngnaagcaagatgttgngtcgncctgnannnganatggtgtcngcagaatcagtcnnnnccanntannnngnncnnngtnnnggngcgtntcgngnngnccantagccgcnanntggnncccnaagtagtatnnacgatnnnagnaannnngncacctntngtgtattncanntgnannngcaannnanatgtnncttntnnnnngtcanaatcttccaagnntgatgcnnncnnnanatcntnnntcnnganacnnngnatnngnnnnaaggggactnnannncgntntgggtcgccnnnnnncgnnnnnnnacnnnanattcnncnnnnnanggancncnnaacnnnttnnnnnacnanannnggatnnnnnnaanacananncnagggggnnnggnnngnngnngncntcnntaatctnnnttntcnnannnnacnnngnntncnnnnnnnancnnntgcntncnggttagggnnggcnaannnncacngncatgtcacntntnnnnnnntngnccngncnntnctnntnacctgnnaaagaangtncnnnnatnncnnnnnnngnngaagcctcnntcnnnngnnnantnaagngcnngnntnnnntcctntnnacnnnnnnnnaaattgnctancnnatccgngnncngnngnagnnnatcncnnnnnnngggantnngntaanntnnnattgttcngntanagggttnnntgccgnccatcnancnngcnagtnnaagacaagttnatnatngnanntnttantttgtacagntaacnatnntgaagnnntnnctcggntanncccgnnnnnncnnnngnccgacaaagntnacaannnnggnttngtnnncncctgcnatnnnanncnctnagagcatgnctcannnnnctnngnggnnnnnataannnntctccnnccnnnntnnntacnccgncnaanngngtnttcnnnnnatnnccaagaatngnaannnnngnncngagnnnanngcangcatngtnacangnnnacganacnnnntnttcnnnntggtagtngncncccngnntnnnattnnnnagangnnnngtnnnnantagaatgacnnncggnnatgnaacnnnnnnnnnnnggccctaanatacanncncnnttgnncanannttnntnnntnnnnncncncgctaatnncnnnnnaccacgatcgaccncnacntttncgngcatttccanntagggtnnnntncggcccgannannnnnntngnnnnnnnanntngngtnnncgngnntgcncnnacgnnnnnagagnngnnnaanctaaatnnncgnnnaatactnnnnnannggtggcgcnnaccnnnnnccntgcntnnnnnngnnnnatacnnannnntnannangcgnnannnnncnaannnggacgnnnnnnnntangggatntncnccacagtnnnggncnntccnnnntcnncgnnangnnnnncannntgctttgacnannncnncatntgcgngcnnagnnnnnnagannnnttnnanacaangnnganccngannnnnnnnncnngnnnnnnntanctcnnnnnnntactnngnnagnnnnnttgnnnncnntcgnnnnnnnaagnncnagcgtnnnnnngtggnnnctggngnnnnactgncgttcccnnacnatnagnaatgctattgtgannnnnntnnatcnngnggttntnnnnngnnnccttnncgganatcgcgggtcntnnttgactggcaannnnnnccaattannncgnnnnaggtngtnnttcnnnnnggnnnnttatttnnaaatnnncnncgnaagcaatcgncangnccnnganntatnnntannnngcgcnnnnnnttntatnnanannactncnannnnctanncatngangtngaacnnnnnntgannngnnnnncnnataatnncanncnngnctnnccnntangcgnntncntnnnnggcncgnnntanncatangagtnngtntggnnnannnnacnnatnannncntccnntaancnncacnntcttnnnnnnntttatncaaatnncggnntngacngtnnnntaancnnnnnngngnngtncanttgntncnnnnnannnnnngtnnntnnncngtnnantnnnnannnnnnnnancngnnnngcnttactnannnnttnnaancgncaannantacacngngncngnnnnttannnnnnngccnttnnngannngntncnnnggnnnnnnnnntgaaggcctcggttgnttgnnnnaaacttccnnctangacncnannnaannnangatnggntnnngnattnnnnnnnnaaatannatctnccnccgnnagntntnggannagaagncnnnnatnnncgctancttntccnnattngntgngatgnnnnnnnnntttnccnnnncnnnnngcnnnnnaggncnancaccgnncactagnntnnnagnnnnnggngcanncagttcacagnnagnggatcgacccgnggnacntngnccggannntnnnagtntgcgncgtcaannnannannnnannccgccnnntcnnnnnngnnnnnannnnntggtntcgnnnnntnnnnnantnnnagnnnntgngnnnnnnnanctcntgcacgnnnnnnnnnntgaatgnnnnggnncnnngnnannnnncnnnnngcanntnannccnnnnnnnntnnnntnannnnntantnnnggncnggtcnntnntgctaanagncagtnactannnnagagnnnncgnnncnnacngnncannntctnncnncnnnnnnntnngnnnncnnngcgnnnnngcaacgnnnngnnctgtgttgnnnnnnnnnnnannagnnggcnannngagnngtgnancnnnnnnanntcctnnnnccggccgccgannnnatcngagtnnnannnctnnagnttcnncggnnnnnacnnnnnnccncnccnnnncnannnggtnactnnnnnnaaggcgtgtagcgnnnnnancgcnnnangnnnttncnnngnatannnnnnnnngncnnnancattantnnngntcacttgcnnngctgaggncancgnnnnnnnnnnnatananngcnnnnnngngtnncnnnnnngnnnnnangttnnnctnnnggtannnncnnannnnnnnnnngnngtangngnnnnngnnnttggnnntgnnnnannncnnatcgancntnnnnnntnnnnanncngtgcnncannnnnctcggccccntgnncnnnnnnnngcntngntncnnnnnnnnnnnnnnntcgnannnnnnnnngtnnntnnnncctgntttttannttggnnncnnnanggggctnncgnnnnatncnccnnnnncnnntnnnnnnnnnnncnngtganttnaanannnaaatccanntnnngnnnnnnncngnnannncnngnnnacgnntnnnnncnnnntncnnngnnnttacaacnnnanctnnnnnnnnacnaaccncntnnncgcnagatnnnnncnngannnnntngggcagnctgnttnatnnctnnnnnnnncnngnnacnnncacctnnnannnnggnctnnccnnannnnnnggnnttanaggggnncnntcnnnnnnntgcntnnnnnnnnannnagnnacgacgngnngnnnnnncnnnnntgngnnnnnnnnnnnacnngcgtannncgncncnnnnnnggatctnngnganntnggaggaanatcggtnnagngcnnggannnnctnnnnnntccnnnnangnggtgccggannnnnnngannnncnnncnanctnantncanncnannnnntncnnnnannntnnngnnnaaatcnntgtnnnntggncngaanaannaacntnngatctngctttgnnnncngcnnncannnnnnnncgnnnnnnnngcnnnnnnnnnnatnnnnnctnngtganncnncnnnnaccnncnngtnctgngattgnncggnncttgnncgcnnncncnngnngnannggatttncccannnngnnnnannnnnnnnntccnnnnnncngatttnnncncannnnnnnnnnnnnnnaacgcantnnnnnnnggatnntngcngacngnnnnnncagnnnnnnnnnnnnncntnncttcncnnntncnanntctnnnnccnnnnanntganncaangttnnnnccgnnngnngtccntaggttncagaagtnnntgnctnnnnnnnncnantngnngtttcactggtaggactnnnnnnttnncnnnnntnnnnggtantnnnnnnnnnnntaccgantnnncgnnanncnnnnnngcctctcnnnnannagcacnnncnncctgnnngaggncnncnnnngtgttgannnngncgccaaggtatgatagcgngnnnnantnntgtngannncgnantcatggntgnnngannncnnnnttnnacnnnnnctcgcnctnanantanncccnnnacnnannnnnnaaaaagannnttnnnntngannnannancncangantncgaganncatnnnngnnnnnnannaannnnnannnncncnagtcagcccannnntggnntnccnnannnnaaagtatgcnnnnnnnttnnnnnnggagngcnnanannntntnnnnnnnnnnnncantacncacgnnnnnncanatnnnacnnnngagnnnggcnannnnncnnctngtnnnngnanactgnncggnannnnccngnntnnngantagnnnncncgntnnnnnnnngtctgnnctnnnnnnngtagatnnngatttatnnannctccnaaanntnanncnnnnttngcnnctnnnnnttnnngnnnnnnnncnncnnnnnggnngnnnnctannnnncnannnncncnnnnagtnnnnntgctaancacnnngncnnnnctnganntnnnnnnnanantntangtgnannnnaatannnnnncnngnnnnnnntacanngangannnnntncnnnnncanngnnntnnnnnnnnntcnnnnnnnnntnntnnnnnacnnnncncgtagannatatngnngnngnnccgancnaccatnannntttnnctgncgcngnnnnnnnngnnnnnntnnnagnnnnnnncgcngncctnnnnnnnanacgtanngnntncgctcnnngnnatnnnntnntnngcgcatnncccannnatnnnnnnngncanntctnnnnccncnnnnntgannncggngnnnnganngctntcnncngnnntcngtnnacnnnnnacnntncncnngtnnaancnnaannnnanannngccnanaattnnnnnnnnnnnncnnnnnananagntcagnacnngngtacncggaaannnnggngnnggnnnnnngcnnnaatcgnnctntnnatnncncnnagnnacnnnnnnnnnnaccgnnannnnnnntggtcnnngnncgncgnncnnnnnnnnnnagnttnnnngnnnnnnngnctncctnnccnnnnctnnnngnnngnnnnnnaatnangncgnnnnnnnannnncgcangggctnnnagggnangnnnngccgntnngnnnnngnnnnnnnnnccantcnatnnnncccnnntnncnnnnnnngncnncncannnnnngnncnagnnnntgcgtnnnnnntnntagncgacnngannntgnnnccnncncctttcgntgcnnntnnnncnntctnnnncnncnnnnnnnnnnangnnnannngnnncnnnnnnnnaagnngnnntnnnncnnnnnnnncagngnnnctannncgcgntnnnntnngnttattncngnnnnanantcgnnannaggnnnncntncgncggnatnnnnnncccacntatngngntnnnnnnntnnnntnnnaannncnnntctcgacnnngtnnnnnnnnnnagngnaatnattnagaagacanatgttttngcngnnnnnnncnnnntangggnccgnnnnnnnnncnnnacgcnaagnngtnggnantnnncactncggcaactcagnttnnncnnnnaggggagngtgtncgnnntnnnntggtagaccggagtanatcgtaannagatnnngngncagancgnnnanntncncagngnncnacnnnnntngaggtgtannnnnnatnnntcctctnatcaacgnatnnatcagtnagcnnctnnaagattnnngatngnggnagncnantaannnnnnnggcnnanncagnnnnncnnacntngggtagncnttgannnnnngtnngnncnnnncnnnnnntannanntgcatnccgtgcccncnnnncngtcttgatcncnaggctagtcnattnntnnnnannntagnnnaannnntnnntaggnnttacgngnnnnntgtggnnngannnnnntnncnancgntnnatagnncntcnnnnccattatanncaganntgnnncngntccnnnnntnaannnngntngactnnnnnnnnnnnnnnnnnnagnnnnnnttnnnnttntcngnntgnnnngtgagntgngnngnnnccacccnttactcgtnnnnnacngcnnccagatnntntagnnncccgnnntggnnagtcgngtcnnaannctannctcntnagnntanntagcnnccnncnnnnngtgnnnatantaanntgngnnagacnnnntgcgcncggnnnnnntcggnncagttnangntcnagntncagnctgnnnctnnagctnncnttntattnnnnnnncnncnactnnattcncnnaatnntncncaacnctntnggtnnnttaggccnnncnnnnntnnncnnnccgnagnnaggncaantngnctcncgcngccnngcncaattaanacntnnncctccnngngnacntcnntangagngannngnnnnnnganttatnnnnngnannncnatnnnnntggnccccgnanncgnncnncnnnnaacnnccgcccgnccaggagcntccggnnnnncnntnnnttctggttggntnnncnctgcnnnnttnacctgcaanactanatgggcnccancactacntctgnancnnnnnnnncgcgngccngncncntnnngttancgcngctntnngannnnccaccnnnannccnanantccngnnagtcnanngancgctcncntannggnctgnnnannatacnnnnganntnnnctggccngnnnntggtngcttnnncnnttantacnnnnaaccaatggnnannannnnntngannctccntntnnnnnancntggnntnntannananggcgnnnctaannnnnntaccngcnngttcgcgcgcttcnncntctncaancgtangtcgnccnnnnnagcncaacgcnggncnngantcttacntnacacnantngagannngngccnnnttnagttccggngnnnaggttcnnngccttcggnngnnnntcnggannngnagantnnnnnnntangatantgnncnnagaannnnnnnnannnnnannnngnnntnnncnnnatccnnnnnantttnncnnnaaccgacnncncnccgcggttaatnnanncnganggtgaaggcggtctccannnnnntnnatannnangcccannnattnnnntccctagcacaagacgannnnnnnncnaanggnannnnnnncnnnnnngtcctnacncnnnngngnnnnnncgcgttnnnnngnnggcngntaggnttncnntctngncnnnnanacnnnnnatnncnnnnnnnnntntngcnnnnnagcanannnacgtcnggnacacangancgnnntgnnnnnnngggnnnnnnnggtncnnntnnnnnangtatngnnngtnnnnnnnnnnngannnnagnnnnntcnngntnctncgagnannnncnnnnngttttttctagtncntaggnnnnagcaataatgcnnacaacaatgnnnatnnntngtngnnnannnnnnctgntanngtntgnnngnntnnnngnnngnncnnnnngnnnnnncnnnntnntngaagctccncnnnnnnagggnnnnnnnggannaatacnntnntngtnnnnncnnnntagctnnaantanngnnncnangatgncannannnnnntnnannnnnagnnannancaantnanccctnnnnnnngnnnagtnncnaccgtnnanannnnnnnnccgacagtcggcancnnnnagacnnnnnngncncantgnannnnnnncnnnnnnntntggnntnagnggnnanncctcgntgnccanagactnnnntngaagngntntntncangngaatggcgnntngnngnnntnngnnanacnnncnnnttnnnnnnccnnnnnannngngnnntnggnnnccnnnngatgnagncacantgcagggctncagcctanaacgcagnncncnnncnggcngtagttgttgnnnnnnnnanacnccnagagnnnntgacnngtccnnncccgnnnacccccgtgagcnnannnnnancnnnngnnnnngggnnncgcnancattggccaannnnnnncnnnnntnngnnccntttncntggcgnnngaangngcnntngncgcnntangacgtgnggnnnnnacnngnncntntncgtnnnnnnccgccncanagtctgtttcnncnnnncntncnnccnnnaggctgtnanacgtngatnnnnnnnntgntcntananagtntanncantcttcatcacnnnngccgcnnttttgtngcnnnnnacngnnnnnnnnnannnnaagngnannannntnnnnagcntcnnnnannncnagcngncnncncannnnnnatnngatnnagccatananatnacatgaatccttcnngtantcnaagnnnnncngnngnnntcacccagcnnnnntnnagcanaagngnnctntnannnnnnnnncngntcanctnagcnctngngncgcngnngtngtgnnnagnttnnncaanagcnnccgtggnnccnncannntctnnnnannngntnnngancntanngttgataagcgcggtccnnnnnnnnnnnngnntcnntggannnnttgnggcnntnnnnnnnnctnnnnnnnnnnnacaggagtangcctggantgttttttgnnnnnntnncntnccgnttttnaaaaggnnatnntcncatgtnnnggcngtcnntangcggntngnnntnncgtccgttcgntaganctntacaggggnannnnnnnnngnangatggacatggcgnnntncagnngnnntnngnngganttgtngcanaatgcacngcnnntganntannnngcttgnctngcganngcnnnnnctgccggcnnntnncgtnnnnccggctagnnnnnnnnnnntnnnnnnnnnnnnananannngngnnannnnacnnntnngnnntnatnnnnnngncnctcagtnnntgnnnnnnngtcatntganncangagcnnngnnngncnggnttannnnnangnnntggnnnnnnagnnnntnaaannnnnnnnncatncnnnngtgccnnnncntnnnccnnnnnntnnnngntggannggnannnaanntnccgnnnncgnngngtntgnnannncnnnnttggantnanntgntggngagcacantccgnnngntncatnatcntanccaaccnnnnannnnnannnnnnncnntnntagaannntgagncnnnnnannnnancgnnngatanncannnnctgnnnnnnnnagagnangntgtaagagncnctagtatnnnnnnnnnatnnnnatnncagnnannnnaaaagannannagtgnnnnnnnnacnnnnttnncnnnganaagganncatctnnnnntnnncagttcnnncnnancnnnntagaantcngnncgngnnttgggtgtgacgnggtgctatgnnncnnnnnncccccnnnnngagtngacgtnntgcnnnnngtncanggnntncntctngnnnncngangnnncnaaggnntaaangctngaacggnnnnggnttcgcnnnnnnnnncnatnannnttccnacnnntattnnnnnnacngncggcgnnttcgnnnantnccntnnnannnnananncatctancnnnantngacnnnnnnnngttngcnnnngtccngnnncngtanatcnnttagntggaaagaaccnagattnnagcntgtgatactanttcggacanngaanntgannnngncnanncgannnnnnngcgcgcangnnngnngctcnnannnnnaganngaccctccctnnttnnnacnancnaganttgtgccgttaaatctcggtatnngnnnnnntnnantccccccnngnnnnncnnnnannnnntacgntcnnnnnnnncnncnttnncnnctgnctntacntnnngcantnngnnnnnnccgtanttannnnctnaactttnnnnnnncacnnngnngncnnncacnnnacngcnnnnggnatnncgnncttngnngttntgannnnncttnctnnccangcatnnnnnnannactnnanagcnncgatgannancntcnncagngnnnnncgctannnnnnnnnntcnnnnnnncacgtnnnnnnntaangcgagcnnagnnncncgcggtcagnnatagctgtgatcgannnnntnnnngnnnnnnngnnnnncnggnnggaccgnnaccannnnnaagncgtnnnnntattcnnnnctngnnnnnnnnnntntnganntncgcnnngcacanctnnganaccnngnagccgaataagcanngnngaagagtnnnnnnnnnnnnnnncnnnacgtannnnnntnannnatntanannnnnnnnannactcnngnnagnntnnnnaacngtnnggntncctcanttagntggnnnnnctnntncgaantanttgncaccnngttgnnnttnannnnnnnnnnaacttacntnnngnngncnnactccggggnnnntnnntnctncacngccgnnnctcnnnnncgcccannncgctacnncatnnnantncnnagnnntnntnngnnaaatnnnnttaggtctaccnncnnnntcnncncnngagnnnnngnntnnaccttnatnatngnnttngttncnnagngcnnnnngttncnncnctcgnnangnnncancttnncnncnttnnnccnnnnnngcnntncnnccnnnangnngcnnnngntngnnnnntnnnnnnggacnnnnnnncngtctcttnangnnnngggnnnnnnnnnnnnnncntttgggcnnnnaatgacnnnccnnngggnanggnnnatgngcgnnnncnatctcggntatannnnnnnnncnnggncnnncgtanngatcgnnnnncgcnnngnncaannntnnnanctnnnnngnncatacnnnncnnanngnnntncnnnnntnnacnnnnnnaagnccnnnntnnnnnnnnnnnnnnnnnncnntnnnnnnnnnttncnnntngannncnnnnnnncntnanntnngnctnaaggncanatnccggcncnnngnntnaanacncggnnnngcgantggccgaannctnnnnnnnnnnagttcnnngcttttnnannncaannnnnnnaangnnnnacnnannncnacnnnnnnnnnnccncggnttnnanngncnnnnnntgnnnnagnangannacntattnnnctcagtanannnnnnaatanannnnnnnnnnnncngntntatntgnncnngcnntaggtgttancgcnggannntactntnctnannnngcantngcagnnnnnnnnnggacnnnncncganangtncnnnnnnnanngtnnctnatnccnnnttgacagncntgcntngnannnnannnnnnctnnnnnnnnnnnannnnnnnnnnntntnnnnnnnnnnnncnngtnnnatgncnannannnngattaagggatacngngnnntgnagntctgcgnnnntannnnnntcncnnnngggntnccaggcnanncnnnnnnnnnnnnnnnnnnnnnangtgnnncttnagnnnnannnnnnnntnncctnnactcgngnnnagnnnncnnngnacgtnggngnncatannncnnatnnnanggggncannagnnntnctnntnannnnnncccannncgncngttnngtagnnnnntnnnnnctnnnnnnnnnnatannncnnnaatnccntggnntttgaatacgtannnnncnnnnntaccaggnananntgntnnatnggnngngangttgnnnngcannnntnnnannnnngnnancnnnntatgtaacttgtgncnannggnnncncngaagnnntnanncngncnctnnnnncaacnnngctncncntnnnnaangcnnnnncnnnnnntnnttnnncnnnngtnnnnnannnnnntnnnnnnccnntatgggtgannnntccnacnntaanccngntgccttgacaaaanncggngacannnnnagcccgnnnnnngnnnnnnnnnnnnntntncannngnnnngtnnncnnnnnnnnancgcnccntnnncncggnnannnnanncngnnnagatnnnnnnntcgnntnncnannngnnnagnnnnnccngaganannnnnnngntntnanngaccananggcnnaaanacagnnctaagncnngcannatgtcggngctantgnncngtnnnnnnncttnngcttnnnnanagtnncnnnnngcaattnnnnntgnnnnnnnnnannnntnnnacannnnccncncgtncgnnnaaaaaggnnncnngctcannannngngnnnnnnntaanngnnnnnnnnnnngctnnntgangtnnactancngatgttcngggctnngnnnngttnnnncantgnnngntnannngnacnnnnnntagcantcnnnnnangncnngannnnnnnatggtnnnnnngnnnnnngntnctnnnnnagngcaggtnctnnnnncacntntnnnatnannannnnctaggncnannnnnacnctnannncnnnnnnnncnacgnnagttgngcntgnnnattccatnncgaaacnttctcgtccaagtactcntnatnnnnntnanccgnntnaagtnnnnnnngcnnnntgnctnnnnnntnnnnntnncntcnnnnntnnnnngagggctnnnncnnntcagnnngnntntcnnnntcnatcgtctnnnngnnnnntcnnagacnanttnaggnnnnnnnnatnannnnttngtntgtangnnnnggnnganannncncnnnccannctnnnnnnnggnnnnacantnnnangnnnnnnnngcntcngaggnnnnnatnnnannnnnnncccnnnnnnngnnnngnnnnnnnnnnnnnnnncnngngcggnnncnatnnaacgcnannnnnnnntnctnntcnnnttcnnannnnnnnacnnccnnannncnnnnnannnnnnnncnnganaatnannannannnncnnnnnnnntnnnnntgnnnnnnnnntncgtnnnnnaaannnnnnnnantcngtgcnnnnnnnnnnttggtnnnnnnnnnnntnncnnngnnnnctgnngggnnnatnnatntcncnatgtggaggaccngnnntcggannggccngctttncctntnnnangnncnnnnntnannnnnnnnnnngnnntnngnnnnntngntnnnatntnnntnngcntncnnnnnnangtnncnnnnnncncgggaatnncnncgtgcacagctaagnggannnnnncngnatcntcgctnnngcgngangnnnnctntnngcanngctntttgtnntgctcgcgaacntnnanttcnnnngttnnnngnanacncnnngnncctcgnnntnncnngnnnnnnnnntnnnngnnntgcnttgcnnnnntnncnnnnnttnnctnannntcntnnngcgnncnaacnntnnncnnnnnnnnntnnncngggnngcancncgctngnnnccngcnnnnnnncntnnnnngnttccnctnannnnnnannnnnccgngtgcngctancncnnncnnntgtanannannnnnncnngaanancnnnntntnntnnnnnncgctgntgngnanntngntnaactntgnnttnnctcctagngggngnngnnnngnnnncacagnannngtcnntnnnntnacannnnnnnanntnngcntannnnttnnttnnnnngngnannngtnataccnnnggnnnaganntngaantncnnnnnnncntaagatntnnnnnnannnnnnnntnntcnncannngnnngnnnnnntcnntntnnngggtnntnnnngnnnnnnggttnncnattanntgctgnnttcanngctngngtaccnnnnngncngcncgcgantnnnnnnnnntnagntagnngnannnnngnnagtncnaagcannnnnnctngcagnnnnnntnntannncngnnnnnannannnatnnncnagctncanngancgncnnctgcganntncannnngnntctnatgcanagcnncnnnnnnanggagcnnggtnnnnnnnnnnngncnananatctnngnanncccnnntgggnnatanannannnctcnnnncgtacnnannnnnnnnannnnnnnnnnntnnnncnnnnaggtaangtnactnatncgncgccgcanngnngnnngntnttcnnngnngnannnnntnnnnnnnnnnnncncccnntaaanntcnagcnnnnnctgnnngntnnncnaaacgcaagngngctactcggntntaanngnnnnnnnntngnnnnnnnntgcantaatgtgnnnagtngcnnnntnnncgntttnnngnatcnnnngnnngacccngnnnnngcnnnnnnnnnggnncaacntnnnnatcngcgtnnnacgnannnnnnnnnntaggannnnngnntgatnatngtggggnnnctanaggnnngacatgcagnngaancctancnntcgagcacgcagacnnnntnnnngnncttatannnnnntngccnngntacaaattagtncantncaaaannnnnnnntnnnncnanngacnnntcacnactnngtgagnntnntnttnncgnnnncnannnngggcgannngnnagatcnnnnnncnnnnnnnagtgnngttcaacnnnnngnanatnnacnatnntngnatncnnaagcgnatgnnnnnnnannnnnnannnnncnnnnacnaantnaatccnnannnnnnntnnnnnaannnnnnnnntgnatttgatangnnnnnnncancngccccnnctagancnaannnnggnnnnnnnanngnnntntnnctngnntnntnnccgnnnnnnnncnannnctnnnnnnntccgagnnnnnnnnnannnnnagnantacatccctnnnccnnggnngtcnnnnnnacngtatgtngnagnnnnnnnntccntganngnnnnnnangcacgccaannngngaanncgnnnngnanannnnngtannnncaancagngtnngnnnntgnnnnncnnngctntcngnnnnnnggtnnannnncagntacngtncgnnnnncgccnnncgnntccnntncannnncctaannntnnngcnnanntnnnnccaatctgtnnngngncannnngtatngannnnnnnncnnnnnnncaccggcataaannnnnncaaattntannagnncanctagtcaatgnnnnntangangnncggcnannnnncctnnnannanncnncngancnggcaanctnngnnnntccatcccttncttaaaatcgctnntnggctnnatcaagccctnnctnancgtacctntcnnnagnagcnncgtnccannnnngngtgngcnnnngnatcgcnncngtgnanganngnnngancgaactgcagnnnncnnnnnnngngcnctaccggcacacnnnnnnnnnnttcnnancttagnnntncatcnnntcatgcggctacggcancnnnanncannnnnntanancnacgnananngnnatncctcctnnnnnncccnntnnggnnnnnntnnatgggtccgtgccncnttnncnagnnnntnnaccggcntnanntnnaggnncnnaaccnnnnnnnncgnnngtngtgatcctgnnnanannnnnanacatcannnnngccnntttncncgnntnanncngtangnantgttgtctnnatnttnngaagnttacgnntnannnacngnngcgnnanncnttccgatnnnnncctcnnnntgnntnannncnnngcaggnnnnannnnctgnngnnnnnttnctnangngcntagtgncttgtgtncnttgaagncnntcgnncncgagnngcntcagnnnntnnnnnngnnnnnnnannnnannganggnnngtnangncatnnacgnnccgacnnnnnnnngnnnnnctaanngaatnnagtngtcancanagggncantnngnnnnnnnccgnncganaanncnntaacntggggnnnnnanantncntntnnaactaaactggnancnnnnnanntcangntnnnnncgnnacnanggngnancnannnnnacggtctnnctnnntncccannccggcnntngtnnnnnnnnntcntannctgntnncgancncaggtnnnngnnnannnnnntannnngnanncagatntnntttngnncnncgtnncntgnnnncgcgnncnnagagnnantcnacnttcgtaacnnccnatgnncnntcntanngttnnngtngtcnncganannnanncnnnnnnntnnnntgcnncatcnataatacacgcttggnncangctnnnngtnagcngnnnnnngnnnnncngngtcnnnnnnnnntnnnngttttnnntgcnnnnnnntggnnnnnannggncgctancccncgngannnnannnntcntgnaacnnnnntttngnactnnnncngnnnncnnannnnnatntcgtgngannnanntcccnggcngactntaacnnttcnnnngttcaacnaggctgangngnatcgtngcgacanngntggaccnnnatngcntcgttnacgncngnntaatngcannnnnnncntgcnggnnnnacggagccatnggnntggtannaanngacnnatgnncancgccannnnnancnggagnggannnnacnnnnnacnncannnnnntggcngagcatnngnncnttcnagcnancntctntccncnancnnagcntcncnnngccntnagatnanttaatttntnnnaggngnnannnatagannnncanncntgnnntgnngtngannnngcannnnnanntncnaanncnngccnnncccncgcgcnaagccnnngagncngnnatnctnnnctccgntncnnnnncnnntnccnannntcnnantnanngntngcngngnnggacnnatcgnatnnncanngantngncngnngngngatntctnnnnntaattcntngncacnttgnatgngncntccgtcngacnnnccannngnctctnggtccgccncngnnnnnnggtntcggngncnannntnccttannnngntncnnannnngccnaannnnnntcnncnngaaacnatngnggnnncnancnactanntnntatggngnnntagncngggatttannattnangagnnnnnctnnnnnnnnnnnntnnngcnnnnnnnngcanntttnagnntnnnangcgtnnnnnnnncgtttnnnngananacgnnngnnancggagcctctnnnnnngntnnntnctnngnnancnagannngtcgnacctgnntncnggcctggnatcngnngangccnncatnnnngttnnttggnnnntgggtncggttnnanngnnntagntnnnngtnnancntnntcnacaagnntnnnnnacannnncncgccantccnncnaggnnnnctnngncnncngnncantntngntnnaannncaantttnnaannacnccngntnnnnnatcatgnancacnnanntngnnnnnnttcangncgnnnngcnnangtngnccnccnnnncnncnttanntantnntncnnggtntnntnngnagaganaacnccggcnncgggnngagnnaaantnntttnagtncttntntanntnaccngcgcncnnctnngtncannannannacgnnatcctntcngangtcnnngnaagcnngncccntngnnntgntccntnantngtgnnngggannatcnnanntnnggncntcnnagagcgctgactnngnttggcgnnnnnnnntcnnnnnnnnnctgnnnagatcgcggctcnnnncnnncnncnnnnnnnntnnnaatnngtgtngttgggnnggnnnnnnnngnncannannaantgtncnnnntcgannnnnannnncnnnnnnnnntnactnnnnnggnntngncncngnacttnnngcncacggtgnanggcncnnnnngtctnnnnntncgtntntntacngntngcatctnnntnncnnagnngcnnntnnnnncntgntgnngatcnnnntcgnannnaacnnnatnccnnnangtaanttannnngntntnnncctccatnccccgannnngacnnggaaaaggcanngngctcttagagccgnnnnntcgccncganncaaggcanctccgntcnntanttagtannnngtngatangaacnntaccgcngnnnanncncntngtngntnnantcgntnnnccaagtnngtttgttgnngntatccgcnnnnnnnnnnnngnnnnnnccnnttncnnnacncgtnnnnnnnnnncngnnnnnnnnagnnntannagcnnnntgnttncnnngctcgncncannnnacagnatcacnnctnggnnaanatnctcngnntnngagcaannnatgnngcccgnnnnncttnannnnncacgnnctgannnanganaacanacgcagananaccatcanntcnnngataangaagncttcngcantattggncganntnnnnntanncnnantgcgnccccncnnnnnntcnnttatnncnnnangnanttcacggctgcntatnatatgnnnnnnacacggnngncnacctnnnggatnnntngnnatnaacnggaantagtggtccctgnngnngtnncnncncgggngacnttttnngnngnnnnntagnngnnnnanacaagnangcnnnntntncagnttntntgtgcnnngatcttannnnnancgntgnnnnnnnnnntantgttantanaggntntgntgnannnantnnggggcgngngnncnnnnntannnnnntcgtgnatnnnatggaaannnnnctntgaanngnanacnntcnntnnancnagncncnannnctanataagttnctaanctnnntncnttnatgtnnntnantgnnannnnncntnnnnncnacntnacngntaggcgntnnngcctgcnnncnnaaggcnnnntccngtnnnttgaatnnnntcanannacgnntngngnataacctgcctnnntgancaagnncgnngagngangngggcgaacntnttnnnnngnacnggtgggcgttnnccnncttaanngntggncnatnnnntngntntaaannggnnnngcnanncatgnnnnncntngaancnnntcaccnnacnncncnnnnnnnnncngancctgncatnntgtgngaagnngaaacanaccaggngatctnnngnnngnatgcnnnntnanngcntcnnggnntagctcncttntatngtccanngnaaccntnnnnnnnnnnngtacgtaatcnnnnacacnctaaagnnngncatatgnnnagnnagctcnatcgcgtanntntgcctcannntnncnncgannnngnntccttccggagngcnntcnncccgnatnnnncgagngcnnnncnnnnancnntttggnnnnannnttcacgacgggntntaagtgcnnntnctaagnngnnnnnnntnntnngngcnncctntgngnnngctccgaannnntgcgganctnnncnnanncggcngnngnnggnctgngccnaccgccnannnnnnnnnatttatnntgcntagnnncgcnnnnnncccnnagcgtagtannnnngntgnccnnngngnnatgtccntgnnngnccncantnnccgnctnnannnccncggctggggnnnntgnncnnannnngcnnnnnnnnggangtcnnnangnccttgacntgggtcnnnnnngcnnannnncnncnnncnncnanatgnngngannnggctngnnnnngncnnnnnngnattgganncngnnnnnannntnannanannaggcccngganagctnncgcggaaannnnnnngccnnncntgccnnnnnnnacnaagagngncncnnncnttnnncngnnnnnncannnnnnntttanntcntnanntannnncggcnnnnnnnnngncnatacggncagnnntanntagnngttcnccgntccgtatcnnnannctaaatagnnnnggatnnnggancnnnnnacnnnnccggncntcccnagaagagatcngcncgngnccncnnnacgancggtanncttncanctnttnannnnannnncnnnnnnantngnangnntngngaacnnncnnanganngnnatncttnnnnnnnnnnnnnnnntaaggcnnggnntnnctnnnaggnacnnnnngntnnnncgnnnnnnantngnnnaanagnncnngnagntcnnancnntcnncctnattnacaannnnnnaaancttnnngtncnnnnntannnnnnnntnnnnnnaaaaanagttnnnatnctcacnactcgttncgtnnangnnnntcanttntannnnnnntataatncatnggcnnncgcactnnctnnacnnntnccggangtcnnncnncngcnannncnngngcnanncnannggtccnggncgngtnnnnncnnatnantngggnnccncanctataannntnnnncnttgnaccgnnnnnngcnntncannnnannagnacnantcnnngntnntgncncnnnccgngcagnnncnnnntnganctnntanntangngtnnnnnnnntcagaatngngnntnnntnccnaannactnnnnnnaagccnnnnnnnaatatatngcnccnnngncntctnntnnccnntnncnnccancantngatcnntnatnnncngttcctagtcatgtcnncgtnnctctcgnnannntnacttgannnnntnntcacatnntanncnannnnnnnncttananagtnnatnnnaanttnnnagaacnnnnnnnnnnnnnnnnnnnnncncnnatnatnnncnnnnntaatccagtntgacnttnnnannngcantnnnnnnnnnnnncnnnccaangnnnggannnaagantnnnnntcnagnatttcctnannnnnnnnnnntnntgnnnnnnnnnntgnnnntgncnaantntgacttgcgnnnancggntcctcnncncntnnnnnnanngnnacttgtnnnnnngcctggganntnnagnnntnnnngtnccanacngnnnnngnnncnnattanngntnttcaggcgncannntngctnnnnncntnggnnnnncngcnnnnggcgtnngttcgtggcgccngtgtgnnggaatnnntgnacctctaacgccatatgtagngnnnacgtannngacnnanntgnnttnnctnnnnncnnnnnnannngnnnnannncngnncnngannnngnnntnnnnttnaatnnnnnnntanntgnnnnnnnnnnnnnnnnnggnagntnnggannnnnnactggnntgnnnnncnnnnnnaannacgncctcattagcncnnnngnnnantnancgagatggncagcatcacgcatagtggagntncgnnncgatcagatgcagcaggcaannncnnnannnnngcnngnnnnnnannnatnngnnnncnncannanncannnnnntcatnnngannnagcnnnnncgccnnnnnnnnnnnnntntnnnnnttnntgcttnnnggggagggnnnnnannngccgccngtcggctccnnccanncngnnnnnnnnnnncgntncanncnnccgnnggggatagnnntgannnnntatcnngtagtnnatcntagnggntnnncggcccntangnntnncgtaggnnnnnatgnacntcgnnngnnnttnccngnnnnnnagcttgcctnttttngncccnnncgnntannnnnnnccnnnnnnnnnnnnnnngtnnnnnnnnnncgcnnnanggtnaacctcngcccnggnnttganntcnacgcagcgagngcaanntnngcncnnntnactgncnnngnntnnantgatacgtcctgnnnnntncnncnnngacattangnnggnnngggntntcgttannnccngntnngntnggnnngnngnncnnngnnnnnctaggnntgcnnacnnncnncctgtnntcnnacnntnncggnngtnnanacnttannnacnnngcnnntnnnaannnnanatcatnnnnnnnnnctaannnnngncgntnnnnttngaatngntctnantntancgagactncgnnaannnnnantctcattcnatctaangntnncgnnnnattaatngttnactacacnnnctaccnncnnaggannnnnantnnntatgatacncnnttnttggtangncgnntagtantannncnnnnagnanaatnnngtgtccccnggnatnnnnnnnnngnagnnngtnacagtannnncccncaccntctgtnncnattncgancgnctatcccgcncnccnnnccngcgnnnnctcgcnnncnnnnngnaacacnnngangnnngnnaannggannagnnanagtnaangnnngnnntccnngacgncntnntnnanatnnncanntnnnnnnncanangcgnncttnntcctnnncanannncgcatangttnnntntannnaannnnnnnnnnagctcggnnnnnnnnattnnnnanctnnntnngtatantggtaccgananannnnntngtnaggngnnnnncnnnncnnnnanagagnnnanaannttnnntatngcnnanccannaaannngnnnnnngaactgtgagtttnannnnanggnnaaagnnattncnnntacgggcntnnannnnanatntntatcngnngntaacnanagaagnnngantnncgnnantanttnancncngngacgttnttnntnnnncaaatccgnnnaagngncnntnnaccnnnntnngncanntgnnnnnnanannnntcaccatcgnncgnngcnnntnctgnggggcnnntntcgncggnnnnnnannntnntcnnngnnnnanangnnnnggnngnnnnnnagcatgnnnggnancncgggttnnnncnnnngnnnnnnnncanacatcctngnnggtnnnnganaattnnnngnnnancnnnntncaanntannngnancngtnnccatntnantngtntatcngnggggcgnggccacntnantnntnnnncnnnntncnannannttnatntntnnntnncncnnncnnaggctnnnncncnntnnnnncnnnnnnttncnngnnnnngngncgnnaannnnngctcnnngctatgnnngnnnnnnnnanttcnncntgtcgaanncgacannccntannnnnncnncncnatnnannnnnnnnannnnnntgggnnannnnnnnnnnnnnnnnnnnnnnncggnntnncngntnngnnnttcncnanncnnannngngnnnnnnnnngnnnnannnnnnattngnnnncnnnnnnnnnnnncnnnnnnnnnggtanntannagnngnnnnnnagnnagnntanncantgannnnttgatacnnnnnnnnnntaacnanttcgcgaanannannnnnnannagnnnngnagngaaancgacggntcannnctgcaagngcggacagncncagnnnnnnnnnnnnnnctgnnnncnnggnnnnnngnnnttctcctaacnntnncgnnnngngnnncnncnnnnannnggnnnncgncnngngnngnnnnnnnnnnnnnnnnnnnnnnccnnngangactcntntntnggggnnccgcggncnnaccnnnnnnnnnttnnnggnngncnngngccnnnnnnnnntaccntnncancggnctagnnntnnnnncnnnagnncnnnnnnnnnnnnntcnncgncttgcggnnnnnnnacgtntgnatagagncacgtgatntnggcgtatgnnnnnnnnannnnnttcctagngccagnntatnnnntnngtanntnnancgggatcnntcannannntaanangcnnnganccanngtagccggagntgcanngngaanagnnnaagcantgnacgtnnggnntnnannnnannaatnctcctgnngngngccnnnattccngnnnnngnngacgnntangttgntanttnnnnancccnnnngnnncgcnnttnnnngncannnagnntnngtgtcnncnnnntnntcnntcnantanncgnnnnngnannncgncgcnnananngaatnncnnnagcaggagcattgtnnnncnnnncccnnnctnncnnancncnnnnnntnnnntgggngcgnnnnnnntngcnnnntnatgngnnnnncgncnanntntnnnnnnanncagtgccnnnnnncnnnnntnnnnnngnnngnnngnntnacagtggnannnncgnnntntctagnngccttttggcnccccantnnnntnngncnnnnnnnnnnagcannnnnnnnnncnnnnnntannnngtcnacggncnnggtcnnnnnnngcctttcctntntnnncnccnagatnnctcncgnngtaanaancnnncannnantnnnntcnnngnaannannnnanacatcnnnnncnnnnnttncnnnannngnnccncaanctncatnagggagnnncgtantcccggtgtggagnacnnntntttcgtncncgggnagctcannnnccnngcnnnaaatanngngaannatnancangncttacntcnnggtnnnncgnngcgnnnttnngnnngnnnnctnnnngnnnngnnnnnnnnnnncctannanttnaagcccaagttccntcnnnnatnntcnnantnnntnnnagtnagaancgttggcctcnaaacngtannnnnnagtnttnnnnantaaannnntgnngggngngnnnnnnncntnntatgntcnttnnnnnnnnncngcnnnacnnnngcntnnnagcctgtcnnanttnncantcnctcnngcnnnngnnngganaggncntgannngtcnnnngantgagaanngnnngtgncnntccntgnggannangnanttcggaaacnacnnnnnannncnannnnntncnnnctnnnnggcnccgcgnncnnnnganctnnntnaaccataacagtgcnnncnnnaanncnannntnnnnnngagccctcaggggcncnngnatcancgacgnncgnanctnngcnngttnatnnnnnncnnangcannntnccncacgttccgnnngcngctnngtcnanantnnnntanccnngnnannnnnngtnnnctanatngnagnaanncggnnnnnnnnnggnncgnggtctncnnngannacnaacgcngannncnngannntnnnnnggtnnnnntataggacgtacctaaggctgcagcnngnaagnnncnctccctgctgnnnagnggcnnngnantannntctcannagngnnnncgnnncnnncttagannnnnnntannntttnnnnnnngcnctgnactnnngngacnntngnnntannnnnnccacnggggcntnnatgnnnngnnctgnnnnanncnncnntnnnnnncacnnnancgncnnntntacnnnnngacannannnnnntntnnannanncagagnangnngtgatgannnnnnaanngaacnnntnntcngctccnggagncnntnnagagggtgcgtgnncnnnnnnnnnnnnnnncnaangnccnggnntanncgttnngtnnncannnnnngnnctgcngtntcgnnannntcccagngnnnncttngnnaatgnggnnnnnnnntnncnnnnnnnnnncgtggagggcannnncttncctnngnnnnnnnnnnnnnnnnttcnnctcnnnnnnnnngtcnncngattgncagnnntncanannannnntannnnnccngtgtnccacntnatagnnnnncnnngcnnnnngnntagnnngacctcnnncaanncntnnnnnnnnnaagcttannnntggnnnggnngncncntgnngcnnnnagnncntctccncnnnnncatngcnntcgcnnnnnnnnnnngtggctgggactgcggtgtnnnnnnnncaacnncnganaannnnnnnnanngnnggcgctnnanntannannnntgccnnacnctcanggaganagnnnnnnngtgannnnnngcngtgcnnnnnnnntnnangagncnnnngngtcnngangnncagngnncggnnnngacatggannnnccnacnncnnnnannntagnngnncnnngnannngcttnatgcnnatnnttcgcncnnnnncnanccgtcaattcannggnnnntctnncannngcnnntcagnaacaggntgngnattccgnnnnngntntnagngnnncagcctancnnngtgngngggnatnnngcgcgntcnnncggcannnnngcacnncattgnnnnnnngannatanacnnnggccgttantcctnntntctnnntnnagnanggnnancgacgntntcggnnncangnanannnnannnnnnnnnnnnngnncacgnnnnangccagnaaaatacntgaatggnatagnnctnngnnnnatnnnannnnncancccnnnngtnntnccncncgccntgactanangnnntannnnnnnnntcnngcccccagnnnnnnntnnnnntatatngcgnnnncgnagttggcncttaacannaccnnannnnccnncatangtggannnnnnnntnngnnnaacgnnnnnnngnaccnacgtangtatncncnngnnnnnncnnnncnnnaannnanncnagtccagtgcnnnngnnncnnnnaccngnnnngcacgcngnnnannnnccaannggnnncgnnnancnnnnnngnnngnnntgctangnnnnngtgncnnnannnnnnancnnacccnggncnnccncnaacgngcntnngnnnntctnttnaannnntnnnnntnnnnnnnntnccncnnnttgnngagntntnnccggncnntnannnanntnncgnngncncaaagcnnntgtngnnnngttttannnnnnnaacttacgnacngctccggnnnnccnnnnnnnnnnattnnnnnnncgcncngnnannattntnncnagngngncnnnnnnntnnnnnnnnnnnccgcnatgnnnnnnnattncgantaacttnnncgaccctcatagncnnnnnnnnnnnnnnnnncanannnnnnccngccngtgnngnnngngnnncnntttntantcnaactannnnnnnnncngcnngnnnnangcnannaacgtaccncgnncnccnaaaggngnatnnnnnnnnnncannnnnntgtgnctgtagcccngtagaggcgnnnnnnntnnnnnntnncatgcggntncanncccgtcnagnnctagaannnnngtgtgnacntnnntacnagccncnaatgngngcntnnnnngcncgnnnnnnnntnnnnngncgncactnnnncgctnnnnnncncnaannnnagnnngantaanggnntnttgnctnggnnatcgngaagttnnnnngcntntnanagnnntnnnannnaantccnnnnnnnnnnnnnnnncgtgngnnanggntnnnccnncncncccacgntttangcggnannnnnnngtgcgcntngnntacgnannnnnnnnnaatngggangantcatcnnnaggnannagnatcnnncgttcnnatctgnngnnnnngnntntttcgtatgnnnnnaannncagacngnnngnanctttnnncnnnnngnncggntnnnnnanntnctatnncancgncctgacagnnnnnngaanangtnnnnnnncnnnnnntncngnncnnnagctnngnnnnnnntngnnncnngannnnnnntnncnnnnngngnnanantanngnaaggaaganactgggnngntnnngtntcacaangnnnnncnaccnncnanntgtggatgnaagnannnncantnnnnnnnnncnncttccnnantcnncctgnnnncnnngnncnngcgcnnngntgnantctaccngnatgtacannncacannnnnnnagnnnnnnnnccantnaannantnnnttcnttnncgnnnntncgantnnnnnnncgnnnannntgnnnnnnnntnnntcgtnaggtancnnncctagnnggntttnntnngnccnnngnnnnntnntaanagnccgggcngtnnacgttnncccngagcttntatgtcnagnnngcnnannnntnnggaacgcnnnagcncnngantnnnacgnnnnnnnnnaatngananatcaactnnnannnnnnntntcctgaancnntnaanctntnagcanntnnncagacnnnttccnnnnnngnntncnnnnntnnnctnangnntcncnngnnnnanctnngttagtnangganngcnnggctnnganccannnnnnntngntnntnntgnnannancnnnncctngtcgnnnnnnngnatnnnaggnnttnnntccgngnancantnnnnnannagtcattatnctnannnatnnnngatnnnnttcnatcaggngnnnnncactacntcttnnnnnnnncacnntctactatangnnngncnnccnnnannnnngnnnnnttnnnngnccccgggnntnntntangacnnntnnnggnnnnnggngtanngtanntnnngtngnntngnnnccngaatgaggatgcnngnnnnngtnngnntgccgtnncncgaancnnnnnntcgnntncngnangannanttacnnnnnnnnannangcagncnnnnancgcgatanncnnnnnnnncttacnncnnnnnggtannncnnttncnagacangggcgnnntncgntcatnnngncntagnnnnngngcntannntnnnnnnnnnnngnnaannnncnagncntnnntnttccnccnngnacantnnnnnnaantcgnanncnnnaggnnnnnnanagngannaatntnagtatnncnatatttnnannnntntgnatccatngacgnngnnnangnnnnntagccgcgcngnngnngnnnnnnnnnnnnnancgcnnnncgngangnnngnccgtncnnntnngannttcccttcntnnnnngncnacnnnntctannanatggggcnttgananntnatanggnnnnnnnnnnnnnnnctgnntaanaannagagaannctgngngncnnnnncgtgangnatttnnnngngntnacntatgtntnannntgggnnnnttngnnaannnncgngnactnntntgnggnnnnntnggngttnatatannnncnnctatnnnnnnncgtccnggcaacaacttgccaancntatntaaancnntgngntnnatgtnacnnnngcagcnnnnnnntangnnnnncangnannnccaaaaggcnnnggngcangannngccgtnnnncnnactnnangtccaaangctnnnnnntnnnntnnnnnnanntntgngngntgactnaanggnncnacccagcnaccnnagnatannnanntnncnnnngctcggnnanacanngnnnntnnnnnangnnnacnaccnttnancgtnncnnnnntngcnagnncngnatnnnnnnccnntnnnngtnngcgtnccncnccnncnnntcttgnngnnnnnnnnnnnnantacnnnnnngcacnnnnnnnnntngnnntagacnacnnttannnnntgtgngnnngnnncnnnnncnnccncttnnngnntaaagggaccttcncnnnntnngnnnnnnnnnnntnnaaacnanganncngannnatngnnncnngcnngtcttnntnnnnnnnnncgnnnnnntcgngcngtnnnnnngnnnngnagtgggnnaaggcttcngntgngnnnnnnccnagntgnntangnccacnnnncannnaannntnntcagntanaannnnnnncgtgnngtncnccnnnnnnangctgcngtnnnnnnnnagcncnncnnatncnngttctncnnncnaancanntggcggtnnnngtntgagnncnccctgnnnagcccctgagaannaggtnnancgntcnnngnntggacccnntnnccnggnncnccntnnnngnccnnangntnnnaattcgnatnccntcangtnnnngccgannannnnnncgtnnncnntannnnngnccagagaacngngntnnnnnggnnnttgnaaacnnggagntgatngnnntnnnnnnnnnnnnngnnananttnnnnncgnnngnnngtaatatnntantaagcngagnngcnnntnnngcgannntcaagtnnnnnngnntncntngantcgnnnnncnccnacccnnggncgcgcnatccnnnnnncnnaagccnntnngnanannnnnannacgnannnnnnntnannnatnnnnnnnnnncanccnnnnnnnngaattannntnnnnnnnnncnctnnatnnntccnnnnnnttngccnngcnacggngnnanangnnncnaaagcctccnangnnnncagtannntcancctnnnacanntnagnncnctantncnangnnancnnnnnnaatagnnncnnnnnnnncnnnnnatagnnngnttnctnacnacnattnnnnagcnccnantccncanttntncacgggtnantcnnnngnncnntantgncnnaannnnnannnaggagnnccccnnnnnnnntagcnggncngannnnnnncngcnnntncntcnnnnntctannnnatgannngacatcctannnganantnnnnattcannnnnnccngnnangatngncnntcnngacaganntnnncnggngngnnangnnnnnnnnnccacnnnnngnctncnntnactntanntngctngnnnnnnnnnacctnnnaangncccnnnngcnnannannaagcanccngnatanncncnanccggngnagnctnnntnganccannnnntaagatgcannganatnnttnagnaggtggntccnannctntggnncagntngnngtcancccgggggcnnttccnnangnnncnnngtagncnngnnnnntngcgncgttnnnnntcntnagctcnaaggangcnngnggnanncncnnnnnnnantncannncgnnnnnngnantnnnttcnntcnnnncnnccnnncnannnnntnnnnnnnnncannaccnnngcgnnncnnnaannnntnnntnnataancntcnnngcnnnnngtngnngggcgnnntnacnnttganagctannnctncaccncnngcattnnnnncnngnnntgnngntnganttancgannnagnnnncganntnnaannnnnnnatnnttnggtnncgtnancnncnnnnnnnnnngnnnncnctagggngntgggggngnnngaatntgaganagncncnncnncncgttgncccactaaccncagagcctancnaccttnggctcnnangcnanancncgtangtnnnnnnncntnnncannnnnnnnnngnantnnnnnnnnncnatnnnnnnnnntctcnnnaagnacnnnnnancgccagnnngngnngnnnntggnannannnngnnannngnnnnnnnnntnnnnnnnnntncnnccntcnncnnngnannntanntncnnatnnngtnancnnnncattanaangcttnntannnntcnnnntncnncctnaanaangncntncnntncgagataagnnnnntggtcnnnnnncngnntannnnngatnnntnannattnnnnngntnnnnnncantcatngcnganncactcanntnnnnngagnnnnngagnnnnnnnnngcagatctannnnnngnnnnntganggnagnnntgntgtnnnnaaannnntggnnnncnntgcaacagatangnnnngnnnnnntnnantcnnactnagnnnnnnnnnnncngannnnagncngcnnacnnngctancncnnnntnnngnngngngggnnnnnnncccngnnnnnnannnnnnnnnnnnngtnncnnnngtgnnncnatngttcnantannnngannnnncnatannnnnnnttgtngncngcnnnnaatnnnttnaangnnanaannnnttnnnttncannnnnnnggncannnnanntnnntnntgnnnnnnnggnnnngctnngngtgccntttngnnnnttnnncgnangannccnnnnntnantcnnngntgatcanngnnnnnggnnngaagnntntcattggcattcnnncnnannatncgacnnctgggacnnnnnnnnnnngntantgnnnaggnnngccacnnnncnnnncagcaancgngntnnngnnananggttnannnangngtnnnnnnnannnctntntannaantttnnnnggnaactgnccagtttcnntnaannnggnancnncaatnnnnnnannnnccagacanacanncgtgtcctncnngnnnnagagtgnnnanntntnnnnnattngcnnggnnnncaggggatnnnnnnnnnnnntnnnncnnncgggtncannnnagtnggnnnnacnnnnnannnccnnngnnnnacnnnnnnnnctacttatnngnnnnctnnnntacactngnnnngcccaatnnngnnannnctagtcnnnnnnnnnnnnntnacnnnnngnnntgcttntggnnnannccccgngggcagtggaaangnnnnnnnnnnnnnnnngnntantngnnnnnctnnncnnnntcnnnntcnnnnngagccncancnncnatnnnnncnnnnncnnnngtnnnntnancctgcgacngtctctggngnnnnngtnannncnccntngtnnnnnnannntnnnnnnccnnnnnnnnncannnntnaannnnnnnnannnctnnnnnacnngngnatacnnncnntncnnnnncnngannnnnnncanantntgcgnntaagngancnnnncttnnncgnnannntnggtnatatnnnagacncnnctngannngcntnngnnngnnnnanntnagtcatnnnccnnnnnnnngncccgcngnnatcagtantagacgancaacanaancgccnnnnttannnnggggncgcgnctganngancgcngntgctncatttgatacnntntgnnangnannnntnncgnnnnnnnannngcttaccttnncntttggnccgcaaancngtaccttgnangacctganggngcggnccatgcatcagntannnnnnnnnnntgnntnnnnnnantnngntntnnnnnnnaanngnnnnnntnnnnnnngnnncgnncnnnntctnnnnnannnngtgcntgnagnnngnnnnnnngntcnannnnnnannnatcannnnnagannnnnnnnntcngnaannnnnnnnaangnncnngagtggtttcnaatancgnnngngngnntatgnnngnnnnnnnnnnnnatnnngcnncnnnangnnggnnnncnngcgnnngnnggnnagnnnnnaannngtaanggnncngccnnntgnnnncnnnnnnnnacnttatnanncnnnnnnantnnnnagnnggtntnngagangnnnnnnnacnatnnnanannnnnnngggtnanaagttnnactgncactaccnnncgntaagnnnnnncnnnnnncantcnnnnnccngannncnnnntcacnnnaagcgttnntnngncnnnntagccgannnannnannnnacntantncgncnnnanngngtntgntntnnananngncaagnttnncnntttnnnatcncnnacnncantnnnnngnngannncnnncnnncngnncgnnnnnngnnannaannngccaccnnnnntccnntgnnnnnnacnnnannnnnngnggagggtggnnntgngnnnnnnnnnnntnannngnnnnttatcannncncannntttcagntctntnannnnannctcngngnnnnncannnnaannnnnatgannatcnngnnaanncgannntcgacaagatggngnncnangnnnattnnnancncntnnctnnnnacnnntgtannttncntnngtnnnnnnntnnnatnnnggtnnnnnnnttgncctnnnnnnnnncngcngtcnnnnnntannnnnnncnannnngaannantangtnnnnnntcnnantnnnnnnnnannnnnnnnnnnntnnnncnnnnncgnnnnnnnnncntnnntncccntgattgcnngnnnnnaannngtgnnnnnnnncncanctnnattnnannnnnnnnnnnngcngnntnannnnnnnnnnngccggnnnnnnnnnngnnnnnnttcnnnacngnanannngctnngcnngnannnngnntnngnnncncntgnncgnntcgagangcnnnngnnnncnnannncnnnnncnannnnnnnccngccacnnanngannnngngatcnnnnntnannntnnngtannncccnnnnnnnntnaanctannnnncgcctcntngcngtnnnnnntcnggnnancnnnnnnnanccgnnnncnggtanntnnnnncnntatttangnnncntgcannnngnctnnnnngnnnntnnttcccnnnnnnnnnntnnnancnnnnngcccacgtcncncngantnttnnnnnnannnntgggntggtannnnnntncgantncnnntgnnnnnnnncnttcanngnnngngctnnncnnggcnatctcnntnnntannncntcagcctnnnnntgnnncnntnnttcgttnaggnnnnccaaccanngcnnnaggnnngcccngntcagcnggnnntaagnggnnnngnntattanntnnnnatntngtnccnaggnnnnnnancannnnnancnnnnnannnnannatnctnnnntnnnncnnnnnnnntnnnnttntagnnntctgtgcctnntctncnnnntnctncttnnnanactcggnnntcgnngncnnnatncnnnnnnnnnnnnncgttntnnnnntcanncanngcncncccggaagcngnnnnctctnanannnnngccananncngaccnnnnncngcctgngngcgcangtnctggnanngacnnnnannnntcnnganangcgtgnnnnncttcnnnnnnnntnanaacagcggncnnnnnnnntctgtnnnngnnnnacnannnnnnnnnagnatcgntnnttacngtggatnnnnnntannntnnnagannnnatcannntctccattctgcctttagcncntggcttcnntagatnnnnnnnncncccnnnntggacgncnctggggncnnagnnnactnacnannnnatnntnctncgnntcannttncgngngnaaagctngngcnnntcnnngtnnnnnnnnnnnnnnnnnnnnagnnnnngtnntngcgcnnccnnaanngcnngaannnngnnnnngtnnngnnnnnatnnganntnntgannngnnnnaggctngtnnnannncnttcnnnnnnnnnnanntcnnggnnntnnagannncnncggctnncnctnngcgtgactgctgnnnccnntnannnnnccngnaggnaatanancangtacgcttangcngcgnannnnnncantcatcttcngnctannanntnntnnaanntaanngngacgnntggtnnnagcactnnnancagatcatnncngnnnttnnnnnnnnngntnncnnnnnnnanaccnnnctccnnntnntaancggttngnnnnngannnnnntngatnnnnnacncannannnntnnatngcnnnacggtnnnntnngnnnagnntnnnngtgtacannnctantnnnnnnagtnancnnngngagcnnacntctcgctnnccttncagcanngcnntnacngnnantgcaannnnancgcgngcccnnnnntnnggncnnnnnncngccggnggncccatnnnnnnnngcntnnnnnncntagnncnngcaccggngcnnggtcagtnnnannnnnnntnantcnnccnnnnnnnngtcccngtgntncttgtttncngtcnnntnntnacntnnatngatnnnntagnnnnntanacggagnnncgnnntnnngntgnggggnaccantngcnngcnnatntntntcntgccntnnnnnagaagnanancncgannttcacnccgnnnnnntcggtananncgctanacnnnnnnnntaagcncnannntnnnnnnncgcanantccgaanncgtnnnnnnntcncgagntgtnangnacnannccgccngttnggannnccnntnnnncnnnnntnnnnnnnnangnnnnnnnnnngtcnactgcntccnnnnnganggnnnnnnccctcntaggcnnnganncagncnnnnnnnnncnaaagcacatagcatttccnaccnnanacnnnccgncannnnncggggnnnnacgnnnntgntancnnnnntngngntncnnnnnngnntgtggngacnnananctgnanngngcgnnngagnnnnanttcccccntgnngccnacgncangnnnnnnnannntnnnnanangcgctatnnnctnaagnggtntnnnnnnntncncttcannnctnncgcccgtacnggnannnccccnctatnnnacctcgnggaactncnnnanacttnctnttnnnnnnntnnnncncnntcccggatnngnnccctnngnnnanaaagcgnancntcgntagnnnnagnngtnncncnncgcangtanncacanagcantttannnntaggcnagnntagncnnnntgcgacntnnnggcnccnngnnntgnnncnnnnnnnnnntnnngtncnnnngntgnctcnngngnnnnnnnnnnnnnnncngncacnnnnnannnnnnnnncgnnnnntnnnngtgcnnnnngnnnncnncnnnnncnncgntgcgangntnnntnnnttannnnntagcgagcnggnnannnnnnnnnnnnanngntgnnnnngnnnnngnnnaatatgnnnngcnncgtanntgntngnnnanttncgnatnacgtatgnnnanttnncganannnnncgnnnnnnnncccgagncgggtcatnatnatanantnggtgtcgctannatgntcntaccngggnnnnnngggcgacnttcagtnnnncntnnnactcncgctaagcnnnnncnnnnnncngcnncntnccnacnncngnnannnncgtccnngcnnnncncantnggnganatnggcccgactnannnntcnccnnntctcgntntanggantntnnncggannnntnnannnggantnncgnnnncncatcctngncacactncannnnnnnccngttancctngcgnnagngtnacntccnncnnngnnngggnnnnncngcncactgngnnanntccgnnnagngangtnnnnnnngnngangngtannnaannccnnntnanngtnatatnncnnntntcnngnggcnnnanntancnaccgganacannngnnnnttatgnnnnnnnntnnnnacnanaancgnnctngtcatgnnctnngnnnnnnannngaggnncgcngagaagnnnccatgnactcgtncgnntannannctnatgtagnagnannnnnnngnnnnnngcnncngnatnnnnnnnnnnncgccgtnntnnctggcnnntcgagatgngcanntnnnnncnnnnnnnnctgtnatnantnnntnccgagggcgnnaganncncnncngnntnannnnnnnnnnctnnncggcaannnnnncggaacnnttntnntagngcannnnntnnnnnnnnnnccntncnnnnnnccccgcnntgcngntnnntnnnnnannncgccannnannnggnaagannannnnntnnnttnnnnntgntnncannancnncncgcacnnnntagtnnnnnnncnnnnnnnnnnngggnnngtgnnnnnnnnnttnctattngnnnanccnnnatnnttcntgnnccggtnngnnnnnnnngnannnnnngcgnccnnngnnnnnnntnntngnncnngnnnnnngnnaannncnnnnaacannatntnntntnnnaantnnantnnnnnnngnngcnnnnnnnnnngttnnnnnccntcnnnnccnnnnanatngcnnacngttnncttnngcgntngtcangcnncnaccngnnnnncgantnnntnnccnnnnnaanganncgnccnnntcctacgccnnnnnnnngnnntcnggnnnnncggaaccnngcnnnncagttnngnntttnnatannanggtncntngctgttatngctctgttgtttnnggccnnnancagngnnnnnanannctgcnnnnnnnnnccgntgcannntnnnaacgtccgntnnnnnnngatnnnctnnnaaacngnnnnnnnnnnncccaaanttanngnnacagnnnnnnngtagnattnnnnnnnnnggcgnagnnnnnttnnatcnngnnncgttnncccnangnnaataannnnnnnnnnnatnnannccnnnggtcgnctgtacnnnnntcatnngctacnnntaaaagncnactannngncccactcanntngngnnnngnnnngnntcncnnnannccngtnnnanannacnnnnnncnacnnnnnnnnnnaanngggcnntgngnagnnttnngtntnnnnnntngngtttgnnnntnntccnncnnnnnnnnnnnnnngnnccacnannngcnnnaccgaccnnattgggacggcagnnncntcanngcnngnnnnncncnnnngnnnnnnnnnannnnaggtcngtncnngnctnacncgccnnngnnnnagatcnannnnnagtaggtangnctnncnanctnnatttnnngnnanncnggnncaggcnnncncaanatnnnnnnnnnnnaannnnggnatgtttggagncgcnnctnnncnncanctacgccctaaagcngntnnnacannatngnnngnnnttgnnnnagttacgngnngggaagcnnngngnnnnnnnnnntncnncgacnntnnaaagannnnnnnttcnnnnantntgnngggnncaccntgtcnntgcgnngnnnnttctcgnnnnnanggnntnnttncncnnngtcacncnnannccntncggtngantnnagcntnncnnngtganncncgnntnnaangtcnntnnnnnnntctntnnnnnannnngnngggggnnnaanatnncgngtcnntannnnnnnnnnnngnncnnnncnannnnnnatngttnntgtcntgcnnnngnnnntnaganaaannnncnagnnnctcaagnntnnnnngaccnnnnnnnnacnaannnnantnccannnntccnnnangcncnnngacnnngtanannnannnnnntnnnaannnnnccatatctcaaacnccnnnnnnaaatnngttatnnnnnnnaatntataagcagnnnnncnanaacngggnntnnaccgncnnttgnannnngnnnctnnccnaatcgcnnnacnnnccnanncnatnntcnnnttgccnnncagatgtgcnncnnanacngnnancnantctantcancgaaaatnnngacaaaggctannnnnggnagnnnntatccttccctgcaaggannnccccgctntaagcannngntnaganggnngnntnannnnnanctnnnnggtgatccntncgngnngttggaagtnnaggnnngcccngtnnntgtgnccagcnnatttnacacaantagnnannagntgcgnngnnnnnaaggntannnntannngannnnntgcgnggatngcgnncgnntgctangcnnnncntnnnnattnnaagnnnnnnnnnggnnnnnannnnnnnnnnnngtnnnnnnnnnnnngnncannggtannnacntngnannnantggcntatagatgagtgcgtcgnntagangaaatnatnnnnntcncnnnnnannnatngggannnnanncagnannaaaaggcnnnnnngnncnncatttnctannagntnnnnanccgngaanttgtgtgcnggcttttcaacanagcnnccnnnnggagggcngngaannagtgctantacggnngngnccnaccnancnncctggttgtcnnannatantngctacngcncagngtntnnnnnngnnnnnctnaggtncngcggaggngnnttttcngctatannnngacgnttcgannangtnnnctgattttganccaannnnnncnnnttcntnncgcnnccgnnccggactnttggaagtatgcnnngggagtnnttgnnnnctnnnnantnngngnnannnnnnnaangngnnatanctaataggccagacgnttcctacnccccatgcntnnttgngcnacgcnnnnnnntnnnnnnaannttatctnncnannnnnnagcnnnncaaggacnnncgnnnannnngcgcaaannnctcgnagnnngcacctcntgnnannnnntannatcgnnanncnnnnntnnnncgnatggtatannnnnantnnnnnntanangngnnnnntgcgngnantannnnnnntgtnngnnggnncnnnnnntcgnnggnanncannncacncacnnnnnngangnnnngtngcncacntgncntaagannttgnngtgtgngnggcgccnnncgncngnngntcgnaanngnatagggtgcnnnnnnannncggnnnnggnannnngatgnnnttccggncnnttattnttnnnggnnnnnanncntccnaattggnanaggcncgtancncnnagcggncnacnnannncancaaanannnnancnannnnganncnngnnnnntnnnngngnannnantccgagggnnnatannnnggnncaccnnnnnnnagggnnnnncntacntnnctctnanggnntacnnntnntnnnntactttcttnnnancncatcgnaacnnnngtntnnnnnngnatctntntnnnnnngngnnnncnccngggcgnnccgtnnnnnngtannnannncgnnntgngnnncncgnaggncnnnnnncgnaannnanncngnaacgggcangnanncncttggnnntgaanannnnnnntctgcnnnccnnnnncnctannngnnntagnnnannntgnnnccncnntannnntnnnnntcctnngnatactntannnnantnnnncnnnnncncnnnntcanncggtgnnannnnnnnaancnccaaggnncttnncnantngtannncnnncnnccnnnggnccnaccngactncnngcgngcnnnnttgcancnnccannncnnnnntnncnnnagnnnngatgcagnntcnctgnnntccnnnnnnannnngnnnnnnnccatgcnnnacnngntnnncnnnntnncnggantantccnngntccggnnngcggnnnnnnnntnntnnggcnngtntcctnanncnccntnattnnnnnnnnnnngnnnncaacatnnnaangtnnnnnngnnnnngtnantatcangnnggnnntnanannnnnnncnnnnnnnacnnngnccctcngnnnnncnnntnaatgnntnnnnnnnttancgntcnnnnccgnaaaggantatnnnnnaccnnnnantctagntnnnnnncngtgagcggannntnnntnnnnnnnngnagnnncntnnnnnnncgacggnnnnnngngtgatatnnnatgnnnnnncnagaccgttganngnnnnnnannnnntgnnnnnnnnnctnangnngntanannnnaancngcnannnccntnnnnggatcnnnnnnnnnngnaaanggntnnnnnngnnnnnnngnnnttnnnnnnnacgagtncnnnnnccntaggactnnanntcnnccnnnnnnctgngaagcgcnaangcnagcnnacannncngnnnnnnnnncnnnnnaatnngnnnnnnnnnnnnnntngtannagcnnacgnnttngnnntacgttngangcnnnnncnnnnnnnnngnnnnnnctnnnnnntnnttggtttgtccgntgaggttntnggntgtgagtgncccatatcataggagnnnnnnnnnnnnntcttccggacgannnnntnnnntatnnnantcgntctgngnnncaccnnncagntnnntcntnncnannctnnnnnntntngntacngnacntncnntnnnnnnnnngnnnncccgtngaaannnnagnnnaattcnngcnnaannnncaaatngcntnntgnncaatgcctctcnctaannnttncnncnnncangancnctanangagnnnnnngtngtgtactctgcnnntnnannnnncnnnnngnngncnngtcanncnnnncnnangnctgggccancgcnnnncnngagcattagntnttanctcanttnnngccngcanccctganctnntnnnnnnggaaaatcgcnnnnnnntnnntnntnatnnaannaatannnncnnnnnnnnnnngagnggacagngtnngnggggtttgnnnnanntanagngnnntnntnanatgnntnnnnnncnnnnnnnnangcnntgcnacnganncnnnnntnnnnnnnnannnncnngtnnnnntcctagnnccacnnnntccgnnttatngnncngtnnnncancnngnnnnnnnnnnngnnngnnnnnccnncnnnnnngnnttggcnnttcntcnnnangnnnnngtagcnntntannnncnncnnnattncantacaancnnnaccctaggnnggtcnnnannngncnncnaantgcatnnnnngggtgcnnnnnnntnnncnncagaggcnggttacngggngatnangnnaagctgannaaatnntnnnantnccncgnnnnnnccnnnnnttagngtnnnnnagggnnnncctnnncgtnngnttnnnnnnnnnnnnncngnccnncanngatnnnnnagtgnngcctcaacgcgtagntncntntnncnaaganngngacncagannagcagcgnnnctancnnnnannnnnangatgggtctggcgcgngnannnannnnnnnnntanagngacgangnctnnnnactgnnnnncnnnnnnntactgnngnnnntngtngnnggtnntntgcngnnnnnnngncnggnnnacnnnnannagngnnnnnncnagnnccnnnntcnngnnngannnnnnnngnntnnnagnnntntnatnacagtagnagatnncnntgtncnggtagcnnntntnnntnactnannntnngtgncncgnnnnnnnannnataannnnnttcnncgcntanncngactnnnnnntgntgnngacnagnnnnccnnnannnnncngnnnnnncacannnnanngnaacnggacgaccgcngcnnnngaantnnngnnctntcnnggnncnctccnatnnnnnnncannnnnncgnnnnnanttnnnnnnctnnnannnggagggtcncncatcnnnanncanaacnntnnttcgtgcttnanannncgnnnnnnnnnannnnnnnannnncnnccnnancnnncacttnnccnngnattngnattnngnnancttagngcncncnnngtnngnnnnaannnnnncnnantagnntagcgnnanaattttctcacacnatnnnacagnnngctcccgntgcnctgtntngccngggccggcntnnnnggccnatncnnaggnannnatnnnggnntcncaggggccgaggcgtncnacgancnnnnanaccntcacngngtggcnnnntnnnaggcatttgnnngcnnnnanncnnnnnnttgntcgnnngaccngnnntgnanggnncanannnnntnnnnnnngaangngannnannnnngncgcgngaaatnnnnnnattnngatngacntaaccgagnntnntnnnnnnnnnnanannanannnnnncnngnnnngtatannnnnncggtacatgncgnnggaccncnnngnngngncnncttnncgccacnncngtaannnnnnnnntncnnantatacctcncctnggnanannnngnttancnngntcnnnntacggcagnnnngacntnnnnngncnnanntnttnnnnnnnctggncnnnncacngttnnnnntnagtagnnnntnnaannnnnnctannttgcggngcgcnnntnncngnnggannnnnncnnnnnnnnngcnnnnnnnctncgnnnnncntnnnnnnnnnnnncnnncnannngnnccncnncagttnnnnngcnnntgtannnanctcnncannttnnncnnnnnnnggntcnnnnnnncngcnngncnnnacanccagtnnnatgatnnnnnnngnnctcannnnnccttannntgnnnnnnnnatattntancanannannnannnnncnnntnnnntannnnnngnntnannnnnnnngnnnnnancannnnganntnnnnntannnnnnntnnntacgnnnnnnnnagctagntnttntnggcnnnganntntngcataaaaggtcnanngannnnnnnngnannntnannnnantntganacgggaggagccnnngngnnnnnncnntgctggcnnnnactgctaagactcaannnnanncnccgcnncnacnnnnntaacnnggtcacnnnnnnnnntnnnnnnntnnnnntggnnnnnncgnnncgngnttnnnacnnacnntcgaangcncgcnnngnncgangcnnnntnnnnctnangnnaacnncctagnnnnacgggnnannnnnnnnnnannannnnnnagtnnnnnnctgnatgaannnnnnncnngnnntgtatttcggcgnncatnaccnnngntccannntcgtcntngnnnnnatgnnntnntancnatatntnngnngcctnnnggcnnnggnnnnnnncttgannnnnngcnnngtcgnnnnnnnnntngggtngccangcnnaaagnnnnnagcnncnactaatncctccnnnggccnnacannnaccnnnngnngtntgccgnnnttgggggccgcntaantngnnnnnnnntannnnntgnntcatcgngnaagancgggnannnccnnnncggncganctngcncgcnntctcttannnnncccaanctnatnngngnnnnncgcccnnnntannnngnnnncnnnntnnnnnnntannnnngtacgnnnngtnnnnnnccctncngnctnnanngnatnnanngncancntacnccgtcnaantntannntnntnggnnnngtnagnannngnntaatcatgtngntcngngnacnnnngntcnnngtcnnngcnnnactgncnnnacancnttgnnnnnnngnnncgntcnnnnnnnnnccncnncatgcnaggnnagaacntccggcacncggccnnnnagcgantntgnncgtacttnaantcgcgctatcggncannnnnnnncgnngnannnnncccatngttnnnnnngnngnnncnnncccccctgggtnggtnnnnnntnnnnannngcnnnanncnngagaggncnctcncnntnnnnncncannngcgnangggnnnngnnnnggnnngtncgnnnangnnntntntcnnntaactnncnnttcnctggnntttgnccggaaannnnncgttccnggnggtggnnnnggtcnancgnnnnnnnatnnngncnnntnnnnnnggcaanngancnnnnnnnnnnntgannnngagntanngtnnacccgngnnnnnnnnnnncnnnnnngngtnnnnaacannanacctntnnatcnnngccnanctacnngnngaggannnntnanntntnntnccacggccctncgtcntnnntnacangggcnnacccannacgnnnngcncnntnncanctncgnnnagttttagnnnnangnnnnannnnnttnnggcngtnnntntnccnagnnanngccnnnnnngnngntnnnncntngangacnaccnngcncttnnncgantnnngcnnnggctngattngngnnctnnngtnactcccngcgnnncggncnganngcgtacncnaanntangnnntnnacgctannngggttanngaannnnnnngcnttgnnnncnngntcnnngcnngngtcncnnnnnncngggnnnttnngnnanggannnngnntnngnnccnnnnncngnnnnnngagagncatcnnncnnnnnnnnnncgcatgnnangattcaacgaggntnnaacggtggcganngnnnntanannncntnntnanganannnnnnngnncgatnnntnttnncnncnnnttntccnctcacnnngannnaatattaggggtcctgtgtnncncnnntcttnntggcnnnnnnnnncnnnnnnnnnncnngacncnaggngnaananannnnnnnnngantannnncnnngnnnnngnnccnnttcccgggcaggggncatntctagnngcncnnnnanaatnaacantnancnnnnnncaatcgcannnnnnnnnnngnannnnnnnnangacngnnntnnnctcacnannnnngccanncnntcnnnggaaccccngttgngnnncggnnnncaacacaagnnangagnntannnttaanncnnnnntgnnnccgncnnnnngnanannngntcgcntnngnacnctngagnnnnattcccnnncatcnngctgatcagnggnnnnncnnncnncnnnnnacnanngtcgnnntactnnngnngtaganatnanttgcnngcagnnncgagntnncnnnnncgnananntngcgnnccnnntgtgnnnnnnnnnnnnnnnncannngcattantggngnnannattgcgcnnngnnnnnnnnnnnnnnnnnnnnnnnnnnnatggnccggnngnantgtatnntatnncnactnncncgnnannaantagangngnnnncnnnacnnncntncanngnnnnggggtacannngngnnaangnnnnaagnagtncnngnnnnnnnnnnnnngcnnntngnttnaccangaacncgcnnannnngacccnnnnnngnnnannnnnnnnncnnnntnnnnnntntnnnnnnnnnnnnnnnantnnnnnncnnnnnnnnnttccntgnngncctgnnncgnancnnnnnnaancnnnnnnnnancnnnnnnnttccnnnnnntannanncnnnggnnnaannnggntnntatggnnanncnnncgnnccnnacggacnnagcnaganaannnnancacnnnnnngnnnnntcttnnntgtgnagtnnntnnngnngnatnnncgnnnntcnnnnannnnnnnnnnnggannngnnnnnncgnnggnnnggncctnnncnnnggananangtgnncntcnntcntcggnnggntcnnanggncnagnnngcancnnnngnggttccgtcgtnanganctnnngggcnntantnatgnnnnctgnnngngttgacaggnnncngannnnnnnnnggnagcntnnannnngcnnngnannannacccntnnnnnnancggaatcanannncgcgctannnannttnnnngnnntnntaggacttttnnnngntnnnanncntagngnnnnnnannntagnnnngngnntannnnangnncttnnnnnnngannnnngnnnntanaacggttcttgnangcgcncctcngctggcccctcccnncnnnnnangntangngnnaanncannagnnannnanagatcnagnagtggtnnntannnannanannctaancnnccaatngaagcgnnnnnnnngtnnncnnaggntgtaactgnnnngnncgcnncnancnntcngtncancnnntnnnatnttncnnnnnnannnnnnnannnncannnnnntgnnaangngggntaaccanaacggntnannnncgttgttnnnnnnnntacncncntntancnncannnnnnncnctnnnnnnnntncnnnantcatnaccangggngntnnnnnntntntgngnnnaannnnnnnnncncnnnntnccggnagaagcncngtacgngngtnccnannannngngntaagngnnnagnnnnnnnangaacnncatcnatnnnanntnnnnttaacctnnatgcgatgncnntntnncnnncgtgtnnnntnccncnnnnnngncnnatnnnnnnnnnnctnnnntcnnnagtngcanggagggnnannntncngtttnnnnnnncacttnnnncnnnnnnnaatnnnnntnnntnnatgnnantannngtcngnnncngcgnnnatcgcnngnngnnacnnnnnnnncgggntnnanannntnangtnnnggnnnnnnngnnanncgngnnnnnnncngnggnagnngnnngtaatcannnnnnnnttncncnnnnnnnnnnncgnnnnntnnnnnnngncnggnntcnnancnagtgntannntnatctnnnagagnnangnnnnntannggtanngnnnnnntnnaagaccnttcnnnnanccnnncannntnnngntcctctnngggcngannccannncgcnnnttancctcnngtgnnnnngtangngnccnnnacannnnnnnnnnnnnannttnnnnnnnngngcnangancgnntcnnnnngnacggcnanannnnnnnnnnnnnnntnanatatttgnnnnngnnnnttnnaccntanntctngcnnncnanngacntgnnnnggnggnncnncnnnntnnnnaccnccanntnntngttatnnnngntgnncnaanntagnngaaggagngnnnnnntagtgcannnnnacncaaatnncnccnncngnnngctagnnctccnnatttnctaanaattcagaattntcnntgtnnnnnnnnnnnngnnnncngcnnnnganncnnnnnnacnncngnggcnnnttnnnagctgccgnntnaccnttnannctgncannnnnancctgttngttnnnnnnncgcngngnttcncanccannnagngcncnngntnggagcnnannntnnnnnnttnaacnnnngttatatcccnncannngnnnnnnnnngcngnnnacnganctcngcgnnnacntnnnnnnnnnannngccctgtcgnnnnnatnctgtccnttnntgcnnncngaacgcttaancngntctttgnnnncnncttnacgnngcncggnttanngnncnngcnnnaccnnnacnngntnagnngtgcgnntgggtggntnngnnnccgnnnctactntnncgnggancgatcacnancnnnnngnannnnannngnnnncagnnncnnnnnnaannncnngagnnngccgnggnngnnccngttnnnanncanntccgtgccaccnnangtatancgngncncaccannannnnnnntntnnnnttgtngcnanggaaggnannccgacgcggaggngngttnaagtnttgtgctacnnaggangttaccgntggtcgnnnttcnncnnngnncanaacnncncancggcctcnnngtncccntcaatncaattgtcnacntgngtaaactnaantntacaangancnngnccaannnttgggcggtnactagangtcttcgntnctcaggtnaaatatnncnnnnnncgngnnaggngnnnnnnncantnntgcannngccnnnngntnanngngatatnnnnntacnnnannnnatcnncaaganggcgnnaccctcnagcaggcncnngcctnncnaannncnaaancgctgcnnncnnnggcncaantgccgnnngtcntgagtgaananttgngttgcctcntnncananncntcgncgnnnnnnnngtnaangncctcntaangcgttggtnactaatnnnnnacnnnnaagnngnnnntcggnnntnngnantcnnnnnnganacatcnncanngtaanttancncnnacggnggnanncnnttggcgggtannaactncgattntngntnnnnagngntnnnnntaagctttgntngngnngnggcnnnnnntncgnaangaacngntgtnncgnngctnntnngacnntgnngatncantnnnnaccnnnntgnacnnnnannnnnnnntcnttgnnnnnncngnnngntnnncgggnnannnnncaangcnncnnacnngtccctannngaaagggtgtnggcgtcctgngcaggcncacggtttnnnnncnngcggannncgtntnnccccacacagccnnnncgngtnntgnnnnnnnnnnngagnngatctnntncatnnannnnccnannncanttatnnnagntntgacnngnnnnnncnntatgtgttcctaacggcanncngnngnnnnngnnctncttnanttntgncggncntngnnnnngangatnnnngnncnngngcgcgnnngangttgannnnnntanncnnnnttannntnatnncnannnnnnnnnnatnntaacnccannngactncnatgtcatnngnangtgntngggnnntnaacaggagnaannnnngcgttncnannaannnnnntnnnnnnnnnntnatngnatcncctttcatgngtnnnngantnnnnngtntnccntnnngnnnnnnnnnnnnnncnngannngaccggncancnnnngtaaccngantctancccncnanncannnncgccntcncnnanactaaanatcgtnacannngnnacnnntnttnnnnacnnnannntcgnnntannnntnnntgtcnnnangtctcnngcacncatagnttnnnnnnnnganngnngnnncaggnnttnnnnnncncnngnnttannnanncggactatnnatcagngcnnngatancgtnnnnnngcnagcangngnnngnntnnaacnnnnnanntnntanttngncnacgtagtcgnntnntnnncgnncannngnattnnnttnnacnnnnnnnnnttcgcnncannnnnnnnacannttnnnnnntcangtncnnangnnncnnnngcnaancnntcnnnannnnangngtnnangnagtgnnncngcgnnnnnnnannacnanaannnnacnatatnnattnannnnnnntnngtaaatnctnannnntnnnantacannnnnnnncnncncnnnnnnnnaccnanggtgtnnnatantnnnnnncnnnnnngagagtnntnnnncnnnnnnntgnnnnngtnnaanngngnaaanngtnnntcggcnnnntntcnncntnncnnagnnnnnnnnnnnnnctacancannncnnccnnncnngnnnnnnnnnngtnntgccaagnacnnncgncnnnncnnancnnnnngtnnnnnngtnncannncnnnntatgtngnctnnctnnnnngnnnntnntnnantcaaacatnttntgtnnngtatattnnnnnnggcngnnncngnacttnnnnnnnnnnngtattnncaannagnnnnnntnctcgggncanacnntgntnncncnnnncnnnnntgnnccagtcnannannnnnnnnantncntgngaccattcnnnnnnncnntnnnnngnanngngnnannngantcgnnnnangcnnncnnnctngaggngngtnnnnncgcntnncnnnnncgnnnnngnngggnnngncatnncnnncgcntgtntcngnnnnnnagntnnatgncagatgnnnnntnnncangccnnnnnnncannnnncnagncgngaancnacgatgantgnannnnccgatgannnntacnntnagngcnnncananaannnanagntgacgnnnnngannctntctccaccagnnnnnnntnngcggcnngnnnnnnnnnaccnnaacgtnnannnnnnttctnnngaantcgcngntagncgtnnnngnnnannncnnnnnnncnnggcnangngcnnngngnngaancatttgtcntcagannnnngnnnnnnnnnnnnccgnnnatnnccannnacagggnnacttannacantncttgnnanngnannnncgannntnnnnnnntnnnnnnnttgcncnnnnnccnngncnnagntnntnnnncnnnaanncccntnnaagcnnnntggnnnncgnnncgnnncatnnnnngnnnntcctnnnnnnnnntnnnnnctnnacagnnannnnnnnntgtaggnttgatnnnngtnannnggtacnnanangnngcntcnntnannnnngtnnnnnnnnnncaagannnaagtnnnnnntcnnnngannagnnnnnnngnnnnnnnttnctcttngnnnctnatcncnntaggtacnnnntngnnncnnnngnnannnnncagtnnnanaannnatntgnnnngtnnnnnnnnannnagnncnnnacnnngncannnnacacnccaacntnnannncancnngnntnntnnggantnnncncatcnnnannggnnnncnnnncgtnncnnnangngcnnncnnnnctcgnnggncnnntnngtnnnnnnccgnntnnacgnncannntttnanngnnnnnnnnnnnnnnncancantngcgtnantccnggtnccncccagcnaantnnnngnnnnnngntnnnnnncnnncnnnnnnnntngtannnnannnnnnnnnnnnntcnnannanngtngnngncnagnngcnnannnnnnnnnngnnnnnnnnnncannnngnggacgganancngncgnnnngtnnntannnnnnnnnnagctncgngganacnannncnacccncngncgngnnntnnaacagtannnannncnnnnnnnnnnccccngnccngtcncgggnnnnnnnntnagnnnnnnntnnnngncatggtnccnntggcctnnanntaatncatgnnaannnnnnccacncnnngntnaacnnnnnnnnannnnntgtcncnnnantnngaacnngnnnnnncgtnnngcannnnnnnnnnnncanngnctnnnnnnngttnnnnnnngnnnnagatggggctgggagtnaccnngtgtnacntnnannntnnngtgnnnnnnnttnncnnnnnnnnnnngtnnnntcggnnnnntnncctnannnnanngcggctcnnnnnangnnngnctnacngnnnnataagtanngcnnnannntnnnnntcnaannntaaccgaggctnnannatnnannnngntnnnatgacaccccgancnnnngnnnnnncgnngnncaagggnnntnnnntngnccnncnncnangacnanntctntnnnngacannnnngnnnnannnnnnnntnnttcnnacccccnnnnnnnnggnncaannnnnnnagcccnnntcanngnannnngggannaannancantnnannnannnncnannnnancnnnnntnnnnnnnnnnnnnncnnngggnctaatnnnnnnnnngngnnnacttntggnnnccctcngncanngnnttccngtcnnnttgnnnggntnncnccnnntnnntgnattgaganancagnnnnnncgnacccacnnacctcncannggcangagnnnacggagnnncctgnnnngagnggccnnnannnnnaacnnnnnnnngacnnnnnnnnngagacannngcatattnnggtaccngtngntnnngnngnngnangcnnatnantngnngnanccnnngncanggtcntnnactgggcntnnnnntnatacagnnnctgacatnnangnnnnnnntntnctntagtgggnannnnnctncangatattcnnggcagaatgcnnncnnannncnnancnnnagnnnnnnnnnncggacagnnatnnnnnatcacnnnccnnnnnngagngannnnnntcncnantnatnnantctntagntaannanctgngtnnnnnnnccnannactancnnantgaaganncgtgngtgcngggannnnccnncagcnnnctnnngtaatgngnncnngnngnncttgnnnnnnngnncntntnnnntnngnnannnnnannngncccnnnannacannnatannttnngttnnnncnacnnnnnncagnngntgnnncnnnnngnncccggnnnncnnaagagnnnngnngatnnannngtccgggnnnnttnntcantcacgggccnngnntntanntngnnctntncntnngctgtntcttctataangnacgtacnggannagnctnanaannnnnnntnnnnnntntnnnnnnnntactgtacacnnnnnnnnnancnnannacantnnnncnnnnnnnnnnannngntgagtttcannnnnnnnnnnnntnantntcgngacnngnnnncctcaangaagatccncctanntgttggnanaaannnnnattngncncaannnatctattntntgngtctngnnncnanncctagcctatgtnaangacngaganntcttttgncnntcctaaacnnnnannngnnnatnnnnagtannacntnganannntacnncngnngccnnnnnacgannngnnnccattattcngnncctctaggcgntntagctttnnataatcnngnggannaancnggnnnannggnngtatannnnnnnntcngagtancnnnatnncngntaacctnnnggtnngctcannnnatnngnnnnnnnnccnnnnncnntacnngcgtccgagnnncncnntaagannnagatngncnnnnnnnnnnnntnctannncnncgcgnnntnntcncnnncntcnanntcnnnnttttnnnncgcggnatgnttnnngncganngncgncncncanngcgnancntgctcnnnntnnnngtccannncntacncngngnnnngnntgnnnnctcgcnnaccnnnnngtggtncngtnacctccgctattangctntnnntatcnnagntncntnnnncgngntnnnnnncnntcntaacncanntnnaannatananacggnntnnntagtatnctnngngacgaaacccatanattnancgnctaannnnnncnnntnnagnntcccngatgatngcatcnnnnnaatnagnacatgnngnnnngnttncgngntnnnaggctngctctatctcanntntcatacancttngtntngcctacnnngtnnncgacccnncntnatgtcgtaaccacntgggtgtcncntnnnncnnnnnnngcgnatntnggngtcngnncnaagntgnnnancgnaggnaaccntngggagnntnntntcnngntnnnangctgnntnncntnnnngctgtcnngnnnnggnnngnannnncggcagntannntcaannngttnnagnnncccncacangngtnnagncnnnnncnngnncgnnnnangnnnnnnncnaccnngganacactttnannnnagnnggnnnnannnnngaccntcgtanncanntcngcgntnnnnggnncnnngacactnncnnnntnctcnagngngnnnnnncaaatanncngccnnnnantngnntctgnccctaggaanntnnnnnngnngncngacnatcnnancnnnnggnnccncntntncttcccatncgnnccnnnnngannnnnggaattgccngngactnntnnnnanntnnnnnnnnncnncngtcnctatagtnnctcnnnnnnntgnncnnnnnnaancnnnnngcaancnntnnncnnnagancnngcnnnnnnancgnctnncnnnnnccnnggtnncccgngatncnatngtcnannngnatngcancangnnccngnnanntagtgnntnnnnnnnnnaggngtcnaaccntnaannnnttnnnnacgnaancngntnggngtngannactntgctngnnnnnnnttnnttnaggannaannaanannnngngnnnnnnnntnnnntnnnntgtnnatngncnntncnntnntnancntacnngnannannntcnnaacnncnagccnnntncnnaagannnnnnnnntnnnnncantnnangannnntnnnnnnncnncaggntntncgcncgcgnncgnntaanncnntnnnaanccacnnnnnacnnnnnntcaggcnnggnngnnnggtnnctnnnnngncntgagnntnnnnnntcnncganccattntnngcgtactnnnntnntacggnntaatnnnngnagtnntcnncacgaccnnggtncgngtnncgacggcggngnntgnnnagcatnnaatncgnaanaacannnntntttnananncnnnatatgnnnntnngngcnnntnannnnagagacnnngntantnnnnnntncannanngnccggnnngtngnnngnnnnntgngtnnntnagaaagcntngcnnnnacntcnngnncggggcnnnnnnntagnnnnntnnntnnntncntngccgnnnnggannnnacncgntnnnaccnntacngggcnnangggnnagtnagttnagggcttnnnnaanccgcgggtgngcanagnnggactnncggtntcnnngntcnnggcannnnncnagnacncgcnnnatcngnnagnnnnnnnnnnnngnnnnnnntnnnnccnngactcnnnannncncnnggcnncnntnnnnnnnantancannngnnnanctanncnnnnnnntnntngacgannnnnnnctnnnnngnnnnatcnntncnnnnngngcnnnannnnnannntnannannannnnnngannagtgcannnacncananatncnnnncggngnnnannnnnnnnantgtnagnngaacnnntcatgnganacgnnnnnnnnanncgnngtgannnnnntnnnnatnctagtannnnnannannnnnnnnctcngnantnnnngnntntacanagncatnnnngncgctcaggcngngtacnngttnnnnnnnngcatnnnattnagnngnnnnntcngaccgatnnnnnnnnntnnnncnnnnanccgncnaannnngnagtcgtggccacngngnnnnntnnannnnnnnnagnncagcgggctcnntntcngtnnntcnnnnnnnnnnnncctannnnnnnnanannngnnnnnnatgaacnnntnantnnananntnnnnangcggtnnncnnnggcncnnannncnagcnnnnnnncnnncnnacgatngnannnttnnnncgngcnnngnnggnnnntcctggctgttccncctnncngantangcgannncnctaancttgannnccccgcnctgcgatannncgctttnagncanncnacnnntncctnggtcccngtnnnnncgnngncntnnagctncnnnntntgnatnnntcgaangnnnnnnnnnngngngnngnnannnnnnnnnnnnnnnnnnnnngnancnnnnnnntcnnnntnncntgtcnagnnncgnnntnnnnnncntttnnnggcggnnnntacatgaaatcttgnncnnnncngnnccagacctaggnanatnncannangtnagannnnnngtnnnnnnntnannnggtgtgnnnnannccancangcnnncccggcnnncnannnnngnccnngnncnancgatntnnnnnnnnnnacgtanngnnnnggggcgncngcnnnnannngnnntggccnnnnccnttnatnnttnnnncgnnnttannnnnagggtntnnnaanganngtaagtangatgcacacttnnnnanggnnnnccnnnngngaagtggnntnnnnnannnanngngnnnngngnncngancctnnnnncnncnncnncnccacanantnnanacctnnnnnnnnnaannntgnnngnaagannnnnnncnnannnntancggtcntggnnnncanntnctacacnnnannntgnaggcnnnnnnngcnnnggcnccgcnanntgncnngncggacgnnnnnnnnnnannnatnnnanttctcntcgnnnnnnnccannntnnnnttacanagtcgttatgannatcgcccatnatgnnnnncnannanncnnnnnnnnannnnccnccnnnnnnnnngatctnccncccnnanantgnncnnnnnnncgntnnnnnnnnnnnggnnncgcncccnnnnnnnnnnngcaannnnnnggnnnnnngngtannnnnnnnnnccngcnnacaanaantannnngnnnctcggcccggagcgcttnnnntnggnnnnantnnnctcgnnnnnnantnnnngtangnnnnnnnnctagtccggcncnnncttgnngtgannnntngtnnntcnaaaantntncannnnnatcnnnnnantnnnnnnttccnnnnnnnnnncgnnngnntttnncnntcnnnnnnnnnnncagttncnngncnnccngagnnnnnctnngcnnnnannngtgacnggcncnntcangnnnccnnncacnnnnccnaccgatgcnncncngnnnncnnntnnnnncncnaagcnnagttgtnnnnagtnnnnnnncgantngnnnncnngtnanacngnnnnngnatnngnannnccgangnnnngcnnntgggntnntnagnnacngncnnngnngnnaggggntgntnnnannnnnnnnnnnnnnnnnnntgnnnnnggtnngctnngntnnnncagtnnnnnnngccgancntcnnncnngnnnnnnnnnntcgnnnnacnggtnnnactgnnttntncanngnnnnccnnnnnnnnngatgacacgtgtannnntgnnnnnnnnttnggggggngctggnnnannnngtnnnnnntnnnncnnnggannntgaatnnacaggnnnnctnnnnnnnnngngnntntanggncancaaannncctcgcgcgcgcnnnnngnncctgtgncggcctcnntnncnnnnannngggannnangnatcnnnnnnnnnnnnnnngncgagcgnngntctnnnnnnnangntnnnnanntgncccnaanntnnngtnnnnaantnnnnncgnnnnnncanngnnaanannngtgctnnnnnnnatngaanntnantgaaacntnnnnnnnttgtagannnnnnnnnnnnacnncaccnnnnnannnncnatantnnnntntgnnnnnnnagantcngnacaannncannnncnnnccgcgttcgannnncnnnnngnnnatnntnngngcncctannnnnannnngnnncnnnnnnnnnnnnnnnannnncnntngncgganatnngagttgnnnnacnctgncnnttnnnaancnccnnnnccctnnngncnnnngnnnngnnccntnatcangnnncncncnacannncnattagacncaaatnaccganncccgnnnnccnnnnntattcnggnnntnnagcnnnactncncgnnaggtggcagntcnnnnnnnggngnngnnncngnnnncannnnntatnnnngcnatgnagannnnnnncgncgngnnntnannnttntcntgncnattggagngnncanttntnngctangngnggnancnacngttcngnntanttagnanngnnnantntncnnnnncgnncnnnnnngcaantgnggnanngncnnngngtcgnnngnnatncangnncggnannagggtncnnntccncnngctncagctgcgannnnnnnnnnnnnntanncgccgcagtagcccnagnngtcttnnntcngcannnnccgnntnnnnnnnnnncgatncccngnnnnnnnnnnnntannaactcatcnnnnncnnccnngnnnncgcnnngaatnacnnagnnngcctnnnacgggnattnnggcntccnngaaaacaatttnnncnnnanngtngnnnnnnnngnnntgnacttcntnnaganngcgtacagccaagtancgggnnncnctcnagnnnttnnttnntanntcngnnancnnnntnntnnannttcgangnnnncnannttnnnnnnnnnagatgannnggncctnangncggtcnnngnnaccancangctnngnnnnnnctnncantcgtanncnnnnnantnggnnngtnngnnntcgannnncgnnnttacgnnngnnncnnncgtgccacgtntcnngnnnannncnnngcncnancggntnnnngatnnncnngngnnnatannnnnnntgnnnnnnnnnnnacgnagnnnngccttgggtgacgcgcgggncgnctnntatacncannnnnnnnnnnnnnngancganngnannnncttcgacnngnnnnnnnngctnnngngtttnntnnnnncntnnnnngcntgannntnttnangcgctntcnncagannatngnnggnnnnngncggagncnngnngncnccncncntanncnnnnnnnnnnnnnnnnngannnnnatnttnnnanccnnngntnnnnnnnntanangcgnagnntnnnnnntaannnnngtgcncgnannncgcccatntgnnncncannttgngcnnnnnnctnnnntcnncnnnagannnnnnatnnnnncnaaagnncacntnnnncnnnctnnatnnnnncnggagcnacngnnnnaaantnnnntannnnattggngcngacngaacccgaannccngntnnnntntnnncgtncnnnnngnnntnnnngncnnnnanccacngncgcnnnnnnngccannanngnacannnnnaanntnacctannnnntcntnnnngtnaagcccgnnngnngtcntncttnctnnnnnnnanncagngganatcntannntcctatnannacactnnngatnttggntcgntnnngnnnatatgncgntnnnnagcaanncnnnnccntcaactnnnnttnantncgccgnnnccnnnngcncnngannannnnggtncancanntnncgnntgtntgnnncnccnannnnactcccaacntctgcccnnnctnannncgnnnttcnaaaacgcnacactatcgnnntngtnannnacnnatcngnntatgcgattnnnannnnnncncanannnnnnnnnccnncnnnngnnnannnccnnngnncncantnnnnnanncnnggtnnanaagcgnngnntnngcgggtngnncnnnnannnnnnnctcnngnnnnnnnnnngnatacactagnncagnagnnnnncgngnnnnnnnnngnnnnnnnnnnnnngnnnangnnngnnnnnanannnnnnnnnnncgcnnnnngccccagnncnannngtccannncnctantannannnaactnnnnnnnnnnannnctcgccatgcnttgaannnnnnncnncgnnnntcnnnnnacnatnnnnnnnngnannacnnntannnnnntcccnctcnntccnntnatnnnctacgcntnnncgancancnnnttnnnncnnnnnnntcnnnnnctgnctnggnngnnangnnnncnccttttttncattanctngnngnnnnnntnnngcnntgnntangagctannnntnnntgcggcnnnnnnnnnnnggncncnntnnnnacnnnnntntaagcccgccnnnnnntanntnggngcttgnacnnctangtnntntcnnttcnntncngnncnncattaaagnngcanctgnnnnnnnntcnnncatcnnncnccagnnnnnnngnantngtncnngnnnannnannnngcgccgncaagtnnnnnnncttgnnnnnnnnnncnctnaanncgnnnaccantgagggnntgcattagcncggnnnnnnnctnnnnccnntgncnnnnnnncggggtgnnnngnacnnngnnnnnnnnntnnntacnangncttagnnnnnntnntnnngnnagnaatnnnnngcctntnnnaaagannnntccncagagtncgnntnnnannnnnncnggtcnctnanngnntannntngngnnactnnngntncncngnnnacnnnnncnncncncnagtnnntaacnncntnnncngagtgntnnncnntagnnnnnancgtgttgnnnntntnngcnnccnnnngcngggagnncgnnnnnttnncnacaccggnnnnnnnnnnnnnnnnnnntctnnnnngtcgnnnngananaannccnaggnnnnntnntggngagnnnngtcatgncanaacacatnnnnngcnnaagagannnaannnnnnngncnncnnnnnnnangnnntncanaggtncnnacncgagggcacccgggngnatggnnnggntnnnncnnnanagnnnnnnnntnntnacaannnncnnnnngnnannnnnnnnngccgnnnnnctnnnntngnngnnnnannnnnngnnnntttnnangnnnnnnnnnnnnangntcgcnnnncctnnnccnnnngcctctnnnnnnnccgctnnnnnancnncangnnnnntnnacgctntnnnncggnncnnnnnnnnnntntngnatgcaccnnnnaacagnggnnnngnngnngnnntgnnnnnnannggnnnnntnnnnnannnncnantnannnnngtgnnnnnnnnnaatgngnnngnccnnagnnnnnnnnagnnntngggnnattcgangnacnntaacgngancnnnatnnnannnnngngntgtggttcannnnannancgttnnntnncnnnntnnnctnnnnnntnngtctggcnnnacnnntcntaancannnggnnnnncnnnnnnttnntgctnanaacntnganncncnnnnannnntaggantncnntgnngattganacnngnnnccgntggnccncgnnccntcnngnanatnnncannttnnnngngagcnnnagaagnnnggtnnttgtantgnatgcanccncanaccannnngtccnnnancnnnnnnnntngcaanannngggtaagngnnnnnnntaatacnngnacttcntnnnnnnnagtnnnnncnngcttnnnnnnnncctncnacnnnncnnnacntncttnnnangtacnnnnnnnnnnnncnannanannnnnnnntnnnnngngngnngcnnnnnngatnggnangntntcctgnagnatggcantcntncgcnnnngannnnnnnnatnnncnanannnntctnggntnggcctgnannntnnnnntnannnnngnnntnntngtnntnnnnanttnnnngancnnnnnnnnngtnagannntncttttgnnnnnnnncnntnnngagntgnnncccatgannnnnttancntnngnnnnnnctnnncctttatgnnannnnntaancngnnnngggnnacnngncnnnnnanntgnnnnnnnnnntnnccnacnnnnnncgnngnnannannnnggnnngntnnnanaatnnnnagnnnnnncannnnacnnnnacngnnnnnntnnnnngnnnntannnantgnnnnntgngcnngatcnnnttgnganacnncngnntnannannnncgcanangnnnngnanttnnncacnagnctnnnnnnngttntnannnnntaaccgnnntnnnncnnnnccnnannnnnnnnnntcactgatgnacccaatnaaaccnnncngcntncggccannnnaanctanncttnactcngnntnnggnnnctnnnnnanatantacncncnanagnancaactncnnnnnnncnctactagctnnannnnnnnnnntanncntntgcgancgtnnnnnnnnnnnnngnnncnnnnaagnnnnttntnnagcccnnnccagnncntgnnannntctnnnnntnnntaannnnagcgncngctcnntnncngnngnnncnnnngntgtncnnnnncnnnnnnctcnntnnnnnanngnnnngnntnnnanncnnanntnntncnggcatataangtngncngangagaatnagnnnnnnntctnnnnnnnaatannnnnnnagactntnnnnnncngnnnnncgtngaancntntncantnnnncnnnnntcannnnnngcnnnnnnnnnncntngnnnntggctantnnnnnngngnnngngcnnngnngangcntccngcnngccgganngtnannnnnannnnncnnnncnnngcnnncannnncgagnngnggnncnnnanntgnncantnngtnnnnngantngacnaaancanatagcgnttagttnntantnnggngtagnnctntcgnanannnnnnnngcgncngnnnnntcngntannnnacgncgtcgngnnnannnnngngnnnnnnctgatcccgnnnngngnncntgcaggnncntcnnnnntannncnnnnannnnacncncngcangcttcagatcnnanatannnnnatcctngcgcnncnnnngnntnntgntnnnngtgncctnagcgtgncgngttngagngagcngnngngtnnggnttctngnntnnnnnnttnnnnnnantgtacnnnnangnnnntcnnnanaatanannnntggtnagntctncnatnnccnnatgcccttaacnnntcagnnctngttnnnnngcatttnnngnacnntnnattnnnnnncacnngntacatngncannntntnnnnnnatntcggnnnnnganaanaattaaantcannagaacnnnnngtgatcncnacncnnnnnnnatannnnncnagtanattnnnnnnnngcccgcagannnngccngcnnnnnatnngntagnggcgggacnnnngancattnannnnnnncntccntaannncgatgcctnganncncnccccccntantncnnnnncgaantgcaactnnnnnnnnnnntncncanngntcctcntnntcncntnnatgagnnctcngtagagatnnnnnngggngaancnncnnnnnnnncgggntnnnntnnacnnggggcncangnnncncnntatcgtgnnnnnnnnnaggtgggtnncnggnntnnntgcnnnggnnnncnnccnngcgngntnnantntnangtgcnnnnncccccngcagttactngannnncacttnnantcactganttaacntcnanacgnanncgttnnnnngngntannnnggaggnanannnnntnaagnannnggatcgantannntnannngtnntnncngttaannggcgcctntnntngnnncnnccnngnnctaaaactnngnnatnctggnannnatnctnatgggnangtacntgnnnnnagacgnnngnccggnnnggcgnnnccnnactggcaannangngnntgtatngaacaaggncgtgantgntnnnngtannnanttgnnnngnangcatgnnagnnncntggnnatttacgnnnncacannntattngnnnnnnnngcanctacnnnnncncccntnnnnnnnnanctatncgntgncccgccttnnntncgnnnaangnntnnnntnannnnnncancnnngtncgagacaangcnnnnatnnnnnnnnntaacnnnnnnnnntaatgccccngnnnnnnnnnntnnnatntnnnnnncnnnnngctnnnannangtaaagnnngtgttcnnnntcncnntnnnnntnnnnnnncnnnnnnnnnncatcnnngggannngntnnnggacctcnncnnggcaanncannnngntcaanntnnnnntgntcnnncnnncgnaannaggctannnnnantannnntnnnttncnnnnnncngacntnnntgnnttnggcgcggntnncncnntcntcncnnccncnnnnnnnnantnntcttnnnnngcntntnnnnaantnnnanngcgntnnganntcnnnnnnnaanagtnncntnnnncccgnnnnccngctgtnntanntnnncgnncgnncncgntnncncannncgnttncnncnnnnntnnnagtngcnncnnctatntnccnntntangactgncgtctangnnnnaannnaanntnatgnancnnacncnnngtnnnnntnngccantcncngtnnngnnnnnntgtnnttnctngnnnnnnncaccgnnacttgngggngnnctnaacnnacnnntnnnnnnnnnnnntctnnanganncnttntnnantnnnnnctgnnnngncacnaannncnncngnnngggncngnncnnntgnnnnannnncnnnnnntngngngnnnnnncnnncnnnnnnccncnngcganantnnnnnnncnnnnnnnagctactcnntnnnnnagnnannnncggagaaaanncncnnnnacnnngacnngngtgnnnnnggntnnnnnnnncnncngactgngtnnnnncgtggggcaaggattacnnatnnnnnngggcngnnnncnannnnnnnatcnnnnngtntcnnnnnnnnctttactnnnnttcgangncanggnnnncngnnnnnggnnnnnnnnntntnnnnnnaagtnnngggtnnngcnngcancnnnnannnancctnncnnaggngccngnctncagctagnnnnnnnnnnnnnnnnnnncttctnnnnnnntnnctaacanntntatnnnnnnnnnnncnnnngtnnnttgnnnnntgnnncgnnnnnnnnnaatnngntnnnnagcnnnnnnnnnncannnnactacaggcgtncnnncgtnnnanntggtagnnannacntnantntnnnnnnncnngnnaanntctannnngggcngcannttncanannngccnntcgncnnnnnnncnnnnnnntnnnnnnncgnnnngcnnnnncnccgnncancagtnacnnnncnnnnnnnatgtancctancganctncnccgnntnngnaccnnnactgnnnannnccnnnacattnngnnncgcttntnnntcgtantannannntnngnncgtnannnnancannnngcccanatnncncgnntnccnnttgnnntnnnnnnnngnnnnnncngcnccgnnnngnnnaggttnanacgagnngnnnccnaagcacnngnnnnnctnatnggatgannnnnnnnnnnnnnntngngcggggannnnnnnnnnnnnnaagnngcnnannnnnnntcccnnnnntntctntcccnncnttgnnngncgctnatnannnagntnnnacgggnnggtcccnnannnntcgngagnnnnannnnnnnnnannnnannncgnnntgtgnannctacnntntcnngntnnnnncannnnnnnnnnnnnnnncnnnnnnnngntnngnnnnnnnnnntnntngtgcggnnnttcgnnngnnnnnaannnnnntnntnnngngnngnntgnnnnngntntgnacgcnnnnnngcntnnnnntnntntngcataagnagnnnccnnnnnnnnnccgncnnnaatnngnannnnctnnnnntnnnagatnnnancnannnnnngctngnnnntggtcgggtnntgnntgagnnatnnggctctggannnnnaggnnnttcacnnntcnnnnannntnncngnncgtnnngnnnnnnnnnctggaannnannnnnnnnnccnnggncgcncanntnnnnnnnnngngnnannnnnnacctggtanncnnggtnnttnggntncgnntacnnnnntnnngacgaggnctccgnnntnnntnnnnnnccgcnntnnnnnngnnnancccncacngcnnnnnnnggnctnnnccaacaannnnnnnnntannnngngncnnanntcnncnannnntnnannngaacgagcnttntnangtatnnnnnnnncgcnncccccnnanncntnnnnnacntcggngncnnnantnancnnnnnntnnnnnnanntnatacnnnngtactnnnngnnnnnncatncnngngnnnnnngnnngngnnnnngcnnagcngnnnnnnnntnnngncnngnncannnncnacgnnnnnnnncnnnnnnnnntncggnncnnccnnannnngnnnnnnngnnnnnnnnnnnncngganngtcaccanngnnngcatgtcnnagnnnnnnnnnnnnnnngnnnnnnnnnnannnnntnannnnngntnagnnnnnntacnnnnagnnnntnnnnnnnngantagacaaagcnnnnaatanagnnnnnnnncctnnntnngcannnnngnnnnannangctnatnnnnnnnngggaancntnnnnnctnngtccnaatnnngagcnnnnnnttngctnntaaccantnannncngggannnggcngncnncntggcngncanntnntcgnaaagnnnttgcncgnnnnnanntgngcgnnnnnnnnnnnntcnncnnnnancaagnngnnnnntnaggngagnnngccnngcgcccnnnannnnnnntgcgnnnnnnnngnnngnnctnnncnnnnnngggccagnngggtnggcnnnnntnnnnnagcacangncgcgannnnnnnnngtcnnnngntnnnnnnnnnnnncatcgccnngnnncncaggtcggtnccnnnntancnnnngctcctttntnnnngncnngatgccnnacnnnnnccnngcacncangncnncngnnnanatcnngnnnngangnngtnnnngcngtnnnnnnnnnnannnnnggangacggcggcacnncnncnagcnnnngagnatagnnnagccnngngtgngtncagngntgcancntnnnnnncnnnccnggnnnntnnnntnnntggnactcnntngaagagnannngcacnncncttncnnnnnnnngnnnnncnntncngtangnntnnanttnttnnnnnnagatnnannnnnnnnnaannnncnnntnnnntnnnacncnacntnnntnnntnnnnnnntcncntgacnnngncctnnnnnnnntataactctnncnnnggaannnnnnancnnncnnnnnnnnnggnttgnaannnnncncggnncggttnnnngcactnaccnngnnctgncngnnnnggggnngcnananngaataccgntcnngcnnnnntgcnnnnannnnnngncattaannncncnnnannaacnccannnnannngnnnntnagnnnntntnnnnngnnnnnncngngngaanngnnnnnnnngnnntacnnnnnnnntgccncnctncnnnnntnngnnnncnngnnnanagnngnnncnnnngntntnnnnnnnnnnaannnnnnntcnngatccannnnnnnnnnntnntnantnnnatnnnncnnntgnnnnanagntcantgtnnnctcatnnnnnntgntgcatnngtnntnnnatccntnnanngacnnnnnncnnnnannnannacagcngnngtactgncngnntttcnnngnnnnccnnntctcgangnggctgtacnnnctntnnnncngnnannntnnnnnnngnnnnnnnngnnntnnannangtacgcctnnngnannatnannnnnnnggnnntnnnnaantggtaantgnnnnntccgctgganncnccnannttnncgtnntggaangtnnncngnnnnnnnnnncnnacgtnttnncctnnncgtntnncttaattnnccncnactgacnnngtcacnnnanngntnccnancnnnnnnnnctctgnnnnnccnnngnnnnnnngtnngntnnnttcntgtagnnnnngggctnnncnnnanttannnnnnnngatcnnnagnnnntnngtctctgnnnaancnnanngnngnnntnnnanntcnnnacgacnannccncnnnnnnannnnnnnnncnnnnnnnaatcangntnnnncnacgtantgnnnnnnannannnnnnnntnngangnnaccnngnaggcannnnannnnnagnnnnannnntngntttncacncnnnnncgtacncnnnncnnnnnggngnngnncccnngcannnganaannnnnncncnntnnatnnngantnanngnntngcnaatncnnngannncngnannccnncntcaannttgngncnnnnnncnncncnacccgtnnnnnnnngacntcnctnnnnaaccnnnnnnnntgaaancnnnccnntgtnnnacaatantgagganctnnnnagnagannnnccnccnngcnnnnagnctnagtnannnnnnnnngccnncnncnnnnagnnngnnngtnnnnntcannnngacangcngagtgncnnactnnncgnatatatnggntttnnnnnnnntnnnnncnntgccttnncngannncnagccnggnnngnnnncaaccnttctacannaannnnntnnnnnnnnnannnnngngngtnngtnntgnancgntnngngacnnntcncattnggatnnnnnnnnnaccnannnccggnnanngangtaatncngnnnctgnngtgntnnttnnnnncagtnngnnnnnnnntngacggtnnttnnnnnnnnnnngtnacngtnntnnatnnnnnngttngnannannannngagnnnnnnnnnntcgncaccgnnnngannnncnnnnnngnncnnnnagnnnnnnnngacagnannnnctannnnnnacnncatnnnncananctnnnnnnangcctntnnnnatcnntnnnntggagcgagctcacaccangtgtnantngacttnnntngngcnnnantntnncncnagnnctnnnnnnnnnnnncnnnaacnanncgtcgnntannnagnnnnngnncnnatgnaannagcngctnnccnnnnnnggnnccancnnnnannncgntnnngnnnnanntnnngnnncttgaccgnctgnncngcntgnnnnnnnnnnngtgngnnnnngnnnnntgagntnnnnntaaggagcangaagtngatntacnnnnnnnnnncnnnangannncnagnnnggnnnnnnnnnnantnnnnnnnnnnnnnngnnnnnnannnnnnnnnnnnntnacctngnnnnnnnnngncgannnncctannnnnccncnggnnnaagnnnnngncggattnannngntnncanannnngnnngcnnnnnnnnnggnnttnnnnnccncngtanntannnnanangcgnanggtatngnnnnnnnncnnngccctacntcgggngcntcgcannnnanngcnnanannnnnnncnnncnntnncnnctccgnntagtnnnnnnnannttcngctnttnnnntnnngnccnacgganngnnannngaannnnnnnnntnganngtnnccnngncganannantntancnntcgncnnnancgnnngcgnggnnnatcnnncctccagacanntacnnatactntannngnnncanannncggnnnnnagnnnnagnnnncannntnnntanncnnnagcgnancggganncttangnntgnncggnnnnncnnnnnntgccngnnccantggctgnnagtnnnnnnatnnatttnngccgnnnttgaagctgnnnnttnncgcnnannnnngannnnngnnnnnngcnnnnnannnnctnnnnnnnnnnnnnncnnnnnncncnnnnncncgtgnncnnnganncnaagcnnncnnatncgaacggccnngccntnnngggannnnnggnnnnntcnnnnnnncncagccnngccgncgtggnnnccanctttacntnnntnncnnncnatgnntntnttntggnnngcnnnnnggnnnnnannnnnnnaancctnnnanttnaaaanngnggtaacnnngtnnnaccnntatcggnngcatnncnnccngccgtcggcnngacannntttgnntnnnntnnnnngnnncaanngtgacagnntnncgtnnnnnnnnnntnaanaatcntnnnnnnnnnntcnnnctcgtatggcaannntnnnnnnccggngctntgngtgttacncatnnngncnncnnnnnnnnncncttnnnnacnnntnnnannnnnttnnnncgannnnanctannnaannnnanntatnnnnngcngatncngnnntnnnnttntgngnccnnangnnngtcngcncnngntcncgannncngagnnngccgtngatggcatacggcgccnggannggtangnnnagnntnnnngnnctnnnnntcnggtgnnntnnnnagnnnngtctgtngtncnnncnaggnnggnannncnnncnngnnnnnnnnnnnngannntgntggnncgttantncnnnngngcnnntnnnnnnnnannnnngtcncnnnnnnnnnagacagtnggacnngnngtcagntcnnngnncaganngnntnnnnnngtntnnnnggtnccnncantgggnnnnncnangannnnnnnatnnnntnnnccgnnnnctnttnntctnannngnttngnnnacaganncgaaacntnnnccncntagcgtcgctngcnannagnnnnannnnnnnnnnanntnnnngnnnnncnnccnnnnncnnnnatcnnngnnnnnnnnncagnntngnacggcgannnnannntnnnnnangcgctnaagnnngnannannnnnccanncganatntnnnantncncntncnnnacgnncttccgcntcnnnntnnnnnnagccacnncgnnnnnnnnnnnnnnntnnatctatngtctcnncnncccannaggccctgatnacnnnacanntgtannnangnnnatnnanncggcgcnacnnannnnnannncngnggnnnnnnnnannnnncnggtntnnnnntcnggncagnncnnctntnnnnnnggnnannnnnnnnnnnnncgacnacnnnnnagncacnnnttnnnntntcctcngcannnnttnannnnntggattnngngnggccgcgntnnnnnnnnttccagannnancgtnngagnannccgnnngnnnnnnnnnnnnnnnnnnngtcnnngttangngagnncnnnnntgngnnnntgtntnnctttnnnnnnnnganantgngnngcgtntcgntntnnacnnngnnttannnnncnagnncnnggcnnnncnnnnnnnctannnnntnannnnnngncagcntcataacnnnnnnngncncnnacgcnatcnnnctnnnngctctnacggcntnctgnctnaannnnnantattgcacganccgncacncngngnagnnnnnnatnnantngnncngactnggnatngncngnantnanntnnnnnnnncnnttcngtnangtncttnncgncnagtatnnccncnggcncncnannnnnnccnnccncccccggagnntnnanccnagtattnnaannatncnngcnngcgtcnnnncnncgnaannnnntnntnnannnanantgnngnancnnncnnnannnnntcncnaccantgntcctnnnnnnattnnngttnnnngnnnnnnnnnnnggtcnnnnannnnnngnnnngncnnnnnnntnnnntnttnactnnnnnnnntnnnagnnnannncntaanngtagntacnnntnncggctatnnnnanntancaatcnncagnnnnnngannnnnnnnnnnnnnnnncnnntnccngcnnnnnnnngtnnncccnctncnnnnacnnngcggtanngnnnnnannnaacnnncgnangannnnnncggccnncnnagtgnnanncaaannanggtnnnnnannnnnaatganntncnnncnngcnnnnnnnntgaacgnncaannnnannnnntngnnntaannnanngacgnccntnantnnnannngnnntnnannnnnnnnnnagnnnnnnnnngnnnnntntcnnnnnnnnnncncnnannannnngtataggntgtcacgcnnnnngnnannngnnnnnnngtcnaccgantgtancnncngtnnnnnnnnntgnnnnnnnnncnnnnnannnnnannnnnnngnnnnnccgannnannnnnacngaaataaatncgcagggnnnnnnnnnnnnnnnnnnnntcnnnnngntncntcnnnannnnntnnnnnnntnnnncnnngngcccganatgaaannnnnnnnantnnnncnnnnnnccnncnnnnngnntnnnnnaacggnngntaccgnannnnnntnnnagtnanattgngngnnnnnnnnntnnngnnantngcctnnnnnnnnnannncggangatnannnngnnnntngngtnnngnnnannnnnnnnnnaannnnnnnnntntnnnnnagnnctcnannnatannnannnnnnnnangnannnnnntnnnncnnnncnnnnnnnnnnnnngcnntgtgtgngnngaaccngagnccgnnntatnnantannnagtnngnnnnnncnggnnanngngctnatgnnnatnaacnnnnnattgnntgnttcnnnnnnncnnnagntngngtncnnnnnnnnagnnannnngacgttactacncntnnnnnnnnnanacnnnnnngtcngannnnnngnnngnnnntatnnnnacanccggtnancncnnnnagggcnnannnnnnntnngnantatcnnnnnnncgnccnnnngtngnngcactnnncnnnngncngccggncagnntnccnggantnatnacggccgtgncgnntcgnnngnacnncnnnnncgnngnnnnnnnntnnnntggnnnnnncnnnnnnnnagggaagtccaannttnnnggangtcgcnnnnngnanaggagtgnannnncgnnnacttnnttnnanngnnntannnngtnctnnnnngnnnngnncnngannnnnnnnnnnatnntnnnntggcnnnggnncnccnnnngcnnnnnnttcnagccccgancgttnnnnnnnnnngcnnnatnagnctnannnatnnataggngtnactagngncnnnnctnggntnnnnccnatnngngggtncgcggnagcnancnnnnccatgnnnnncgcncnancgantncnagcnncnncagnnnngnnnntncnnnctacaantatgtttcggnnncaggntgagngtnatcnnnnnnnnttnnnnnncnngggcgtagnnngannntncnnnntnaacnnnncnacnnnnnnnnnncnngtnnnntntcanngnnatgtnnnntntacnnnnnnnnaacnnnnnatnagngnnncncnnnaccatntcnnnncanaannntnnannctncnagcgtgacaatncgtntannnngncnttganannnnnnangnngcgnnnncnnnnngannnnnnnnnantggnnangngngntcnnnnnnnagnnnagcncnnnnnnnnnnnnnncannnaancnnnnnnnnncgncnnngnnnntggnnnnnnnnggcaggtannnntnaangantngcacnnnnnnngtgtannncnnnnnnnngtnnnaanngtgncgcctcnnnngnnnnttgnaagngnnannnntgntnnnnnnnnnnnnnnnnnnnnnnntnnnnnnnnnnnnnnnntgnnnnccgcgtnnnnnnncnggaccanantgcgngtnanaacctnnacgcgnncanncctntncnganaannncncgnaattnccnnnnnncnctcgnntngnnacgnnnganccgnnnncngnccanntnnnnacntatnccngctnaagtagnnagangncnttcnnnnnnnnnnnnnngnngtnnnncncnntntntncanctnagcncaagnggnngacncncgccngngngnnnnnnnnnnnnncntnnangngtnnnnagnngnngnctnnnttctganncgtnnccgnnnnncnntcnntatntcntnnacnnngcangnnnnnnnannacntntnngannnnnccnnntgnntnnncgtggnatattnanggntcaannngnnagttcngcnnnnnnnagnncgnnnnnnnnnnnnntggncatgtnggcatctgnnnttggcnctcngcnnnngacgancnntcnnnnnaccngnnaannngcnanannnnnnnccatgctnnnnntncatngngannnnnnnnnnnnnnngnnaagagnnnccttnncnannagnnnannnnnnnnaaacgnggcgcggtcanacnnnnnnnnnnnncnggacncnnnntctncnacatngnnnnnatggctnnnngnntcngnntgtnannnnngnnnnnnntnnngnctnnnanngnnncntcnnnntaggttnngnnnnnnnnnnnnnnnnnnnngnccnnnnncnnnncntnannnnntatnnnngcnaaanannnttnatgnnnncgtnngncagcnccggnaagggnntntanttnnntntnnnncnnntnnannttgnnccnntgtnnctnnnnacnnnantcacnnngngannncgcnngnnnggacnncngtntngnnngnnancgnngnnnccntggtccancnngnncnnnnnnnnncnnntntnnttttcngngcnannnnncnngganngnnncntatntgntgncncnnnnnncnnncctggcggannnnangggangnannnnnanncannnnanncnnccnnnnnnggtnntgnggnnnncngcnnnccnnnnnttnnggnncnnnnnannncatantgacgataaantgnattctcccnnccnaanncnccggnnntcccggnnngcnnngcctatgtgacgagnnnnnccnggnnnnngnanangngnnggnagcnanntngatnannnnttgtnnactnnnnnnnncngacccgannctntnnnccgnngccnnnnnnttnnnnnnnnnncacncntannnnatcncntgnncgtntnanngannnnnnntntannnnnnnnnacngcnaggcgncnnnggnngcaaannnntncnnnnnagnaattttnnnacctgnnnnnntnantnggggacnnnngcnngtgggcgcnnnnaggnnnnnnnagnncnnngannnnnnnnnnnnnnnntnntgntcannnnnngnntcgnnnagnctttccantcnnanngnttgncnngnacnnnnnntanncnngnnnncnnnnggntnnntnnagttnngnnnnnnnnntnnnncnngagtntnacggtnnnnnnaagtcctnttgtaatcaacccnaannttnnnnnngtnnnannntanaatatnnnngnnnnngnacngncnncgatnatcnnnnnttncngcctcgnnnangtacannngnnncacnatnnnnngcncnangnnnnnnantnnaatnnnnnnnnnnaanngnacccgantgggntnannnnnnnnnnagnntgcnannagnnacncnngcnnnnagnntnnnngcncacnnnnnnntgnnnngnaagtngnnnnnnncnnnnnnncnannnnnngtnnatcnnnnnnnnnnnactttgagccgtcnnnnantacnccannnnncnnncnaatnantnnncnngnnncnannngnncntnnnnnnnnnngnnannactgcnnntggnangacnnnanncaacnntnccgtnccnagnannnnnnnnncnnnnnnttcnnnntanncnnaanngntaaantcgannnnnttcnatntnnnnngnnnnnanngcgnncaccnnngatctcannnnnttnttnnnnnnntcnctntggcnagnntnnncannnggcntctanncnnnnnnnnngtannnaanancnncnnngnnctatnnngannanntntcannnangnnggcnngngcaanncntnangntcntnctntaggnncgnnnnnngnnnnancgcagnntnngtannnannnnnnnnnnnnnngatcncgntcgnngncnnannngnngnannnnnnnntanntacnnnccnnccnagnnnacaagannngganncntgantgannntnnganacnnana
ccatgncanggtnnctatacgcaagngcgcgttccgnttnnncgagcttaaaaancctaacacagcggtncaangngaacnannttagagagcnntncttggaaatcatgagntccaggccagaagctgcgncgagcgnanncaagnggagcnnaaccttnncctctcnnnnngggtcccataancngnnncnancttacgcaaatggctgtnggcancncnnanngggaagnangaatccactgagattctntgnnngnnnanaaanacagtactaccncctccnanngctacantaactnanggcnngcnatctcaaatcnagatgnngacatggnggtaaanngacacnacaacaccgactgattncctattggcaggtntcnaccgtncntctgtnntcgtcagggcaagaantagtgtaaannnatgtctgaatacnggnnncgtgtanncgtgtgcnccaatcagggagagnccgcgtnnannnnncctacagagcgtcccntggcnatcagtganngnnccacnntnngnatgnnnccgacntcntgnncgaacggcatcctattacgtncntcataggntnngcatgcnnancagagnccncnangaaggtnanangactnnggtattaangatcccncaacacgcggtatttncngnagnacccgnggagtantntatantgngctctngcnacgatgcntcaggcncctattnntacaactacgagcgaacggtgtctccntgngntgnggccagnatccaccgannactnatnctnatgnnctctccnnnatctgnanntctgtnttcgctagntggancantantaaagattntngcgcaggtgaaggcccnatcgatcggactaagggnnatgccacntnttgcggcgnnccangcaaggtgntggggntnagngtgncnntnntnnngcaccgccgnnacgagtncaggnnagacagcggnnagccctgnctgangnngnnnnagagcacctattcntcnntcacgnnnnnanattgattntagcacnangctccgnnctgctnntgtcntctccgcagtacacttttatngnccgntnnctnncggagcgcngtcnctgtncccnnnncacactnnactttgatttncncaaggaaagcggntnaataatntaatgttgctcgcnnatctacgtgggtncncctnnacgacaagganggnntngtcnnnngtctctagtncccntcnntntnntagcgcnancntngactcgacntnggnnnnnnnacanncnctganaactgactantattacccattaggncccncatcagnaacncgcaccagacagtgtaagacannnccgcngaganacacncntgatgcgggtantacgcttagnnaatganatntanantaccncancaanctgaancggtccanttttatggaaagctgttnangaggcangtntangnagnnntnagntcgtnttaatgtnaaaaatntggtattcacatgcctgntgaagcnnnannnctagcanttantncgtnnnctgggnctaggtgtttgtnncttactatcncaggagtganttnggtcngtcgtcgnngnaccagctttttcccgnnaaggnccctttaaccacntctcggcacgtntcctggnttctgagtatgcattacaacgattcgctnnnnantacnatcagtagtcccnagacgaattaggttgntcgtagtttnntagagctgcccatacctatggaantgnnccgttctatanttcnttaagcagtntcgtgctanagacgncacngnatnnngtgcgaaacggctcttnctagngcancncgtcccnagnnnnnaacatgcattagttgcctgtaaccanngcattgcatgcagnannnnnctnttggactcgggtannannctcaacnatatgcgaactgnggntacncgcgnnncactcgccgattgttacnnnncanncagtatatanagaatgggagtgttcaggngctctctngnacncaaagcgntnagatttccaactattgngccgcagngntgtcgtgggtnnaananaagtatttaattcnttattacngtggangtccncatcngtcatcggctattcgtntnctggattaaaatgataacgagtngcctcannnnnnntaacgnnacccacacacttcgcgangataanngtacctagaattccttgtnnttcncaagtgngtggngaaatnctgtatcgnccngcntngnccaggnctnnnaatcaatgtacccaccgtnatgcggncgtcgttggacggtcgtnccccctttcaacnntanttgcaccggctgangaaaggaatgttatacantgnnnntgtcgcaantcntccncgntgcncncaagcatgggccnnnnttgagctaanataattcgtctgtngatccctcctctnttctanngtatccgatngtntntangncttacgcttcttttttaangcgtccanaaanggaccgagttgtccttcggcaagcnatnnnacggntannnnggtaccgtctttggtccagtggtncctnancgtacncccnctnncgtcntgcctgaanctgtnnttgggcttgcctggtacctcnnagcaagaggtgnnttaanananttngacgtgagnnnntnttcgacactgtgnnngggtnngccagcacncnnnnnnnttgaccccgacacgtattttaattncagattcggggagaggcggggcctngnatnnnnaagtagnncgacgtattggggtgnngngattggtnttaccacantaacgaattgaacagttgcnngngccgcattangacnctgcccattgctgtggaagacacagcaaagcnnnnnngngagtattntcatagcaagtaacgnntnagcgncntgnnnantcnnaccnntcaaatcaccnaggacagaccgcgatttgtaggagtttgtagagcgacggtgagcgncnnntcccnaaccgtccgttcgcatcctcttcctncngcgctnantctgtgtgggcagttatacnantgggaccccctgcgcaatccatttnnntgagacagcnagcgcnnnnccaactnctcncggannnnnnnnttggccanacctagnnacnganncctttgngtanctatagntnaannaaggttgcngnggtgtgtacntgtnccagccccagannccnagcaagtgaactccgtttaacgcgcgtgangagtcgagngtactcgnccgacagactatncgcatgantaacncngnttcatggaccgggcatcncnncaanagagatgnttngtccgctacnnnggacggnnacagnctgtnggtcagcccntctaatagtcggaatgtataatactttacgcnagtggcgacncagnctnacaaggangcgcgtcttagagggttnnnctnctntggnnnttcggcatnnnntgcnactgatgnctnnnnnccncnctnngcgnccgggngtgnttggcnttttgtgggcaggaantnnnnctnnnntaccntacctttcgtagaangtncngancgatntanaaantgnttnggagtgctgtgcngcagctgcgtggagcccccgtcgcatgnatcanaaggagtcncatgggccagctcnntannaataagttagncatacctantggngaangaactcccgcatcgnattttgtgtannncgggctnggatttgcgtgcngcaccattcgantcagtgntccntcccgttncnnnnnatcttaatcancncttcgacagnnttncnncaaacggggnnntcactaggatctagagctcgggcactngnntnnccncnncnaaatcagaccncntnactccaagcccatgacaactgcaacctgangcagtgtnatcaagccnttacangnattctngccnnntcatgntaagntcanagcatgcctacgntaccgnnnngttcagnggngggcnntnnnncnnnnagttnntgccnnnaagaannntnngnnnnanannnnntaaggncncnncgnnaanacgntcnancacnncgnngccagtttngtctgcncatccgctnnctctaagcgggncttganaattcgtnagcnntacngttcccgntncaangtcganncacancccacngcnaccatggtanacgctgcncaattgtgcanngtccagaaggcannatggnngtcggatttgaggcggtaataggnnnaagtcgtgcgagtnngcgttnnnctccgacatnnntctatntaanngctncatnnngnanntntaagggccagtttgcttgngnntattcnaatntgcaaagnnaaatgtctcntgcnaacactcttgaagtgngacagtctaggatggcacatgagnnagnaataccccaagannntccgcagggataaagnttatcggtgctagcctngnnannnggtgntgcgcgtannanncaacttgcctcctcgcggtgagtcanagcntcacggacgagccttnctggctagtagagtaannttggaactcgtnncannncgcgggtcgtataggggctctccattcancgnnnntnngnggcnnttnctatcncnactntctnatatccttgcgcgtcttcncttgccactatanngtcgccaagccnatagccctacnngcggaccttaatcagttgcactccanatnntagngggggtcccnatcncnatgntnagttgaatggtaaattttaacccgctnttcgcatntaaaaaactggttggtacagggtnagcttnnaattagntctcnntctatagagnancccnaannngccaccgccgatagtggattggnnnncggnggtgcggaaacgtttatgtnacgnnagtangatantgccnggagcgaaacacttnagcgggtnnnnccgctggcgctcctgtcnncagatttanttngtgtcgcctncgnaatannttcatcggancggtccggnctggtacgcntcngcatnannnnttgcccgcgcctcgnnannngnctcttcttctngncntcngnngtagactaggaatgtcagnccgncntngtgcagnaccagtgatggctcnaaaacagaagcttntntggtttnnnagntgtntagtactaactagttctctacnannncctcgcatggtaaacganctgcacantccnangactgccttnnnnaganncgccncttnccgntgnctattggagncannngtcgnngctccggcgtnnnantntnnctacctannnaatgtgctgtggcgcntntggggtnaccnnanttcnttacnccgtacgttcgccgcgagaccntnnnanagtacctgnnnagnctcgtntggtaaccncncctatnngtcaanacaggantcgaacnnanttgttnnnnaggcgctatccggtcaaangnnngagacttttgcntnnttcctnanngnnntnagaatnacaatcagcgttttannntgnaagntantncgnatgcagagtaccatggggttagcnnnnntgncnngacgnnanctcagagncttangnacangggacttccggcccgagntgccatgcagacnngaccgctaaattataactggtgnancntgaccccctncntcangacctctnnnttgnactgcgtacgncttttcgcnggnaaacaaagtntgttttaataccnnatccccagggatagcgtcgcgnggctnggagccntgnncgctcccggccaggccacantaccctggtcgactcnttagtggatcggggctaanggtncagttattgnncgaacgaataacgtagtgnncngtgtantccggntaangannngcnnacccgtgtgngggctgttatggaanctggggnanggatncgcacnttggcnntcatctcgcnaaattntgctgaactttcttgcaatccgtccnncccgtgtcncttctgctgtgnagaagagtttggaggtncccannntgannnnncttcactttnncaactnnaannatnccanncnnggnntgcnnntntacttctaacganctggngaggtacntcctncctttttcncgacatcccttgtgaancgtgngcgctnnntaagtccctcgaacnggncactannagaggcnggnctganngcgccccnnnntncgtaatggtaantagannacccaatcctaaaggtncnaantaagtannctgnggnnngcagaaagcgcgtctctnatcaannngaatgagctggaagatcancnaacccttgattagnnatnatcntcctgattcacnggtaaaanngcnatnnaggagggccatcctncannccgtcccggggacnngnnnnngattcctatgctggcnctnnnngcgtgttanctgnggtaccggntngtgtnaatataggacngagaataacctgaagtgcnttgnttggttaccttatagtggttacaaactacgnnngtccccangntccnnagangtctaagggtgctncctnatacaatttgagcgtntgcatgtgtcacatttacgggtcggcnggtcggtnnnaggcgcgtgacgcatatcctatggtctttgcgnnnggnagaggaccntcctggtngcnngcttttangtacntggcccaagacatcgctccggcaagctccccaagnantnngnncctngccnaggntcattagangcgaagctacttattggnntataatcnnnnactgcggttaangagtnnnncagcgcttaccggtcaccacaanncggagggcttttgctnattcgcttctctggacctcaggagtttcgacgaccatctttccatnagctnncgcgtgtccnntttggnccgggcatgnnnnactcnnnnnnnnnggcccaagcggtnnacttaacgaggtggtaaccgacnannngatggtaangactgtcgtcccactgactgtncgtttccgtatttcacatnagnnttatnncgccncctgctgtcntcacgtnncccgaacganatgggtngtaggagataggggggatacaaggtccaatccgcacgacaanctgnnccnatgccagccccnggtactgatgnggaactcgaaaanaanacgtcggtanaacatnngncgcccnggancgnncnacanntgctttcnggccactcgttagtntagganggtggagtnggtancnccccgccgcgcacctccgtccctacncgatgcanncncaanntatnaggangggnctgnntanannntccgntttagnagnacggcacgtgcgttgacnnnaggnnctcnancccatngtccanattatggcactancgccgtanaccgtncnnnngnnnaaagagaggntgacgttgttngagatacaaggtttttaaaatttancccactnnagatattncnnaccattnngaacgtctcnnnnnantngnnnnagacntgnggtgnanagaggtaagnnancgttgcatgntcnttgtgntgaaannnagcanagggcgcntcncttgtanntgnncgangcaaaagttttcttgnanccctatagttattgttcnnctaagnnncaataaaattgttagcggaacttaaccggttacgangnntngnnnngtatgngctcggaanantcggcaataataagctcatctatnaaatncncngctgtnngtnaancggttcccacgatgcaaccttcncaaggcggtttgctgagacccaacaactcacntattttcncagatgggantttaaaccctgcctgtnacatccgtntttgttttgnncnnngtagaantangagggggcnnctgcgnntctcaatangcntgtctagatagnagtttgacacagcgcgattcagacgatggaatgnttcaaccattgtttatttncgctnncgggagcctnttnttagncnatgactgctctntnttacttaatgcgaacgtgnnanactggngttgnnatattatngnctacgggactggaacnntangagatgcacaganacctcacnaggctgacccaaaaagctaccggacttgctgcggtctttgactaccgggcnggagtgatgnccananctatnatattttaaatttttaataaaacntnnctggancanntcaannncacgtgtgtatagngctactgacntgcccaaccaccggcnatttacgtngngaccagttccnctncttcnngantnatnngtgnaccatgtacgacctgacgtccttnaccggcnnnanacagccttcgnggacatcgagcgnnntcttagnnattatatgnnntacgttccaaggtggtanccangcccanacggncnnntccnctgtcnnaggcggcngagccnggncctatnnnggctatcttcccacntnctacgtnatcatgnnncacgcagggtnntagnatcnctnctngtcntcgnggtcgangagggtngtaagacagtgtacgggnntnanncnnnagaagagcanngnnnnngtaanacgctggtatanacacgggaagtaacctcagcctcgttaggaacagnnacantaatnacgcnntccccagcggtnnatcgattntnatacaataanaccccatnngaanttctcctatgtcanncgtcggtaacaacggtgcntaccgcaancnnncgntggacngcacgggnnnnntcgtgtaccgtatcnnatccatgtcggggctcgnnattctacgagcctacnattcaggcaagtccgagtanggagtannngaggccggnactgnccaccctcaatnaggagttgtncnngtctngnattgctaataccgcngngccantngacccgatncntntgngnggctctcgtgcggtagcntngntnnntnntgcgctaacngatnnnaagnactgtagtgttcgaggcacccnttctgtggcggtcggaacttnncggccaacgcnaagctgttagcgcagttccgtattatnatatcccgcgcnggtcggnnntnnacgctgaccagncgacaannngcggctcgcaggcgcggaactgtggtagaggntgtcnnntgcggngacacgtgtgcntgccgcagacaagctgccagcccgctagatagccggancngggccnnncanannngngnnnngatcnccatncnnncacnttncctnntnntnngnnaangnnnnnnnnnnnnctggnnggnannnntnnnnnncngggcgtgtgaggcaacctgcnaagaggttggnnntcatcnangctttnggnctgcannnnngnnttcctcngnnnntaancnntagatgcacatgaggcttgncngaggtcnncgttgnagntgggcngactnccgcgccgannnnnnngntcatcccccggatcgtgacntntgnatatgncggacnagngagctctcctnncntcnnccnccnngcttnagctatngacattactnnnggcnncangtannctatgaattnnangtanngcggtctgacannatncntaatnnttncncctatatnngnctaancncgnctggaccggnatnncngnnnnccnagggcncnnccncgnccncnnnnnnnnncgccacntcagctagancnnngnnnngactcttgtgnnntaanncgggaaggtagtcntganaannnncgcagaactagnnnnactattttagnncangaagcgtggcgnnaannagatgtgattaaatgggnnatggtnagttnnnnngnnangagtnntgaagaannaccagggtacggacgnnattagancnancctntngnanagcngnngctgcgnccccacncctttcncctcctnannnnnatttgtcaannaactnngaanccntnagganncntagcgccnnnagctaggcccggacgccaagttgcnccacnnnnacggaaatgtgncgangannngncaccgnnggnngnggncanaaggnnncnactgnaanngtnnctccattnnctactnnnatgntctnagcgcacgtngactnctaacacngnnggnncncgatnncanccaggacaccanggnnccgcngnnncgttggtacctgccgcgcaccagnctgatcgngnagcagcgtnannnngnnctgnnaannnaagagttcctggcngnnactctccncagtaggctcccntgaggtcattnctgcataaacnnacgnttncaacgtaaanctcgcnggntactaccgagggncgtgtgaanacctacagcnnagnnnacaangtngnantcgggtncgatnnatncnagtnnagcancctgaacttcggncncgaattttgcncnctnnattancngntgcggntntcggtttgntntatnngtacaccngnctacatttngngaanactgnancacattgcaggcantctctcttagagagcaagtcgacccnaannntnngtactgncccatacacnnacttgcaactcctatntgaacnggnnacatnacatctgttccnnnccccngngcgggactgcggccnnagtantcntntnnncacccncncnnnnctnccgancgtncncnaaggcccnacnggcanctgncaantntaanaagnccangtaacttttaagggctatngggtacactaagtatatntanngggcgnacgattctgctgatacncctcatctaaancacnggtcncaccatgannnncggtgctgggctgtcgccgcttaanctagcgncacctagtcgtangtagggacccacgnccnannnnaacggantnggntcctcagtgatcctgtggagncgatcgnnggtnnnggtnncccggcntnnccgcaaggttnccgannntccccgtcanctnaggcgtgattcaatgtgnccactaccngaaannanagccgnacagttctnnccgnacnngccnccncnntgtttagtnanattgganccttcaaatagtcgcgnnacccccggactttaangactgaggcnngaanncngnncggctgnnncacaggttcnntccttgggcggtcaactgcntgnnaaagtccgcngngccgtngnngagttcttcgncgntgggntccnccnnacttnatgttgttcgncctcaactaggncttgggtttcgtccnagtaacagacagctaggttgttgggtgcgagaannaaantatcgngngantgccgccctgnagcggatggaaaaganagcnccgcgggggctgntacgcaaggacccngtagttgtaanagcgangatgcnnacgcgctcagagcgttnnnnntnaggtatntcaggcatgtcatnnnnnngaancgagnganaatantcctccagcttncganccctttngtcttgctcaatccntggctaatngacttaanattnnnnnaggcgnntnngtcgtangnagctgnnggccaatactattgtctnncgcagcggactacccttcagacctgcgaagttacagagnnnntnnctattcacgncgnangtgacgngttnnnanngnanncnctngcaccnttcagganacgcgtgttttnagtgnncnnnngcanggcagctgcnctncncatncgtacgagctgacnccnntggtgaacatgnnganttacacncaggganccgagtcgaanccgagacagatgncanncgacncnnnngagttngtccngggntnnctgggcatangttnngccttctacctngtggaacatgggctattgccaagcntttgaggnngcncactnnnnnngagaggtatggtgccatctgagcgcnagntatcccctcctcnaaggtgtgaagattgaanncnncggtagtgcgatgtgatagntcctagntcgcgaagcggtgatgtatatcnattcatgactgngcctcnnntgatactgcanctagtctcccgtnnataggaatanntnganngtaatangnntgagctcaactncgnantctgaagnganngaacatggttttttnctttcaaaatctctctncagagctaagntngcatacgacnacacnntnncncggtttgggatcntcatcctctngngctggacngccancanttgcatcgngntgcnggcanactangntttgcctcccnttnaagtnattgggatggcagaaccggtagtaagngctactnnngtggacntccgctttctgagcccgnggtcngnagtgnnntagcgtggncgnnncggngntccaaagatcngcactcanggncagactntgcntntncnnctggatttgtnctngtntgccacangggcnctttncccnagggncgccagcntgcgctcggtgngaaggcccccgtggcgacgannctggggtctcgttgnnncgccaaangcgnctaacnnanggtcgagctcnngaaggncgaaatagnngtaaccctcgttcgnnnnancncngccaagnncnaacncctgttgagcccncnattatgcnttnnnccnggcacggtnnnngnnaggnngtgnntctccgggattctctcgtattnntctacaggtgatgancngaanangnnnttgcaannnngggttancnagnnnnggtnttngnctcggcggctgcttacggagttaccaggcgccggtcnccctggcagcactgtggggaancggacggcaagtattgatgcgnnncgcgttcgattgnnnctgcaaccatgaccgctcnccaccttgtggcgggacgnggncgctaccccaggtggtgtgnccnnnncggcagncnancnaggcgaaccangggcgactagacttantgactnnnnnntgtctcgntggatccagcacaagcatnnattcgctanaaccnaaannnggcgtgnnttgaggcntacatagccgcccgnnggcttcatantgaaaccaacactgcgcnantnagcacagnncagagccttcaaagagngataacgatcnacctgancagtnctctnngctnnatnnacgcacngannnatacannntactaaatgtattccagnctngggttggcccgtnnngggaaggggtngtcagttncgccgccagcctacacgaaatatnnntgccatcacctgacgaatnnccgggaccccgataccgcagtcggggcntacnnatttatactnatnaagtcgctagcccgagcaggngtnggacctgacaatgaagataacacacacccgctgngtcgtacctacttacctgaantcngtttgccattangctngtcgcggtatttcgnncnaacgaggtctgcttgtgnctcngtcccctcnnntgaccgcggacacacccgcgggggacgcagcgcagtactctggggcnncannnnntnggtnggatcnccacgcnccccnntngggggcngggccgngcgccggccnaatnatgcgtgnnntcgtnngannnccancgnngacanntntnnatcngccncnccgcgccttnggnnctagcnnanantatacncgntctngggcttccatgtncaggaggcatgggtaagnnanttcactgcnccgnatccnngtgctgtcttncnntgagtactncnnnagngttngntgcatgatctcaantgnantctnnanntaacaggaanctcnnatcnnacnatnngnncggtnacgatccccgcgnantnnnttnnngtaaancggcggncnngccnnngatataggggggtctcgaangggcgtttatncntcagcgagttctgccgaaaggctatntgnntnactgnnttctagatgannanggctccccnngtaggntggngntnctnnngnanttntcnncantntgtnnancgnggcatntgacnngtgcnngcggtcgnaccacggcnannnagncgaaggtntncnncnantcacnannncgtcactggggtntnggntaactacctccagataacctaacaacnnnnntctgagacttgggaaggcnagggactagttccttgttacacatgctgngaacnaaagtttatgtanaccntcttacttcancgccctaccanattacnnnnntcattgntggtctgtnggagntgatgtnncggtctantttgtgaggacgcntnnnctctcgttagaanggaatnctaccantagtngcgtaacgttttgtgtgtatcgagcataccgagtactnngtntacgccttgcnttanaagttcttgaaaaccttnnnnnnntaagacattnnnngggcccggattataggaagggcaaaatanncagngcaaggnntacactnggttcgcnncattatatngatctaggcgcttatctcagttgtgganggtgcanngtnnggcgatnnaanntgnagacggcgcgnnttanagatgcctagctngggntttcanccngacggcgctanatttggngtttcccgtctacgcacatttccaactcgtctactgcggaagnagncaanggcgnaggaaaacntcccggtangagatcacaaanattncgntganttcctaaaagangggagagtagcggattgctnngntgcagcacgaggggaatgaggacacgtatgtanctattggcgatcngccaggcnccaaancnttcccnatcngccaatccngtcccgcctnagngcagaagtaaatannnanggnttatnnttggcatgtcngnnngngctncgctgncttagtaattgtcgatgcggaanccatcccncactgctaaggcacntatgtacgacaggttnnnntnatatgtcacttcgatgcgtgtgattagtnnaggctacgctgccctcccatcgagttggctgcggtaacagaatcttatnanccttanngcaggattcnngncattcnactttcgtgatntngcncacttgancacgtaggnacngnactatatcatcggatctgagggaggcgaaactgggtccaaatatcttncngntgaaagttcttnnnanctancgcgngataaatgttctagtncnagnnntgtgaaacaganggngngacncanacaagantgactgatnnaatngtatgcctagagcgtggcatgtannccgttaagtttncgtcgacgctgaatannnaannnnctgcngagtnctgagaggangttgtgcnanggtgnagatacgcatgctttggccacggnnnttctcggtctccannnnngctngcatcnaaggcgcttaacnnnccnntnnatagtaccccgtagnagggggcaaagagnnnatnnccacgtcgaactaacgntggtcttatcataaaatgcaggacaacanctgcagtatgggcncttanantcgaaggagcnncgcccactnagaccgagctattaatganttgagaccgaacgnattnnnnncnannttttnacnaancnntcgcgtntagagnanagtgatnngccatgtntatgnnaacnatgaaacaatntnntctgttcccgntgtnttnatcncggagtnnntcannnaccnnnagnnctgcgtacccggtttgggaattatagtgacntncagagttcgcacgtatcaaaagtgcggagacggagtaaggtaaaactccgtccatggaccgctgatatcgctacgcacttcagccgnccagnctaccaacagccgaaatngntggacggcttgtgatgcgcgagcgtgatggtgcagctgngtcnnttaancngtnaataancancgnttggngnccctgcgaggccatagacaanccncctgccacggctctatgttcctatgatgtgttcactaacattttgaatcgacnaacgaggcgcacagtgattagatgttcaatatacctattttgaattaaagcgtgatacagcaatacaacctgattcnatgnttgcagggtgacntcgttacngagngcctgtcnngaaacganagttcnntctgagcaccttagttatcgagcnannnagcntccanctttttgatnccngacnccggncngtgtggancnanncgtntggcacaannanngcnancnnnnnacttgnancaattngaggnattttagcangnttacgtttgcnccnncgcntcngngacatgtgnntncagctnngatnnncttntcnactgangnncgtcgntccgagtnggggcangctccgacacgcggtgngtnacnacanctngtcgcggcngancgcnaanatntacnnngtggnccnggantggggactcgaccanncnangaccncggnngggtnnnntcgtncngcctcgcnntcntggtttacatcatannnagtagtgttgnngtnctatttacantnnggggcnatctgacnggannntggtnnngncccncacgatgctcnnntaagtgncnatnnncngncttgtcgnctncatnctangnnnnnnnttnnnncncnnnagcngatgcgacgactnngggggtgntgcacanatcngcatnntgatgctggtggcannagcancaanaatgataggtnnacgntcnnnttcggngngcntngngcnaaanngnnactannannagnntganctntncgggangctccgggctncgtaggnacncnnatnnnatngagcnnnnnnngnnncaagnnnnnggcnnnttactnnncatactganncannncngtccnatntnnngancnnttcnatagnnntttgnnnncgggtancgcatnacgantcaccctcggacgatgganantcngctaacttcctancnaccnntnggcnnnnctnnacgantttcggttatntnnnntnnnngtccncggcataatgnnggaggcanggcccagnaaacgtggncntttatgngcggcgtcacgtganagnntgcnnnannagctngannnnnnnnnnctaaaaanttnacngnacannannantnancactctggnacggacgtagncntgaaactncctttctgcangcttngggttntgtgcctactancttgcttagagngnancnnatntannccnngncaggaanagnnnncccnnagcgagtgaccacaatgtggtggangnngccganggnacnnncancacntnnnngagncatagnggnanntacctgnnccgnccgtngtncnttnccgngantnntnaagaangnncgtccttcatnnnnccnntncnaagatccnnngaatcctctganncttcgncacnangncntnnggaanngtnantcnacntcntggaangcgaannantgcnannnnacatttnnnnnnnatggcancgcgagnnccgcntgattnntnnatcncgtgagttngnancnttnaaagccngtcnatgcangcnaattctgcgcgtntagnaantcccgcccatttnngncgancaaagtngngtcnttnttcnannnncaagcggactgnagggtcgtcaatncntanccnngagnantacnnganngcnttcgnngtncnnctnncctgaaacnnanggcgcgacntcnttggngggcccngnaaatagttngagcgagtannnganngaaagtanagcnccaacataatnanncgcanncnattnacnccgngcgttatcnnggaagacgcanctcnnatagcacantctnnctaataangnntnnntnnnnanncantgnnncnnngangtngncntnncngnaaaatntaacgctngagcatgnccannntcnncnanttcantgcnatgggtncacagactatnnnagcntaacnnatgnnggntnngatatagggccnacngncgattcannncctgnnnnnncnnngtnnnngttacacgactcnctcnattcnnagaanncgagctaggggnnggcatgnannctgagctgnnnagnntntnacgncatcngtanccgccctnnccgannntngnngnactntnnttnatcttnagaantaggcagnactttatcgnnctcgacncnnnangnnntccnnncngnacatntntanggntnntgggctnagaatcggtctccnnctgttcnncccgcngggagatttctgnnagtnnngggtcnnantnantagcnacngnngnnttannnctgnnnaaccttgcnngntcntnnnntngnncnnnnnngtgnaatggangtnancnnnncaggnatatantncncgaaanccgnagtnncacaangcatttncanncaangccncnaanaaccctagnngnggtntggngacgccnnnnnanngctaatttctnagttgcntnntctctcgacnngctnggttncggntcnannnccgnttnggtcccntcnngtaantcagncnnctgnnngtcgccgccnggaccttttcccgcacgnntgttaccctggctntcnannnnctctgaaggcnngagctcgtcntgtcnnattcaananggaggcctntnnntgtcgtanaagcngnnanntcatncnnaatnncttcacanntattnnannncnancgctngtnangnncatantnancantttgnaangnanactgggnggntnantcaatagtnggggnnttatacccgtantganncaacangccgtcnatngccgcnctnntcntgnngccaccgtcncggcgnatttatgncgntagtntnnnctgtatgtnatgccgtaaacgaagnnngcnctnngngtcnanaannnctangtatanaaacagaagnnctaagtctattncnngccccgaacacttccagnnntcnccgcnnnantttgtaagcttgagtacgtcccnngagttnngagagtncngnattgctaatatgagtnnntnaaatttagncngatagcttaccgaggagtgntcgnnannantngggcnganancgagaanntctcttcatcancttnnnaccgagcnntagctgganncnggnagcacnagaacgtnacggcggangacnngaggtacgnnnnnatnagcctngnngcnggagnggtagctnaacgaggggatccaaacnntncanaaggtgtgnngnagcnanccacnngactnccgcntngnttctnaacagtctatcganagnnnnnntcgcaaactcccnnnnnnnnnnttactcatttgccanggngacnntnnggancaaaanctaaagggttaccnnccaagtnantngccgcgtcatncnacgagnggtcgngaangagtccagaangttatnntanctcganntatacngtgncgcnanggncagtgnngacttntcataatcncnnaggcncgatccgcccgcggcttctaaacgattttncgnnnnnttttnnnntgnngacaccgtgtagaagggnanattacgcctgacttaccctcctgcttgtcacgctcngcacncccgagagcnagccttttggaatggatnnttnctaatgtagcgactantcantgctagganttggcccccacggacaaaatgatttaganggggggacaggattantatctgtcaatatctcncaacggcagcttagaacaatncctnatcncttanntatctgaccccgnaactaactaggnaagccntttgctgtcgatncgngtcntaatatacangnagttnatttnntnnnnngcaantagannnctnnnncangntannngctgcccgnntcnctcgtgnaacatcntatnaanantanaccggctcgngtnnncntangggcntgnngtangngnnnatncncctnatngnanttngtcngcgtcancntgcggannantnnnagatgccagacgcaagnagntangacactacaccgcggcgnacccaggcttacaggggaattgcnggagcaagtttnncaggccanacggcnncntgtagtgnnncactacgctttggnannncancctcnngccgcantccctgaatanaananntntggncantaggnctcngccctacnatcncactggtanaatgcagcgacganatctntgcgcgaaatggtgnnatagngtgcggnntatncgncccnttngaggaccgacannngtncangggtggnnntgncnnngnnncgaactgactantnattntacnntctcatgtangttagcnngncannaangcnngggcctnnccgtngactncattctgnnccnntcttangggcctctcgtctcnttgnngncntgccgcggngnnnngntcnagngncnnannnacagnnccccgcaangnngncgnttnttctcnnngtcnntnanngcnngttatcgtaggnggnagtntaancaaagtnacngcgtatacncnaggncgtgtcnngtaaatntagggactttgggataccagagcctgcagttnnncnngnnnncgtnagggctcncaantcaannnnncattagcatcnncanatactnntcngccgnanncangacnnaggagtangcnactgnnnacntnattaggggannaggangtcgcncnnncntngnggtgacaatccgcncgnacanggnnnntgcanaaccgcgnnangaaactcnctccgaacaagcaccgtccttgaacngtcnncnnngtantnnncnactanantccntccccatacntctgcagnnngtntttcncgcgctaaacagaaacgttaagggccgnctttcaggcngangacggngnntannttntggatcccgnaannctgnantnnnnnnttnntnngacgangnnnctgcggatctccnntanntactgcctacgngaantgtggtaatatncgatnacngnntgcgagaccntntttgtnnnnncctannnagnntncttgnnnagctgctcggtatanacggantggagaccgtntgngtaagnggacnanngcccttgcccngnnttccnncnctangacggtgcgcnnncancccgnagctngnnggcctccggnnntnnntnntatgtancgcgaaagcanncncantgacgngctcgtatacgcacagcgacagtnnngggcggtgcattacaccattccccnanctgacaggggatcnacacagggnagantngctcncgccnccagtaattnccccaagagangnngngnncgncnnccgnttnaannctncatacttgnnccngttcggaaccnctntanngnngncgnnncnaagtnaaantcgttctncgtnacggaccncattaacatnnncatctncnnngtacnggcacgagtctcnnnaggagcgccgagctnagcctngcanangtgcncgggtccagtgaggnactcgnaattancagcccgcgtaatnnnnnttntgtgggcaccncncnnngccannttnactcannngctnngnancttacnttnnnnnnaccncnnntgcanngnaggagantnanntggancntancgnnnggattgatggagcntaggngnnncagcgcaccgctggtnnaaanttncngcgtgtgccgcganancaatacnatnntcnnanntnnacncaagtnagnnnaanngcacntactaggcnancaagtccgcgntnccgcaanngncnnttccaatgnancagancggtataccgcngatggncacncgnatatanccctgttcgngaatccncacgatcgtccnnttatnccgtgcacttcntngntgtcaanggaagctgacnntngtggnnntncgctnaganaccttatngccntgcagntatcctcnncagnatttcacatgnncctnncgtctnngctggtcgcnttncngaactttttntnnnacacncnncnnggcaaggagccnaagtccnnnnnaccanaacanaacatttctntcggacanncccgnaccnccgntccccgnnaccgacatgccacggnggcgtgantatanagcnatcgganngnngtatcnnnaccttggacnccnnccacttnncgnanntntcttnctgttncttaangangnncncgcnnncgnnnnnnactgcgtctcngcttnagntctgnagnnncnntnatagngannnngcctcaaagtgtnagccgcgccattnnttnnnnnnnncncnatgcagattganaggccaannggncctgttgntgaagatgctgtatatctganttctcacgaggtgcngagantcnagactgggtaactgggggatgtgctgggactgganncntctnnnttatcnaggganaaangntnaagnacagcgtgtgngtgatggntattcgcgagcaccgngnctcncagtnttcctataggcgtncctcttaaatcggagtcntnttcgtnngttgntctaaagaacgcgcctcgccncgaaaacananagtcgtntgngtcgnanataagcgactctgaaaggtttggnccgcacncggcgctgccctnnggngagttgcncnacatanncgtaaaacngagaggtcancnagctanccgagnannnnggagggggttagntncgaatagcnctctctgtanatgcaaactgtgnggggngaaggnccgggtaaacttaaactatngttgnngngtntaattncgccagtacattanaggnncaagcnagnatgnnangacctggccttcatgtncnnnngnntnannnccnnaantnnctgcatttagtcnnngtaggagcanaanatngcnacggcagtttngatatancatgtcgannntgcgnngagatctctnttnnnnccaatgnncgngttgnagagtgnttnnncnnccccaagtaacggntgggcccctgagccantgncacgtctnggtagctnngaccnaaatacnngcaattnntctaatccatanncnggataccaatcttgcnttgtntnctccnnatnccctgtatnnnnaacgnnacgccncncgggcatcnaaacagaggctgtccttcctagtttcaccgaaatcttttgcacttccaaggactgcnacgagcggantaattcgantcagntagnaaagtggacacagggtgtgtgnnccgactnnnaanngtcncgnggggtagggtgtngaataagntgacncgacnggcgctatnttacnnnannggataagncccggtcctaagntgtagaccgtggcnggccctctgcantttgnnnnntntncanncancagnacngnngacatgcgtttttnccgcnnnnnactaccacgcanntgggngttacanacttagcngantanantnctgttcaantnggagttaccnntcacaaaacagnatctcacgttancaagnagnnncaantangnganacctntaggagcttnatngcatcgaatagggntttgnnngnggtgctgaatctcntagntgncnangctgcgtgtacttcnaaacgtcgtcaagtagtaccccttggctntgnncncggatgttnncccccnttgagannccnctgggtctgcagcctnccatgagaccatggncgtnactctctcgcgttantatntnantaacngtctanccnctcnncannncataactttggggtgaccccnttccgannacanngaaggacncngcttcangttnacgtacgacannnagcatngactaggnncnnncncgtccttcacgaacgganctccaccggaangtacgccttaatcangcnngncctaaatnatccggtanncacccnaggngnaaaacttcttccnnccagttnntgttnagggactggctnnactgcncngactntncnaancctnangnggtttgcgngaggcgtnngggtgggtannctnctgnnnnncngcttgcatcggcnggcnagagcatgggcgggacgaaanngtcccgaatcngttctgnnnnnnnttngaaccgtnnncgnnnngcgncctccgcncgagnaacgattcctatcctgngttgcgcgngctntcacccaccggaccnnnnnncngagngngtgatagtnncacgnnaaactncaantantgcanagagtgtgatcataatncattcngtgtacnantttcngatgcnaaaacagagtnnctaaganancgnggannatggnctnnnnnnacatntgnnatttctnnccncnngagctaggactngacgtngtagattcgctngnctnnangttntngnngncgnnccnaatnncgacttggtngnngnngtcatcttagtggnaccaggcngccttcgnttnagtcccttacttaggtggtaatatgagaacggtcgtcatncttcctnaacagtatattaacggatgcncgnctggncatgggnccgcttggncctganagccgaccccacaatttgtctnttgaaccgaaatgtcnantcctnnncntggnagacncnngtancnccaggggaggaggcgaaaagctngtanaatnngtacatatannttgntnaancgtctgnnatanattcntcacacggttgggctntcctcgcggcgngcaatgnctanctgaacggtgagtccaatnagtangggnnnannnccanctacgcgactcagtcgtanacaccancnnnacgtctaagcnaccattctangtnnnnccttnctgtagcgttgttagtgtnaatgnngggntnagangttaggtgacgagatacngggannaanantcgcttgttgggcgccgtanattaaccgcgcgcgcgngnncacgtcgagctacactnacgaaagagcaagacgatatggtannanngtgtatnttctaangngttccaccgnnnnccacgcnttnnatcaagccnntgnaccnnnancgcaaancctgcntantncgaccnggtnancatgggccaattgggcgatcacgcagtgagttgcnagcgctagcagagcngacancttcngnngtnacangtcnntcgngttgttncanttaacacctggcananagccgagcagatcgtnnntagctnnactccntnnantggacntaaagtaccannagcggcangtcattnngagtagcagtnnaagncttattcgattaactgtnnncacagcannncttannttgccgaanctccanttcgtantannngggatttcattctgattctgtaatccanagtgntngaccaaaatgcggtactanngaatcgggctgccnggcttnanttagcgctgggcgaagtngncntttncgtacgcatacgggctgtcnnactggtncgatctgttatnnnnatcctagangntgggaantanngatngggngtccattnggagangcgnancgcanattgttgaggaacactnnncangccattantnnngcacggattacctcggcagatgngatagcgattccnctggctatactgnatancctggcaanatctcacacagataannnnnaanntcggagcngnanggntgcaaatattatatnnaaanancggantccatctcgancgannggaaatngtgcnacatgggcnnggcgnnnnaatgggttcaagaccatganacgcngngtntagctncctcganncnnnaaccagttctatnaccgtnntccgntannngcccactcctgacnnnggcgangnctnaantgttaacggccgcnantgagtagacatcggannttatcttcaanaccaattgcccctnggtngtcgangancaccnactcnnnnnctanggcnnacgttaancagnnntaacctntaagctcgnacgccccgatgaatnnnnncnncttggtttnanttgntactanncttgnttngnnannaattnagaccgcctnacngtcnggttgcaatnaactntnaggattatgtcttcttaancctgntgnaggtttnacgttcttaccacacacngcccnctagatctnncaaacacttnatacccnnnnaactgnagcttccggattagtannnncanagcgnaanccagtnncaacnnanactcgcttgnnnttgaatcaacnnntgcgctnanttgcntggcnagngntcttttcggtgttcaccatctggacntgttagnnnaactctccttagggatcgggttacagtacagaatccttggcttgcacaccccnnnnttngctatctcatggctggcgnaagngtcaagatgcgcgacaattgatttnntnaccggtnnccaaaagatanaataaaaacatncatacttgcgatatagatnncggtcangangtgcggccnnagagggtnnncacncgntntagagtanatcacactccancgtcngnnngtctnnttcctcnctantggactttaactntagcaaccgnngaaggtaacacgantanncgttctcgacaagctttaccngantgntcacatnantgggnaagncagcctctttcagcagctgacnctgtnnaccangnnttggnttgancanancnccngaangtgttcagaanatgtatnngntncgagagctatatcggctnatcnccctacgnggagcggcacgtcttccgganggcgctnccccttgttgncgaaaatncggnntttacngnnnncgcattcaacggtcantagcntngggatctantcccgagaatnaacccnnngnagnnnnncccaggnntttnnncctagcnnnnttctntatgaacgaagtgcaannggaccncagncnctnatccnnggctctccgctttnntnatatgntttgnggcaagnctaggncaanaggntntnntntnnnagcactcagttatnatgntcagtccgggncctgtgnnnnnnnannacagtagacccancggctgnacctctgnannccgctgaatgcgaaatcgacgcccnanannccganngcagcatgctccnccantngcccagcgggacgcccccgacactaaanncnncctacagtaagaaanatgangttgtgttnngctgtgtgannngcnnncagggtgaacnagangnngncnngtangtagatctggcnggcctnggaggaccgncnngntcattctcanccctcttntgcaganctcatgtttctactngtctatgattgggcatttatncccggggtactngngnccaacccaaattaacgctacgagggtcgcgcgttggtnggnagtctctctgnctaggtaccacgggtccccgcgccctcgaatcagataaacntgtgctaatatggnaatgctgacngccntcnngcgcccacctctcaatccncangnnnccgagccnaanntgggtatcnngagttcngcaggtggcaagctcggggggcagananccnntactgcnngcatnnntnnttnctgcggcgnatagngcnncagngaagnancngcaggtnttnntntttggtagttgnttcgngttcccngtatctncagcgnntcntcnagcnntttggataatnttnngcncaacngtatnacccncgacnngcntcctccggatcnaatanntnaanntattnngnntgnannngnnnagnnngcccaatcggagannccntnccgttgangtnnncngcnnagncnggntcctgnnttntagntcggccangatgnntnnngcnannanangnnacttcatnnnttccnngncgctgactcttgtgccnggtccctgctgcantnnnngnanngtccaaggcgngaatccggggtaatgcttgtcngtggttngnttagtacgatattntagtgngggnctgagcnattccaantnncgtggtacgacggtncggctcaattgagacgnaagnnnnccttccagtnacgctntgnaccagggcccccacgtgncntccgccgtacccncctancnnnnncnancntgntggnnantaantngtgctaggccnctaaatgctatcgcntaantanagaactannnncggtnagaattcggaacnatncttnncnacntacnttttccnngccaaccagacggnnccanaattaatttccngagactgactannttgcctnaacaccngttnantcngagtncccttnngcgtntcnanncnnannntnacannnnngngtgcgannaacccgtngggnncgnnnnntacaaggcgnattanntctanccangtgacnnttnnnngntttcnngnttncttnggnnngttgaagagttagtgaccncatagggncancnnnnnntgngcantccccnnaccntncnnaggctgtcggccttagtcntgaattntganaancnttantgggaagacaccatacnnnatttntangaantccccgtgngggacggacggtttttgaatncctntnganacagttttggntgtccatgnttnnnnccgcataangtagggcnancctgggccctttaantttgggnccaaaaactgtctcgcagatctnacgagtagattcgacnnnccnttcgtcctcnccccttattctcgtttantaccctnntaacgnnggaancaaaatnncnnnnnnctgntggttcgcagactctgtnnacgatgntgagacnctnanatttgcgcntaccncgcagtnnnanngtggattggcnntnatacacntccccannnaactgtantgcttggccctgngatnccccgcnggacgnctcctanacccannnnggtaanaggacatgttgtgnaggnnnnagaggggccncncnnttcnnttntggggcggnccatcgtttnctnntacanggnccncgtctnaaggtgtntccncagatnataccgccgtgtnngccatttgnngttcgcagancaaggcgtgttctattgntgacaaccccatatcaattaanntcttganctcngacttcagntttaaccgtaggaggntngaaccgaccnatggcnagnnncgcatannnancagnnatancnatantctgnncntttgancttgtaaacagccttnnnanggtngnnntntncnatnngttcaaaaggcanngccaggngcgatcnagttgcngnngtngtgcgtggatnnagcgntcaacggannngccgtgaggttagagccagttaactnacgctcntcnatgnagttagantggctcggagggaccatnnttttgttcagcnccccanngcgagnnnnnnnnctntntccgttgngacgctcgtagtttctcatattcnactcgttaanactggtanaanaaatgatnctcnaaccaaaatncggtcagngtgtactngttggcncgacagccnntacaaganntnnnncgctactnctcgagttcagccgancantgcnnaagntccgacgggncngatnagtattctnnnngaganagtgggncatcnnccagttagcaagttgtnaagnataannnatagccgagaacnnnngtgcgcccnccgcctacngnntgnanngaannacatataaaancggnnctgattggaactccgngnanncnncatanntnagaatncgacggaatcttcacctagnntntaacagnacactccagccatntatnttngaacaagnngnnnggctntgcgtctattgtcgantggtcgctaanatantannnnnnngnncgagnttcgncangtagttntcggcggcgncggttaangtttnnacagannncgggcncgctccagacatgtttgaaangtaggatnatcacnccgtacggcggtttnccnaagtggcagangaacgagcagnccattctatnaaaatcccgcncgctcgccgancgccacactaaaacgncgggcggcttngttcattccagnnggcgttgacaaattggtcnnnngtactnnaacgataagaatggtagntgtaancnaccttggctcntcccgcgctgnaannncgtcgcaatganngnccaaccaacgcagtcantnctgcgccgangtcagcnngnnannaaaataagcgcnggnnntattaacaatactttcacgagctaagtagacacccggagtgcgtannntcnntcngcatccgggctcgaaataccgtctnctactttgttaacagggagcctcggcanccagntgaaaanngaccnncnctcagggctgcatnantaagncnntatnaactnccaccgttgnctcagttatctagnctacccanataantcttagnccttgaaaactcaaagaaacgcanntattttcantggtctcggatatagnctatnntaattaggtcgaaacaccatgggtantgtgnaatccctgncttatcgggattnnnnncattnngacacatgagctnagangnncncnnnaagcatgttctactatacattagcgcgnatcctccctntggnaacncatcttagtcgcngaccccccccctacttatctcgattcngtatgnngcgngatctcgtaggcctnnnnaatcaagtgnnagntgcttgancgacctagntgagnnaagtgttcnnngtcccactggggggttagtantctcngatnngnncntcctctagnttacagaagaactgnttagttgcangaggngncccagcgactaccgggtggttatgaccncgcnnncnnannnngntntnaantannnncgtaggtccgacgcatngaanatttaantannnantgtaganagctgtatantgtatcnctaaagngttccnagnncttgnncacgtcngnntnncnnattggactncgncgngcnctgcncnntncgcctacctgtctattcggncctagcntntnncaagggnggnnnnncnnncggttatctcctcctcattagttaganactatagangaaacatcggaggcatgagatnntctctnntctnnantnctcccgtagcnnncggggtacataatganccnncanncgcntaccggaccgctggntatcgacaacnaagnnncannngaagcnggtctgccgacgctatcccgnaatggcntagncatgtngtgattttgcggttacgtactncaaggatcnnaagtagntttnntgtagcncntgtnttccctgcccgtnnnannnaannagnannnannnnganganacagcaaatnnccggaagcgcgtcnnttggccaaaggtngcaaagtcagtacngcnngcgncatnaacgtgtangcnnngaggctncccgctccncancaggacnctcnnnctnncantccntcacnngnannnnnncgtanngcgaccagntaaagnnntnanatatcncaaaggtgnctaccggnttgntactantanntactgtngnganntgnctaggnngnngtnnnagangcatagagtcaacgantnnaagcgncgccannncnaagcgtnggntacgagnnnttcgnttnctgnnaggntaacntgggcgnanagnnccgnntatncagcngnatccntngangtcttntnnngaancgntcagtcnncnncnnngatcnntannncnggncnaacgaggcnggaggtnactnggtagaggcctnnnntcannnnntnnnncatccacnnnnaagtctgcgctcaanncgtntnngatgcgtngnnntnnngnnaatcagngatnancctnangccatnncctgnnntgnaagatccgcctntacaatgganncccncnggatttattacgtgatctttcnagnagcttnnnaggacttntttttgaanccggggnntncgtnttagtaagctnttcgaccatattncattaatggcgacanatnnggtggcncngtgantcccctnggggagtttngtanttaaaacctangcctggnacttgntcatangntcntntgaaagtcatgctagcctgtgatgnngcgatatgcantcggtntcgattntnnnatgcccggaatggncccnttgntatctntgcgngcccgagggacnaatatcccctggcacataaccgggcgagcttctgtnnctctnnatgcatgcncccttnctctggcccannncgagancccccnnatatnnngngntccttgttggnngagacttntacnggcaancggntcgtngcngatacnacaggcaggccaangcgacgtatttcnncngcaatccnnngtanttcgatactccaagtcctnctnggacgannnnccgaaaccagcncaactcantccaaccgatgagcaatgggtngnggannccttnaacacnncaacncgntaagctttacctggaaagcgatagatcnnnnactcnngnntaanccnctncccnnngtgcccgtccttgcgngtangnngnatnnncnnnnaacctcngngncaanatcctcnnnattngccaatactcantggcgtccagntgggnaaanncggangnaagnatggtcggagnncccccgcgtgnngctatgagncntctacntnnntgcaanacctcgctcgctctgtaccaannggatcnggcgnagcgcnaangnngagnannnnctcncngggtatgnnnnncttcgagcnggnnnngtcgttcccancngtctacgtgactgcggancgtgtcannctcnnnnncgtccgcanngnnacgagcgcatcagnactcgcggccntaganctncngatttggntnccaggatgcgaagtttgtaggtggagtcnncgncggcgnganggtnggccgncggtgactttcancanngntntgtgcctgtggacgcgccgggttangtnnntgttgntgaaccccggncggggntggtgggcggttccnctgtagtaccaactcatcacatccgaaagaagaaccgaggtccgtgagtcnaagggaacatttatgcntnngtagtgttgtgncncnaagnnccnttgttacgcgggagctggtttacnnnnntnaancctaacgttcgcacgnatcncttagacagattatnnnngntntaacctaggcnngctcnattccacggngtgnnnngactagcgacagatgacagactaaacttgcatattaccagtatgtntgagggccggaacatattatgananttacggacncagctagccggntacnnnnnnncacgcnnngccttcnnnngcaacnccgccggctcccccgttcctcttccgagtngnnaagtgttgggncgtnnnncagncnnctcaancggnngntggctgagnntcctgggntatngtcannttcntacgtccanagaangcggtgagccatctggnctncttcggggtngctngtgaggccgatanngncccgtcttcctcaactgactacaggtaacagcgtnntatcanatagctnaagcncnccttgntaggancnnncaagccccnaatggnnggtnnagnaattntcacgntaaanaatnaannacgctgtncctgaanccttnngttgtncgaactncctcatngtttcttnccaatttcgncnagcgntgtgtgtncaggcnnanccncnaagnnctcagatcaggnnnnngantcaggaacgcgannaanttcagggnncaccangnaaagncgacnnntcggaggcttggcaaagatgattgagacgngcacgngntgntaagttacccatgtcgagcatgtagccacatannngcagccttnnacataacancataagccgtgacntnacaangtnncntaacnncaatnaccanatnnntgtcgcgnnngttcngntntactcntnccnatctctgncantactactacagcgccancaagnaggtacacctnnggnggtcgcatncaggaancngcncggtgagttagacgcaagcntatttcaagagtggcgngatgngcatgcgcgctatcgcgaagnaattnnnngtaganntagntaaggcgntgncncagnttcctgtttagaatttgnaaggcggnggcacaatcacannatggggcgtcttagacatactgttnggcgacagngtacgcgaacttcnaaagcnnnnntangcctgttagatgcaatcgctagggcggccgnactagttcaataagtccnaanacganttnnanaccgcactncnncnggngcncatccnataaggtgngctcacaacctngcttccggcgcagacggcatgggngncgnnnntnnnnnncaaccccccggnnnnanaggacgtaatcgaactggatancatggcgagcnncccccactgcggcgggctngtagtgtgntaatactactcacaacgtaagttgnnnncgcgcggnannnnctanngcgtgcaagcccaccccaagcttctatcccggcncnntcgtcgggangacggacntttaaattagtaaacagccaacctccggagctnccctcctaggantgtagganctacgctcggannncnagtncnnnnnntaaataacttnttaacccaccgctgncngancgnannnnnnnnatgngtnccgnacgtctctgctnngnggatagnngntannaggcnnnggttnngcctnntctaacgaaacaatgcatctaggtcataccgactcctatgctntnancaggcataggacgganaattttcccngggctacataagccgnnaggnatcgcgcagtgtancctaccgctncagttggatntncaccngacnnnannnntcagcgagggngcganacnnagnntcatcgnaagtagccgnacgnaacttgctaattcccnatgcgtcggccctnttaaaccctgncnnnagagcggtcgcaataagccggtgggatacangnngctttttgacccctncgnngnnnnnttanntanttagtnnnatcctnctancncttngaggtcgaccngtcnaannctgtttggggtagcgccccggcttcgcatgccacactcggggccagcgcatcncagatccaagcgcantnctgttgncaagnangattanngntnaccgcctgcgggcncggnnagcctactgngncnnntgacaccacgataacccangccgcncanctacacaacgcggnctccagtagcttaccagnnctgcngcgtctaangttcgaatacncagnngtccgnctcaaacgcatcnncatncnnnnttcngagaggnnggtaacacntgntgctaccantcntcttggnacnngnaccannctnnnctcgacannnnnnnangcgactcgnccgccnttggctantnagnagngttcccgagaaannggantaaaataagnagnnggggaacangntnctttagaaaangcgaangannntattaatnngtggntacnnatcngaanntaangtncnnnnatacgngcaataagtcgnnnnnaccnccgctaaaagatcattnntgaanttcggcgngcttggggtnngggacggcaattanggactcacgggccccttncntccatctngatanctcnnggcattgnggcnnctttttgnanacnnatttnnnttttcaagnactnntccgacnnttatatanncnnnnnccngancttggnnaatnngttaacnatcgaccancgncggaannnagcntanacgacgaannccgantaagnccacntgcctgtacaacngtcgcngcctaccggagagantncncgtgagnggnccttgnnccancantggatcctccgataaacgtgctgatngnnggncgnttgnaaagagtntnntgncgagtgggaagacgtcncnangnagttntcgcngccangctacgaaccttttagtcgtgccanggcgcncctnacnntttcaagcncttgctnnctaacnnnncctntnngangatnnctacntggactatcgccttagacgcgangcggncccnnccacnagnnaannagttctatgagnntgcctcggagatnnttnccncacacgcctctantatgtgganctactaggttcacgggacagganaaggttaaagggaacnacagaggtcttcccgtgngcangnggtnctcgcaanttnttantgcggtggatttgtccggcgnggacttctgggcnaagttcattcctaggcataatcgntcngtgngtccntaagtatgtganaacacaagacaattccttacaggggattcnannaantntgcttgcangtcgtacgcngatatcntaggcnccttnaccgcggntcacgncattcggnggtgagaccagcctgtganggctcggtangnnnngttgtccctgctgncnncgcctntgcagtggtaatagntgatacnngtgnctactgcnctcttctcaagtncgttagatnatnngtttntgggcaaatggngaaccgggactgctngtcngcggtttgccaactgtgcctgnntacgcacctcccgcgggtcgagaagcatcgtangnnatactcgcggcngcagagtcgtttagtccgcacggttgtactnagaagttgtcgtgtggaggaagctactgccacntgccangcatcgnccntcgtcagatagncgtgtctcgntnnccgatcannccaacgccttttagantgagggttgacnnctgcgcgggtgactnaaggnttctctgtccagtttctaatcaattcgggtctcccncgngactctgntggggggncccaacgtgtancaggcnnttntgcgctanggtccccctccagtagatctgttatcntataaaggggcgctannncccgtcnaagggtgtgttaaacaagttgcttaggttatttcaggncgcgatnaagnataaaancatanananatgtannnccaattgaaacaanncgttgcttagagtggganntgttgcttctgtacagccggacgngtaacacatnaccaataaacaangggcattaanacagnatggnaatgangcgtcctggcctagtatattagaattagataattgcccgtctaccatgatcnatgcnggccatccgatgaatantcgccctananccnatcgactcgcgcatcatcccttcgtgaccgtatcagacctangagncgntaagtagtncaaatactggctcngtncaaagntgagccnntggacagatatcntgnncagacaaagactanntnaaaagtagactgcngaggagcttcanagggtcagccagacgtttatantgcgatggcatngtccccgtcctttcccgcatgtgcgttgngtnttcgtccangntgccgnntcccattncagtttnncgannggcgnntnnngtacgccnanatacgaanttcggaagctcttttnnnttgnnnngntantgtacctnaagcagggacttggngcaatntcnttgtactttgnagggacgcgactnannngccgannctcnnaattgcgtccacggccnntcggagtcncgtctgtcaacttnctaggtatnnggagcgtgcgcgatcncgaacnaaaacaggcggatcgttcggcctcttntatagcgannanactnatcaaggccaaggtnggtagagacctgtagnacagtncgcctatccaanatngtttggacgcggancctgccnaactatatgacaggacatctttcgcgctgtccggnggtgggtgagctgatacgcnantcngcttaaattccgtgagtncagcnactggaagaccancncacnngtccgcngaaatncaanccagcgtgncgacaatgtcctacggtggggtagaagagccnnagttcggcgaccgaannncagcnctggtaatcangaganttcgtnnnnntgcgatacatgtaccgcgtanagcgccggaggatatggctcgganntcagtngnnnttngcccgcggaccntgtnnttagantatnggtnntattgctttactgngggnggtagcttnncatcgtaagnngtnnntggataggtgtcttgacgaatatccngtccgngacgtttcctcgcacctgntngcccnnnccnnnnnttgatcnttggggcggaaanaggcccttgccagtggccactntagcggtgaanttcatcaaggcnnnnncnnngngaanccgacatatnncnnngntcgnccnnagtaaccataaaacctcaggncnnnnanagncnntctgnccnnnatctgaatgttctgatggccnntctancaatacggaaggactncatatncanagaagnnanggnaggcggnnatnncnntcaggacctctatnncacnancaacttcctgctcccaattngtcagngnntncattgtaagancatngnctatcnnnntnganngntttagnccacatannngcttcgattannnnggnaactcttctgaaatccggcntagactcacctanccggggcgccantcnacnagtnaatnnggtgtggtagcactttcaacgcgcacggtcccctttcctcgtcctcntnntattcaccantaggtaacnccacncacnacggcggttatcacgctgnnatnnnntgtagcagtctcacnncngcaattacangactaangtcgccactagacatataccctngagactttatcggttagccttctagtggagtgncactggtcagttttanncctagctccgtacgangnnacggatcnnacacccgttcgtcaggggtcgctggcttattccacacgtacntnaatgtagtnnnacgtggtttgngtgcannatcgcagacncttatgggtnttgcncngggttctnctgtcnntccntcncnccaannngactgatantctgctaagtnaggcntgnganncgaantntanntacagagngccnctcctacannngcccgcgtttctgnngggtngngctcngagtnaaaggtcggcntcatcgnaagctttgtnttnngctcgnctgactagtatggannncgcggntnatcggtaancgcggggccgtcacggccnngnngnaacnncttcggtngtntaagnatcgaagtaanngnaacgttngccanaaggtncnaggcgtcagcnctgtccctgnaaanngnctcnaaagggtatcaaaggntatnangagnacaactcatggtacacanccgggtnattncncaagctccgngtagaatcgtggagnaccgttggtgttcgctttgcttcngacggggcttactcnnctctgtccgcggcggttnaggcntagtnccttcaggcacttgccnnngttacgacgtcanttntccagagcgcaagtttggtgcctataaggcncactccacaaaggtaaatnnatggctcctangngcntacgacagacncaaggtgtcacngtntangtanncccaatcccgaggnnnaacntcaagtaggtgnaactgcgctgngcngttanaaatgcanggnngttgggancctatagncgantaanttnaagaggnagaaaantnatgancacccgtacgtcnnggagcnttnancngggtganagatttcgctttnncncacgttctanatgctanattaacgccatgcgtcttantggcnnagggtgnntancgaccngcntcggttcgatntagcnttgcaagtntcngncccgtgatttaaaaatctacggaggcgtggtcttnancgcggtatgcgcacgtatggaaaggttgcatggacngctntgaggattanggancttccagcacnncttntgngcatcattngtcagtcanaagtgggccctgttgactgttggtgcgatgacgcagccaatgactnnntttgnttgtggcggnttaacttgtangagggtcgttttgacaacatcngnccatagngctnctgnanaaaatgnngccttannnnccgcctcctgagtgangtgggccttncggcananctaggntangangaatngccnacatttcntttgngannngngaactcagcccgagnngtgnnngcannnanttngactgggngtgnncnacggcanctacgnanattcacnnggggnngcggcnnaatgtnnggtannnnantatgaagtaagatcanagnnnnnnccccganntagngcgnnnaggngntaanntagnnccaagtattttagtattacgttcgagacacgttnanacnttacanaataaannnnncnnnncgcgtttgtcaanangnatantgccttncncncnntgnnnngttnnnacacgacaactnnatactcgaacggcnncgnctattcagtgnnctcttcccaatnnngacanntnctaagngtagcgcacgcaccntgaagcagcganctgatccagagncttttaccgtggcgnaagtattgttnntnagagangttcanngnttgganaanttctaggtnngcanggttaggattccgccgagggnnngatttcatntttattnnntcatgttatctcncccganaaannnancgggncatcataagatgaatccgggagngactggtcggcanggngccttagtaggnanacanaacagaagngnaatgatntttcagacaactggnagcagcccggcattccagccttgcctccnatgacgagcgancngccncttcccagccggccntgnnaagctaanntagnnatgctaaatcatttgtcgacngnnngaaagcacgcgtgggatatgagagtcgtaangcgaccnncaatacagnatttttntgcaaccgtcttgcctgacctncatccgccccaanaggnnagtttaatcagtnaccgcggcgtggctnctgtgtgnacagncttagnncggtcgacactnnaccccgatcctatgggctcgggccnnnncantncataggggcganctactttgtatcgaacttggctttgatgaancgtagcatgagtttgtggtnccngtctngccgagttntnnctgactttttacaccntaacgtaatgttngggatttccatctagtcccttaaaaatgtggactgggattaacgagctacgnaggttcnntncgactccanacgacgtcttgttgcggaaaacccgtcctttgatngagtcngctccgccgngncctgtttcccgnatnggatngactgcgtagagggcatgcagggcagaccntcagacgnatttngctaaantgtangtccacccnancnnnngggttcggacacanncacggaagagctcggancaccacagcgaccgntgatctcgngactgcccgntngntaggtggcctcagccnggaaannaangacnnngagtagtcagtgcttggtaannnnnacncnaccgaannnacctattacgtaataaacgtaatgcnnnnnnggtcttcgttnnnccgncgtccgcctcgtcnggtagaactgtttncnncntcannannctaggtgcgcggatacgacaaanngtatcccaggtatcggctgaacctnnngnnntnaacccctggattacttgtngctcatcacttntaccagacgacccgatgaagctttggagtnggtncgggctnagaggaangnttaagagannngntaccanntcgcgatagannnnganngcgtatcaagcacgtgtccgatggncnncncgtntcctgaactggnccntnatagtggngntgatcatntctttaccgtcttcgcagtncnnngntncngnnacgcggcnnggaactagacctcaccgcgctcttcacggctgttttgccgcgctccgagtttggannnnctggctngngtaggangtgcatcgaggcatgnncaanattntatgagtgtaattgnnggtcaggctnaagactannnntgcnttcccaattacgatttaacataccggnttaagnatacntggccggtnactattacggaggccccaccntagtnaanataacngtcaaatngnccgncngacgtantgnnnnggtttgtnnnaagtaactgatacatacggnaccnaatcggancncnnnnttantcngngacttcnaacaacntcgnnnangcngncgaagaangatnngnntgananaccgtaattcttnactaatttggcnnctgggggatttangtgnnnancattnntnnggnccgnntcgttcgacgcgtctgnnnnnntgnngaaacaagnnactangctnnnnnnaanctgatgatncgccntngnagnnnncngngggnntnggncnntcggtngtcatanncaccnnttcngcgattncnnnnnnnggtnannanagatggttgngggcnnnnnttnnangcccngagatggttttcncaancgtgganncggaagtcatggataagnnntcgtnnngcnnnncnnttacccacnngggctncnngattnnnatnnacaccggtannnnnncaanncgnnagggccgtttcgaatngaattgnnncngcgcatgtttttgaatgaggcctttnnaggtgtcgcgtattaccgggtnnntatcngacccgctcncgagtgnngtttgntntgagcacgtgntangnnctngcaattgcgacgtgtcgtncngnnatncnnntgatnnagnnattagtcacagcgcttncanggnctcgctcagcncggntnnagtcatnaaangcaaacccggcttacnnntngagaacgnnntagccagncgacgtnnntacaactgggtcgttnccancggacgcgtgncncttannggcggctggggactttncgcgacacnctccaagttttcnatcnnaccttctttntaagcnttgccagcgacttggttggaagntagaagcgcctaagtagccgtcggccgcanagctagttgngctattgccanggtgaggttcccgctagggtganagttactaaacggttccctcggtcggtaccanagcctctgcattgtattgctgnaccctgtgatggtctagntannccncagcgncgtcgatacaaccnatatggnaanacatatagacngacgaacnngntctntccgancgcgggttcnnngnntcactngcggannnnctaannagggcatctgcaacgctatcgcatnggatatcnanntcgcccttctccctgggtccggtnaattgggganttctnnctcagntagtcnngngntnccaggcnnggnntnngattaanggcgcgatccnncangcngngntngctattccggtnnngngangtnntnnnnctnancctcccacaatcccgtgtggtggnattcgggctttttnnngncngataccantggtcnngncgacncgctncgtgnnnctgngnaggacntcntttgcgatgtaataatnncgcctnntccgtaccttttntnttttggggncngttgcgagaanncacggnnntntggcnnanaagncnnttgccccnctngctctcnaccccgacactggnancgagagtgntgnnnctgactgagggtgcgcncanagctgtnagcacgttncggtctgnncnannngnccaccnnccnntgngattntgnacncnnacngtngnnaacanngncactaagnncaannnaangnnaagtgtnnntacgagcctntaagtcnattcaagncgnntcnnntntaccatcacccccttctccgcaaatgnnacaggntcnctggtncnngcttnnaagancnnggccncntntancagatagncnnnnngaagcnnnnagtncangttggactgtgctagnttactacccntatcgnttaagnnangntaatnnttcatgggcacgtgcggaantatnnnnnnagtncnagccagngtgaggtaangnanngtggagnttgaaccaacagccnatgatnnnanntatcngcggcccntnggagtnngggncggatgcctnngnanccgnggcgnntcacctgggcggancacggttcgctcnnnaaccgggttntnnangngantgtctngannnaggtncnnnncttagcgtctcncggtngggccgcgacnnntgtntcacnnnttcggcccncaagtcgcgntccgtnccctgttggnntctataagaaagaaggnntgngcngcgaataagnttngnngctgantgcacnncaccgtaataanccangnnnagnttggttatgcctagaagggtcagcccaggcctcnnnaactctactnntgagcgactgnnngaagnggctggannnnngcaaacgtgnntttctcganaactacngaccnccgngngnctttgcggcnnatntgcaaaannnnngnacnncnnngnactcnntnccnacccnncnnanngcgttgcnaccnncnngnggngtnnnnnnccgnccnngnnnnnnnatgtcnggttnantaagancgntcgnaaanttcgcactcnntgctcctcgcatgcataganattatggtnccnggnngannngtcagcccgaaaaattttgantatancggttncncacacnngttgtncncnnngtgtcggggcnccgttnaacggatgtagtgncaaactcaggcttctacgcgacacaagnnccgaatggagccngccgnnngcgtcgcggggggcagtcccnttgcacaggntcnccaggcancagcttacntangcacggnnctgtttncnnnnngtcgccctacanngntcccngcngtngntcatnggaagtatgncanggtntnntnangcanntagnccnncccttagnnngatngtgtaanncnngnncnntgncanngatntattgtggnnngncaagcantnaacaacaaccncccaacctcggnnnncttnntnananagtatnagnntccacggannggttttccnnngtncncatntcnncntngttggnancnnngccntnatnnncacctngcacntnggnnacnannattcgngtnggngcagantcgataggccnncccccccggctgcangggngctgtnacantgatcnctgntanncgngnnantacgngcncgttgnagattnnnnnncncgtagnctgatgaatnatctagcctnnnacacacaaagacttcngnccnggtcggntnnatgcnnngnnntcnngctacancnncngnncaactnngnncgaactcntgantcnnnntttgcctctnggannctactttccttgatnagtcgccntggactnctnttcnctggggcatcggcanacntnaccnngntctcgnaaggaaaccctccnnnacccgctatgacctgttaaggannttcggagccgtnngctgccnnagntaaattgttancanctggatganagtgtcacacnaaacggccgaggcagcanctnnnngctanctccttttaaggatgccgaggatgcaatcacaaccatnnttnttctgaacccgcacccccacaggantgaggnnnatntcncnnnnanacgaannaaatngntnngnnncttagcccaaactcccgtagngaccnaccaaatcggaagntnnnnagtcnaanncnanacgcancgtgctggacggctnatgcctcgaggttnngtnctgangtatgcaggtaangnntctgcanggggnggcttaatcataaaangcgcagcnnacnngtcgtgcaattagcgtnnccagacaggcgagacnctttactcctaagatagcgctaatataannnagtggtggatataaatgncaccctcgtntgtgaacacctcaacgcaacgcatctnattntgnncgacgggggtctgcctngttnccctntggctacagggcgtatacgttggttggttcngatgganngggnggtgtcccgangatgcgaatccggccnggcgcaccagatgtgtcganntaatggagatnnggatcaanacantntgctnnntggaccnnctggagannntcnattnngtggcaagncngngnccggttngnanntnactccgcggttgtacccggccggtggtcctggatccactgtcagtactccgagcactccgtanaaaagtnngntnncaggtgcttgntnnnntnnttaagncagtccgctgcaaagnnggccgnggnnngcaattactgaaaggnnaagcaagnatnnntcgctcgctacccgtttggtnctngtnnntcanagnntcanannnnagantgactancannnagagtgnaacnacatnnnggctggtncgtacaanccatnntgnnnggncgctcttcgcttagnnncagcangacggtgcgattcctaactcagtanccgtaaggnatccctggcngttnacttcgtccgcctagtcacttgggggggngccacttataccaancaagnncctagtgcggagntnnnngnacancttcctngggncnacttnnttgtngcggcgctanncacaattgccnannngncnnnngncccaagacannagcatnnnnnnggnncnncttnnatcacgacgtcccnanccacngnnngagatacgattaanannctgcactccacaaaacnccatgtcnttnnnntcgatnngctagaatnctgtactggttnnaaannnnccatagggatatcggtnnnnnnacagtggtccgtgtctcttcctgcggcccgcanancccgagtatgtccaagtaggtttgatngctggagntgtnaaagcgggaccctaacccaanngttttcaagagcgngtnagnaacncagcattattagaggatgcaccgattggatactanctnnnnacnaacgnccngngnnagttcaatgcagggctgccngnagctggaantanaggagcacaaggcatacanncaaattcgccnngtnnnngatgnngntntacnnagtaacttaggggagtggctntgcctcgtctcgcccgaacancaccnactctgtagtggnnaggnatngcggggctnnnggnnangacccgtnntatgatnaanagtgctgtaggcggnccaacatgcagtcactagcttctatacgtgctcgggcgaannnttaggcacgtangacncancntttgagctccnnacgattnattctatatgccgcgtcccttnttcgggatctctgaagcccanatttnnacaacgggtctaactggnatcncgacgnncnnngacgngcaatngataggttannccagtatgagggaatggactcngncttaatgnacgaaannnacntnccgnnattnnngggnnnctatcggantcntntacgacatcttaagtttggtacancctgggcgcctgcggnnactgnnncgttccaggannntaagtatntcatcntcagggagggnnnntanaatagctgctgtcannttctgtttactcntcngtccgngntggcannaaantcatcgncgntncgcccgtccgtnngtgttcannttggtcnnngatggngttgcgnnccagggctaggcccggttcngtctnanatcnnatagcacgncangaggancagntnatcncagngcntacggacgangncngtnngntatctatcggcagagggcaagtgtgtctcttacccgaaggatgctnnanatgntacnngntnggcactccangggnanananactaaccangntgctgcttngtgntntntnnaagngaanaagcgttcacgcncnntnttncgacnctgcaaaggtccggtaatnnttatagctnggctcagtcttggannagtgacacccnnaggcccgtcgaattccgggatacaaagtantcntgtctnnttgncgtctntaagggcggtgcgacccgcgtgancgggtctaacgcagangaactnnnnnagcnnnattgctaccctcgnnggcctntacannnnctgtcacaagccggtgtnanctatttggacccccatcnagtcaacgaagtgacaggtngnnatggggatggtgnnggttnactcgaannnnaaaccggtgttgaagcacacgattaaagatcgacctngnaangtgtnnnacacgtgnatnntaannnancgcgcatcaccccggggatatttannnnctgcagtcnntgangnnngtttcgcntttgcgcttctggcacngagntncagacgganatcgggntcgtnacatctagctcttnncgtcttcacgttaccatgagggtgctggcgtgaggtaacgtangtttaccaatntgnnctntaaagtttccagtatcacgtnggntncanatcnnccccgnagtnntcctctcnctttcggnngcnnggngnnggtgtcgnggtgttctntcggttttggncnntggtccccanannanttngcggaacaataaattgggtnaacctannntccannnactanngncgtatgcctctgccntcnagngaaccnagncactgcnccctcnnnannnaacttanctttgttgnnngnnggaancncgctttcccttaaacgagttctgcacgatcgggcgatccactncgatttctaacacatccgtcacttncnggtgtacannntagnnaatcagacaggnnttagacgttgggacgccgtcnagnagatatacctctttcggtatccccaagcacctcggatcnncancgnanntgatcctcnaancntagtgaaaagncaaaaatcctttgaaatangccagaagagnnnannngaancccnccctatacnncttgagagagganncctnagnnngcngcaacgctagaaangtanaatcgagngnggcgttccnnaaaaggnnnnntctagctaccnnttcngngagatcccnncntnttggacggtctgaaaacaggaaccngnnatgnaaagtacagcnantgagnngtcgcatnnnnntntnnannncancnaatatcgtccaatatcggaccatgcggcnnctnagtcttccagncntngagngnggcgaccgnntngagatctactcntacgattaaagtaanggannnngggtgtancntgcaatcatnccagtncctnncacgctcttgantgacntactagagtggnnannacaccggagangnggttcgtcagccnntctagggttgagaaccgcanncggtcgcaacttcgctccaaagctatcacngctaaacgttacccggccccgncngaagctggatnccggccgnnncgtnntcgaanggggggatcttnncatctattgcaggagtgannccttnnncaacgcatatacgnngtcgacttattcgtacctancgcnntgaaagtacaacnttcnnaanaangtacggcatggtattctnnggtgtaaagacgaantaactactggtggtaaanacgntgtatctctactagattgccaggnaagangttnatccttgcanggaactctaccaaangnannccctgnaaacatnctttagcnnagtacnnnatacttaggggtcagtattnatgtatagagtgccgtaatggtanttctgctcatcaattcgtgtcggttatggctcaactcacnnatctgttttngnnnctnnagncgaaccagggcatantgctgctagcggntgggcgcacttgtccacgagncgnanagctctatcgcgcgtacaannnctgntgaagagattatccantggcanncctcgggaanngtncnncgtctgctggagttttacngngaagaaagcaagatgttgcgtcgtcctgaagnngagatggnatcagcaggatcagtcagncccancnnatgnnatnaatngtttgangcgtgtcnngctgnctaataacggtnacgtggtnccccaagtagtatggacgagtnnaggaattnaggcacctgttgtgtattacaagtgcnngagcagtttagatgtatcntctcnagcgtcacaatctcccaagngtgatgcacnncctatatcatcnctccagagacannggntccgangcaaggggantttngagcggtgtggntcgcctacnaccgnnnnntgacannaaattccannntncncggaactctnaacnagttngnnnacgannncaggatntcttnaacacaaatcntagggggctcgggttgnggcagtcatccgtaatctcatntntcacanngaacgcangatccaggncntacctcatgcntgncggttagggnnggcaaaatctcacgggnatgtcacctgttnnnnngtcggcctgactntactncnaacctggaaaagaacgtgctncnatatctcccatnggagaagcctcnancttttgangaataaagancgcgggtgccatccnatttactaanggncaaattggctancngatccggggtcggcgntagttcntcnncnatnncgggagttaggtaagntnnaattgttcagataaagggttttttgccgtccatcgaacatgcaagttaaagacaagttnatnatagcatntgttaatttgtaccgntaactatcgngaaganntatctcggttnnccccgtgcaancnngcnaccgacaaaggtgacaanngtgggtttntnttcgccngctattcnatgcgctgagagcatgcctcagtntagtttgtgntactgataatggttctccggccaggantcgtaatccgtcgaaatgngtgttcnnnttatcnctaagaatangaacgctcgnaccgagannagngcaggcattgngacangtagncgaganngnatcttcatcttggtagtgggcacccggtnttcgattcantagacgnnncgnggnnantagaatgaccttcggnnatncnnnccnnnatgcntggccctannatacatanncacttgaacagatgtncttctatatntgcccacgctaanatcnccctaccctgatcgaccccaacatttacgagcatttccatntagggngggnngcggcccgacgacagttctagccganagagttagtgttaacgcgcacgccctcacgtatgaagagatgggnnncctaaataaannggtaatactcnnncaggggtggcgcagacctcnnncnatgcgttngngcgctatatangtagatgtgaaaatgcgtgannnnacnantcgggacgcancggtctatangacannanccgnagttgaggncnttccgccctcctcgccacgnattccagtgagcattgacnagcgccccatnngngcgcgnngtgtagtagaaaanttgtnnacaangttnnccccgataannactacangtnananttagctcttcgtcttactacgtaagcttcnttggcccngctcgancccanaagtgctagcgtatanncgtggnntctggcgcgggactggcgttcccaaacgatcngnaatactattgtgagatncctngatccanaggttatagctcggacccttnncggataccgcgggtgntgnntgactggcaacccgcgccaattagnncgataaaggtagtctttcncnanggtgatttatttaaaaattgacaacngaagcaatcggcaagtccctgacgtattactangnngcnctacngnntatattgatantacttcaaccngctaagcatcgangtaggacgcnnactgatgtgtnnnncgtataatagcangccaggctnnncnctacgcgtgncaatttacggcgcgntntatccataggagtgcgtctggnncacgaaacggatcagttcntccnntaaacnncacaatcttnnggaattttangcaaatnacngtttcgaccgtncnntaatcnagcntgagntntgcacntgatgctctggaatataggtnnttcggcagtaaattctcaaanttcnaaagctnntncgctttactaatgcnttnnaatngncnannantacacngngacgntagcttngctctnngcccntcatnngncgnntcatggganttacnnttgaaggcctcggttgattnataaaaanttccagctaggncncgagccancgaacgatcggctattggatttntgcgagaantancanctaccccngngagttntaggagaagaagncanccatncgcgctaacttctccttantcgttgngatnnggagctnatttanngtggctggntgcgtnggnggcctagcaccgttcactaggctnnnnggncnngggncacacagttcacagcgagcggatcgacccggggaaccttncccgnaacttgggagtttgngccgncaactnaanatacnannccgcccgcncgctacnggagcaanngcatggtctcggnatntnnngaattcgaagctnttncntgnnanganctcatgcacggnncnnncgatgaatgnnntggancngtgtnacnntncgcngtgnanataatgcctaatngcgtttnctnannnngtactcgtgggctggtctgtattgctnacagccagntactagaanagngttgccggtactaactggccattttctggcnnnnnnnaattacgntttcggggcgnnnnngcaacggnnngaactgtgttgcngnnnnnnnnagaagngggcgantagagtcgtgtatcnannatacttcctgggnccggccgccgagtttatcagagtttcagcnctcgagcttcaccggaatccacnnacngnnacgcccgcacaaagaggtcantcnnnttaaggcgtgtagcgcgccgagcgnattntgattttcctnngtnnacnctantnggacgaaaacnttaattgcgttnacttgcagagctgaggacaccgngntnatgtgtatagatcgcctnnaagagtaccgacnnnggagtcncgttnttctccnnnnanngncccannnnnnngncgnagtntggnnnngnnccnttgnancnncgngggctnggaccganntttttnaatnngaaagcagtgccgcatangcctcggcccnctgctcngtnntacgcctggccgcaatnccnngnannnntcgntngctcnncaatcannnnnanctganttntgcctnggatccncagtagggctagcggcgtatnnnccnntgccgnttnngtactnnnncnagtggntnnagnnncggaaccctngcctgnnctaangccgtgacnccaganggtnnngcgnnggactnngacnncngnaatncggtaanatccnnnnncnngacacctatanncntatannncttnnaccggagggccttgggcagacngnttnatatttaggnngnntcnaaaannnnccntaccnaatctggncntnccctgccnnagnantaatgaananccnggtcttccnatctcttnnnntnngagtcggcgntntcccnnctggcgtcgattnanttgcncanngntnggcccagacggcgnnngnngnanccgngctcggtcggtgccagcanaanatcggtaaagnangtggntcnnctnnnnnntncnttaagngggtgccggnanntnannacnnncgggnaatctaaatgcnnacaanngaatacnnnnnncntnngnctnaaatcngtgtagggngggctgaaaaaaaantgatgattcngtnnnaaantncngcnatanggggtgcnngggnnnngnannnnntgtantnnngcaacgggannnaggtnnncgtccnntnantagncacgattgctcgggacttgnncncnntnatnnnctnnnncaaccacaagtagcncgnngcctatnnntgctctnntngntggattttnncgcatctnnnnnggaatagaacgcaacncnnnntggatngtgnccgnccgtnnnnacnnatnnaggctagatagnctcttcncgcatgcgaanntttnngcccngcagctgananaangttnganccgaccgangtccgtaggttgcanaagtanctgtcttnaannatctattagncgtttcattggtaggactccgtaattaacacanantcacggtaatatgccnnaatgnnccgantcatcgatattcgcgcntgcctctcctgnattagtacagacgacctgtccgaggnnctcnngcgtgttgaatncgnngccaaggtatgntagcgtgtaacaattatntagaatgnntnnctncanacnttatcgnccccncgccntaatnnnngtggntnntgngagttntnnctgtatncccccntgntgactgcccaganccnnctnnngntngaccactataagttgatgccnnntantnaagttgggnnatgcgcnncacgnntgnnntgaancnannacagtnnnnnnnngtactanncngtncaannacagtncnttaatcacgcggngcgnnnnnangntttggcgccggtanncnactatgcaggggcnnnagtncnngtnnnaaacatcnantnnntanggggannnagaactcgcgntgannnccnnggctnagngtcnaaccnnannatcggccgttcnnnnnnnaggaccgncanncngcantgactcanaaacgcnaagntgagggnacgcctcggnccntttaaannnnnncngcgnntntgncnaacatgcaatnntacncnncgannttagtnttgaanttntttatncnnncngnacgtgggcnggnnncngtgtnntttatgngtcganccannnnngcgnatgtgcgaagtngnangacnttgancttctgnngtnnctanccactangnntgnancnannngtntnnntgttnnncncgtagatnanntnncagnggatcngancaaccntgangtttttcctgtcgcagntcgnntagaancnttnntagcnangttcgcgggcntggctcatagacgtatgggntgcgctnttcgacanccactaannngcgcatngcccatnnnctnnnngcncagcttntttncnnncaaattngacagcgctgatgcgancgccatcancagngntcggtcaactcnngacanngcgcaagnnnngcnacggcaangnnttnaantntggctnnnnntatgagntnnantnnggnncntggtgcnaanncgngtagggggancgccngggancgtncnttaaggctaagtcnngtntcnntannnnnannnantannnncgntatagaggtncncnnnnannancttnntactnnnnnngnnnagagtnncngcngnntgggctacctcnccaaagctagangnnnnnnntccaatgaggtcgggcccgtacgaacgcaagngcttcnaggggaggcttagncggnnngnacnggnnttagtnncnactctatttcccncgggtgacnnanncggnctannnangccaggagccaattagtgcgtnnnttctnntagncgactngattntgggcnagacccctttcgatgnanctccggcnanctcccgcngcnnnnnnngnnaagcatanacgctgctatgttanaagnnggngtactancncgacctcanngtnnctanatcncgntacgccgggnttnnttcccaacannattcgnnggnngtncanctnncgncggnatntgannccnncgtatcnagttnnnnnngtgntgtancancttcncctctcgacagcgtcagncgttngagngaaatngttaagaagacanatgttntagcagtgnatntnnagttanaggtccgcnagnnggtctcgacgccaagnagtcggtaatccccactcnggcaactcagggcgttcgagaaggggagcgtgtccgatgntntatggtagaccggagtatatcgtaangagatggtgggncagaacgtgnacgtcntcagggnnccaccaccctngangtgtaccgtagatacctcctctcctcncgggataaatcagttagcntcttgaggatcgntagtaannaaggnncgatntntnnnatagctgagatngcntagntanncggatgcgcatgcctaacnnccacngtnaatngnnnacgacnnnaanncananagcntgcctntnccgtgnangaancganctaacaantcgatgtttgntaggnntagacgaaaaggttcttaggcantacggnnnnggtgtggttagaactatntcanggnnggtagagngntnnnccnnnccattatatgcagacttgtgtctgatccgnanttnaatggagctggactnnnggnancncncntgngancncanntnaggcttntnaggctgnnnngtgagatgtgcggantccaccccttactcgtccggcacagctaccagattttttaggaacnngtagtgggcnggnacgtccaaaagctnnantncancgagnggcttgntnnagancntntatttcagcnncgcaacaaanggggtnggctgcgcgtgagganncccggaccagtcgangntctagntgcagactgtngntcntgctntcttcttanctgtagcagccccacngtattcttcnagncnctcctaantcnctacgcantctaggcntggggagatatcccnngncncagagaggncaanttacctccctccaccgagctcaattatcccgncnaccnnngtgcgtacctcttnaagagggaaatgcananagatttatntcnnggattnctatggngtnggcccccgcacncgntcnccngtnaactngcgcccgcccaggagcatccgggcnnccagtaaattctggttggttgcncgctgcanctttanccngcnanattagacgngcgccancactacttctgaaactccnnnagcgcgngcccggcgcgtatagttagcgccgctntgtganntaccacctgnacaccggtgggccggnnngcctgaaataagggacttagntatgtntctnncnatannantgattttgactggcctgcctttggtagcttcgtcagttaatgtccnagatcagcanntactctnnngcgcgtccctggggannnttccggnaanacnnnnttgtacactacggtggacctcnntacntacnggttcgcncatggcctcccttcangangctggctngcngattagattcgnggnannctnnagttctgacgtgncacaactagagatntgagnncntttgagttccggggaggtggtttacnacctccggaggaacgtcgngtcaggnnggcnncncgnancngatactggntgccnanaacgntnnncngttttnnngccactcacctcacccnatcaaggcntgcgtcaactganacaacnccggngtngaatanggtcgnggntgagagctgtctcctnaanntnggatnngtnggccnnnnaattnnntatccnattatacgatgcggtgcctctcaacnctgntntnnnnnnnncngcaacaatccnnnnntgtntctacgcgttntngagggggcnggtaggattgcngnctcgtcancaatacaanatatntcgtnagnctctntngcgcataagcacacatacgtccggaacacacgaccgngctgnncnnncggggaatnaaggtcctttcnanacgtntacngtntatnnnncnnnatcnntngngggncngtcctngnngtaccgagatnatccanaagttttttctagttcntaggtaacagcaacaatgctcacnacaatgnngaccttttgttanntcgnnccatcttanaacctaatntattcngnttgctcattntaatnannatattaaccgactaaaacnacatttctgtagaatggnggngtacttacannnnnnntacccatcnntctcgacccctagtaatgnanntgcggngccggcngcccncaanagctgnacgcncgananggannatngtntgnaacannnnnncnncaacgnngncacnnnnnnnnncatntccgatangnccgagtnnnnnnaatcgcaatgaagacntaccatccnctnatggnctcaagggaaaggcctcggtgcccaaagacttctttcgaagaggncttnttgtacgantgacgncctgacagtnattganngnttgacggtncannttatttnncngcnacttatnctggntnatnnnggtngacagcgcntcangaattcacggcctagaacgcagcgcaccancnggccgtagttgttgcncnctccnnacaccaagagtntntggcnggtccactcccgcttacccccgngagccnagatncnnccnccgagccggngncacgcnagcattggccnaaannnnncnnnnntgcgacncttttgcctggcagtagaaagggccttaggcgctctangacgtggggtgccnncaggnacttctccgtanccgatcactccaaagtttgttncttcgngacttacgccccnaaggctgtgatacganggtantgganntggtcgtgaagagnnngtncaaccacctcgacctnggnnntttnactgtngccacccactgcgganncnnnncnnagacgcgnaattctggcnatcgtcnnnnaatgccagctgcctnctnacnngntatgtgatagaaccctaaatatcacatgcctacgtccggtnttggnagttgnccngnagtggtcacccagttaacatnaagcataagggaactatgaagggngctacagctcatcttagntctggtgacgctgttgttgtgnanngnttccacaatagccnnnaaacagatgattgatcnccgaanannnnangaggnngcataactnaaggacatgnnctttggganncgntccatcgccgagtagcgctccngnncnnnncnncnncaacnngcnatcagcaaacgnatgcactccannaccgnnannnacgcgccnnnatggcannccgacaggagtctatgaantgntgcagtcccaagtngggcagcngtgccgtacctncgnnttcnctatacaggggcancntcaganggaagatgncatcntnncnnngcaggngaganangtaggacttgtngcagaatgcactgcctgcgagncatgccgnttnccttgcnagggcgcnntctgccgntccgtttcttngcnccggctagtagtgngctannnctnntttctctataaatgagggntacctgacnctngngttttnatcgcnaggncnctcngtagatgaangnncntcatntgancnangagtngtgtttgtccgnattaagcanatgtattggcgtnccagttactcanannagnnanacatacncgcgtgcctgtccgtnngccaaangntggnnngtggatcgggannnaaagtcccgnnnnnggancgtatgacacnnctgctttggattaagatgatggcgagcacaatccgggagttccattatcatacccaacccnaaaantaccntgnnngtaanttcnaggntcnagaancnncnnnccagatnttnnncgcatcncgnccnatnnnctatgntggcggtgtaagagtccctagtatancgnncngantcngattacagncanganaaaagatcactagtgaannccgnacttanttcacgcagataaggagacntctnnaaatgcanagttcncactaaacaccctagaaatccgttcggggattnggtgtgacgcggtgctatgaaccggcttgnccccgngtagagtcgncgtcttgctcaangttcncggnntccctctagcgacctgaaggatccangggataanagctcgaacngncangaattcgcgntgtacgnccatcacttttcctacccatattatagggactgtagncgcatttgggtatttcnntaatatnnnaaagcnatctataccgaanagactatacagtgtttgcatncgtcccgatacantanatccantagttgaaaagagccaagatttgagcangtgatactacttcggacanagaanttgannntgccnatgcganaaactggcgngtgtgtnnnnagcnnnnnnnngttgaccgacnctccctnatttagaccacctagagttgtnacnttaaatctcgnnnnnngntatnntnaattccccccatgagntaccnnaantnnttacgctcngccatgnnagctcttgcgactntctgtacgttaagcaatangagnctcctatacttacgatctnaacttttcnnnnnnacattgtgngcatntactcnaccgctttgngtatagcgatcntagtggttgtnngagctcttactgaccaagcattttnccaacnctcgagagcggcgatgacgatcgtcaacagantctnncgctaanatggaccntncttcncgcangtgtattaataaggcgagcccaggacnncgcggtcaggcatagctgtnatcgaaannattntagactacttgacgtccaggatggaccgccaccaatncgaagacgtctgtgtattngttgnnngngannnnnnttttnganttncgcatggcacatctacgatacccggtagccgaataagcaatntngaagagtntnnnnntcanntntncctacgtaggnacctgantnntgtanaannntnnnatgantcnngtnagtntgntnancagnttggttacctcagttagctgngcancctnatccgaactatttgccaccgcntnngntttcagcaaggcggtaacttacatatcgaggtctcactccggggntngtganttctccncggccggtcctcnnantcgcccantccgctacaacatcanacttcncagaaatcnnnagtgaaatccggttaggtctaccgcctccntcgnncccagagcanaagtatttaccttaatcatggcgtttgttncncagngctnntggttacgtccctcgcnacgcnacaanttgacnccnttancccccgccngcnntncgtncangntgnggcaccngttagggcgtttaanntggacnnctgaccngtctcttaatgcanagggannnngccattngccatttgggcancaaatgacactcccgngggcaaggccnatgancgnnnccaatntcgggtataagttcattttangngccctcntnccgatcgcnnggcgcngggnnccangttannnactnngatggccatactnnncctaaggaactncgncactananactncaaagccccatttnnntagncttncnntnncncctctgcnctgttnnnncnncgancacntcaanccantanataaggctaaagggcanataccggctncatgaatnancacgcggcnnngcgattggccganaactanannnnnnnngttctgcgctttnnanatgcaagnngcnnaatntnnnncgtatntcgactnnagcnntcccgcggnttgtncaggcgattnntggtgaagtacgantacctntttancncagtaanttnnccaatananccatcaactnncgganttctatggacatgccgtaggtgttaccgcagnaggntactntcctantccngnaatngcannnctggttnggncngnacgcgaaatgttcccctcnaaatgtanctcanncntttttgacagacgtgcatgncantngacattanctngcnntccnatnnnnatnnnnaanntnaatgtacccatngggtgggntgcccatcannnggattaagggatacgggggngtgganntctgcgggcntntnacngtctcatnngggatcccaggcgactcatnntnngtnnnnangctcngnngtgtcacnnnnnnggnntatctcgctggcntaaactcgngctaagnanccccnggacgtnngnggtnatagtgcacatancagggggtcntaagaantnctgntcagnnangcccaggtcgacggtttagtaggnnggtgtacgctnnnnanncngnnnnntctgcaatnccatgacgnttgaatacgtactgganttgggtaccagggaganntgtnnnatggggtgcgnnnttgtnncgcannccnttgnnnntngcnaccngngtatntaacntgtgtcttgtgnncccaccgnagnnntcatccgngctcttgttacaactgtgntccncttgatnaangcnnnnnnnnttnttaattngnncnnngtacgncancnnnattctttcccactatgggngaaccgtncaacattaatcctgctgccttgacaaaaggcggngacagtacaagcccnnnnnnngtcanttcagcaactgtncagtaggnangtcttncnttgnanagcgccccanngcatccanacgnnactnncactaggnatnnnnnnntctgccntnttgnanggcaannnantngnagnntcanttantngnnaaagaccagagggcannnagataccctctggtttcnnctcnnactaaccncnaaaagcgagnngngnnaanncatannccntngagacanngccatcccccatgncgtnnnnngcnaatgcannnatannnnnnctatactggnngaaanaggactctagctcaannggngngnannctataagcggtnnnnnttnngctncctgncgtatactagctgatgttcaggnctngggtgcgtnacnnnacnggcggctnagangganctaannnancagtcnnnnnaggtnatgatacagggatgnnncnncggantgttgtntcttgtnnagagnagntcntcncttcanatgtnccatnnnnatcttctaggtcaaaatccaccntcantncgtangtaccancgcccgttnagcatgntcattccatcgcnaaacgttctcgtccaagtactcgtcattgaggttaaccgtanaaagtnnatgatgcntgntgacnannnnatcntantctcatcgctagtnnnncgagggcnannnnaggtcagnncgcctttcacngtnnatcgtctccttgcgcnnnctaagancaantgagnnanantctatgaactctttgtttgtaagnancgggtgannatccccnccccaccctacanacgggcganncnnnngtaggngganngtgcctcanaggagtnnatgcnntgagagnccctnnnngtggnnagtnntnacnntnnntnccgtgcgcggncacaataaaacgctagtantngtngctnctcaacttngtatgcttctnccaccngacnncnnnccacnnngnccccngatantaaacannaatctcgtngnnatttgaactgatngtcncttanntagnnnnaaganggntntctcnntgctcncnnngntntggttnantnttntatgncccagtgagctggggggantatngatatcccgatgtggnngacctnntctcggannggccggctttgccttntngngnaaanncttntggnctcnaaatgnnnccngnnnnggcgaccggggnacatngcnntnnngnannnnnnnaannagtaanngtannggccgtnatacntggcnagtgntntganaaagtacngctcctaacnnnngtannncannnncgnncntgnnnnnnccaagttcgtctatanntcccannnctnncnaanatntangatcntactnntntctnntccagtcntctnnggangggnaantnntgccttgnnggnntnacnacatttgtctcntactnnnccggcgctncnacaangcgccncgtggggtnancttggtggcatctcgctcgnngccgcngnncnnacnnanngnggatccnnaagnnnnnnggancaatacaanntttcgcnngaantgntcancagnngnnagcctccagccgatnnnncggnncgnngagaagcaacangnnncnnnnangctcccacnnncgtcgaacaaagantnnaagccacangagtccnngntannncnagttctgagccnnnncngactganacgccannnagcngnnncngctgnnnatggcggannngacnatgggnntannacnnnnttctatgcggaacnnntnaannnnnnnnttcgtcncntnnnnngtnanctnncntcgtantncnnntagncgnagnnntgttaacgccgggcgggtacagtctnnttccngnttnntttgantncttcnnnngtntnncaannnnnntcatgtgannnantannnnntaancnaggatgntnngtgctagtnnnngntggangtagagannnnacannagctcacctncctcctnncnngcangagtaacggnnnnntncctannnttatcgtgcgnccantttnntgataggngnncgannnngtacntantngnggnctnnaanatngtcgaccaacgntanccanntngtaaagantacggcnccccngagagannnnacannncnnctncttngnnnggtgggcaccncgcgccgccgcnntgtggcnngcttttcnngnngtngtnnnnnnnnnncnnnanganntanccgggtnnntgttttttgntcactatnnngnagnntaagaancnagnnncgnnnctngacannnnntnangancntnannnnnnanagtntcgtncncgnnncnnncccnangnnctcgaagnnggccnnacgacccggggtnggctnncnnngnggagcaacgtcgttatcngcgncgtacngacannnnctnctaggaantttgtcngacgattgtgggggacctacaggntngacatgcaggggaactctaacactngagcacgcgganannnnnnnngnncttatnttgnncttgtcgngttacaaatnagttcantgcaaaaatcangnatanttctattgacatctcaccactnagngaggctcaactcaccgnacacnagaatgggcgagacntcacatcngannnnnnttttacnnnnnnnnngnnnnncganntncatggcagnacnncccanagggntatggnnggcnannnngnncnnnantcgcngctntgnccatnngnatgctnctannnnnggatntnnncgnagancagaataannngtnnacaacggccccgcctannncnnnngcgnannnntgannganngcctaccntagantcnacccgtngnannnntannactcagtaggtccgagcannnnnnnaacnnaagaagtacatccctgnncccaggnngtcccnacaacagtatgtcgtagagaagntntccctgatcgntgngtatgcacnccannaagngaacccaatcggcananatcagtantatnaancagggttannnntnnagatgcnnngctgtctgggngnnggtncnctngnngatactnngcntacgccgccttncgcatnntttgcangttcctaatttnctagctgatntcangccaatctgtctngnnacacctcgtattganncnngttctgncntccaccggcataaaccaggtcaaattataanagcgcanntagtcaatgggnnctatgagnatcggctagtngccnttagnnnacgcccccgacccggcaagctaggcgngtccatcccttacttaaaatcgctggtcggctttatcaagccctaacncnacgtanctctcgcaangngcttcgtaccaannntgnntgagcccctnaatcgcagctgtgcaggaatgtaagancgagatatgntantttnntaggnaaaccngtaaagctgcgnnacantgcagncnnantnnnanncatgttacgctgcacncccaaacccntagaacccangaaatnngtccagcgttangnnanatgtcnntccancgngcctcacgggcngnatcancanangncacgtcgggtgannnganncncncggtcttcgngnnctnnatnnanaggttatgaccnttatgcncnacngcgtggtnncagntanngcctcctgnanaaannnncagttcaaggagngcgtccgaccnngncgttgcgcgcgnntnnngtgcagtgnncgngacnnanttangtgngntcgcttctnngnnntnttntnnnattcctgntttntattcttctncgtngtcntncnnnnnngnaaagntcnttcttcggaanaaaccanccangatttnctaagtagngancnntatgatgnncntntanttngcntagnnnnganngacanaaaatgcatcnnnattntgnaagtactnnnnantnntnngggtcangctggantnnngnattgaaactgccnnaacganntngtnnaaganntntnntgnngntacncgncggaggggtggatcnggacgggtctnngattnaacgnccctanaggtctctacgctgncaataannnagtcntantntcgcnnnngaanttangngtacgcancnacancagntgnctncgaatncnccngatntcggtnnnncnnnnngnngngtcnntcgaccgntcggagncaccaganntnggagacngcannnggtacattnccantggttgnngtnagnangggcgttannanctnncttcgccaccnangcaacngntngntcnnganncnganctgatctcntgntgctctcggggtgancncnacgtggannnannggggtntnnnctatnnnnnactagnntcannnnnnccacttgttnngcnttacgncntataagnnnnnngacaagtcgagtcttntcnagtccancgcntaaccgttncnnccccaagtagnntnnagngtnnngnggatgctnccnnanaggnaaattccnggccgacnctanctngctnnnncnctgatnnantaagnncaaccgancctanangtancantgtannncgnggctcggntaagngancgtggntngntnggnnnagntaaagagcnanctaaanggcatnggnctngggtnnnnnnncacgggcnaatgcnnnannngggagtggaatatgcccgngactncatttcnatggccgttcatcggngctttcaancnaacctctatccgcaaacgnagcctccnnntatgntcagancagttagttagtancaggagccaagtacagaacagcaaccgtgaccnggcgtcagtnctgcatnngannccaacggcgcgtgccgcncngccgcgcgaanccgngngatttnngatntcnnactccgttncctgngncgattcagatnctcggacttacagctcgcagcgntngaccgatcgtatntacattgantnngccgttgnannncacncnnnagngacgagatccnnttggttatgcgccntcagtannacnntctngaggcctcnccgttcgccngcgaggttgggtgtcggtgtctacggtacctaattaagttncataccnggcctaaccggtcacntnccgcgantanagnnnnnnnnngcggaccncgcnnnctaagtacattgtagnnnaccgccaccnncngangcnnactangnnnacgntgtcttggtgaannnnnacnnngtanttgcnngcatanacnanctntactagngtgataatcgnggnnngntaagaccccnatcttagattaggcctnatnctgncagntgtgncgggcntgnncntcggncaggtgnnngnngcactantngcatacnctaacggnncnntanantngantnngtcccnactnnnnncngtannagntncactattaatncangtcgcgtcacancgccgncctagtatgncantgtatanngncagtactngttngnntgcctagcngatccgtgcagatcgnggtttagatcgccgnanntngtgatntacagccangccngnnntcgtcgcnacgtccaantncnngnnaantncntcntgtccatgcctgtagggacaantggagggcacgctngccttaaggcagagagagcgnnncgtannacngcttccaaccgccgaaatccctccnngnncgnnannantgngccnntttanctanaacanttaaaannatcattttccgntntatgtatccacnngttgtgagctaggnttggcatncgnnncgtnttgcatgatgatcctantntncntnnnnnnnnnnnnntgtncctctcgaagcgtcaacncannnttgatcnnaaacggggctngggncgaaaatnncgannngnnccgcntnnantggcnnggtccacnccgnnctatnnnnaanntncactnncgntcnacctantcgatacagtcnnnacnnctcanagnncnatcctngggtnccnncngttaaanacnncngtgncnngntctccaggttagggctttnnnncaantngccctcntntaaccgcatctaanactanccagtgttgatcnnccttangtaantnntcnngttgnagncctccataccccnaccnggacncggaaaaggcantgtgntcttagagccgttatntcgcctcganacaaggcacctccgatcggtaantagtacttggtagacggngntagccnggcgntgagnntttncggacacaagnnttntcggntncgtcctaaccaacaacannngttagntnnnngcnnnntacnnnnntncncnnaatgnntacgatgangtntaatgggcgggnctcggcnntnggagcggaanccttcgatctanatnncatnggnangcggtnttnnaatctctncanngaaatccaggtatgcgagcctggtaacacaannccaacntnttgtaaatnaggcccgnnnngtgcgnannananggagtgttgacnnttngcgggnggacgcctnntgccganaattaggnccttagnnnntgatnnanngtattnnntnnccntnaccntncnncnntccgnagggaaatgntccgattctcannnngngagtanncattagatnngntcgctgccttagccggaagaatnnggacnagtatcagnnanngngngangttagntnnnnncccgngntgnttnctattnngcnangtctnggtattcacagagtaantttcngagncatgactcntaanaataacnttgctttgttagtcggtgttnatnaaggtttgtcnanaacanacatggnnnnccngtgcgnnntgccncgcnntacnaccctnncgctnngngacgctcgggnnaagcgnnnccaanccntcagagtctgntgctcngcnngagctgaggtgccnncnncgctgcgtccgcngnnacgnncgcaccnttnantcgcantgaaacccngcantnnaagaaggannttgataggcgntctcnaccgatngcnnnanatcacngactttnctttntannnatgngtctnntngntggctattacagncagngntaccgncnganttaccgaacgcgggcgagtggcntcnnngcatgnngatnngtctncnnntcngatncgttggncggcgcnnnntncatctganannnnnntgngacgcngagcntcgngcgctngtccagtcccngccatcttgggnnntngcgtaacangtcaagagntnngncgancaagccgagaatantctagntgtgagctagcntacctttgncatccatagtaacctnctggcgatagngtncgtaatcgcaaacantttaaggganagcaggctcncanctagngncgatgcgcaantagacaccagantnnngtggccntggcccactctanncgcgggnacgatcaacatnngnccntnggccnntangttccntnccnnngtttcncgccgcgncngnatntacgtgannttttgangngacngtgtcgnatangngcnatctgcaggcnnactacngnagtgtgcggagcttgnctagnncggcgnntgcnggcttgggncagcagnncaacancataggtntncnccgnacgaggccgcgngcnncctgnatcgcaatattcntngngtccnctaaanggttaccctggnagcacccttttntntcccttaatcccgctgcgggggnnnctacnatcncctnannannannaggangtcataatntccccgccccgagatgtctgtgcnnancgnntgcctgtngctgngnntannantcataggaancccnngcccangngcntggagatgtgttgnngaggcggtatnntgtncctcnganggatcnntgngncagaacnagagccanncanttcnantcactttgngngangtctgcgcctgtgnctgnttngtaatgtcaatcncgttcttcgggcaactnncacagcgcnttgaacgngcgtngtcgacnnttatcnacaagtttggatcggnnngctaanattganacagttgnagnnncnnaagtangcngtancannaacatnctannaagaaggattgtttgtacccaaataaaagatcacgcatctgctgntgttgaaggacntcgacgancagnaancggcnagaataggtgcctccctagnntacncgtnngnnnancagannnnnntgngatcnnagccggactantaatatgcnngacccgccttcgtgcgncncagtngagaanctgccgcnatntcntnttcctnccaggacnngnnnnnnntnggctggntngnntggagcccaancancccncgatancnngnnnncgttgcgtanntnntannccttngtattaggnnnagtnctanatnatccntnggcttgcnaatctggctctccaaccactcacgattaaggcgttctttgaattccgantatgtaatgcttnggacagatgaacagtcactgacgaagctgtcgaccnctcatgaactattcgtannntgtccttgtaatgncgtaccccccgttgctcagactcggaaatctagctgcagaatcttttgtcttaaatcgagaatagttcctatgtgtgactcatcacnaacagagcccttnggctgctaatgcgccgactggttaggtttgggggcacgggcgacagcgtcttaatgagcctcnttgttcattcnntnaagtcnnnctntcggnctcntacctaggnggnncntngnannaactacatcggaagtgtcggcgaaaanccgtgatgttctaatacgagaaggcgcagtgttactcgcccgctagggnnnagcnnnnnnnactgntgaanccctngnntcgannnagnnctagntaatccagtgngacacnnttaagggcaaaanggntaagngtctnaccantgcnntagnccggctctagtccnccagtatttcctcatgnnnnnngtntcgngtgtgtcannttggnggagcctgaccccggcacaaataattaaggatannntcaccantgnnancnngcattcatnaagcggncanaaacgttaanngccangcctcccatacnnantcnaattacgattaatggtgttcaggcgacatngtagctcatngcctnggaannaccgcctgtggcgtgagttcgtggcgcntgtgtgacngaataggtgtacctctaacgcnntatgtanaggttacgtagcggacacngatgacttcactngggacnnnnatgncagnnnccnnattnnntantgtagnnnaagtngancttncaggtntcngncananccgnnncntcgncntngntngccnnngtnncntaccgcnncgaanttngngnncggatttnattnngcagannnnaanananntnatatagagacaatgaagcagtactacaaannaccnnnnanncgnagngnatcatnanngtancctcnttnctnnntcngnnnttgacngcnngagnacgannangttcgnancttccgtnncnnnttgcttanngcngtnnnccntgnnntnnnnacccactnantcnngccnnggngggtnngtannngccgccggtcggctccgaccannntgtantgntngnnnggtccagncttccgntgggnataggtatgatntggtatcnnatagaacatcagngtgacngtccggcccnttggcccagcgcacgncngagnacgtnnnnnnnangnnnagtgaccttnnnnnnccccanctttcgcgcngtctgngcgcgtnccctcangnnnnnnngnngngtggncannnnncgcatagngntcctcccccgtctgaatggcactngtcgtgtgacagnngtncggannntctcggttncctagttagantccaatagcancctacacgnnncgtnttgnagngcnntggnnaatgattaaccgntgagnggtcagctntgnttngcatgaggnnccccgtcgcnctagnactgccagctanngncctgtcctcgcncaannacggctgtatacacgttaantatnatgcnnatgnnaattcnagatcatnnanataacctnagcnnnntagaatggagngcgcgggantnnnncnnnnnagggtcgcgtcngnagtgggcgctcggncgnnctgttcncannnntgntnnccnncngacnntnnnnagccnntatggnacacgcannnttntcacgatgcaccgncnttaatgnntttgngagttaagannnnncacaaacancntagcacctcnntactgctnnnncnngcagctttagacctcgnnnccacaantacttcgtcctnccgntnantntannccccanatgtcnncttcgcgtagnnccgannnggatnccnttaccnnnnannnnaaacngnnnnnccgnantanannaangtcgagcanttacagtatnaccanccttnctnacngcnnctannnnncncataagtcgcncntctcnannttngattcatntgatnnnncnaaccgnnnnntnnnnccgaacacnnnnnnctcnaacnggncacnntnnacannaaaagatnnctnngagcgacnccanagctgnnntncntgaggccgnnnnantgcgggncctcnaganctgtggtancccggatnannnggcnncgtgtgagtttcactntatggccanagatattgcacttaggggcntgaancnngcatttntatcnngtgatnacaatagaagagngnctntcggaattacttnntcaccgtgacgttgttagnngntcaaatccgtataanangccnngaaccnncttnngtcanntnnacgaaacangnnncnccatngctggaagccgannctgggnngcaagtatcgacgntnnnngactattctnnctggaanatatgacgtngttggcgnngagcgagnnagggancacgngttnnaccannaggccntatgataggtncnccatgnnacnnnnggnnccnannntcanncacatcgnnactccagcnagttctnnncngtctaattagtctatcagnggggcgtggccatctgaatattganaccatcttctaggaanttaatntttnncnctctcnatcncaggctgggncgcnntnacctncannactnccncggtncagnacagnnaagtngagctctgggctatgantgacccgnnaagttccacttgtcgaacacgacagnccntaananntcnccncaatnaagacnnnncaggccagtgggctaaggngacnttgccnncnagnatnnggnctnnccgancnggtatncgctagtcctactagcggtgcnnactgnnntaggnannattagaacccangnntnnnnnnncnnnnnaccggtagntactagntgnttcaaannnagaatatccactgaccccttgatacgngnggcnactaacaaattcgcgnagngncctncacnngngggcctctttangcntctttaatnttccnagcggggncaactattccagangnnncgctccnnctcacnngcgnagcanannnncncccccnngccgatagngcaacnngntnnnntnaggctaggggggnctnacnngggtgaagncgtncgccncnnnnataaccgcgaaggacgcctgcntggagactccgggntcttgtcgatgctntattgcggaanntcgcccgccnntagtactctccgtagtnncaatcccggggtantngcgaaagaacgtagtgtttttgtncgccgtcttgcgnccngctgacgtgtgtatagagacacgtatnccganngcacagacnnnatgagnnntccctagtnccggtgggtngantacgggcacannacgnggtcncnngnangtacaatnngcgaggggccantagcannggttgggcatnatggtgaaccgagacnncgnccaccaanantgncccnncnncgacccnnnntggnngagtnangtcnatntgnngngtggtnnncgtactantancccgnnnnanctcnangnacctngcnntntnatannnggngaangcgacngcncnaccnccnnccgtnaaaccgtncgagtaccacgncgcgcagagcgantancnnnagcaggagcattgttcaactngncncnngcttnctgnacccggnnnatncgcngnnannnggaagncncgcatgntgatgggnnatncgccganatatgtggatatncagngcccgnnngctctgcngncgtagcgtgnnaggctgacagtggaatgagcgntctttntagtagccttttggccccccaatcagctaagactaggtaggcaagcagncnnncggaccgcacataangagtcaacggtcngggtcngtgagngcctttcctttcttnncannnagatcnctcccggngtaaanatcgcnnnnacactcggatcnnaggaacgagtcgannnnncgntggntntcttttcnnaanctgtncctcaacctgcattagggaaacgcgtaatcccggtgtggagaacannttnttcgtcntanacnngnggnnggnnttnattnncntgaaggnnnggnacnggcacggcnngcnncgnatnngtaagttnnaannnnnngnnggcangctnnanntcccgattcgganncgcntaccagtncaagcccgagttccctcacaaatcctnnaattngatcttcataagaagcgttggtctctaaaccgtacctcaaagcatcgcngannaaatngctgctgggagagcnnngatctttntatggtcntttgnnnattcctgcngnacgccagcgtactagcctgtctnagttcacantnggtcnnnccgangcgnggnaangtcatganccgnctcgngagtgagnaacgnnngngtcnctccttgcagaaaatgnaatncngaaacgactnngtatgacaananacttctgactggngggctccgcgncnatgtgagnntcgtnaaccataacagtgctgccaggaattccatgctctnagtgagccctcaggggcatncgaatcagcgncgancgcaactcggccggttnatcggtngcncnttcntnntgccncacgttccgatcgcagcngcgtnaatnttnanctancctanaantcggcngtcnnctanattgcagcantgcgggaagttacaggcccggggtcnccnncgantgctngcgctaaggacnctgngggngcacagctnnggnacggggcgcgnataaggccgaagcagggaagatgcgctcccncctagnnagcggcnagggatcaacttctcagtagcgtnnnaanagccgntgtaggcanncnntactcttttcntcgggccctgtactanggggacantngacctattnntncnaccggggcatgcatgnnctgcactgtagnncccnancattcttancacggcagcgccnagnntacnttnggacactnggcccntnnncaacncgcagagnacntngtgatgaatnnttaagggaacgnatnntccgctccaggagacngtagagagggtgcgtgagcantttntnnnnngctcaaagggccaggcttngtcgttctgttcccaaccnnngcgntgcagtgtcgccacnntcccagtgggacctttgnnaatntggnnccatngtnnntgttcnaaaccgtggagggcatnncnttgcctgggtgcccgntccnncnngttcggctcgnnnnnncggtcgnnagattgccagcctttcanngaatccntanccacnctgtgtgccacntgntaggtnntcnncgcacncngggtagntcgacctcatacaatgcttgacnnnaggaagnttacncgtgggccggcggccccctggagcnagcagnccttctccgccanntcatgnncntcgcatgncgnnngcgtggctgggactncggtgtgngnnnngcaacgncgganaataatnnnnaaagccggcgctcanaatancaagnntgccgnacactnacggagncagngntactgtgactgggggcaatgcnntacnganncacgngccgncngggnctggacgtncagggaacgggcgcgacatggannanccaacancnngnangctagttgntnccngtnnatgcttcatgctaattnttcgcncgtccgcaacccgtcaattcatcggagngtctnncanccgcgcttcagnaanaggatggganttccgtacaggatatganagaaccagcctaacnngntgtgtgggnatcaagcgcgctcgatcggcagntnagcactacattgtnggcgtgantatanactagggcngttantcctcgtntcnganttangaaagganaacgnngatttcgggcncaagnanacnctactnactagnnnccnttnacgtntcatgccaggagaatacgtgaaagtnggcnncctggggtccatgnactggntcagnccganngttatantanccgccgcggcgganngcnttccncnnnancttnnnnnctngaannnngntcaaaatanatnacgacnacggagttggctcttaacaataccaaacgtancngcatatgtggaacnncgnntcagacaaacgccnntacgcaccgacgtnngtatcctcgtgntnnntcaatgcnntaaatnagtncagtncagtgccntaggnncgtagncnagancggcacgcagtgnntnntccaacggggaccgtnnagctntgtcggngntattgctacgggtntgtgtnncnannnntnatcgaacactggtccnccncgaacgggnatcngnaagtcgncntngcngtcnncnnngcggnncacnccccgngcctcannnnactcnctgganngnnannctcgtngcgccggctcaaggcnactgtngagtngntttagtttgcaaacttacnnacnnctccggagcgccananantcncatttannnancgcncngttngaattnnnaccanancggcgcactgntnnnnnnctnccccgcgatngtgntgnattncgattanntttnncgaccctcatagtncccaatnngagctttggcaaacncnctccgnccngtgttgctggngcaanggtttttnntccaactagatnnccaactgcnggntcnacgcnactaacgtaccccgtnnnccataaggatggnanngacngagtgnnngcnnnnnttcgtnnacgtatgagaatgntgngnttncnttttcncatgcaaanangtctttatnggngaccttnnnntnatcnctggtgcagaccgcgcancngnnganagcanttangcgcgcgcgtnnnantagcnngacgcnactcggccggtgngtcaccccaacnnnagggggantaatggtgtcttgcctaggaaancgagaagtgtgcgggcntancntagantttannnancgncntctanntnnncaanactcnataagntgtaacntnnatttnnntttgttccncctatnccgtcgnatgtgttantaaacaagtnngntnngnntngnctcangaagnctatccntcgngantagcatngggcgttccnatctgtngntntcncatgtttcgtatgacnnnaaantcagacggcgngcaactttntnccanngntncggatgtnncnactnntatnanaangccctgacngncacncgaagaagtatnngnncgcnnnntnctggccgttagctagnaagntcatagccccttgaggtaagnttacgnttagagctaaattantnaaaggnggagataccanaanctnnannatcacggnganntangttantcggccacntnnanagagatttancgnagcntncngcggccnnntnnnccntngcatncnggacnncagnatatccaaannttancnatanncnggnnngnnnncagttnaagcgatnntnanctcnatgngnntagntnncgctcnacagtaagntnnacnntgntttacgncnaaaannnaatcaaaagnnagtnggcggnntntncgngnnngcttgctacgncctggnnggnnttttaangncccgggnngtgnatacctntntganntttatatgtnnagngcgnntntcatcnanatctagncgagcncnggagtattacgnngtcccttaatcnactngtcaactncgactacnngtggtacanggttncngnnnngtgnnngtcgagataagttaaacntnnnggctntttccacgntcaacttaagtatcgcnggcancacctaacgtagtaaangatnncnngnctnanacccatgacanatagatntncatgtnanatcnngnacctggtagagnnggngcatcnaaggcctctcctncgaggatccatgnnnnanncgttgccgagttgaacaangagcgatncnnttcaatcangcgctnagcactacatcttctggtcantcngaaancncgcgtatnnngnaaccatnanaagtgtncngtttgacggccccgngtgngctgnacgactgttnaaggctnngggngtnnggtagnnntngtngcggtantcttcgaatgaggaagtcgnnctannncnngnnattaggatgtagttngannagnnnncactngncctgtcggccctnggatngcngggantgagngnngganacggacacannncnnnntnngacnttnnggaatcccataaccccgcagaacnnncnacncanngnnnnacnataancacgnnngnnngagttnctggggntnnnnnnnngnntcattantcnaanngcactnntctntgtgcaanngacanntcgnattcgacaggtgagctacagcgaggaatgtaagtattacaatatttttnggcttctgaatccatggangntgnacacggntcctagccgcgcnnaggnnnanctacagttgcaaacgccatgcncgangnnagtccgttcctttctgaacttcccttcatgnantgtctacaggntctagaaaatggggccttganacgtgatagggtncctgacangtgnnctgtataanaaaaanagnantctgggtgtcnctngcgtgatgtnttttttagtgntaacatatgttngaagctggggctattggncaancgccgcgaactnnngtgaggggnnntcggngttaatatatacgcanctatnntgccacgtccaggcaacgacttnccaatcttatctaaatctgtatgatcgatgtngcacacgcagctnnacacnncgaggnncangcatgnccaaaaggcgatggggcangnnnngcngtnctncttactagacgtccaaacgcttcanaangnnnnnttntcagatntgagcggtgacttaanggctccacccagcaancgcagtatanngannnntcgntagctcggngnnacatggnatcncanggatgttnactacnntnaagcgtatncgcnnncncgagtacggaatnnatanccantaactgtgggcgtgcnncncnannnggtcttgntgngaccttnnnntactacnacacagcactacctcngctggnnntngaccanttttacccattgtgtggccggcccgngaacctccacttganncgtaaagggaccttcccncantnngtccgccaaggctagaaacgatgannnngancnattgcgccnagcgagtcttngtcntatnnnncganatnctcgggcggttaggangaatcgtnntgggtaaaggcntctgatgggnngaaaccgagatnattaagtccacnnancanagaatnatnatcngatacaatccaagacntnatgttcaccanncatatgctgcngtccnaaccaagcaccncttntncaggttctccngnncaagcaggtggcggtgnnnntatgagtccgccctgangagcccctgagaatgaggtgtaccgatccnagaatggncccnttgaccgggtacgccgtattgggnctnatgntccgnattcgnatcccatcacntaattgccgangangngnncgtnnncgntagcaaagcccagagaacggggntgntngggnnnttggaaacctggaggtgatcggngncaggnnnctatnngaaagagttgccnccggtagnntgtaatatcntactaagcnaannaacaantcctgcgaangncaangnnngnngnccantnggaatcggnncncnccaaccnatggtcacgctacccgnnntcngagggcccataagnatattncngnnangnaaaccnantnaggaacgannctagnncanntgggnattcgnattataantgncaanncccctnannnnnttccnnangctcantncnanatgggggaatnnaccccngaagccaccgttgatgtcngttccgtcancctgggnnagtgtgngnncttantgcgatgcgntcnacgaaaatanntgtcggtnttacnnnanagagcagngtcnctcataatgaccntagngctccggntnctcgcttcgacgccagccnntttctggtccgtcactatcaagggncntngctaggngggcccccgntggcgtagcgggncnnagncttcannnctgntcctnnnncgatctantngatganntgacatcctatgagatactgaccatatgatngacgtcttcaggaacggtgttcgaggcttcataannntggggatacntccanngngtctcatnntantctcatgctggtgttggtngtggngtnatgctnnacttganaatgcacttgncgtccgacgttngggaccagtgagngctatnancangnnnnnnnnccgtnganccnntgannacggtgcnnanngttngctnaanaanatggttttcntaaattcttcnaanttcnncgnacttcggaaccgtnatagncgccatcnagtgngganacngatataaaccgtttcgttnaaaggtccccaggnanngngtngntgngngttnatgctcntngnanccgcgnggganattttagactggtcnnntganncgaaannnnnnnnnnntgcgctgcagctgtgatcangcaaacgtgccccactgcncttaaanagncnttnaanacgaaaaggnttagcngcaaccagnnatanattcctanntaaacnnncccttaatatagnnnggcannctgtcagnncanntcagnagcnatnatnangaccattntgcttnggttgcgtagacnncnnnnnaaacttggtgtgncagcgcnccaagnncggttngacataagaagaccccccncgtncgttgacccactaaccccagagcctaccaacctnnggtnctaaagnnagngnttnnnggtannnngnnntncgcannnnnnnnttgtantntctnatatctatncnantctnnctccttaagaactaagtaccgccagtgtgcgangtnaataacaaaaagnggtaacttgaannnnntntgnntatctntccnaccatnntccatggannntatgtacnnatgacgtnntcnnaccattaaaatgnttcttaacaatcaagatacnacctcaataatgacgtgcgntgcgaaataagcttncnggtcaacgttctgcatacngnagatnnntaaatactccctngnttgaggncaatcattgncgacacgctcagataaanngagctttggagnnngncgtcgcagatctannnaccgngntntnntgggagatntgnngtattnaaaactatggctgccgnngcaacagacnagaacngngnnactttaatcnnncntagagagtntcaggcggannnnagcnagcnaacgcggctagnctcnagnncgggnntgngagtannnnaccctgtnccaancacnnncngntnngcnccncgngannnattattattctantannnggncttttcaatnnttggaattgtggtctgcttncaattcttttaacnnnataaggatnttccttgcaaaattgnngtcangggangttnctcctgncctgggggccnngntntgtgtgccgtttagncnnttnnncgtcgngtncccnngctnngcccnngttaancncagnnatnganangaagngtttcattggcattcgaacttnnnntgcgacnnctgggacaatanannnnggcnngtnnnnaggtcngccantccangnancagcaancgggntgncgtnataaggtttacaaaggantaaaagatngcnctgtctaaaaacttttanangtaactggccagtttcnataaaanaggtancttcaatngnnngaggtctcagacatncaancgtgttccntncncgnnaggatnctnannnntgtgncntncgcnnnnacgtcaggggatannnggnaatcatctcgcctacgggtgcnnnnnagtagggtnnacnnntcagattctaggtnncacanccnncnctacttattaggaagctnctctacacntgnnntgcccaatccagnnaatcctggtcnagnntcataantttacagcccgnnntgcttatggngtangccccgtgggcagtgnaaaggnnnnncnatgccnatagcgnagtaganttgctnagctctcncgccatctaaacgagccacaccttctataacagcaanntcacacgtcgattaatcctgcgacggtctnnggtgnttgagtgacanccccgtagtancttnatcattcnaatcnnnnctanatcattcntnnagnagnnttnccnntaatcaactcggggntactagcaanccaacaacctnnnnnanagcacngnttgcgtntaagcgagcttaacttangcgatannnttggtgatatgttanacgcnnnnngangggcctcagtgtggccgaaatgagtcattctnnaactgatcgacccgcngatatcagtagtagacgacccacaaaatcgccttncttangcgngggacgcggctgagggntcncaattgctatatttgatataatatngaaagtatatanctnntggntntncaggcttaccttngcatttggcccgcaaagccgnaccttgaangacctggaggaacgntncatgcgtcaggtagtntggnacccnggnncannnaaataaggtcnnanncganatcgcnnngnncgntgctggngcgtaccgcntcnngntaantgagtgcttggangntgagnntnngctcgangcgggaatgatcacaanaagncgcngtntnnccggaatgtanangaanggtcnngagtggtttctnntancgnnggggnatgtatgcgtntnnctngttgatatcgnncacnnttacgaaggtatncntgcgnaagaggggtaggntataacatngaaaggaccngcctactnngggcnnngcnnnnnnttattagnccnaacnattncnnagnnnnngtgagagacgtcgggnnacgatnagacnannnnnngngtcacaaatnntacggncgttaccnannnttaagacatccctacgggcagtnnacgtnctgatgncnncnncacnngacgcgttcttacaccaagatagccgatangngntnaccacntaatncgnngtannnacgtatgctttnnnnacagncaagatncacattttgccatccccnattccnntntanngangaagactntnatacggancggngcgaannatantancgnngcngnnactcctatgcggtgtactccatcccgggnggagggtggnnntgcggntctncaaggtcancagnnactnnncaagccgnannctttcagatctcttannctanactcngtgntttnnagaaaaanntgnatgannatccggnaaaaccganngtcgacaagatggagcccnaggctgntttaganctcgttcctggtaacngttgtagntttcntccgntannnagtaacatangggttcntnngttnancttncncttntcagcgnncgnnnnnnatcgncnncnatcaggnnnnattaggtacnctctccanctnnnnnnttnnacaatctcatcnannncatatncgtctatnngtcattcntacccgtgattgcgtgaattgaacntgtggncgtacgctcatctnaannaaangagnnngaaaagnngctttatgnntttnnntgccgggnancatcctgtagatnnncnncacnnnntanccgctacgcgcggagtgannntnngnanctcatgnncgcntcgagncgcgatngancgnngagcncaccannaatanaantcctgccacgaagcgantaagcgatctagtacannnnnncnncttnattncctgagtncgnncctggataatgcgccactgtngctggnnngcaaaangncnnnntangtttnnncattanngtcctgtnnngngccgcctacanannaggggnnagngtttactcacagncncttgtgnnnnnanaatngcttaaaanctcngtcntttnnnngtgaccgctnnngncagcanagcanngcnnncnnatngacgtnntnaagaaacgncgntcancgtgtnggctgtcganggncntctctgttnntactacctcagcctcgtnangntnnaatgcttcgttcagntnnccnaaccagtacananaacgcgcctnantnagnnnggagtaagaatctnngncggntntnccannncntnaggcccgggantctnnanaacanaacnccataacagagttataagaccttatttcgngtagtatangatganaggttgatctgnttcccccccaatnnntcactctacctgtccggcaatcgtgagctatatcggangttnnncatatgtttcngnnngcanncancgcgcacccggaagctgtcttctctaacatnagagncagaatcggacnctngtccgcctgtgtgcgcacgtcctggaagnnangnctntcaatccggaanngcgtntngaccttctgagtngctgngaacagcggncnncnnccatctgtctgtgagnnacnagancnntnnagcatcgntacttacagtggatgncnnatatattgagagatgngatcatnatctccattcngcctttancccctggcttctntagatattngnanctcccgctntggacggcactgggnccncngacaacttaccagatgatattactccgcttcacgttncgcgtgcaangcncgcgccgctcgtcgtnnacnnccacnnctnanncgagccgnngtaanggcgcggccacaagggcntgaatngggngatggtganggtnngattagacgttctgacgcgcgagaggctngttannaccccttctggagacggcagttcnngnnnntngagatctnngcggctnncncttcgcgtgactgctgtagnnnnnnnctcnnccnggagggantntatcaggtacgcttacgcggcntacnnnnnnngtcatcttcngtctagtnnatcnnnnnanctnacngcgacgtgtggtataagcgttgnaaacagatcattcccggccttcgagagctggttnnnngcngananaccgacctccntttgntaatcggttgnnnnttnangntcnnagannnntcncgnaatacaganntattgccgcacggtgncgtccgntgagagtntgantgtagaacactaatacagagagtcaacncgntgagccgacctctcgctggccttccttntnnnccttagannncggcatgggannnatgtacanatctcgccgnnaacctcnnacnnattnnnggcntnngtnnnannaactcnnnatcatagnntcngtgtcgggatcancntacancannntanctntnnccgnccgnatataggtncnngtgctacttgtntnctgtnatntagtcacctngatcgattgagtagaaagtcgtcaaaangngnnttgcntntgcacgaangannnaccacttaanctcgnacnccccgccttnntgcggtttancttactgttggctnncacnantttntagaaccgtncgtngngttggntnnactctaatcgggacnnggcacttnngtaccctaaactanntanntnatttcagatnctccgaactccnnttgcnggnnacagnaccctgtcngacttgcncnncnnccgaagcgctcntgggtcnnctgcgtccnnncggatggtggttaccctcataggctnaaatgcagnccacannngaccaaagcacatagcatttccgaccctacattagttngtngnggctaatcnnnagcaannnttncaantnanncnnncntntcnangagcatgcaatggctcgggcncanaacggngnnggtgggcttttactttccatgntattcgtaccnnannnnnnngccttngatnatagaatcactcctcccntctataccctngcgctttncccgcanncggcccttctactgaggactnaangcgancgggcnttgaggagnccttcgantctcnngctgcacngnnntcgccactttatncgccgnacncgncgtgtganngcanttctacctcngtnacnccgngnacgntgtggatttancgtgtancagtnggcgtcagtataggctagnatcgagnannnatagcnncaaantcatnaannactagtacgncannnnnnnnntcnngnnctncagnctnnatnnannnngatgnanngtnagatgntnnnnnnnnnagagnaagggtnnngnnnntnntcatctnnngntnnngnnnatttgancannnctctnananggnnnnntgacagganaaccanatnannctnnnngtanngctgnngccngtatcaaatncnttncncncnnnnntcgnctgtncntnnncgnacgaactatacaaganctgngagtgtantcnaccnngctnttgggtcangtcggtgcgatacgaatngtgctntcgtgangaccntnccgtcnnannnnaagcagtncctgacnnnatcccgntttccngttgaactntatagtnnncccttnncaatncaacgttccnnngnnnctnnncnntancnnccgatngacgccgcagnttcaaacggncnnaagnnantcnnnatggcggtccttnaattcgaganntgtnttnngcaccnaagggatagngccnataanttgtnatncnnngncttgncntctntnacntncncccancgcnanattncgncnaatgtnnnanatacantgggnaaattccgcagagngacgtatacgtgnccgatgtgtatntaatcccgnnngacngnnatattacntgtnnccngaggctngacttatcaatccaanacatatgatcnnnatgtttntctttntcgacgagnancgtactagtcatgtgctacgacattgannngaggatcgcagagaagcgtccatgtactcgtgcgatnagnannctaatgtagtagcaacagnccgnntgnngcngccgaatngcnnnncggtcgccgtngttcctggntactngagatgnncaattnnaggcnnnnnaaactgttatannncantcccgagggcgacagatccnctccgggctcattcgcacattctnaccggcancntnaanggaaccattgtnctagggcacnncctnanccncnaaccgtgcaattagcnccgccangnngntnngtnnnctagttcnccacgcaataggcaagattanagnttgattntaccgtgtttncagtaacaanncgcacgatgtagtacactcacnaaataannatgngnnngtgggnaatctgttgctactggataaccctntntgtttctnnatccggtnngngcgattggtatgcgcgttgnccccngannnagngcgctatntcaacttnntttntnnnatnacggggtntgtgnnncccttcntgcgggttcannncggancnggcanacnnnataccngnccnctccnttncgacnannnatgnntnaantttcctaaaaccnnaagnntantgccgccanagctgcgngcccacgncantcnnggggannantgaacngncgnnttnnnttnngggtctgcaacnnaacccgctntnnnngntctgcggaannnntcgcgnnnntacatcccataacaccanngtcngcacgtgacnnntgncnagngnagtntcnnnnntggnnnacggagataagatcgnccngagnatcntnnnngncanaagcngctngngngnatnnncnccntgtgggannnnnngnngnngtntcttccnnngnnnaacnnntnnnnnnanacggngagtgctnngngtancataatgctttntnaagnanngtnnnangnngnncccccgcttntncctncnnncnnttnntncaacntnnganagacacgcntcgncntcaattnnntnttcccnacgnanannnctaccccggggnnnnngcacgncnnngnacactggnnnaannncnngaccngggagnntngtaannacancnctagaacnttacgntgcaanannccnacaactnnaaaatncncgntnactnacccancnttttcncnactctngcagnnntattgnnncantgcttgcnnantcgacngnnnnacgngtcnnttgggagnacacgtctngaatnnnnnngcctaagcnnaanagccactaacagtaggtacggttcacctcncnnattttagnnnncnttngagctggctnnnnagagnttgagggngnggganaatggcacgttcggagncgngnntncgcgncaactacgccctaaagctgctagcacataatcgagngtgcttgtnttagnaacgcncagggaagcatacngnnnngnnatnnnncccgtccangancatggnnnntntccagcggcttngntngnnggtactcgtccctgtagtangcgcncctgnnncnngcgaaccgngttacncagtcccantcagatcttncgncncgccaannnccgngntggttgccancgnncgtagnnagccggcaggtactnntnnnaagngtaannataaannccgggnnnnaaaccnncnnagntcnncnagngntnncacgcattncntcannccannntccatcgngntantcanntnggnnnnattgatnntggggganncctatngctncnnnannngnngnanggaaannnnntantgaattnnnnntnnaggantaannnngtgnanatacaacccntcattggcgtacnggnnnnnnnntcttnnaacaccnnnnngnngnggncgcngnngatcancggnagtgatgagntgctatgctnccgncgctatttnnnnnacctggcccttnnannttttgtgcnnccnngcgggnnntggggnggtcggaagncngttancggacctncgnnagcnngnatgnggcgcgngcatgnncnntntctangcanncctactancnttanatcgatacgtttaanctctnnntgtnnnncnngnaagtaaannntcgggnacttngtngtgatccctncggncagttggnagnnnangttagcccggtgnacgtgaccagctgatttcacacaagtaggtaccagntgcgcagtaatcaaggatactgttaaangannngttgcgnggatnncgcgnnnnnngcgnattangngcgngggccncggccnnnannngaagnagcnnnccnnnnntcntatttnngggnaaatgnngnnngcnnnagngngaantagcgngnnaaangagctatantnctancctagnggggtggcangaatctcntggcnnngnnngagacagcacttgggaagcaagaacannnntggtcggtacttacttccagctttaatgctgcaaaattgtgtncgggcttttcaacactgcgntcagnnnacngtcgaagnnttnacgaancannnaannntcgtagngtgntcgttcaaacgctgcgcagcgnatatagantantcaganagtnanccanncgcacgtancatnnnntgaactatcngctcgtagncgcntagtgtcctctanntgantttcaggcggnggcgattngccaccnnnncttnacgcccctgccccggactnttggaagtatgcgncgggngcncctggngncnaacngntttgctttaaanntannttaaggtgtgcncncaaagctacatgtgcagttccctccagccgnntcgagnntntcccanncntgtcttntgattttgccaggttggcactngnccnnttngcgncnngcgtnnanatnnagtgnnngccgttccgtntgtanntaaggnatgngggngttacgccgncatncncnttgaacntgcttggcgcangcttcnnnnttcaaagncgaaanncatgagnnntgngcattccacaggnnggcnngnnccctctgnagcgggcncccaccatanggcgngagngntcanccncncntccngcccgagacgctnangcgcacctagntctagntggcagtcanccanaggtngggtcggcnnnnnncgcnggaagtacgncngncnngangctgctctgaccntctattnttcntcggtgtaccctatgnnatcaggcagtgtcanatnatgtnnngcngntcgtcngactcactgntnacctatcntctggaaantctggnttatncanngcgtgacagatctggaagcttgcgcncgaggncacagngaatgatgggccnntgttttcgntttccgtntcggtntcatcctaaantactttnttgccaccgcatcggagctnaggtgttnactaggtttntnttgnannacggctcncgcccnggcnatgtantccagcancgaccngngngnccggannntcnnnaagatgngnnccagatgncatacagtancgggcangtngtcgcttggntntgcanntatgncgtctgnnngncaancncactagaggttatagtgtacggtgnnnccactntatggntangtctcctangtatactttnncggattgcttcanattcnccagttcaagcgacanntaccnnnnagtcntcaaggggctccgcgaatggtanannannctgcnnanggnccaanctgactacccgcgcgcntagttgcntcctccaccncnncnctctttcctnncnannnnagacannactgtgnnccgttagnantatggccannnccatgccctacntggtcttcatcttctcgggnctntnccnagcnccggnatgcggannntacttattcnggnaagtatnctaantcgtcntnattagggcanaagcgnngccaacatnaaannntngaacggcnnntgttaatatcacgnaggnnnnnannngngtnnnngtaataacngngtccctctgncccgcanctnaatgcttnagngtnttnccgatcaggnccgcaaaggaatattnacgaccgtnnantctaggtaanngnnngnnagcggatcttcnctgcttntcngaagnaccatgcngatncgacnggttgannagtgatataagatgctccancgagaccgttgannnncgnaaatngnntgtgaantgagctcangccgctacaccagnnccngccaggnccatgggnggatcnnnnannncgganaaggnatnaccntgaanttangccctngaaaaagacgagnccannngccgtaggacnccanttnctccntngtcctgtgaagcgcgaaggctagnnnacatngcgncagnnnnncctagagnattnggnctaannccnnantngtagtagccnacgtnnnggtncnacgttggaagcntatnnnacccnannganntnnctcgcacttgcttggtttgtccgttgaggttctaggctgtgagtgccccatatcataggagttctcnangaccctcttccggacgaagngatcctctattcanctcggtctgcgcaccacccggcagcttcntcatttccaggctnttcnatgtgggtactgnacntccnttatagcngncgantncccgtggaaatcgaaggttaattccanngaaaganccaaatcgcttngtgaacaatgcctctcgctaatatttcctcccancangaccgctacangannatacgntagtgtactctgcgtgtnnannntcccncgngcaggcccgtcatncancnnataaggttgggccngcgctctgccggngcattagttattaactcacttntggccagcatccctgnnctnctggnntnngaaaatcgcgatancntgcatnnnaatncaaaaaataggcncngtagtgtnnggaggggacagcgtatgcgggntttgcggaagctagagcggcctattaatatgtangannggcgntgaactntgccttnngnctgannccganantatanaccacgctctcgtgacgctcctagtgccacgcngtcngtgttatcgnnnagttagtnaccatngttnnnnagangtncncnnagccntcncctagntcttggcatttcctccgcacgncnnngnagccgtgtatgtacgnctncattncantacanacgtgaccctaggatggtctntanatggcacccaattgcatngncggggtgcgcnncactgcccatcagaggntggttacggggngangagnanaagctgactanntnntaaaagtgcctcgatccatgnnnnatntagagtacancagggnggtcctatgcgnnggtttactncggtttnncctgcccgacagngatnnnntagtgnagcctcaacgcgnagttanntntggctaaganngggactcaganaagcagcgtgnntatcnnnnntaaggnngatgggtctggcgcggggacaaaaatcaggcnnngantgacgatgcctgcgtactggtcnacntncnnctacngttgcattttgtngagggnaatgtgccgtnggttagtccggnnnatttgaatcagtgagtggncgagtgcctnactccngtacgactnncnangtattanagntcttnnatcacagtangagatccctntgtaccggtagcccntctgagttactnagattnagtgncacgggttaccnccnananctgcnttccgcgcttngncgnactttnnngtggtanagntnggtgattatngccnannncnnnctnatntgcncnagcntanttngacgaccgacgncggaatattnacangcncctnaggttccctccaatagtcaatcagntcaacgacnatatttnatanacttnnnagtggagggtcgcncatccttantcntaacactcgtncgtgcttganaangcgnatnttnctanncgaccnnnngccaccctaccggccacttcccccagnattggnattttggcagnttagcgcnctcngggtgngantcantacngananactanannagngcgaaaattttctcacacaanactacaggnngctcccgctgccctttanngccngggccagctcgnngnncnggnaccnatngacatnnnnnangnncgccggggccgaggagagcagtgaacgnctagaccatcacnncgtggccagttantaggcatttganngnatgcngnnagaggattgctcggtagaccggttgngcacgggccacacgtggnttngngagnatgagatggnnaananccacacngaagcannnnacnnntgcgatnggngttgggagctncnntncgntnnanannnaagaggtccnggtntggtatatnnctccggtacatgacggtggacccccgnnntnnntcggcttcacgccacntcggtaagacggntcttnctaantatacctcgcctnggaatatactggttntcgcagtcgctatacggcagntangacgnnnaaggnntcaggnnntaccatgcctgggcnngacacagntgnnattcantagatccnncaagnnattctattttgcggagcgcaaatgaccgtaggagnnngacggctagncnncgnnnnnnccacnngtnncttttnnnnnntacacctncaannnnttctaccgcttttttctagctgttgtacnncgattnctcaccgagacgctgangtgnnccngnnngtannnntctnncacagtcggngggccggntaaanncagatctgacnnntcccgcnnnnnnnnnnnngcgcnacnatactcntgnaaggtgncgncanntccnntnancnannaccgctnnangnnnngnnngnnnnaacccnnnnanttnattactcggagcgnacagcnatntcagnttnntngacnntgnnnnaantgaaattntggtccaanatngnaactgggagnntanntnattnntganacgggaggagctaaggggcnatnnccgtgctggcnnagactgccaagactcaatgcagngcnctgaaacgacctngttgatgcggtcancacnnatnnnnngggtgnaccanttnnttcggagntacgngttntnaacctgtaancgaacgncngcantgnnngatgctnnntccngctaatgnntacctcattgnattatgacnnntnntnnnnnnaccaacctnngntnaactaatangnnaaccngnnnntngncatgtgttncagtgtccgccnctgncacccaaggacngccnatggtngnncatggggntngtgcngccgggnnngcngncnagcnntcannnnnnncgcatcccnncgcantgnctccntnnntgcngtgnggccgggtcgaggggnntgagttacaactcgnngccccttcagccnnatnngaaccacnaagngtttgatggnatngaaggncttgggngccgtgctatnntgatnnaagggttangnnnngcanagggtannnnctngaccgggtgggnangcncgggatctccncggcacccctacttcnnnagagatacagattcagnntagncnncgnncgnantgtncnnntagcnngacncgnnnancaaaccgtattctgcgcnncgnggcnctgaantctgcttaattatacanacncgtgagtacnccnnnggcatnnggngtccnnngcncgcatnggttanttnncgnacaannnagngnncgctttgaggaacaaagngnnngcatnnnatnngnntnagccnnnntagngccntgcgngncgnnnaanganatncagcangtggntnaangncgggtgcggacgcgcttngaatcatnnnatangcnncnnnnnnnagnagngnnnnntctgcnttggnnnancnagngccatgcngnatcaaggccacnnnggnnanntncngctgctggagtagtganaaancactncnnnannatttgtatgcggatgnggtgggtnctggntcgtncgnngnggcagnanttcgactancttcctcttccctggtcttnggccgganancnnncgttccngggggtgggnnaggtcnaccgcccccntntcnaganagntncnagcggcancggactanagcntgaaatgacgnagagttagcgtgtacccgagcncnngggacncnncncggggntnagaacactntaccnntnantcgangcctaactacagggngangaaccangagntttantgcnacggcccttcgtcatgctttacaagggcattcccangacgnagccngtcgcattgnttncnngcanntnntaannnacgnntntcggnaccntnntnanttncgtcnnancnnntgnccnnannnngtggatgnanncnggnanctgcccagcgcccnagtagnnncctcacgagctgggtganaacaccgatnntanccgcgntggggcggncnnanngcgtacannaaccnanganntngacgntnctanggttagnnnncnanttagnttttnnnccncgtactgttcctgnnctncctaacatnggacttnttcggtntnaatncngngnctgacccnagnnctgannngngagagttatcacgnntgtannnnncgcatggtntgantcaacgagnctncnncggtggcgnatgctcatnangnanntcatanngatagnncncgggacnntcnntctttgcntcatcttttccgctcaccgggaacgaatattaggggtcacctgctacacgcccaactgcggcncggctctaccgangncgatttnanccctagggggaagacaancnagctngtattgccgctcnggacaagcgcccatttccgggccggggccatatctanngncnccgncagaatcaanactaancacnnaccaatcgcaagctgtgnacagcacngagnncaagacggacnttncctcaccannnntgccagnctttcngaggaacccncgttgggtnccggtatgcancacaagngaggagcctaactttaagcctattgtggagccgcccattagcannaacgttcncanntgnactctagaggngcntnccccgccatnangctgatcagaggnntgnnnngcagcgacgcnctactgtcggnctactnnnnacgtagaanttacttgnccgcagaggcnagcnggccgnancgnagncctcncgnncnggctgtgnngannnntncnngctnanatgcantaatngggntannntttcncnnngntacnnnncngcgnngtggngttccatatgngncgggtntatnntatagtatgtccactnncncnnanacgaccngganaaanntcntttcacccgtccnctaggacggtgcacnttanaaaaattnccccgtagnaccnnnaacngcctcnanccntctgnccnccgctcgcnggtacatnagacggnganngngaggatnngnctntacnntntcgngcgagnngtctntaanccannnggnacgnnnaggnnttgaggaccttccnngantcanngtcacnccgtgcgnttncgcaactgcaacttgaannccccaacgcnagncataacgannnnaagnnaaaacnntgagagangacaantaatctgaacgagtgnagcgagagancnggagcacatttgngaatcatcttncntnngccgtggntggtgcggnntgancgttgctncnnnanatgnngtngcgnactnnngacnccgccngcctgnncctactcnnnngatatatatgtncattgatgganngttgggtcgtnnngnccagngtgcaaccngcgtggttccgtcgttangaantcnagggcgctactcacngattctgattgngttgacaggngcnagacannnnncnnnnagcgttcaacnagccacggagnaatacngnnnncagaaccggaatnncnnancgcgctatncatnttnngggnnnnattaggacttttgctggatnngaancgtagangnncgaacgctaggcacgagnnnacnacatgtncttagatnaaccntgtncngnangaggtaccngagangcgctcaacnanggccttnntnannnnnnnnnaccgcncnggntnaanccntcagnaangtagagatctcacgtcaactggtgtgaacacgtntccancaggtcaacaanggcaccagggangtnnctnncacacgcactatntcggnnnnnntcgggtcttctncncgncnnnnnatnnnnanngtnngcaaantgtnagnnncaccactgtgtcaaggtgaagnggttcggnnaaactntgacgnccatcttnnngngngnnactnatgnnaggagnncgcnttcnatnnctgacantggnataaannnncnagnanggtgtggcgttantgngnnnaanntgaanctctcgatccaccggaagnngcgcggtccgtgagtaccnacggactcnnactttctgttgannnngtggtcngcnccgnnnnantnnnncaacccgcgtctcggcntaccntngcnagnaccgtcatattctanccnatgntactgtcgtattntganccgtnntatttccgcagtagcagggaggggnntnntnccgtttgatnatanacttgtnncncctagaggnaagggnnnntttatgtgggtatatgtcggangcngcgcnaatcgcnagnngngacgttaaattcggganccaaacnatnntgtatggnncatanagnnantcgggagnnnngcnggggangnngaatgtaatcagnntnanatttctcannnnnatnntcgnnnnntncgnntagncgggnttcttatcaagtgntacactcntntagangagcaangtcnagtgtgggtaacgcgtnnntgaaagaccnttccnatatccagtnaggntgaggctcctctcagggctgntancatggcgctcgccagctttcggnnggatctgacggagcnngtgagnnngnaatttantgtccctgnngnnnccnnnncgaaatctctgannngcgcncnngcggcatncnnnnnnngantnngtgaccggagacnacgcncnanatngnnncccnacgngccgcgggcctcctcgggcagtccggtnanncnncagcttcngcnnnnaancnnnccnctccctgtttgaagcgaaaaanggnnngnnccccangntnnnnntcngtgcacnccganngcggcnggtacatnacnccnagnagtnanacgntcnagcctgtaatngcgganntanngncnnnnncngacngaagggtnnnnnnacnatccgagcganttacaagctgccggctaannantcaatctgtcaatganagcctgtttgttggggacacgcggcgcttcccacccacanngtgcncangtttggagcgaatannactntnttnaacnnngaccggatattcannagannnnnnaacnntanntnngtgncggncncattnntcncntnangtacctcactnncctggaagctcgtaactcnctannatcannatggtaagcggacnggtctttggncncgacttgacggcgngcnggttatagttcnngcngtncctgaactcgcttaggtgtgcgcgtgagtgggtacgaaaccncaactactanngcgtggagcgatcaccntcgaanngnatgcnannngaattcagcctcgaaccgaaganncngagcannncgtggtcggtcctgttggcatgcanatccgtgccacccaaggtatagngcgacacaccattatantgnnntttcgnttgtannnnnngaaagcgacctgacgcggaggtgtgttcaantcttgtgctacngagggtgttgccgatcgtcgcagttctncattgcttagaactgcncaccggcctcctggtncccgcaaatncaattgtcgacntgtgtaaactannatcnanaaagagnganaccaatngttgggcgntnactagacgtcttcnattctcaggttaaatatctcatgnctcgtnagaggagttcganccattcctncncttnccgtctgatgagcgggatatacccatatctgatanngtcntcangagggcgagactctcaagcaggtccacgcctgnccaattccaaaatcnntgctnacgaaggctcaactgccgccngncttgagtgaacacttgtgttgcctcctnncaaaagcttcgacgnccnnnnagtgnaagccctcttaatncgttggtgactaatnnacnacaactaagacgnnnttcggncgtcngnaatccncccagagacatctcnanagtaatttaccaccnangggggaanncacttggcgggtaataactccgatttgtgnnacnnngtgttgatcgtaanctttgccnnnnccgnggcangnngccancnnangatcantgtcgtcagacttttttgnnngtngcgattcactcnnaanntnnntgtncgcggnntatnacgtctttgcntnatcgncntaatnagnnggcnanaagtcaatgcnacgngcntatccctaaccgaaaaggtgntggcntcctgtgtaggcgcacggtttnannntnngcggannncgtatggccccacacagccannncgngtnatnnnccnggcatngagaagatctaatttattcatnnncccnngacanttatgatagatatgacnngannntncntnatgtgttcctaacggcantntgangatcangngctgcttaatttctgncggtcctagntatngaagatggttgcnctcgcgcgcgtaagaagttganaccnttactcnnagttnnntnnatttccaaggtctagnaatagtaacaccacnngactgcgatgtcatatgaaggtgatcnggtnctgnacaggagcaatacnngcgttcnnaagaagaagtttcaangncctcnnatcgnatcccctttcatgggtggnnnaatnnnccgtctgcctttntgtggttnnnnnannncnngaatngaccggncntcatacgtaaccngantcnancccgccangcatgagcnccctctcagatactaaaaatcgnnatatangccacaantgttgcacacatancaatcgngntaacnntctgtgttgnnngatctcctgcacccatagtttngnagtaaaatggatgatnnagnngnngtggcacgcnnnagtcaccnacacggactatngatgagngcgaanntaacgtgnnngngcnagcacgagngagggnaaannnngncagatactacttcganaacgtagtcggcttgtatannnccatagggattnacntctacactcnngtgttcgcatcaacantaccacaagttcncncatcatgttnnaacgtgnnaaggnnaaaaccatcntcatgtaacganttcatgaagtgcaccngcgcncagtnagnaccanaatcaaacgatattgantcaatnnnnnnnggtnantcctnnnnnnttnnantanatntctggancccactgtnnnngacccaaggtgtagaatagtnntnnacttnaatnngagtnatgtctctngtctctgtnnnngtngaagngcgtaaatnntnnatcggcttanttncnnctntccctagcgannngcgagncctacnacantcncaccacncacnncgttctnngnnnntgccaagcacgntcgaccntnctnaccttnnagtcnnagtgttnnanntcaaaatatgttgactcnctgcagngnnnntgatacnatcaaacattttttgtncagtatgcangacnaatannagnttnancncaanntgtggcnnacnctntcggngggtcnnnncaaataacnatgtgncgtagntnnnnnanncaannacctttacggcngtngacgcgccgcctgnntagtgngcnngggcnntggcnntctnttcgtttggggacgtgctatgnntnttctntactccgacaagatttacgaggattcaaacncnattcgantntccanannancctanctcccgctngttnctntcttttaggtttatgccagatgcaacntnntnaagcntnaagaccnacgcncgagncgngaagctncgctangtgancgctccgatgagtcanactntcagggcgcgcagnnaatagnnnnatgacgancgtgagcctgtctccaccnnnccgacgtagnnngccnnnnnnncgnaacctaaacgnnnacntagcntctcatgaactcgccgatagacgtttnggaatatggccaantancntggnaacgcgcnccgcgctgnatcatttgtcttnagannagcngncntanttcccccggntactcccannngcaggntcacctgntgtaatanntggaacngaattcccganncctnctnacntgnctcatagagccgtttntnnnntncanggnncctnnnccncgnntntacatntancgngnnnnngctagcattgcnngngctganntatgtacncnggaaancannncgcngctganganntcgnngaancagaagtgcatntncttgananngtatcancaanntcctcccagnnagaagnncnnnntgtttcgacgnnngcgnnncanttctngnatnacgcntngaanatacgnantttgtgncgtctcnnncccatgagcgcgcncccngaagggagancgggcnncggctcaannnagnatcctanananaacgaanacncaantnnnagncagcgacaatngaggtgaagncgcntgantctgntctanncttaaatggcagcnggnctatgagcangtnantaancntngccgcatgngcgcgcgnnttctatcnnttgnacttgcnngncaacantcgcgannncnnaancgngnnncnncnnnnnntnnantngnnccgttgccgnctccaacgtanaccagcgnantanggggngtnnnatgannnactctnatagttncntgtacnccaaagnnactcacaancgtaaantcattgtcnctcggncgtatatannngtnnnngacnatggatcagangggggacggaaatccggcgntatgtcactagangnntngnntnntcggngagacnnncgcnacccgcaggcnagnactggaacagtaagaaacacnntaacntctcccccnatnanctgncaagtnagngntnnactgnagnncnncgacatgnttcccgnggcctnnaagtaattcatgnnaacgagncccacccgcagatgaacgttnttngnnancntgntcatagatttggagnntgagnanntgntttgaacgnngtcgagtaacggancttngaancgttannnnacaatnntggcagatggnnangttnncntgtnnagcacgnagcntaactctngnngncncangnngnnnggggggannnnaccaaaactgagnaangncngactgcgactnntnnnatgcccgatcngccncnggataagtnnagcgcannnnnnncgntncggaacggcttagaaacnncgatngngannaccggtggcagtgtttgtctcnnnngtcngaaaggnnngnggnancgntnggccccgtacanctgctcannnanccncgcnnngttnnnnnnnanggtntnnnnnnccggcntnngtgatcacgnnnnnnacgtgancnnnnnnctngttnnnnngncgnntntaaattgtnnattgngnnnnnnanannntacnnaanncgtnntnngaaatannggcgtgggaacgtannangtgagccnagnaggncttatcgtnaccctcngacagantgttccagtcangtngcngcggtctcagnnnccnngcatganatnnggaannacnngatgagctcgtanactcnacnntggcggggngcntaannngatctttaccangatannncgangannnnncngacnannggtttctggcccagggtncgtgcatattctggtacctgtcggtgnaggngnngtncncncatcagtgncggngnctntngtcagggtcggatctcaaatgcnnagactctgtgntgnnnngcgngtnaannncgtnctcctcnngncaanggacnnntnntgnagcnnctgcagtgaggnanncntcnnnnntccnttttcnancnnngcnnncnagtgagagcnnnannatgtatnttattcanntanagannnaacnngtgaatnnnnctcacgagatnnnnacnnnnnannantgnnnnntnngnnctttngtnngtcgnctgcccacaanaaactcttttgntcaangntcnnnacngccncnattataccntgacncngnnactnanangcgcnngnnntnannanncnnngagctangtanctggggttgctcnnaanagatnntntcngnggnganttnannnntgancntnnattttgnnngntaggnncgtnannagcncccancnttanagngctnncatnnatggctnactccctnttaaatngagctttccctnngctgtgtcttctataaagcacgtacaggantagactaanactcgttcctgannggtntntcaaaactnctgtacacgcnctaacangngcngnacatngnagcnnncntggtcanatgctgagnttcacnntnnaggagccntattttcgngacctgnactcctcaaagnagnnccgcctaantgttgacanaaagancnattcggcccgcgcgatctantctctgggtcttgncanagnnnctagcctatgngaacgacgnagagttcttttgtcngtcctaaaccgcnagngggacntgggtagtactacantnacaaactacggnggcagccgtcaaacgatnngaggccnnnatncaggccctctaggcgctttagctttaaataatcccggggnggaacttggcngatcggnggtnnntanncacccctggnccnngtgnnnnnnagcnattcgnnnnccnccntgnnctatcagtntgntnntannnaancncagccgngnccaggcnatcanncanannnntaatcanngtnnntnnannntctngccatnnaantaantcnntaccnacatctnncaacnnancttttgacgcggtatgattcgtgccgagggctgccctacatannangttncnnctcgcgnnntgncttncnanacgtacnncgcncgggttgacnnctcgccnacctnggnacgnctnnnctntncttctngcagtataacgtgagangcnnncnttctataatgngcnnntannnncaatcctgtggnnacngtagaggngtnaaaccncnntnctananncanncnctgttntgcanaccngntgcctggaaannnctnntgaagcgtcccnnatgattgcatcttnggaatgaggacntggannntnnattccgtgattgcaggcttgctctatctcagttctcatacaccttggtgttgcctacaaggtggccgacccngcctcatgtngtancnacgtgggtgtctcncgatccaaactaagcgaatgtaggtgncagcgcnaagatgagnaccgtaggtagttnngnaanannctttgcnnttntcnnacgcgatcccgcntcgtcgccntccngctncgggctgcattcgcggcagctatactcaaangggttaactangttncacacgagtaaagtcganncctnganngcntggtcngcncgacaacgncaaacatgctttgatagaaggnggcttnaagnnagaccttcgtacacatntcngcgntntctgntncaatnaaactgacttaatcctctagagaggaagnncaaatatgcngccaagcagtgggttctggccctaggaacntannnnngtaggnggactatccgaactacagggcccncatttcctncccnttcgtccnngnnagancgatggaattgccagtnactttttccanantacccccatncctctgncncnntagtagctnccggtgctgtgcntcncgaagccnggcgnangctctnngntatagancnngcnntaacaacgtctaacctgagccgtggttncccgagatacaatagnctaantggatcgcnacatggnccagtgatctagtntatnnnnngngcaggngnctaaccctaaanncgttaannncgaaanccggtcggnntggannactctgctggagtgtgttnagtttaggaaaantnaagaggnagtgncntntgntncacngnnntgtctataggctttactntgatgagcttnnttgtattaggatcgcaaccgcaagccaannncccaaganngganagttgtcaccattanacgagtagttagnncncnacaggctttccgcgcgcgttcgcgtaatcccgtgggaatccaccaaaaacngnngancaggccaggangtacggnaactgntcngtnttgaganttccnnatcnncgatccattattcgcgtactnntttantacgggttaattnnagtagcnatncacacgaccgtggtgcgngtancgatggcggggnntgttaagcattgaatgcgcaacaacaggctnntttaatatacnnnatatgaanttacgcgcnnntcacgtgagagacanagctactntcnngtacangagtgtccgggnnntagacngnnnaatgcgtcaattanaaagcttcgccgnaacgtctaggncggggcccagagatngganggtcactaattcccctgccannggagnncatcncnacngcnnacaccaccgggctgntgggatagantttnacgggcctttaaagcttgggaacacgcatcagatggaccntactgtcgntgntnnnnaccggntntntcggcnngacgnntgcgncaaggnnnnnannggnccnnanganntnnncgnccngataacaccgcgcnacgctagnncagttggccagtgcnnnnnanttctngnaatgntngntanagccgtntannntnccnnnaagacncncanatcgttacgattgntcaccnatantctncgtgcnccgcagntgcgnaangtngnatggggncaanttnananagttgnnncnctnactgtcagcagaacagttcatgggagangntttgangattcgcngtgannnccttacatatactagtaagnntacaananncgtnggcngagntacaggtntatacaaanccatngccgccgctcaggcagagtacttgttcgnctaatgcannncannnaggtgnnagcncagaacgcgncnancttngtncttntnnagccgcaagnaangtcgattacaaatgtcangnnactncggcagtntcaggtgtgaacaannggatanntgtgctcccaatgcaanagacctanatccttganatnngttctnnatganccnnttantgtncaagtctnnatgcggtgctnnngggctcgaacgacgngctnnnnanntgccggacgatagnanatttaaaatgcannnngnngaccnnctncgctgccngctccnttttnataganttagnggcccggcaccggggntcccatcccatagcggcttctccccnagcggcngnatancattgtnggngccacgcanntgatgtaccctgaagaccntttgtgaatnccnngnacgnagagtnncnnggtgaagtnanangnngncngcgcttnnngcgnaccgcnnnanncnnggnagcatntctagagccgcnnnnncannngtttnncggcggccgttacatgaaatcttgtcccantcgggcccnnacctaggnanatgccaggacntaaganannngnnncgggcctnaccnggtgtgaggcnnnccatcangcgcactaggcntctnnnnaaagccctaagtttnacgactttnnnnnnnnngggtactntgatgtagtgtaagnnnnngtagccattggcctaatcanccggnanncnagccnnnaaannncnnagggtctgtnaagganggtaagtaagatgcacacttaagtaaggcgggccaaacgcgaagtgggctcatnganntngcnggtaacgcgccccgagcctnnntnncgctccntcgncacatntttaatnnntacagtnnnnnaatatggccggaagacngtnttcnnnantttatcggtcctgggnnncngattctanacacaanagtgaaagcngggcgtgcngtggccccaccnactgccncnncggacgcagaccatnnatgtanatngacnttcnncgnnagtntttatnntgagtttacacggtagttatgatcggcgcctatgntgttgntcagaagtccnggtccanncnntttgnctacnaaggcganccgccgtntcgnnaacgngaangngcncgganctcntatgtagagcccgcacccctccggncnnagcnngntnntgannatcagggcaggnnctnantcntgcncgcagnagtcgnngcaccntgnnntactagacttcngatannnnancaactntntcgaccnngaantgaaggcnagnnnccnnntgaactcnannttcccctatggcgggnacnannnggncganagattgncaagagcgtcaccagaatnnnccctnccgnnntnnnatcgnntngatttnncagttggcnnnnnacnaagtngcnnngntcccnangantccntacgtgannnnnggtgatgggnnctngcacgcggcgctccacngnacccaccggagcggcgcggtggttntttnnccgcccggagcnntgttntnnananttgcnnttcgggcngtngncnggntanaccgaggtcggntacgnatagccaacgttncgcggctgcgatgttggagngctgccggagtagtcagcggctngtctngnagnnnnnnncannnnanncnaaggtggttggccgtggagcggccgccggnnnaatngnagctctnnnnnncacnanccnntcantnnctgggtcgcttannaacttgtagnnncctccacgnnnnnnagcggcntccgtnnntctnggnncatnaaaangtggcgntnacnannaaaatnngtcgtacccaantgnagcgcgcanncgcgaggntctgnaangnntcnnncatgtctagtcgtccagtcctcncgtgnacnnnncnnggccctgaggcggcctcccttaccctgagngagggctnaaancccntcncggcnnntnccnncnnatcnnnnanttnannntgatncgtagngnnntcttnagcatnctgnnntcggnagtnggttagagtncaccggcaacatccgtgcnnnnncctatnnaaagttacngaaacgtagggccgttgtagananaccnnngncaccgcaccttcannaccnccatactctagtctgcanncntnnagtcagaacaactccaactncnnnccgcnttcgattaacannngntntnttttgcgngcacctatcagaannnngnncccgagnattnnnnnntacatacgctagtnnnaaatcngagtnntnnnannctgtcnnttanaaaaccccnnnaccctcgggncgncaggnnnngncccttntcacggatccnacgacantcccattagacccaaataaccgaatcccgnntaccaagcatattctggattncnagcacaactccncgnnnngtggcaggtccaggagtngcgaggcgtcggagcgcattatctannttnncnatgtnganannggncggcaggnatcangtcactctttagncattaaagcgnacacgcngttgctcggcgtggggccggcgatcccggntaattagcanngttcngctcccngngntgnatgntcatttagcagngnngnnatnnccgaattntgcgaccagcacttacaangcgggggccttcnnncncaggctnnggttacaacggcgntnnnnnggcccggntcncaagagccccagcggtcttgtttctgcntgtcccnnntnngnnttgtncgatncccngtccgnnngnnnntatnaactnatccggggcgcncgcggggccgcgtggaataacccaggncgcntcnnacggggattgaggcgtccgggaaaacaatttaagcnggacgnnanngtctacagncatgcacttcantaagatcgcgtacagccaagtagcgggtggcgctccagantttgcttgatnatnccgtgaacacggtantccaacttcgacgaagannntattntgnnnnnnnnatgnnctgggcctaatggcggtcacagatnccaacacgctgtgnntagantgacnatcgtnggcagtatagtnggtgcgtnngnntttnggggccgcancnncgtcgnctacnnncntgctacgncnctccggnaangccnngcgntaacggtnnnnngatnatnncntnngtgtagncncgcggnnnnnnnnagtacgaagnctngccccacgagacgcgcgggacggctgacatatgctcntagttctagncnaggtcgagtnnncatcccncnacttattccagcgtcgtgtggnnnnngtgtacnccttgctcgcgcggcgagnttantgggccgttgggagaccattgggggtnagcgacggaancgtggcnntgnntcngaagggctntnnnnnnngnannntgatatcnatccncnannccgnnnnncnnnnnncnnnggantnnagctttnnnnnctnctncncttaaaatngatatttgcccgtcacctcggtcaaatgcgacagtagnnccnctggtgtgaancnttncttcactgggccatnaccttcntcacctcggcccagattaagattctcacnagggttggtgggccgagggcaaaataggnaaggtgnaggagtttngggtgtcagcagaacgtagcggagtcggtccaatgcggtatngtcnacncnagcggnatntannatggaagtngtcagncgnctncagggnnntatngatgtcanattcggtgantantangntcttcnntctgacngncanaanaccgactcgtattcgcgcgatagtctaagtgaacaaactngnagatngctcggancgtatcctcatcgcntacctttnntntagaccagcannagtatnaggctgannncnttnannccgtnnnacncatntcannggcgntnacngaccnngcngtnntngtctnnggatctccnttttgacaggcgttgangcgaggtgtatncgntnggatnnnncnnttggtgnatncacngtngtacgcnnggnattnangcgnntanngnnnntgccacnnatcaacantnaccgnngctcacancagnnnncactnngttgataagcgnagtgtcnncagntggtncannnanancannntccgtacnnnnnnntncgcgtgnnggtnannnggacnnnnnggcnnnntgncangantngnnnnngngnanngtanaantncgnanccagantcannaangnggnnccngacnncanagcttaattngngnannatatatcacatgtagnnnccnacggcccgccataccgtgcaantnaggcaagctnngncnccctacnccngnnnnnnnnnnnntnagcnnnnggcttncgncctgcccagtntcgncctgcccgnntncagatncanntatcgtntctngagatttnnnnntgannanggcnnngggnnnctgntcccgcgtnnnnnntnngngnnangnccnnttttncaggtcgagntctacagnntatatgatgcgnncntnncnnnnctcnggnnantnngtcgtccnngntagtnannnncgnnntnnganngnntnattctncagnnntggntnnncgatagttcctccgcgggacancgnctgagtttncgncncncgngccgttacganncnngcaggttcgtgnntaacangnacacnaannnnnnttgannntantangnaanntantnnncgcccgnagctgggaacantttnnacangacccggccttnannnnnnncnnnttngncgntnnncntgtangggaaggntcnnnntcatnnnncnttgttnncacagatatagatcatccgatgncgngggnnacgcctgantttacntgtgnancgaacnnggaggtccancagnncannnannnggttgnatactannnnaatnngaaangctanngtcnngaganntgnacanacnnttgcnagacngnccancntgangngcgtnaancnnacnnggnaannngcgacnaacnnnccnctatctagnncnactgnaagnattnnccagncgcctncccnngncannnnaannntttaannnatgntnngttatcagnatgcncagctnangnagatcnntngtgagtaccnntgcgctntcgttanannnnnnctntaccaatagaattnncnnnnccgacgnnnnntcgnntnntnnnnaancnnacncaggaacgcccggangnacagtannnngcgnncnnnatncgtaacctgnnnttnatgnnnntntngcnncggtcnngnnngncntagtttcngcgnnancngggcnnngnntgtnccacancngnncnaaganngcnagggtcggacgannccggccnntggcnntctgngncgctnctnagacnacngtatnnngtgnttaatngcnagantaaannnncctnnacatgtganntaggangcnatgatgcggntncntnncnnnnnccnnnncggtataannngctacgantgcccannggcnnnnnccnnnnnnggntatanaggcngatcnncgtnntaagcnacggcgagnncagnnnngncncntnngtnctntncaaatcgcnnctgganntcggaacttganncagnnntagnntncnnnnngannnnagnnnncncnggcccgacccgnnngaccanannnnacgancaanttnntacnnnnggaccnnannntngagnntctnnannntngnnnngntccnagnnngncgaacccggnagtctgccggcntnngncttccctngnatgnactngtgcctgangcgtgtntaaagcttncgtnannctcgnccaccntnctcantcagcngnaaacaggnnngcttgcnncatngcaanannggggtnagagtancgtgtaatannggtacttcgtngnctgcagtagntccacgcttgntnnncgnctgccacgtttcggnnngtccttgttacgtacaatgnnncnnngcnnnnacantannnnntcannnntgngatgnnnantagattggnangctctccnnaagtntggcaatngtacncnaccnacnnncgatatntannngaaagttcnngnangggcctgannccnacgacntngcattggcttagtggtagtgntnantttnacgancaataggnngctaaganntttcttntgccnnnncccggtctagagatggcncccatgaccnacttancntagnnggnagctgcgcctttatgntntntnttaanctnccatggnagacgtgnctcncnanctnagngtnnnnntgnnctacttgngccgctgnnnanaacgaggcccnctcacagaatccngngtancngcanactacgncaacggtcttnttccnatganaatagggattgagnnctgggcgggatcgttttgcgagacanctgnatgannaannccncataggcgtnggacttttccactagnntnaggtcngttnntaagnngtaaccgcaatanntnggaacctgaanannnnntntcactgatggacccaattaaaccaanccgcgttcggccaccgtaaattacacnttactcggtttctggannntntncaacatattacccactaaagaancaacttcgcngacncantactagctanaatnntcncnctagncanctgcganngnctannananagnggnnccgnagaanacgtttangnagcccntcccagggcttgnaagactctgtgggtaantaaccntagcgncagntctatcnnnngtgagcctantgatgttctcgnactgcgcantcgntaancnacggatctgnntagtacnctnacattatgcaggcatatancgtggcnngaggagaatcagaaagnccncttcntgtcaatacgctnanagactcttgagnaccgggctgcgtaganncttcttcagntatncgagnntcatagcacgcctnatcnnatcnncnggggnggctactncngcanngcangcgcttggntgatgcgncctgnntgcnggantgtgncanagagtgcccaattnnangcncgcanagacgaggcgcggngctnaagttggncaatcagtnnnacgagttnactanatcatatagcgtttagttcttaatccggcgtagtgctctcggacaatcacntcnngncagatatctccgttaagacacgccgtcgagataacgcnagcgannnntgtgatcccgtcaggtntncttgcaggaccctctaanntacttcgccaantngactcacagcaagcttcagatcagatgntnnnagncntcnttatgnngtctcaagggnannangtnnactacacatnnagaaaacnangngacannctgnnanccnntncgcgntanncaaatcngcaagggngcggtcnntccacccannttngnggngggttnnnaantnatctcgnagcnnntttangcccttgaccantcagccctagttnnnncgcatttgttnancaatntannnaacttcacgcgttacatnggcataatgttggnnnatttcggttgatgagaagaattaaattcacaagagcnnnncacgatcgccanacncttcctatatactcctagtatatntatcngcagcccgcagatttggcctgcagnacaanngantnagcaaggccccnagaacattnannnccttcatctgttacgncgangcctaangcctttnccnccctttnttantnanaaantacnatnngactccccttttnncaacgctcctctttcctncatctacgagcgctcngtagnnaccnnccagngcangttgcnnnnnnatatttgncccgtngcgccgggggcacacgcatcgccatatcgngattnnnnnnngntgggtctcngnnatnnttgccanngtcttcaaccnngnntgattaacncttaggtgcnncnnccccctgcagttnctngacccncacntgcagtcacnnatttaacctccnaanncaaccgntgnnctgnnataannnggaggtacangcgctgaagtatagggatcgactantttangntgnnttnncagttaagtggcncctgtcttngaancncccangtnctaaaantnagntnncctgggaataannctcatggggntgtacatggacttagncgcgagcccggttagncgnatccgaactggcaagcatgagtatgtatngaacaaggacgtgaatggcanngnngnnangcnannatnngacaccagtntncgtncaacnggcagtataantnnnntncggcnanntnnngnagtgtgttatnnntgtgtngttcnnncnnnnatccttcgnatatagnagaganntacatgnccggnnnnacnngtaacccgccnnagnccgcngcnatgcacaaatnntnncncctgacnttgnacgncaatgctccaggntcaacgtgtgctntaagtgcnnnncgatgctactngnacgtaaagacagtgttntncntcgcggtccacttatngnnnncnnnaaanccnatccgggggattcganattggacgctcctnatcgngnnnnnaccggnnnaannnncnngnanntgntttntagnaanaggctannnancatanngnttcattcggnagatcagacgtcnatgnntgnngcgcggtnnncnntgtcctcacccccncnngcatttcantcatcangncngngcncntnacaccgnnngcntntcgnacaactnatnnnttgagtgggngggtnntttaatcgntcatcacttctcggcagnncnnatgntttacattcgntattatccgtgncagnnnccancatcgncncnccttaaananaannccctcgcngtnctctgatatacanacgcaanngcncgctatgnnagnnngtctnanncnanggccttannngnatcnctacaganncatannccnnnngtgntannggcgccnntgacgnntggannctcccgnantnnnnnnttttnctgnncattnccnnnttcnnntagtggnnnnnacnncngctntnttcnnccngnntaagnncnacnncactgacncntcnnnctaacncnncnnnntaancannnatncncgataggggngnngnnatcccacntcaccgtntatgnngaagatggtncnnangccngngncnnnnttacntngacttgagtgtgttggncttnnnnacccaactgactgagtagattcgtggggcaaggattacccatcaatctgggctgannacgnnntnnnnntccngcaacgctncngcagctccnctnntantctnccnnnngggncngctgntcaggggntttccnntatngncagaagtgnngggtcgggcangcngcccgnagcaaccctngnncaggancccgnctncagctnggaaaantcnnnanntggnacttttgtatanntnactaacagatttatnttcctngantctanagtntnctgnntagtgaangggcncccctcaatangatnttnagcatgcggnnnnnannngactacaggcgttctgccgtggcntgtggnnnttaccacatcnntntngcnngncnnncgacantnnnnntnnggcgnnctatggcacgcacncctttcgacncnnntgnnnaagaccannnntnnagggancgagagcatccntcacnnacngtngntntnggtntggntaancnantgattnncncccttcaggggcctnaantggctngacgcnngacnattgggnttantncntctccanggcgcgnnnnnangnctgngnanngnttnntaattatccgccngagatgtntcnnncacnnnnnnaannnacgcncnccgcagcnnncnnacnacgttcacacgagtcggancttgggcacgcgtnngactcataggatgatttgnnnntnggnnatngancggggacnnnnnagatnggganggannncggagtntntcncgtncgtntctgtccctttgttggtcgtngntgaccanngannngtnacgggggggtcctgaanncatcgtgatgntgnngntacggcanctgaacgcgcactgtggannctantntatcntgatcngcacnannnggnccgncantgcnnnnnggagntganngnnaannnttactagtgcggnacttcgnnngnngttnataggtatantatggggttgcntnatnnngttgtntacgcgnncgtgcttncgagttcnnnggcataagtaggnnccatcaattgttcgacncaaatacgtnnntncnanannttgtagatgcancccaagggncnnnnnnccgtggtcgggtcttgtatgagatatatggctcnnganngggaggatttncacnngtcntctantcttnccnnccgtgnancnnccngcgactaggaagcnntnnnnnnttacgagtacaccagnntnnnctgnattannnngnaatcgnngggnnngnagctnncnanncnngnccgcncaaacnnncgtnnnactagnncgncncnnnnnnnnntaanncgnnntannnnggttctacctgagnnnnanatcnnnnancggnnnncnnnccngggagtgnnatncnnttctnncagnnantgcntnnggatggtnncncacgtgcctataccgcccgtaaccctggggaacgcgagnagcgncaaaacccnnacgtngannnaaactcantattacagcgttattacgagnngccnnnntnnntatgttnaanaagatgggaccanatcctagtntgctgcctnnccnnnngtgnncntctgttttgttatcctcgcttctccaangcanaaacangcanannacannnnngannncnnnngtagttttacgnnactggtggtnnagnggcaatncntaatncccnnggncnttnnnnnnacngngnnggttcncgccnncncgnntnnantcgtagngnctnnnngnctcctgacnagtgtgnnntagnacgnnntncgntcaacccttggtaatngttnnnnnnncggcaccagcaantacntnagcggntcngggangngacccagtnnangaanagnnttnttgttagttctgcgatggntacaagtntnntcngacgntggagnnnntacgtncccagtagagncttnggcncantgagntncannncntggtgggaagtannnncggttanaaaannnnngggatcaggatggccctncgcccgtcanccnnnnngatnnctannngggnagattnntcctncanaggctgagaaagtcggtcccacnnncnnnntgttgancnnngnngnttggtgncgactgagnngccaannnnnngctnccganttactgggactagcatcactgngnntncngcgttgcagctnggnntgnngtganncgcgaacnttacttgccnanngcntntgctatgnccatatanagnngtnncanncaccgnnnnngtngnanannnngngtnccaatgataccgaancaggcgtcntngnctaaanaagtttngnacgggantgaaacggcnactcgacggacgtggtnanggaatctaagnnncaattgcgntnactcgtncgccnacgggtagtnngnnanncagtnaccnttngcatcacgntnnacnnanatcgtnncncgagtagggnngttntnnntncatnnnantatcacaatcnggtcnccncgtacgtttggcctngnagcanngtatttgatangtncgggatctcnaatnaacnnncnnntctagnatntgnganaaattacagaaangtgcctgaaacgtcnnggcctantnncngcgagccgnnnggngcggggtcgcaagattgnatacngntcaagccncnntgcnngnannnagggccattaannncacgngataaacaccnantnaantggagcttagcggatnnannnnatgangnncncnatgnntggnncgatngcnncacnnntnannantnatgtttgngtgnnnngcgcntganntcnnnnnnnnnnnngngtaccgngcgnannnnnntnccntatccggatccactgtnnnaactnnntgantntaatttgtctncngaattnnagttcnntgtacatccgatcnnnacagggtcnncncncangcgcntacacgnangcntagcacnnnngatngcaaggcnnaccnagtccactggncccannnnnnntcatttggctggntnnncccgtccgctcnagcggntaggganncngtgnccnngcgancnggnggaaacgnaacntgcgtncactcacnntganncttnatnnncngcagtannnnttatgnttagtctgccggntccgctcggncangttatanaagnntgnnancttgatnnancagtcgttcccnnantccncnncccganncnnnnccttncnngangtgnntntccntgcccattagncggantnggggnctctnncnnanngnnnagattnnncnngnattnnctangagtgangtcgnncnnnnnttccngngtnngnnntnnaanngatnnncnancccgtanccangcgctccgccgngatttnagtgtnntnaanacnggcancannnnnantagnnnnnnnnnnnnactgnaacatcntancnaatgggccntggcanncnccccnntnannnggncnttnaatacngaacnnacgataagnnnnaaagattgtttntcacacnnnnncgtnctcgnagnncgnaggtgnngaaccccagcaattgacggnaggnaccattnttgnnactaaccagtacgncatgnnctnncagccgntnaanncctaacgngnnnnttcccatgatcagtnccgacgcntggnannaannnntcacctancgtaactcgcggnnttnaanncgtcccactntggaacnacaatggggaactnttgcgtnnggggacntttctgcncncttgtgnnncnncaccataatgtgnntcnccnnnagggnaatngttgatcntgtacgnnngannnaaaatcttggcgnntntnncccgncanatttnnngcgccttnnnnccccgccctannttaccnnnanncacacnnanntnnnnnannctctagtcnnngnntncnnnnnnnngangctaganacatnnngangntagctntangnctcncngtgctgngnnnnnnnnnnnnnctcnnccnnanattcntnncngagnaagagtcgatgtgttacttncgtccantntgcnagnnnnnngacggtgntttgncnccanaggttnncgntttanatcantncgttggaacgatgacccgngangnnnanncnnggcatngnnaaggnctncgttatggagcnnannnctnatctcgacagnangacctataaaaganncnannccctngngtcangnngnnannctggntcgcccctnannnaggatggnnnnagntngggtgcnacntgatttantttgnnttngagnnnaangccacaccctctgnannngganaataacaanccgncgtnnanctagtncgnganctcangtaataagccgcttccctgnntaggnnccnncntnanngncgttnnnggcgnacancgagtaacttgaccgcntggacggctngggtgctaagtggtncgccccggttcgctgaggtttnngtaaggagcacgaagtcggtttccaaccgnnnntctaaagganncctangannnaganncnnataacncggggnnncagtnncnggctgacgggcgaacttgnctacttgtagnnatnngcgcanggccctgnnnnccccccgggataanctnnnnncggatnatntaannngcgncccgntcncgcnttcnnnanggngttannncccgccgtatgtnctacnnangnntnnggtatnntaannttgccgtgccctactncgggggcctnncantnnnnngcttatancccagncctnccgtgncntctccgtgtaatatngnngatattcagctantgtcttagcgctccacgcacggtnanccgaaannnnngcctacacnaantttacggnganagcnntccnnnngtaancgaantgggccatgangcnngnggtacgtccgggcntntganaatacttgagnggntncngatgncggtccttagcnacgtnannnngcaattggtangnnncgtgtgatggacgntgtangtatatccgggtncnanaatnntgcncnccccgctggctnangncatngtanccgcncccantcgancnnnnagtcgtnagnntagacttnnncatgatgtagggntnttgcgtgtcagnatccantannnanctntccntaaaccgnttcgccgcgnggctacggatgnngggcgcnnnttaatnangngcccanttggatccgcatctntgnntgagcccttggntngnggcnctncnnacgcgatngccaacctagnttgnntnntaatnnntnnntcntgtatnnntcnnccactgnatncnacacgaatcctcctataaactganaagnncnntancgccgttcnncatnnnnnagngncgcnncaaccgcccggnggtcgagctgtntttntttcacttctgcanatacaacngtggnagncnatcgttgccggttgcngaataancnnntananccgctcctgngccgctggnaaagntgncnncncngcnctntgcgtgctattcatgaagtctncnnacnnncacgnntaacanncnctaccaattnnntcncncgnntgcatctacataataccaagtattgcgggccgatncggcnnnnaggttattngcccnaangtcnttcngcgccnnttcccaatggntganngnancattggctgtgggaggcaaccgcgnntgtaggtgaagattanncgtgctnnntttccggtgncncccntngngttgtntgtggttcanttgagnnnggcnagncnnntntgaggtcggnnacnggtntngnnagnccgttacngcnnnnggnctttnnnnnangaanatgngtcccgnnnnnnnnagacagtcggacccgttgtcagctcacngttccganngnntncgaangtgttannagtccnggcattggcgtanctaacttaccngnnnttncctgcnctttcngncatnnnnccaacntnggnagaggacnggcacgnngnnctgattccggtnagtcgcgnanngnagatcgtntnacaatgtnaggttggcgatccccacctnnncnncnctcncatcngaacgntcccggnntggantngtgatctngnngngnactnctcgctggcnaacaannnnacacnctcagnanaattcattngcacccgtacccnacattcccctnccttcgnnnnnagagagtcgcgtnnnnntnnnaatcnncttctatctgttgccttannnctccntcgnnccnggtccggancatantcgtatccgtngnnnngaacctagcnntnccnaaacnnngtgcaaaaacgannnnnncttcacaaannggtacacccnnataaagttttcanngnttagggnggntggnnnganngcnnctacgnntnagncgangtcgttgtcgttctctgccnaagttnannnnttggatangtgagggccgagcaccnnancacgcaaggnanntattcggagcagaccnngnnnngaganngnnnnnnngnngtcttagttatgagagatctcgctngtgctnncagnntntgcnngtnntcncntggcangctgcgtctannccnnnncgttanttcggctgnncgntntcntntatgnagnccgnntntcnnccaancnntanagtccntcnncggatcaagccngtttctntagggagnaccagngnnnnnccgtcatacacgtatagcgcgtcggncgccatgnaccnntatcggnnnnatncggnccngccnntnaaannntcactactacangtnannnctgtncntcgtttntcgccnnactntntccctnntanncgcnncnattanannaagcatgcnnacngncnnggacantaagancatgnttnnancgtnannggcgcngnccgntccanaannntcnntnntcnanagntcgaccggncnannggccgaacggtctntcattgctcnatttctcancntnnatcnangnctcnngtcatacagtctggcnnnaattcgngacgnatannnncaggccnnnccaagtcngcggcganctcncncagtcnnccnttnggggnntattaccgagncngccncgcncnantnagagaatacttnagcgnnngnggnccnnangaactcanaatagntnccgatgctnnacaacttngatatccnnatccngaaanaaccaccgtccnntaangncttngcggannngnnccgncnnnnncaacncggtacgggngntnnnnnngnnnanantacnganacnnngnnggcgtgtcnnacaagcgcacnanacagtngnagnagnccgnatagatggtgnttcccntntnnnactacncctagccnnttngtncntcngacnngtnnngcgtccctnnagaaantnannnnngctaaatggcctgcncagacgtggcatantcgnngnnnggnanccgttnttcaagnncctaacncanggntncnnngancgcncangtnanattnggaatcaaactacatgagnnngantggatcagnncttgcatnggngannaantgtggcattaaacantcggnccgctanattgngancnngnnnnnnngtnnnatgatanccgcgatgntcnacgagacaactcgagngnttnngttcnttncgctccnantnngtaanatatcgttactcanngnngcgnactntggattgantaantnncnnnaatcnnnntgncngnnncnnnagnnacnagnaaanaantngngantntnacnnncnngacggagcgntacatcnncnactctnnnncngncngctagccgggtnttngcannnnacantgnctgtgagactcggncccttgananantnatttcctcnngcagcagggtgagcnttaagnngcnnnncncgtcgtgcgcggtcttgngnngctncgcntatgnaaatgaanncnngattgnatgcttctgcannncnncagtttgagtgcnccttnacagggncntgaacgntactacccccnancnnctcaaactctntagtcaaaacnncagnatgganatatgaccacacccggttatcnctattagggcctacgcnnnntaagaantatcannnngacgcccngagnngnctgcactantcncatgncggccgganaganttnccggacttacgacggccgnntngcctcgcctgtannccgtgnacgatgnntgtcattgacgtgggagagcccattntctagggaagtccaanattnnnggaggtcgcgtanngcnnaggagtngacnnacgtacacttattnnnncaggactagtnggtncnatnaagattgggcacncantgnggnganntaatttanntgannnnggctcnaaatggctntcttnnnnnggtcttgctcgtccgntcnnntgactttntagnctctcgtanttcacagattatagngctaantcttnccggaagaggtatantngganggtcgcagcgnngnccagggtgacannncaantatctccgcggatntgnagtggtatagccngnnncctggttggcagatatgtttcgnangcctggcaggtatnacgtccnnanngataccacaacgaatannnnctagtcnannnntangggtnccgtgggnnggnnnnnctnngcntannncgatnnttnaaccntgnnncatnaaccttggnancacgatgananggnctttngtnccnntnnnattnngcctatngnctcatcgttacagncgtncgcnnnnnganggttcnttnngggcannnnnagatnnttncnncannngganccgggcnttcgnacngnnctagtctnntgagngatntnnnnnnnnngcangggncnggcntacnnnnngtgnctnngntntngggantctcaagcggagggganttnntngtaanngtaannanncaaagtgtttannnnnnncgnnggnngncacgcnnntancgaccanngataagggggnngnnnnnnncnttcnagtntnnnnncnnnnctngnnaggnnnnnggttaanccccgcgtccntngnttgggccaaactgcgtgncncaatcaccgcgcnttcatgccnancnngagnaatanangnatgtaccnnnaagcgctcgccnnnncacgggttncatacccacanncctcgtcagcgtttanaccggctcaagtaggcagtgatcnnncanntnnnnnnnnnnnctnnnnnagcccatccctacacccgagcgcnnggtagngnttcttgntnataggggncntagnnancnntacagagttcangnnnnggngtcantnttctgggganccngcanngnncnagggntantnncgngattaancntgnnnnnnaagcanatanttagcccgcccgnntanncagngaaggnccctanggnggncngnnagnnagttccnggtaccacagnannannncgnttntggtaganatgccagcattcggnnctgatnctcggcccctggctncngntcggggcgtctntctgcnnnagncnacacnncttanattcttgccgcgccacnntnnnnnccnnnntannnngngggnngcttannntatgtggcgctcncnaacncaaacggcacggcannntttagggagtgcgtttangtgcnnacnatncctnnannnnnncaaatcgaacacnctcaancactnnangttnananancgngantcnnttggagctngangaggcccnncgagcganntatgtgncanancgnagtntangnnnnnantctncnaancgttccnacntnnccgnnnnacnanggtnngcnatggttnnnaatggacnggcangcncntaggtannntncgnncnaagnaagttcacnnnntcnggggtnatntcanntnggcnnnannannnannnaagntgcnacnatatnnacngcggnnnattntggnnntnggatnacntagaanacnnnanncgcaagcacttgggcaactnnncggagagagnngcataactgatggccnannnnncanccctggcggagntgacggagtnggggcgngccttannnnanccnttaangacaaaattanntnngcntaannntcaanancnnnatantnnanngatacatactgacgataaactggattctcccctcccaagtcnccgggagtcccgcctanntnnagncgcacagtggccatcnttaaanttantgggncnantanacgtnagttcntncggacagccacntgtancgagggnnaagttnngnnngccggactttcntnagccnntctgnncccactcgtagaggnttnntngctcacttangcnnatcctctacgncannnnannnnncngggcgnggcnncncggggtgcaaatannncngaannagaaatttngtcacctgctcgngtggtcccaatgtggnngnncncgagcgcntgtngncncgnntagaacnatgaacnccgnnctgcgctnnnttgntcatcgatagaatcggggagactttncattctnaaannttggcccgtacgatgtntaaccccgngnnnctatggatgaatttagttncganatntnncnaantcangagtattacggttagacaaagtcctnttgtaatnaacccaaanntttnnnaggtnagatgctacaatatnncgaccnatgnaccggcnncgatcatccnantttnnngcctcngagaagtacacgngnaccactatctgncgcaccangttgtntaatananntncncgtcctnanggtacccgantgggctgatccntntntgagcgtgcgactagngacgcgcgctgttagtgtggcgncgcacaagngcatgggttataggtcggtatngannngcttgctagnnngggtggatcnnnnnttacagncnntgagccntcagtcagtacgccancannnnnncnnntaattctnnnagaagccaaaagctcgtnactctntnnngtaacactgcgtatnncacgacctnactcaacaatgcngtccctagcangtnnnncgcnangggtncattatnaccccaaaagntaaactcgancgacttccntgtntatagtaacnatggcgnncaccggtgatctcnnggggttcttatnnatgtctctctggcaagngcccancacngtttcncgnttnngnnnnacacaacaaatagctnccacgtcctntcnngantaattntnacanaaggnggctcgtgcancacnntangttctttctnnaggtacgtgcggagaagaaccgcngngtangtaannngagncgnntccnnngatcccgatcgtgntctaataagcaggagaancaggtacntacaatcccncncagncgacaagagnagnagccgtgagtgaanntnanagacctana
ccatgacagggtagctatacgcaagtgcgcgttccgttttcacgagcttaaaaagcctaacacagcggttcgannnnnncnnnnncgctattttgaatcacccaatcatgaggtncaggccagaagctgcntcgagcgaagacaaggggagccaaacctcntccccctgcccggacctttgcgcttcactctcgaagcgtgttaatggctgtgggcaccgcctattgggaagtaggaatccactgagattctttggatgcatagaaaaacagtactaccacctccaatagctacactaacttatggcgcacaatctcaaatcaagatgaagacatggtggtaaatggacacgacaacaccgactgattgaccagccatatatggcaggtacatgcacgcccccacggcatttggggcctagacggggtagcaggctgcggtgtaganacccactttccagatctgctcnnagnnnnnntnntnnnnnnnccgcnnnncnngnntancnnnnncnnnntnagtnnnnnnnnnnannnnnnnnnnntnnnntnannnnnnantnncnnntnnncgannnnggnnccgnnncncngnnnnnngtgacngtnccnnagnngnnaggtcgncnaggcgannnacnntcccncannnngngnnntnnctaaaggagtanggnnnangcnacacgnctcncggnnncnnngnnnnttgnngnnnctnnnccnncanctacnnncgtccggcagncatccgcgacgtaacattggaccgtatactatcgncctgagcgggcttcgccggtcttgggctctcacacctgttgacaggatcgctaataaggttgttgncgcnnnnnnnnttttcattcggtaagtccnngggcgcactccacatcgcaagcaaataggcgaagttaagattatgaggatgcgcataacgccatgtcaagtacgtanccccggacgaggcagcttttcgntagcgtgcgagcaaacatctgctagttaccggctctatgtaatatcgcggaagnaangaaggggggtctatgatggtccatgttagtcccaatnctgacaattgttgaccgtagcacaatctcgngttcgaatcactccttgtttancgcccgccccagcccgttttcggggcataggtgggcggcacgtacgaatagatttgcgagtccaaacctcacatgatggacgacgatagaacactatagagactggagcttaagtttccagacccgatgtgtagtaacgttttgccaattgaggagataatatcaactttcatacgttgccgancgaaggatatattgcttacgctatatccccaggcaaaatgggatctttcacatgtgtgagaaaccccccatatagcagttaccttaatggagaccacgggcggtcctgcatgtccggggtcaatnnnntnnnatannnnnnnnnnncnnnttnnnnacnnnngnannnnnnnnnnanncnnnngnnnnnngnnnnnnnnnnnnnntngnnnnngannnngnnnnnnnngnnnattgcnngntnnnannccnnnnnnnnnnnnnnnnnnnnnnnnntnnnnnnnnntatnnnnttntnnancnngnntccnnngcannnnnnnnntnncnnnnnncnncnnaanntngcnnnnnnncnccaganannnntnnnnnnnnnnnnncnnnnnnnncnncnnnnnnnnnnnnnnntnnnnangnnnnncgtagtttcctagagctgcccntacctatggaacnggaccgttctatacttctttaaacagtgtcgtgctacagacgacacaacatattgtgcgaaacggctcttcctagcgcaactcgtccctagcgcccaacatgcattagttgcctgtaaccagggcattgcatgcagaattgagctattggactcgggtaaaactctcaacgatatgcgaactgagggtacccgcgaatcactcgccgantgttaccagtcagacagtatatatagaatgggagtgttcaggcgctctcttgtanacaaagcgttgagatttccaactattgcgtnnnnnnnnnntnnnnnacnnnngtnnnnnnnnnngnnnannnnnncngtggaggtccacatcagtcatcggctattcgtctcctggattaaaatgataacgagtggcctcacgtaatttaacgctacccacacacttcgcgacgataatggtacctagaattccntgtggttcgcaagtgggtggtgaaatcctgtatcgaccagcgttgcccaggtctgttaatcaatgtacccaccgtaatgcggtcgtcgttggacggtcgtcccccctttcaacgatagttgcaccggctgatgaaaggaatgncatacactgnaccnncngcanctcatcctcgccgcattcaagcatgggccgtaattgagctaagataattcgtctgtcgatccctcctctgttctaaagtagccgattgtgtgtatggctnacgcttcttttttaatgcgtccaaaaaaggaccgagttgtccttcggcaagcgatacaacgggtaacttggtaccgtctttggtccagtggttcctgatcgaactcccgctctcgtcctgcctgaaactgttattgggcttgcntggnacctcttagcaagagtcagcactgggagttttgacgtgagagaattttcgacacngtgtcagggtgcgccagcacactaaannnnnnnncnnnnnnnnnnnnnnnnnnannnnnnnngnnnnnnnnnnnnnnnnnnnnnnnnnnnnnnnnnnnnncntnnnnnnnnnnnnntngnnnnnnnnnnnnnnnnnnnnnnnnnnnnngnnngngncnnannnanacgnngnccntngcngnngaananncnncnannctncnncnnnnnnnnnnnnanannangtancngctnnnnnncnnnnncnntctnancngtcaaatcacngaggacagaccgcgatttgtaggagtttgtagagcgacggtgagcgtctattccctaaccgtccgttcgcatcctcttccttcagcgcttaatctgtgtgggcagttatactagtgggaccccctgcgcaatccatttcggtgcgacagcnagcgcttaaccaactactcgcgataggtttgtatgattgctttcaacgggtggctttggggcgcggccacggatctttcgaccgtatcgagaagttggtcctgctcggccacaaaaccccagcatgtgaactccgtttaacgcgcgtgacgagtcgagggtactcgcccgacagactatccgcatgagtaactctggttcatggaccgggcatcgctgcaaaagagatgttttgtncgctactgaggacgggaacagactgccggtcagcccgnctaatagtcggaatgtataatactttacgccagtggcgactcagcctaacaaggaagcgcgtcttagagggttaacctgctttggatgttcggcanantnnnnnncnanagnnnnnnnnnnnnnntnnnnnnnnnnnnnnaannnnngnnnnnnnnnncnnnntncannnnnnannnncnnnnntannnnngnnnncncnnnntnannnntnanntgntngngagngnnnntnagcngntnnntggnntccnnngnnnangnntcagaannnnnnccnnnggccagcncggnatnannnagttagtcatacctaatngggaacgaactcccgcatcgtattttgtgtaatgcnggctgggatttgcgtgcagcaccattcgattcggtgatccgtcccgttgcaactgatcttaatcatcacttcgacagacttgcgacaaacggggcaatcactaggatctagagctcgggcactggtatggccgcggccaaatcagacnncctcactccaagcccatgacaactgcaacctgacgcagtgtcatcaagccgttacaagtattcttgcctcatcatgttaagcttatancatgcctacgttaccggattgttcagaaaaatangatatggacattgtcctgcagttttcgattcgccatggggtttagctgttcaggacacagtgcatcgtcgtcccgctgtggcaggctttatgctggacatacgcctgtagcgcttagacaagtttgagcaccccactggcgtcatagccttnaactcgagcgcaggacacancccacagcaaccatggtagacgctgcgcaattgtgcagggtccagaaggcaccatgggagtcggatttgaggcggtaataggcaaaagtcgtgcgagtaggcgttgggctccgacattattctatgtaagcgctccatagagcatgtataagggccagtttgcttgggattattcaaatatgcaaaggtaaatgtctcatgcaaacactcttgaagtgagacagtctaggatggcacatgagccagaaataccccaagaggctccgcagggataaagtttatcggtgctagcctagaaaataggtgntgcgcgtagtatccaacttncctcctcgcggtgagtcagagcgtcacggacgagccttcctggctagtagagtaactttggaactcgttacaggccgcgggtcgtataggggctctccattcatcgaccatgcggggcggttactatccccactctctcatatccttgcgcgtcttcccttgccactataaggtcgccaagncgatagccctactcgcggaccttaatcagttanactccagattttagagggggtcccgatcactatgttaagttgaatggtaaattttaacccgctgttcncatataaaaaactggttggtacagggtcagcttacaattagttctccatctatagagaatcccgaacgtgccaccgccgatagtggattggttgacggcggtgcggaaacgtttgtgtaacgaaagtaggataatgccgggagcgaaacacttcagcgngtcgatccgctggngctcctgtcatcagatttaattcgtgtcgcctacgaaatatcttcatcggaacggtccggtctggtacgcctcagcataacacgttgcccgcgcctcgagatgagtctnttcttctgggcctccgctgtagactaggaatgtcagaccgacgttgtgcagtaccagtgatggctcaaaaacagaagcttttttggtttcacagttgtgtagtactaactagttctctaccagtgcctcgcatggtaaacgatctgcacagtcctatgactgccttacgaagagacgcctcttccngttgcctattggaggcaactgtcggagctccggcgtttgactatccctacctanaaaatgtgctgtggcgcttgtggggtcaccgaaattcattacaccgtacgttcgccgcgagaccatgtgaaagtacctgaagagcctcgtttggtaaccacccctattcgtcaacacaggagtcgaccatacttgttgcagaggcgctatccggtcaaaggaatgagacttttgcttacttccttacggtgattagaataacaatcagcgttttattctggaagatattacggatgcagagtancatggggttagctgcattggcgcgacgtcagctcagaggcttacgaacacggnacttccggcccgagctgccatgcagacatgaccgctaaattataacaggtggatcttgaccccctacatcaagacctcttaattggactgcgtacgccttttcgcaggcaaacaaagtgtgttttaatacctgatccccagggatagcgtcgcgaggctgggagccatgctcgctcccggccaggccacattaccctggtcgactccttaatggatcggggctaacggtccagttatcggtcgaacgaataacgtagtgatcggtgtactccggttaaagaactgctgacccgtgtgagggctgttatggaacctggggaatggattcgcacattggcantcatctcgcgaaattttgctgaactttcttgcaatccgtccgtnccgtgtctcttctgctgtgtagaagagtttggaggtgcccagactgagagctcttcactttgccaacttgaaccatcccagactagggttgcgaatatacttctaacgagctggagaggtacttcctccctttttcccgacatcccttgtgaatcgtgcgcgctccttaagtcccccgaactggacactagtagaggctggcctgagagccccccccattacgtaatggtaaatagaaaacccnatcctaaaggtccaaattaagtaagctggggactgcagaaagcgcgtctctcatcaacgtgaatgagctggaagatcatcgaacccttgattggggataatcttcctgattcactggtaaaatagcaattaaggagggccatcctccaagncgtcccnnggacaggccttagattcctatgctggctctgcntgcgtcttaantgtggtaccggttagtgtaaatataggactgagaataacctgaagtgccctggttggttaccttatannggttannnnnnacggtggtccccaagatccaaagatgtctaagggtgctgccttatacaatttgagcgtgtgcatgtgtcacatttacgggtcggcaggtcggtggtaggcgcgtgacgcatatcctatggtctttgcgtgcggaagaggaccttcctggtcgctggcntttaagtacttggcccaagacatcgntccggcaagctccccaagtattggggtcctcgccgaggttcattagatgcgaagctacttattggaaaataatccaacactgcggttaaggagtctatcagcgcttaccggtcaccacaactcggagggcttttgcttattcgcttctctggacntcaggagtttcgacgaccatctttccataagctgccgcgtgtcccatttgggccgggcatgtgatactccttcttcgtggcccaagcggtttacttaacgaggtggtaaccgacnattcgatggtaccgactgtcgtcccactgaccttgcgtttccgtntttcacactgcaagtcttgcgaaaaactcgtcttctgcgatccctagattacgcgagtggtaagaggtgggggaaatatgaggtcaaatccccacggcaaactggacctatgccagcttcaaacgctgatgcggaactcgaaaataacacgtcggtacaacattggtcgcccaggatcggtccacatatgctttcgggccactcgttagtgtaagaaggtggagccggtatccccccgccgcgcacctccggccttacccgatgcactctcaactcaagggaatgaggccagctgttactcataaacctcctaagttttgtaatcctcagttgttaatgtcgacctaaacagcccgcgccgccatgtcggccccagttgattctatgcgantgaaagagagggtgacgttgtttgagatacaaggtttttaaaatttaacccactacagatattactcaccattcagaacgtctcgcggaagtagactgagaaatggggtggacagaggtaagttatcgttgcatgatcgttgtgatgaaaataagcagagggcgcttctcttgtacgtgtccgatgcaaaagttttcttgaacccctatagttantgttcgtctaagccgaaataaaattgttagcggaacnnanccnnnnncnnagnnnnnnnngnnnngtgcncggaatagtcggcaataatangctcatctataaaatacnccgctgtgagttaaaaggttcccacgatgcaaccttcgtaaggcggtttgctgagacccaacaactcncatattttcacagatgggactttaaaccttgcctgtcacatccgtctttgttttgaacttggtagaactaggagggngctgctgcgattctcaatacncttgtctagataggagtttgacacagcgcgattcagacgatgnaatgtnncaaccattgtttattntcgcttccggnagccttttcttagtccatgactgctctttcttacttaatgcgaacgtgacatactggagttgtgatattattgcctacgggactggaactttaggagangcacagacacctcacgaggctgacccaaaaagctaccggacttgntgcggtctttgactaccgacncggcgtgttgnccncatttgttatattntaaattcttagcgnaacttcactggagtagntcaaactcacgtgtggatagtgctantgaccngtttagnnnccggtngctggnancgnnnctgctnagntnctcctananctgtnnnntcgactgngtnaaagtnancgtcnccnaccgtcataagatagccttcgcgnattcnggnagcncgcttagaaattatatggattacgttccaaggtggtacccacacgtagnnaacnnctctcgctgtctaaggcggcggagccgggacctattgcggctatcttcccacgttctacgtcatcatggtacacgcagggttgtnnnatcnctcntggtcctngnggtcgnngnnggtggaaggacagtgtacgngcattagccgacagaagagcagaggatacgtaaaacgctggtataaacacgggaannaacntcagcctcgttaggaacagacacagtaatgacgccatccccagcggtgtatcgattataatacaataataccccatatgaaattctcctatgtcaagcgtcggtaacaacggtgcataccgcaacccgccgttggactgcacgggtcaagtcgtgtaccgtatcaaatccatgtcggggctcgagattctacgagcctactattcaggcaagtccgngccngnnnnnnngangaccngcanngncnaccctcantagggagttgtnccnccattgnnttcctaataccgnggagccagttgacccgatacctgtgggcggctctagtgcggtagcttcgatcagttctgcgctaactgatcgaaagcactgtagtgttcgaggcaccctttctgtggcggtcggaactttgcggccaacgctaagctgttagcgcagttccgtattataatatcccgcgcgggtcggtcttatacgctgaccagacgacaaaatgcggctcgcaggcgcggaactgtggtagaggttgtctgatgcggagacacgtgtgcgtgccgcagacaagctgccagcccgctagatagccggagcggggcccctcaaaatcgagtgatgatctccatccctccacattanctgttatttgggaaacgaatatnaaccgcctgggcgggaggtctagcaaccggggcgngtgaggcaacctgcgaagaggttggttntcatcnanggttntgaccnncancnggcngnnncgntntnnnnnnnccnnnncnnnnnnnnnggnnnnnncgnaancnnnnnggnnngngngnncnncacnanncnnnnnnnncngnnnntcnncnggntcgtgacatctgganatganngancagggngncctnctancntnnnccntttnnntnnagcnnnnngnngnnnnatnnnnnnnnnngnnnnnggnnccnnnnancnnnnnncannnnnannnnnnnngnnngnntnnncnnnnnnnnntnnannncnacngnncnggcntgncggncnnccnagngcnnnnncttgncnnncccnncncnnnncccagnancnnanncatnnnacnaacncnngcgnnnnaannnnngnnngtnntncngagaanatttgcagnnccnnanntactatnngnngnnnnnnnncgcngngnnnnnnannnntgnncnnaaggnnngtgntnngtnccannnacatganncntgnananncaccngggnnnngnngnnnnnannccnnacnnntcnnnnannngctacnncnncccnaccnntttngcnacctnannatngncnntcnaangntnnggnnnccntggannnacgtantgccncnagcnngncccgnacnnnacggngcnccacgnntncngaantgnnncnacnangngccacnncnnggannngntngnnnnncgnnagtnngacagnannncnnnnnacnnnnnntnntnnnntaangnncgtnnnnngccnncncnnttnnnacgcgnnnncaccangnanatnggnnnnctncntantnnttgnnnnntncngnntnccagnctgnncgngnngcagcgnnncnnntnacnngagaccnnnnngnncnnnnngannntannccttnnnannntnncnntaggtcgnnnnnatanggacncnnnntnntanngnnnantnnttnggnnannnnnaaanaccatnngaannnntacagnnnnnnatacnnggannnannntnannnnannnnnntnngntanncannangnnnnnnggncncgnnnnnnncncncnncatnngcngnnncnnnncncngnnnnnnanntcngcncancannnnangnttngnganncatnnannnnntnncnantgnnnnnnntgnganagnnannnnntcnnaannannngtncnnnncnnnnnnnnnannnnnnnnnnnnnnnngnnnnnnnnntntnncnnnnnntnngnnnccnngnatggnncngnngncnnagnanncntatangcnnnnangnantncngcngnnngtncnctnaancncnncnggnnnnnannaantncannnnntnnnncnnctntncnnnngctnnnnggnncactaagtatnnnnatnnngngcacgnntnnnctgnnnnncntcatcnaaancnnnnnnnccancangancganggtgcnggnntntngnnnnntnancnngcggcancnngtngtnnntangnanncacgcccnatnaanacgnngntgntnnnncnntnatccnnnnnngnnnntnnangntaccnnnncnnnnncnntttctnannntnncngnnnttncncgnngncncnngngnnantnannntnnnngnntcnnacngnnnnanncnnnnagntcncgcnanncncncnntctngnncgnnnnngnntnnnnngcntncnnnnagntgnnnnnctctcgtgcnnnaacnncnggggccngnngtatncccngcngnnccacatgnncnncngccnggngnncnncnnnnnnnnnnngctcgncggnccntnnncnannnnancnntnnnnnnnnnnncnnnactttatgttgtncgtcctcaactaggacttgggtttcgtccgagnaacagacagctaggttgttgggtgcgagaatgaaantatcgcgtgattgccgncctggagcggatggaaaagagagctccgcgggggctgttnngcaaggaccccanagttgtaagagcgangatgcgtacgcgctcagagcgttcgtaatgaggtatatcaggcatgtcattcaccggaaccgagggaaaatattcctccagcttacnaaccctttcgtcttgctcaatccntggntaatcgacttaaaatttataaaggcngcttagtcgtaggcagcnntaggccaatactattgncnnnnncnnngnnnnnnncnnnnnnnnngnnnnnnnnnnnnnnannnnnnnnnnnnngnnncnnnnnaaannnnnnnnnnnnnnnnnncnnnnnnncngnnnnnnnnnaanncnnnnnnnnnncnnannnnnnnnnnnnnnctgaacnnnnntncnanncanncccnnnnnnnnncatgntgaattanncncagngntnnnnntctaatccgagacanatggcaaccnnnnncngcgantnngncntgnggncnntnnnnnnnnnnnnnnnnnnnnnnnnnnnnnnnnnnnnnnnntnnannngnnnnnnnannagcnnnnnnnnnnngnnnnnnnnnnnnncnnnnnannnnnnnnnnnntcnnnnnnnnnnnnnnngngatnnnanacnncggnanngnnnngnnanagatcctagatcgcgaagcggtgatgtatatcaattcatgactgggcctccgatgatactgcanntnnnnnncnntntanngnnatatataaaaggtaataagcttgagctcaactccgtactctgaagggattgaacatggttttttactttcaaaatctctntgcagagctaaggttgcatacgacgacacgataccncggtnngnnnnngtcnnnntcnnnngnnngnnnnnnnnnnnnngcntcnnnnngnnggcnnnnnnnnnnntnnnnnncnnnnnnncnnnnnnnnnngnnnnnnnnnnnnnnnnnnnnacnnnnnnngnnnncnnnnnncnnnncnnnnngncngnnntnttnnnnngtngnnaagacnggnntnngaagatnnnngcccaggngnaggcnanncntnnncnnctngnnnngcnnnnnnnngnnncnnggggnctngncnnnnngnncgccaggcanngnncggnatgaangcccttactgcgncgnnnntnganncctntngatgcnccnanaantnnnanncnncgnncnaatncnnnnnngnnnannnnggnnnnnanctcgcnagnnnnnnnncngnnnnncnnnnntnnnnnnnnnnncnnntnannnnnnnnnnnnnnnnnnnnnnnnnnnnnnnnnnnnnntnnnnnnnnannnnnnngnnntnnnngnnnnnngangngnggnggaancgantgcnaagaanggntncnaagcnnggngnntggnnncagngnnggnntgcnnncggannnggnncnngntatnnngncngcncngngaggnnacnancnnnnnnngcncatnngnanctngngcnntnnntncnnnnnnnacanttnnncncctnnccnnagnnnnntgnnntnnnnnannnnnnnngctnaacnnntncgnnggnnnnnnnaggngtncnnaanangacnnannacnnnnnnngnanngngncncgnnnnnnncnnntnanntncnnnntcncnnnncnnntnatntnncannnnnnnntnnncccangntcacnnnnnngnnctntantganacnnnnntnntncngnnnnnnnnnnnnngnnnnnnnnnannanngnnnncngnttcannnngcngtgnnntnnnntctannnangcnncnggtnacncanannnnnnnntnngnaantggcnngngntggncngnntnanannngnnnnnnnnnnagtnannngnnntnnngngnnnnnnncnncnnntnatnctnnnnnnnnnnnnnancnnnnccntnngngnnnnnaannnngnnnnannnngnnnnnnnnnnnnnnnncggnnnnnnnnnnannnnctnnnnnnnnnngnnnnnncnntnnnnnnncnncncgtcnnnnnngcnnnnnancatnnncgnnannccntnnnnnnnnnnnntnanngnngtntnnnngngtnntnnntcnnntnnnnagnnnnannnnnnnncnngtnnnnnnntnnnnnnctngncgantnnncnnaagnncttntggnnnnnnacgnnnnncgnngnnnngcnnngccnancnnnnntaannnggtgcgtncnaccgncanannnccngtnctnnnntnnctgnntcngnctcnccangncnnnccntnnnnncagnnnnnnntnnntnnnnnnnnggctgttnccnnnttttccnnannnacctcnnngntncaatangctcntgnnnnntntcnnnncattntnntangggntagngnacanggtggtctcggacttgccnatntagggtcncccatgtgtggttctactcaatctntacagtatcntttngaggtatgaccgataccggttcatcacaacagataangcgcgntaanacacgtggtaacnaangcgntggtnatcgngctntnntagnncnngtgngngnnnnnngnnnctnnnngnnnacngntccncccnnnnnnnnnnnnnnnnnnnnnnnnngnnnnnntnnnnnnannnnannnatntgnnaagngcntgcgnncnnnncncnnnnnnnnnnnngnnnntnnannnnnnnnnncannnanntcnnngnnnnnnnnnnnnnctacctccagataacctaacaacatatatctgagacttgggaaggccagggactagttccttgttacacatgctgagaactacagtttatgtacnncntcntacttcnacgccctaccatattacttccgtcattgcnggtctgtggatnatgatgtcacggtctactttgtgaggaagcatacgctctcgttagaatgnaatactaccagtagttgcgtaacgttttgtgtgtatcgagcataccgagtactcagtanntgccttgctttacaagttcttgaaaaccntttcctattaagacattagcagggcccggattataggaagggcaaaatattcagtgcaaggagtacactcggttcgcttcattatatggatctaggcgcttatctcagttgtggagggtgcagggtgcggcgatgtaagatgcagacggcgcgatttacagatgcctagcttgggttttcaacccgacggcgctatatttggcgtttcncgtctacgcacatttccaactcgtctactgcggaagaagtcaaaggcggaggaaaacatcccggtaggagatcacaaatattacggtgagttcctaaaagatgggagagtagcggantgctaagttgcagcacgaggggaatgaggacacgtatgtacctattggcgatcggccaggcaccaaaacgttcccgatcggccaatcccgtcccnccttagcgcagaagtaaatagacacggtttatgattggcatgtccgatggtgctgcgctgtcttagtaattgtcgatgcggaatccatcccccactgctaaggcacttatgtacgacaggttcgatttatatgtcacttcgaagcgtgtgattagtcaaggctacgctgccctcccatcgagttggctgcggtaacagaatcttatcacccttaaggcaggattcatnanattcaactttcgtgattttgctcacttgatcacgtngggacgncactatatcatcngatctgagggaggcgaaactgggtccaaatatcttgcggctgaaagttcttacaggctagcgcgtnntaaatgttctagtacaagnnnnntggnnnnnnnnncnnnnnccngnganaacnnncnnnnncnnnnnnnnnntncnnnngnnnnaannntncnnncannnnnctnnnnangnnnnatnnntnnnnnnannnnannnncnnnnnnnnnatngnannntannngannnnngtcnnnannngcnncgnnagnnattnanntntgncnncnnnnncatccaaggcgcttaacgagcccatgcatagtaccccgtacaagggggcaaagagtaaattgccacgtcgaactaacgatggtcttatcataaaatgcaggacaacaactgcagtatgggcacttaaaatcgaaggagccccgnccacttagaccgagctattaatgatttgagaccnaacgaattggttgccaacttttaaccaagcgatcgcgtgtagagtagagtgattggccatgtctatgtaaacgatgaaacaatatactctgttcccggtgtgtttatcacggagtctttcagtaaccaaaagtgntgcncgacgatacgncatgnaacgacatgtcccagaacgagatccacntgctttaataagagtaatacggcacggggtggttgattgaatttataaccgcgttatgatgtcgtgagtaatcgtctggccggatgttggggcggacctgtgatccgctacagctaaaaactgggacaaggttccagctcgataccgatcgntgaatgctttaagtaactttctaagagtcgcgggtttttcattaagtgnactcgcgctccgtngcagcacacgtggatgagccccatccttgnccgtggtttatgccaccgccgatctcatgtcgagatcggaccacgcgtggtttgagagtgntgtcgttttacatggtcgcttgcctgaatccctgctccccacngttatgaantgaagggngcctacctgtctcacagtgaaacgggggtngaaggtacaacggtcnnccncacgtntatntttnnttactaacgcagactatcctatccgattnggacgccatgtgttagtcgggcgctatgacccaagatgtaagtgcgaaactggnttctaaatttcattcgttcgttacacgnangnanntnnagnacggncactcgngngcggttnangacntancncncgnttnaactttntnnntaanaaanntnantgtnngtaaataatttgnnancagcgctggttgtagagttngntgnntcaantccactngtacgtcaccgatnntctnncncnggcnanntncgatngggnnncanccnctgcggcgnncatnctnagcaccgctataccngnnctctgctanagnccnctctcagnctaacggagntncctgctggcagacttctgagaattgngagtcagtcaaatggtcacacgantcntggaacaccantgtgtaatganccccnnagaagtcggntaannaaagcgtgcgccaaaacaanggcattagcagctgggatgtgtgtaccggcgcgcccttccacgcttacantatttgcagagcagaatggagactgttggaaaatattaacgcaataacttaattaaatctcacgtgaccatttcaatggccgtattgaaaaattcccacatttaatngtatccgtccnccccggnggaacgatgaagccagcctcagaaggtgatcactcatgccctcaagtangnnacnnanncgatngtgcggctntccgcttcaagggcattctatgtccttctattgtgcaactagntagccgtnnatacccnggnactnaatnnnacngcnttaagnnangttcctnngnctncaaanncatggnngangtccccnccngntgtcannntatccgctggcatnganatnctacattagtaacaagacgcggnncatctgtattgaggctcgccgcnnccncncgaagagtaccaatccagggaccacacacctgtgatggcagacttctctttggntgaaccatctcagttagcttggccgcgcgtctcgatgatggagatcgngangngatagcccgtagtttcantacgtctatttttaagattataactgttaagccctgagatggcttcagaggtcnttaatggtcataaccagtcgccatcactgcatcctagagtccgagtgagcgttcatccgaatggttggatcttggangccttcacanactgcaagcgtttcagtgaaccactgtngatcctatggatacacgggatgagcgcgcatcgacggttacccactccctgcgttcgagttgctctaacccagcgtattagcttgagtgggccatggtgcgcggnatagagtaccatgatttggacanttatccgtgagggcgtttntttcacctgataaggtccttctacccagccacgttgacggaggatatctgatgtttgtactggacatcgggtngngttcccttgtagaaatgcctttaantngttagaatgaggcgctcggttgaagtccaaacaaanagacacaagggggacgttgatcatcgaactcgatctgcatctatctcggtgcctctgactaaggatngggcgttttgttgtcnccttaaacgattatgagctaatcgctcngtgtctatcggatggnggctgtgctgctctttcaactcttggccgtctaatcaatttatggcgtcaagaatgcaaatgcaaattagactccgtcaccttccgtagcaaccgtgtgtgtgtcgcccttgctgcaccgagtatcctcacagtgccatttctgatgtaccagtccgtcggaccaaaaaataacgacaccccccgaattcctctccagcgacgggttcttcgaaaactattgcacggagccaaggatcagtcactctntgatgtttacgggtgattagattacgcttcgtgcattgcccgattcttagagtgaccgactgcttgcccgatggatcgccatactagcaatcgttttatccgctgctcaggttaactgaaattctgggtggaanacattcacacctgcaattttatagtccgcgactcgacccgacactgggcccggctctggtcaagatgccgtgctcttcnccagcattcaagagaaagcaccgtttctcgccacacctaaagtacgggttgcctggntcgtcgaatacttggtgttatgaacgtctnggangngcatgttcgcgacgcttccaggtgtttttgacaactggataggatttgagtcggagcgggcatcggaatatgctaatccgccgttgattgaccctaaatatcgtaganncacaaactanacttgactgacttacttttgatngcgaattataatgtttgggccttattttaaaaacgcctcantgattctagttaaacccctnngcgtatgtagaccggtgtgnagctttgnagacataacgaggcatccgaggttgactgttctgcttcacactctactgtggcctcagctaaaatctgatactagccaggtggcgcccaagccagatgtgtggcgtcgtagcatagacattgaatcaataaaacgtcgttaacgagagacacnagcataacnttagaatagaacttcggaggtatagaatatttattacgcacgaagtcacgagagactgcagccaggcccttggcggcatgacccatatcgattagctgcgctggtaccgcgctcgggtgggcatatctgccaacgctttccattgttgggtccatagtcactattctgtggaacgccgctgccatacgtcctggttatacctagccaacctttgtcgatggggtgattattgcgcgggcagtttacgcgatcagttagaaggcagggaggggtgactactttatcctctgaggtgcccacttacgtctccgcaccttgaactacatggagattgttttatctggtgtttctgtcataagcagtggagacggtttataatgccatcntagaaactagagaaagaacagtanggtcagggtggcttacctttggcaaacttaaaggttgaatttcttatccttgttcggcagcttagttccccggtagtgagaccagtcattgccgatggctggatgggcnggctggcgatccgtacattaagttatcgtctgaagccccaaccggggagcgcgcatgccgtagctacggcgtaggctattaataacggaagcctcgagggaccgccccgatctcgaccgactggccatattggataagggatcattagggtgctgcnctgagactcgtcattcataatcatcctcgggttccacatattgtgtacggcgttcaggcttgnnacacgattaaaagctccaaaatcagagcgttacgtcaaggttggtaaaaaaatgctgcncagtttgattcccaacggcaagggncnngngnnncgnnnntcnnatnnncnggnatccntnatngagacaggcgngnnnnaccnncaaantagnannnnnngnnnccncnanngcncnnnngnngnnagaagatcgnnanttccnccgtcngntcncnannnnntatttgcnnncnnangnagtncnnnnngnatggtaccnntataatntgcnaanngnttatntnnnnntcagcnntnagannnnntctnnnagannnnnnntnnnngnntnnntcgngtnanatnatananntnctatannggctnnnnnnaacntanggncnngnngnnngnnnnantgcncnncatggtacntantccnnntcnnnntncggangattntgagangccagacgcaaggagctnngacactnnancncgncgcanccaggcntncgggngannngcnngagcaagtnnaacannccaagnnnnagtgcgtagtgttnnannncgntttgnnntnacancttctnnccgnattnnntgnataaannnnncgnggncantagnnntnngccctannatcncacnngtnnaatacaccannaanatctctgcgcgagatggtgagntagngtncggncaatccgtccctttggaggaccgacacatgtgcaggggtagtagtgccgacgtaccgaactgacttgtcattctactatctcatgtaggttagcctgccatgaaggcctggtcctacccgttgactgctttctatgccattcttacgggcctctggtcttcttgtcgccttgccgcggcgcgtcgcttgacagaaagacatacagtcccccgcagaggcgacgttcattctcgcagtcaatgaacgcccgttatcgtaggaggcagtataaacaaggccacagcgtatacaatagggcctgtcgtgtaaatatagggactctgggataccagagcctgcagttcagccggacggcgttagggctcgcaactcaataagtcattagcagcttcatatactaatcagccgcactcatgactgaggagtaagccnctgtctacctaattagnggaacaggacgtcgcacatccgttgtngtgacaatccgctcgcacaaggggcgtgcacaaccgcgaaaggaaaatcgctccgaacaagcaccgtccttgaactgtnctcgcagtactgggcaactacagtccatccccatacctctgcagtgtgtanttctcgcgctaaacagaaacgttaagggccgacgttcaggcagatgacggtgagtatgttctggatcccgtaactctggaattgttgattcataagacgacggacctgcggatctcccatacatactgcctacgtgaactgtggtaatatacgatgacggtctgcgagaccctctttgtacgcacctaaacagcgtacttgaaaagctgctcggtatagacggaatggagaccgtatgtgtaagaggacgagtgcccttgccctgaattcccccgctacgacggtgcgccggcatcccgaagctagctggcctccggccgtagatggtatgtatcgcgaaagcacacacaatgacgtgctcgtatacgcacagcgacagttctgggcggtgcattacaccattcccccagctgacaggggatcgacacagggtagagtcgctcgcgccaccagtnattaccccaagagacgccgcgctcgacttccggttaaagactccatacttgtgcctgttcggaaccgctttacggtaggcggatctaagttaaactcgttctacgttacggaccgcattaacattgtcatctccaaggtactggcacgagtctcgataggagcgccgagctcagccttgcaaaggtgcccgggtccagtgaggcactcggaattatcagcccgcgtaattactcttgtgtgggcaccttctggggccagtttgactcagcggctgagtancttacctttactaaacctctcatgcaagggaggagactaaaatggaccgtatcgggcggattgatggagcgtaggggcctcagcgcaccgctggtaaaaatttacagcgtgtgccgcgaaaacaatacaatattcccactttcactcaagttagatgaaatgcacctactaggcgaccaagtccgcgttgccgcaaaggtntattccaatggagcagaccggtgtaccgctgatggacacacggatatatccctgttcgggaatccacacgatcgtcctgttataccgtgcacttcctgngtgtcaaaggaagctgacgattntggtacttcgctaagacaccttatagccgtgcagataacctcatcagcatttcacatgatccttacgtctcagcnggtcgccttacggaacttttnntgatacacacgccacggcaaggagnctaagtccttcccaccagaacaaaacatttctcncggacaagcccgtggcgtcaactttaaagctcggcaagctctaatcacttagacgctggataggtgagcaataaagcttaagttgcgagtctacacaccgttgtggaggtgatctactactgttgggcaaaacggcacgatctaaaaccagttgtcatgggacctgggtcctgtagcctcttctactaatgtataggcacagtccgttctctgcgccatcgctttgcgcatctaaattgcaagcaggaaaaccaggagagccnattcctaccggagccacacgcttatctcacctggatatactaaggctgaaagctttatgacgaagcgtcgtgctcgagctggagcagcccccatcttttggagccgagagcagaaaggtgtcaggcgctcggtaggcgctcacannnncagtaccaaccggttttccaatcgacctgccgtttaagaagtagtccgtggcggtggttggcctaaggaacacacctcgtccagaacataaacagtagtatgcgttgcgatcggactgcccctgtagggcttggacacatatggtgtggtncctgggaacatcatgttgcctagtgttatggcttagacgaaagccaaataccggaggaagcagaggggcatccgccctaaacgacccctagcaaagacatgggccgcgtgaagagaggaaatgaacatgtgcgggtggctgttgcagagtttcatctcgccagtacattaaaggcacaggctagtgtgtgaagacctggtttncatgttcgatggtcttaatcccaaaattaacagcattcggccagtccaggaacggctcaatgccgcggcagtttagacggatcacgtcgttaatgcgctgagatcccatttcaagctaatgggctggttgagccgtgatttaacggccccggatgacggttgggcccctgagccattgacatgtcttggtagctgagaccaaaataccggcaatttgtctaatccataacaaggataccaatcttgctttgtatgttcctaatccctggtatacggaacgctacgcctctcgngcatcaaaacagaggctgttcttcctagtctcaccgaaatcttttgcacttccaaggactgctacgagcggagtaattcggttcagagggtaaagtggcgacagggtgtgcgaacggtctctcaggcgtcatgcagagcgtaacccagaccgggtcgacgcaccgggaaagggtccacgtgcgcggggtaaccccgatcctagggtgtagaccgtggctgaccctctgcaggacggacactttacgatcaatagaattgttgacatgcgtttttcccgctttagattaccacgcggccgactgttacacacttagcagactacacctctgttcgagtcggagtnaccttncacaaaacaggatctcacgttagcaagtaacaacgaatacgcgatacctgtangagctttgtggtagcgaatagggctgtttcgggngtgctgagctcttaaggtacccacgcgtcacacgtctttgaatctcgtcaagtagtacccctnggctgtgagcccggatgttctcccccnttgagactccactgagtctgcagccttccatgagaccatgggcgttactctttttcttaagtacctcgccgaaggattattcgttcagcactttangtcatggaaataaattactatccgtagtaaatgacgttccagccctttgtttgagtcctacagcgtgcgataattaacaatgcangatacactcttaggcaaagcattggaaggaaacaggtgccctttgcgccgcttgcaagtagcctaagttaaaccacaaattagtagcgcacattatcgggccgacgctaatggaccagcncggccgcaactaccacttcgcgtggtccactcacgatgggaagtacgaaaacaggcgagccttcaagtaacggccaatgataagaaacaagtgcccacatgatgncgacgaagttgngctcgaccgcggctcacattttcaaggctgctggcgatgacttntgagttaagtgacaaccttcgcctaatatcgcaaatgcccgctcccgncgtncctgtacgcatgatatccatcgtcggagtagtcgttactggtctgtgcagggagtgtgatcataattcattcagtgtagtagtttcggatgccaaaacagagtagccgagagagtaacagcgacggaatccctctttgcttgacatttctcgtcgattattgtgaaactggacgttgtaaatttatttaacatccaatctacagttatataactaattccgacttggttgcgggagtcatcttagtgggaccaggccgccttcgtctgagtcccttacttaggtggtaatatgagaacggtcgtcatcctnccttaacantatattaacggatgcacgtctgggcatggggtcgcttgggcctgagagccgaccccacaatttgtctgttgaaccgaaatgtctaatcctaatcatggcagacacgcgtatccccaggggaggaggcgaaaagctggtacaatatgtacatatagattgattaatcgtctggaatagattcatcacacggttgggctatcctcgcggcgagcaatgtctatctgaacggtgagtccaataagtatgggcgcattgntacttacgcgactcagtcgtagacaccaacttgacgtcnaagcaaccattctaagtctaccctttctgtagcgttgttagtgtaaatggtgggttcagatgttaggtgacgagatacagggatcaagagtcncttgttgggcgccgtacattaaccgcgcgcgcgggcacacgtcgagctacactgacgaaagagcaagacgatatggtagcagggtgtatattctaacgcgttccacggttacccacgctttgtatcaagcccctgaacaatttgcttggatcctacccgcggcggcccaacncacatgggccaattgggcgatcatgcagtgagttggtagcgctagcagaganaccgccttctgtgtttacacgccgttcgcgttgttccaattaacacctggcacatagccgagcagatcgtgagtagctgaactccctttattggacataaagttccatcagcggcatgtcattaggagtagnantgtaagtcttgttcgattaacggtaaacacagcaacacttattttgccgaagctccatttcataataccggngatttcattctgattctgtaatccaaagtggtcgaccaaaatgcggtactaacgaatcgggctgccaggcttaagttagcgctgggcnaagtaggcttttgcgtacgcatacgggctgtcgtactggtacgatctgttatccgaatcctagangttgggaattagcgattgggcgtccatttggagaagcgcatcgcaaattgttgaggaacactgtacaggccattactactgcacggattacctcggcagatgcgatggcgattccactggtctgttacggcgatacgatggtcctcggacatgccgccgcgtgccagtatgcgtatgttacgatgcgcgctgcgcttgggggttgatcgttgatgaaggaagtcatgggagggttcgtgcaacagaatcataattgaatagatgtagttccagggcgcgacgctcaaccacnncgaatcttaaaccagttctantaccntgatccggtaaatgcccactcctgacagcggcgncgactgaactgttaacggncgccactgagtagacatcggatcttatcttcaagaccaattgcccctaggtggtcgatgagcacccactcactttctatggcatacgttaagcagttataacccgtaagntctnacgccncgatgaatctatacggcttggttttatttgatactatgcttggtttgaaatgaattcagacngccttacagtctggttgcaataaacttttaggattatgtcttcttaagcctgttgcaggttttacgttcttaccacacaccgccctctagatctggcaaacacttcatacccagcaaactggagnttccggattagtattaccagagcgtaacccagttgcaacgtaaactcgcttggatttgaatcaacnngtgcgctaagttgcttggcaagagatcttttcggtgttcaccntctggacttgttagcacaactctccttagggatcgggttacagtacagaatccttggcttgcacacccctaccttagctatctcatggctggcgtaagtgtcaggatgcgcgacaattgattttattaccggtatccaaaagatataataaaaacattcatacttgcgatatagangtcggtcaagatgtgcggccctagagggtccacacgcggtgtagagtacatcacantccaacgtctggtggtctcgttcctcactattggactttaactatagcaaccgtagaaggtancacgaatatgcgttctcnnnaagctttaccagntnnntnncntgattgggtnagccagcntntntnancagcngncnntnttancnaagttttgggttgagcaaancacccnnnnntnntnagaagatgtatcggtttcgagagctatatcggcncntcgcnctacggggagcgncncgtctnncggagggngctaccccntnttggcgaaaatccgncctttacngtttgcgcattcaacggtcattagcgtagggatctaatcccgagaattaacccagggaagtgtctcccaggcttttttccctagctnacttctntatgaacgaagtgcaaaaggaccgccgtcataacatggcaatcttccgccaataccgcacaatctccaataggctgcgaacgattggaccctgctaactggcacatcatcctagccctccgtctgangcacaacgacgtgtactntggcgaccctcgcggcnntacctctgcanncnnctnaatgcgaantcgncgncntnnaaaccnngnncancangctcnaccattngcccagcggnacgccnncgncacnanactnaccctacagtaagaaacatgnnnttgtgttgagctgtgtgactcgcacacagggtgaactagatggcgacatgtaggtagatctggctggcctaggaggaccggcgtgctcnttctcatccctcttttgcagatctcatgtttctactggtctatgattgggcatttatacccggggtactggcggccaacccaaattaacgctacgagggtcgcgcgttggttgggagtctctctgccnaggtaccacgggtccccgcgccctcgaatcagataaacgtntgctaatatgggaatgctgactgccttcgcgcgcccacctctcaatccacatgtaaccgagcctaatttggntatcaagagttcggcaggtggcaagctcggggggcagaaaacctgtactgctagcatttctgatttctgcggcgcatagcgcggcagcgaagcaacggcaggttttactctttggtagttgcttcggntnccctgtatcttcagcggatcatcgagccctttggataatattcagcgcaacggtatgacccgcgacaggcttcctccggatccaatatttcaatatattgggtgngtataagcggaggacgcccaatcggagagtccttgccgttgaggtatactgcggagccaggctnctgtattgtagatcggccaagatgaattttgcgatgagacgnnncttcatggtttcctggccgctgnctcntgtgcctggtccctgntgcattccatgtagggtccaaggcgggaatccggggtaatgcttgtcagtggttggcttagtacgatattgtagtgagggtctgagccattccaactcacgtggnacgacggttcggctcaattgagacgaaagacacccttccagtgacgctgtggaccagggcccccacgtggtgtccgccgtacccgcctaacgggggccatcgtgctgggtactaaatcgtgctaggccactaaatgctatcgcataattagagaactataagnngttagaattcggaanaatactncannacttacttntnccgagccaaccagacggtgccacaattaatttccagagactgactattttncctcnacacctgttaattcagagtgcccttccgcgtttctaacctaatnctgacannnnnnnnngngnannnancntnncgnnngcnnntnnnannncnnnttncgtcaanccacntgacnnnnnnnngnnnnnnttacttcttggngacnnngacgagttngtgaccacatagggccaacgatgtctgcgtactcccctaaccttccncaggctgtcggccntagtcttggattangaaaaccattattgggaagacaccataccaaatntgtaggaactccccgtgagggacggacggtttttnaattnntgtgnaancggctcnggntnnnnacnntnanncnnnnnnnnngtagggcaancctgggncctttaaatttnggtccnaaaaccgtctcgcnganctgacgagtagattcgangggccattcgtcctcaccccttattctcgtttactacccttgtaacgtaggaaccaaaattactcagctctggtggttcgcagactctgtggacnatgttgagacacttagatttgcgcataccccgcagtcccattgtggattggcttttatacacntccccagcaaactgnnntgntngncnnnncgnnnncccgcnngnngnntccnncnncnangnngntnntangacntgtngtgnnggttgnnnanngncnnnncnnnnnncnnntggggnggannnncnnnnnctcctacnanncccncgtcntanggngnatccacngannatacngccgngngngccantngaggtncgcagatcaaggcgtgttntantgntgacnncnncatatcaatnnnggncatnatcnctgacttnanttnnanccgtnggagggtananccgaccaanngccngcnncgcanatcgnanaggcanacnganagncnggcnctnagnncttgtnnacagccttantacggtancgtnctangntcagttcannaggcattgccaggagcgatcangnngctgnagtngnncntggattcagcgnncnaccgaggggccgtgngnnnnnagccngntnactgncgctngtnnatgnagttngnanggctcggagngaccatctttttgttcagcgncccanngtngannntnntgctntntccgttgtgacgctcntannttntcatnttctactcgttaatactggtntaacaaatgattctctaaccaaaatccggtcagagtgtacttgttggcgcgacagccggtacaagatgtgcgccgctactgctcgagttcagccgatcattgccaaagatccgacgggcctgataagtattctgctagagaaagtggggcatccaccagttagcnagttntgaagaataaataatagccgagancgctagtgcgcccaccgcctacagnatgcanagaaagacatacaaaagcggatctgattggaactccgngtaccctgcgtntttaagaanncgacggaatcttcacctangatataacagnacactccagccatttatattggaanaaggtggnaggctttgcgtctattgttgattggtcncnnannnnntnnnnnnncgtnnnnnnntcgcnnnntagtnnnnggnnnnnnnnnnnaannnntnnacaaanacnnnncnnncnnnnnnnangtttnaaaggnnnnnnnancnnnnnnnnnngnnnnntnnnnnantggcngangnannnncnntnnnnnnnntnnnnatnnngnncncnnncnnnannncnnnntanaacnncnnnnngctttnnnnnnncnnnnnggngnngannnannngncgnacgnnnttaannnnnnannannnnagnnnnaaccnnnnnngncncnnnnnnnnnnnnnngnncntcgnannnnntnncnnnnnnanncannnnnnnnnnngnnnnagnnnnngnnnnnannnnataagngnngncnnnntnnnnnnnncnntnannngnnnngnnnnnncnngnngngnnnntgtnccnnnngnncccnnnnnngnnnnncngnnngnnacnntgnnnananggannnnnnnnannnnnntganannnnnnnnncccnnngnnntgnntnnnnnnnnngnnnnnnacnncnnnnnnnnnctnagnnannnannctnnnnnantnnnncnnnnnnntnnnanncnnaaagnnncgnnnnnnnnntnnntngnnnnnnntntngnnnnnannanntnnnnnnnnnnnncntgggtnnnnngnnnncnctgacttatcgggattggtatcattaagacacatgagctcagatgggcccgataagcatgttctactatacattagcgcgaatcctccctgtggtaacccatcttagtcgcagacccccccncnacttatctcgattcngtatggtgcgagatctcgtaggcctgcttaatcaagtgctagttgcttgatcgacctagctgagtaaagtgttcttagtcccactggggggttagtagtntccgatgagcacatcctctaggttacagaagaactgcttagttgcatgaggtgccccagcgactaccgggtggttatgaccccgcaaccatatcaggttatgaattatagncgtaggtccgacgcatcgaatatttaagtaaagactgtagaaagntgtatagtgtatctctaaagcgttccnagttcttgtccacgtccgcttgtcagattggacttcgtcgggctctgctcattgcgcctacctgtctattcggccctagcctctatcaagggtggtaattcctacggttatctcctcctcattagttagagactatagaggaaacatcggaggcatgagattntctcttctctggatttctcccgtagcgctcggggtacataatgaacctccactcgcataccggaccgctggatatcgannantaagcaacacaggaagcgggtctgccgacgctatcccggaatggcctagccatgtggtgattttgcggttacgtacttcaannntccaaagtagatttgttgtagcccttgttttccctgcccgtataagggaaatagcagccaccacgaagaaacagcaaatttccggaagcgcgtcatttggccaaaggttgcaaaatcantactgcacgcggcattaacgtgtacgccttgaggccctccntcttgtatcgagcttcccccggagatcaattcttgcataactagcaagangttatagttgcttgtgattactctactctgcggcatgtgtcctcgatccaatgctattagagacggccaccaaattcaaaagccgcagtattggtggtacacaaacagctacagtgctgatcaccgtactcnggaggaggctgtgggccgtacacttgccaagaggtaagctcgggtacacgaaccatgtcttccgaaggagattccagtctatcctctctgatacaatcagtcgccttatgcgaccgcttacgctgggtctatatgactagaagcgagtgagcaatggtcttgactcaacactttcaaccccaatgagaaggcccgagcccaggcatcgagtaccaaggagcctatgcacatcacgaaagccgttaactgcgcattaagaaggtgattgagcattttctgtgggcgctgctcggtctagcccgccgtacagctcaagggatgatccatcggagtccccccccccctggtatactcggcccgtgacggatagccaagtcgcgtgatgacgcaaacactactcttgacaatttcggaagtcccnttggggagtttagtagttaaaacctacgcctgncacttgctcataagatcttttgaaagtcatgctagcctgtgatgtcgcgatatgcagttaacttcgattacgtaatgcccggaatggccccgttgtcatctctgcgcgcccgagggacaaatatcccctggcacataaccgggcgagcttctgcaccttccggaatgcgacccttaccactggcccatatcgagaacccccctatattcagaggtccttgttggtcgtgacttgtgcaggcaatcggatcgtagcagatacgacaggcaggccaaagcgacgtatttcttccgcaatcctttgtatttcgatactccaaatcctgctaggacgaaggacccgaaccagcgcaactcaatccaaccgatgagcaatgggtaggggatactttcaacacaacaactcgttaagctttacctggaaagcgatagatcagagactcgagcactgagaancctccatantgcccgtccttgcgtgtagggagcattaccgtctaacctcagcgacangatcctcgtcattcgccaatantcaatggcgtccnganggggaaattcggaggcaaggacggtcggagccnccccgcgtggcgctatgagccctctacttacctgcaaaacctcgctngctctgtaccaacgggatccggcgtagcgcgaaagatgagcacagactcccagggtatgactatcttcgagccggcgaagtcgttcccatcggtctacgtgactgcggaccgtgtcatcctctacttcgtccgcagggggacgagcgcatcagcactcgcggccgtagatctaccgatttggttgccaggatgcgaagtttgtaggtggagtccccgtcggcgagagggtgggccgccggtgactttcaacaaagatttgtgcctgtggacgcgccgggttacgtgtctgttngtgaaccccggtcggggctggtgggcggttccgctgtagtaccaactcatcacatccgaaagaagaaccgaggtccgtgagtcaaagggaacatttatgcgtaagtagtgttgtgccactaaggtcctttgttacgcgggagctggtttaccttcctaaaacctaacgttcgcacggatcgcttagacagattatgtttgctttaacctaggcaagctcgattccacggtgtgcgttgactagcgacagatganagactaaacttgcatattaccagtatgtctgagggccggaacatattatgataattacggacgcagctagccggttacgagataacacgcctggccttcataggcaacgccgccggctcccccgttcctcttccgagtcgtgaagtgttgggccgttcttcagtcctctcaagccaggtgcaaacaatcacatgaaaacccccgtgctacccctcgtttaaaaaccntagcagttcacatgtgctggcctggggtggccaatgcaaccatcggcaccctgcctttttcggataactacgggcaaaagcgtngcagcgttgagtttgatgacgccgctgtagaacgggggacactccaggcaactggtatgggggcctccacgttgaacgggttgnctcaccatgccaagattctccaggcgggtgaacgaccccagggtcccccagnaggatcgtccggcgtttggtcctgngactcgctcttgttaggcctaggcatagttcttctaacaatggatcgacaaacntcagngcacaccacgtaaagtcgaccgatcggaggcttggcnaagatgattgagacgtgcacgtgctggtaagttacccatgtcgagcatgtagccacatacgtgcagccttgaacataacaccataagccgtgacgtcacaatgtnacataacatcaatgaccatataggtgtcgcgcgggttcaggtttactccttccaatctctgtcaatactactacagcgccaacaaggaggtanacctgaggtggtcgcatacaggaacctgcacggtgagttngacgcaagcgtattttaagagtggcgagatgcgcatgcacgctatcgcgaagaaattgcctgtagatttagataaggnggtgcctgagtttcctgtttagaatttggaaggcggcggcacaatcacaggatggggcgtcttagacaaactgttaggcgacagcgttcgcgaacttctatagcccgtttaggcctgttagatgcaatcggcggggcngcnatgtcgacttggtagccacaagtacatgggcatcgccgtacctcatctggcgctcgtgtgaaaagatgggcccacaaccccgtctctggcgcaggcggtacgggagccgtaagcaggcatcagcccccctgttggacggagcgtattcgaactggatagcatagcgagctgcccccactgcggcgggctggtagtgtggtaatactactcacaacgtaagttgtacacgcgcggaactatctagtgcgtgcaagcccaccccaagcttctatcccggcgctttcgtcgggaagacggacctttaaattagtaaacagccaacctccggagctaccctcctaggagtgtagganntacgctcggacgtctagttcaacgtctaaataacttattaacccaccgctgaccgaacgaactcttattatgtgtcccgaacgtctctgctaggcggataggggtcacgaggcggaanttgtgcctcgtctaacgaaacaatgcatctaggtcataccgactcctatgctctgagcaggcataggacgganaatttcctctgtgacgcgaggtatcgaaaacactacangacttaccctaccaatgacgttgtcaagtcgccaggtttaggaggttcacccctcagttccaaacgttggtgctggaacaggccccaagtgatttgacgccgtcctatgcgtcggccctcttaaaccctgtcaggagagcggtcgcaataagccggtgggatacaggtagcnttttgacccctccggcgacttcttaaataattagtccgttcctcctatcgcttcgaggtcgaccagtcgaagtctgtttggggtagcgccccggcttcgcatgcnacactcggggccagcgcatcacagatccaagcgcatttctgttggcaagtaagattattgatgaccgcctgctggcacggtgagcctactgagtctgctgacaccacgataacccacgccgcctagctacacaacgcggtctccagtagcttaccaggcctgctgcgtctaatgtttagngnnncnnnnnnccgnnccntncnnntngctnnncnngntgcnnaaanntgngtnnnacnngtnnctgcnnntnnnnttgnanctngtgnnnagctnggctnnannnnnnangnngcnnnccggccnncnnnngcnncnnnnnggngttctcgngnaaccggantnnnnnnngnngnnggngannaannngctttannaantncgnatgantatatnaantngtggttnnnnntntnannntnnngtncnnnnnnncnnncnnnnnnnnnannnnnnnnnnnnnaaaagatcattgntgaatttcngcgagcttggggtgggggacggcaattacggaatcacgggccccttgcatccatcntgataactcttgntattgnggcccctttttgaaaacatatttacattcncaagnnnnnctccgacgcttanataatctgcggcccgaacttggaaaatacgttaanaatcgaccatcnccggaaggaagcttgcacgacgaagancnattaaggccnnngnnctntacnacanncgnngcnnaccggtgcgtttnnangnggggagancttaacntannnanggngcctnnnnnnnnnnnnnngnnnggtngnnnnttgcnaaganncttgtggcgagtgggaagacgtctcnaggnagtngtngnnnnntngntacgaaccttttagtcgngccncnnngcnacgaantttttcatnganttgctaactaacgagacctatgtaaggatcgctacgtggactatcgccttagacgcgacgcgggccctcccaccaggaaagaagttctatgagattgcctcggagatagttcccctacacgcctctactatgtggacctactaggttcacgggacaggaaaaggttagaagcaacaacagaggtccnncnnngancananggtnnncgcanattgttncngcantgganttgtcnggcgtngacttctgggcaaagttcattcctaggcataatcgttcagtgagnccctaagtatgtgacaacncaagacaattccttacaggggattctatnnaatccttnnnccnntcgtacacngatancctnggnactnncaccntggttcncnccatncggngctgggcccagcttgggaaaggccgataagtgcggttgtccctgtcgccaacgcctttgcagtggtaatagttgatacaagtgcntnctgcactcttctcaagtgcgttagattatcagtttgtgggcaaatggagaaccgggactgctggtcggcggtttgccaactgtgcctgtacacgcacctcccgcgggtcgagnagcatcgtatgacatantcgcggctgcagagtcgtttagtccgcncggttgtacttagaagttgtcgtgtggaggaagctactgccacatgcnaagcatcgtccttcgtcagatngtcgtgtctcgttgaccgatcactccaacgccttttagagtgagggttgacagctgcgcgggtgacttaaggattctctntccagtttctaatcaattcgggtctcccacgtgactttaatgggggganncaacgtgtatcgggcttttctgcgttaaagtccccctccngtagatctgttatcatataaaggggcgctatttcccgtngaagggtgtgttaaanaagttgcttaggttatttcaggtcgcgatcaagcatnaaagcatacaaagatgtatctccaattgaaacaagacgttgcttagagtgggacatgttgcttctgtacagccggacgtgtaacacnttaccaataaanaacgggcattaatacaggatggtaatgatgcgtcctggcctagtatattagaattagataattgcccgtctaccatgatctatgctggccatccgatgaatactcgccctacagcccatcgactcgcgcatcatcccttcgtgaccgtatcagacctatgagtcggtaagtagtccaaatnctggctccgtgcanagatgagccgttggacagatatcatggtcagacaaagactatttgaaaagtagactgctgaggagcttnacnnggtcagccagacgtttataatgcgatggcatagtccccgtcctttcccgcatgtgcgttgggtnntcgtncaagcngccgaatcccattccnctttaacgaanatgcgannccnnnngntcnnntanggacctggnaggttcnncnnnntngcncnggaactgtacctgaagcagggacttggtgcaatctcgttgtactttggagggacgcgactgacctgccgacactcttaattgcgtccacggccactcggagtcccgtctgtcaactttctnggtatagggagcgtgngcgatcacgaactaaaacaggcggatcgttcggcctcttgtatagcgattagactaatcaaggccaaggttggtagagacntgtagaacagtccgcctatccaagattgtttggacgnggatcctgcccaactatatganaggacatntttcgcgctgtccggcggtgggtgagctgatacgcgagtcggcttaaattccgtgagtccagcgactggaagacnaacgcacaagtccgctgaaattcaaaccagcgtgtcgacanngtcctacggtngggtngaagagccatagttcggcgaccgaacgacagctctggtaatcacgagaattcgtcggattgcgatacatgtaccgcgtatagcgccggaggatatggctcggaactcagttgaagttggcccgcggaccatgtgattagagtatcggttttattgctttactggggggggtagcttgacatcgtaagacgtcggtggataggtgtcttgacgaatatccggtccgagacgtttcctcgcacctgttggcccactccnnnnnttgatctttggggcggaaagaggcccttgccagtggccactgtagcggtgaacttcatcaaggcttggaccatgcgaacccgacatatctcttaggtcgcccggagtaaccataaaacctcaggtccaggagaggctgtctgccccttatctgaatgttctgatggcccatctagcaatacggaagnactccatatacacagaagttatgggaggcggaactctnnnncnnngngctnntcacnngnactncgncttagcnnnaattagtcagagattccattgtaanancatcggctatnaacatagnaangtttaggccncataagcgcttngattagggcggcaactcttctgaaatccggcgtagacttacctaaccggggcgccattctaccagtaaattcggtgtgatagcactttctacgcgcacggtccccttncctcatcctccttttatncaccaataggtaacaccactcacgacggcggttatcacgctgtcatctactgtagcagtctcacctcggccattacaagactaaagtcgccactagacatatacccttgagactttatcggttagccttctagtggggtgacactggtcagttttaatcctagctccgtacgatgcaacggatcccacacccgttcgtcaggggtcgctggcttattccacanntacgtgaatgtagtgacacgtggtttgngaccagtatcgcagactcttatgggttttgcnctgggttctgctgtctgtcnatcgctccaattcgactgatagtctgcnaagtcaggcttgtgantcgaattgtatttacagagggnnnnccgngcnnnnnccnncgttnctnnaggatcgtgnttnnntnnnnnanncannntcancgaaagctttgtctttcgctcggctgactagtatggatgtcgcgggtgntcggtantcgcgntgccgtcacngcngtnacatttcggtnccggctgnnntngnngcggngcggacctnnncnnagccaaaaggttcaaggcntcagctctgtccctgcaaaatgcctcgatagggtatcaaangatattacgaggacaactcatggtacanaaccgggtcatttcgcaagctccgtgtagaatcgtggagaaccgttggtgttcgctttgcttctgacggggcttactcccctctgtccgcggcggttanggcgtagtcccttcaggcacttgccagtgttacgacgtcagttatccagagcncaagtttggtgcctanaaggcgcactccacaaangtaaataaatggctcctacgagcntacgacagactcaaggtgtcacggtgtaggtacccccaatcccgagggacaacttcaagtaggtgtaactgcgctgcgcagntataaatgcatgggagttgngatcctatagacgagtaagttgaagaggtagaaaactcatgatcacncgtgcgtcggggagcgtttaacagggtgagagatttcnntttgacccacgttctagatgcnagattaacgccacgngtcttagtngcagacggtgcataccgacccgcgtcggttcgntgtagcgttgcaagncnncnncccgtnatttaaaaatctacggaggcgtggtcttgancgnggnatgcgnncgtatggaaaggntgcatnnacngcnctgaggnttacggaactnccagcactacttattnntatcatttgtcagtcacaagtgggccctgttgactgttggtgcgatgacgcagccaatgactgcctttgtttgtggcgggttaacttgtangagggtcgttttgacaacntctgtccatagagcttctgtataaaangcggccttanaatccgcctnnngantngcgnggnccnnncngcanagctannntannnnnaanntncnncntnnanntnnnnnnntncnnnnncnnnnnnnganttnnntntnntngnnnngtnnggnnncnnnnnntnactnnnnnnnnnnnnnnnnngnnnnnnngnnnctnnnnntnannncnnnnnnnnnnnnnnnnnnnnnnnnannnnnacnntnnnnnnnnnnnnnnnntnngnnnnnnnnnnngtatttnagnnnnannnnnatacgnnnnngnnncgnnncnnnnnnngncacattnnnnntnnnnnnnnnnnnnnnnnntnannnnnnatnnngcnngnnntntnntnnnncanctgtatactcgaacngntccggctattcagtgngctctacccaatagcgacacattctaagtgtagcgcacgcaccctgaagcagcgatctgatccagagtcttttaccgtggngaaagtattgtttgtcagagaggttcncggtttggannanttnnnnntatgcatggttaggattccgccgagggttcgatttcatatttatttggtcatgttatctctcccgagaaaccaagcgggccatcataagatgaatccnngngcgactgntnggcacggngccttagtaggcacacacaacagaagtcaaatgatctttcagacaactggtatcagccnggcnnnncagccttacccncntngannancacccnntntnnnncnannnngnnatgtgaagctaaattagcgatgctaantcatttgtcgacggcctgaaagcacgcgtgggatatgagagtcgtaacgcgacctccaatacagaatttttctgcaaccgtcttgcctgncctacatccgccccaaaaggggagtttaatcagttaccgcggcgtggcttctgtgtgcacagacttagcccggtcgacacttaaccccgatccnatgggctcgggccctgacaatccataggggcgatctactttgtatcgaacttggctttgatgaaccgtagcatgagtttgtnacntnggngggannnnntnnnnnanannncnttacaccctaacgtaatgttngggattttcatctagtcccttaaaaatgtggactgggattaacgagctacgtaggttcgattcgactccaaacgacgtcttgttgcggaaaacccgtcctttgattgagtcggctccnccgcgccctgtttcccgaatgggatagactgcgtanagggcatgcagggcagaccttcagacggatttagctaanntgtaagtccaccctagctatggggttcggacacattcacggaagagctcggagcaccacagcgaccgatgatctcncgactgcccgttcgttaggtggcctcagccaggaaaccaacgacaaggagtagtcagtgcttggtaacgcacacgcgaccgaatttanntattacgtaataaacgtaatgcccgaaaggtcttcgttcatccgccgtccgccncgtcaggtagaactgttttctacttcatcattctaggtncgcggatncgacaaattntatcccaggtatcggctgancctcggggtctgaacccctggattacttgttgctnatcacttataccagacgacccgatgaagctttggagtcggtccgggctgagaggaatgcttaagagacacggtaccatatcgcgatagagtcggacggcgtatcaagcacgtgtccgatggccatcccgtttcctgaactggtccgtcatagtggagttgatcatttctttaccgtctncgcagtcctgggcttccgtaacgcggctaggaactagacctcaccgcgctcttcacggctgttttgccgcgctccgagtttggatgccctggctggagtaggaagtgcancgaggcatgaacaagattctatgagtgtaattgtnggtcaggctaaagactattcctgcattcccaattacgatttaacataccggattaagcatanttggccggtcactattacggaggccccaccctngttaagataacngtcaaattntccgncgaggacgacatgtagcccgtcnacgcgagnttntcgggcgtcacggtttgctatccnatgtgtagcgctcatagggcatggcggngctatgcctatcactaggaagatgcnctttaagtgaggcagggcctcgacccgccccannnnccaaaaagccccgtgaccagctgnccgattaagttccacaaggtagcttacgcatttttacacgagggtnggccgccggagcactatccggtcagaagaccatgggatatcagggtcattatctcgatctagganncgcaatcgattgtttaccttatatccgactagccgtattnnganngangnttgagggccctgattccgagcccggagatggttttcccaaccgtggaaacggaagtcatggataagccttcgtagtgctctcctcttacccacttgggctcctcgatttatatgtacaccggtacggcggcaatccgctagggccgtttcgaattgaattggagcagcgcatgtttttgaatgaggcctttagaggtgtcgcgtattaccnggtagttatctnacncgctcacgagtgcagtttgctgtgagcacgtggtatggactagcnattgcgacgtgtcgtactgggatcctaatgatttagggattagtcacagcgcttccatgggctcgctcaggacggctttagtcataaaaggnaaacnnggcttacgcctcgagaacgtaatagccagtcgacgtaattacaactgggtcgttcccagnggacgcgtgcctctnaaaggcggctggggactttacgcgacacactcnaagttttcgatcttaccttctntataagcgttgccagcgacttggttggaagatagaagcgcctaagtagccntcggccgcacagctagttgagctattgccagggtgaggtccccgntagggtgacagttactaaacggttccctcggtcggtaccatagcctctgcattgtattgctgcactctgtgatggtctagttagcccacagcgtcgtcgatacaacctatatggtaacacatatagacngncgancgagntnnanccgnncncggattcnnggtcncnnttgnggnnntnctaannnnancancngnnnnnnnnncncntnnnannncaaanncnnccnncnncnnnnntccnntaaannngngngtnctnnntcanacagtcgcgngtnncnnggcaggnnatacgattaanggnncgntnnntcncncagagntcgntnttcnnntgatnnngngnnttngagcnaatcnncccannnnccngtgtggtngtnttnnggntttnncgngtnggntaccngtggnncnnacnanccgntncnnncanctngggannncgtcntntncgatgtaannattncgcctgctccgtacntttttttttntggnganggttgcnanaanncangncnnnnnngctcnnnnncnnnnngcnncncncncnnnngnnncngnnnnnngaancnanannngnnnnncngnnngnngnnncncnnnnnnnngtnngnnnnntnngnncngannnnnntnncnncctnccanngnnannnnngnnncnnncngnngagnncancgnnncnnnnnnnnnntnnngnacnngnnnacgnacggnnctttaantcgaatcgagccntatnnnntcnnntttantntgtccctcngccnncgnancgagctgactggtccacgcttccaagaacagggccccgtgtggcagatagtccttaagaagctaagagtccaagnnggactgtgctagcttactacccatatcgattaagggacgttcatagttcangggcacgtgcggaagtntatcacgagttcaagccagggtgaggtangnnnngnnngngntnntannannagcntatgangnnannnatnnangntcttngngnnnnngnngnnnacncncngacnnnngncatgttntnnnnnggcnnnncnnggnncgcgcgccannnggncnnnnaacnnnnncgncnnnatcgangtccnanncnnnnngctncccgnnnnggcngcancgccnnnttnannnnnnctanggctaagtngcnncntgncttnngnnnnnnnctannnnaaagannnnnngngcngcnnnnaancntnagnnntgnttnnnnnacncngnancnnnnnnnanncgnnttggctgtgcnnnnnaggntnantntgaaccnntnnnancccncncannngcnntngtcagtgggngcnnnncagnnnnagncgtnnnttnacngnaaactacggacctccgagcgactntgcggcgtatatgcataancgccgaacagcaggggactcattaccaaccctacgcactgcgttgcaacccacacggggcgtaagtacccgcccttggtttgtgatgtcaggtttntnngnnntnnnnannannnncncantaanngnnntcgncnnnnatagatattatggtgcctggaanatgcgtcagcccgaaaaattttgattataccggtttcacacaccggttgtccgccnagtgtcggggcaccgtttaacggatgtagtgacaaactcaggcttctacgcgacacaagtaccgaatggagccagccgtgtgcgtcgcggggggcagtccccttgcacagggtcgccaggcaacagcttacgtaggcacggtactgttttcggcttgtcgccctacaatggtcnnnannnngntnngcnnnnaatnnnnnanntnnncnnnatgnnnnnnntnnnntccntanggnnnnngtgnnnntnnnnnnnngtncnnnggatgngnnnnnnngctannnncgngnancngncgctnacgnnncncngccnnnnntttnnnanagnnnnngantccnantannnannttnngttnnanccncnnnnnnttngncngntncnntacnnnnannntngccngncnacnnngnnnnatnnncncgantnnnnnnggnnncnnnngntcnnncccnanggcngnnnnnnngctntcgtngcnncnnnnnncnnnnnnnnnnannnnnnnnnnncngnnnctnnnnagnccncgnncnnncgannnnnntancntancnnncnnannnnctccnnncnngactnnnnggnnnnnnnntcancncggnnnanngntnnanctnttnngnnctngntcacgncntnnngtnnnnnnngnngnnnnnannnnatctnntnngnnttcnngantnncntnncncnanggngnngnnngnntnganctngnncncgntncnnnannnnnnannannnnnnnnnncnngnnngatggcntcggnnccgncnnncnccangtntaaattgttaccacctggnngacagtgtcacaccaaacggccgaggcagcagctttgagctatctccttttaaggatgccgaggatgcaatcacaaccattattcttctgaacccgcacccccacaggattgaggttcatttcgcctctacacgaaccaaattgtttggagacttagcccaaactcccntagagacctaccaaatcggnagctnagaagtnnnnnnnnnnnnnnnnnnnnntggacggcttatgcctcgaggttacgtgctgatgtntgcagntaagnnctctgcagggggtggcttaatcataaaaagcgcagcgtactngtcgtgcaattagcgtggccagacaggcgagaccctttactcctaagatagcgctaatataagccagnggtggatataaatggcaccctcgtttgtgaacacctcaacgcaacgcatcttattatgtacgacgggggtctgccttgttgccctttggctacagggcgtatacgttggttggttcggatggaatgggtggtgtcccgaagatgcgaatnnggncaggcgcaccagatgtgtcgatttaatggagatcaggatcaatacaatttgctcgatggacccactggagaagctctattacgtggcaagtccggggccggttagcagatcactccgcggttgtacccggccggtggtcctggatccactgtcagtactccgagcactccgtataaaagtgggttcgcaggtgcttggttcgatgtttaagtcagtccgctgcaaagccggccgaggttcgcaattactgaaaggncnagtngaannncnncgctngcnncnnntttngncnncgnnantnagngnttcannntnnagattgactaacatttagagtgcaactacatgtaggctggtacgtacaatccattatggttgggcgctcttcgcttagtgccagcatgacggtgcnattcctaactcagtatncgtaagggatccctggccgttcacttcgtccgcctagtcacttggggnggggcnacttataccaatcaaggacctagtgcggagctcggtgtacaacttcctcgggtcaacttattngtgnnngcgctngtcacaattgcccaacggactctcggcccnagacaccagcatcctntngggacgtctttgatcacgacgtcccaagccacttatgnagataccattcacacactgcactccacaaaactccacgtccttcacctcgatgggctagaatactgtactggttctaaattcaccatagggatatcggtagagtnanngtgatccgtgtctcttcctgcgncccgcataccccgagtatgtccaagtaggtttgatcgcttgagatgtcaaagcgggaccctaacccaacggttttcaagagcgcgtaaggaactcagcattattagaggatgcaccgattggatactaactggtcaccaacgacccgagaaagttcaatgcagggctgcccgaagctggaattaaaggagcacaaagcatacagacgaattcgccgcgtataagatggagttatacatagtaacttcggggagtggctttgcctcgtctcgcccgaacaccacctactcngtagtgggcagggattgcggggctgatnggtaagacccgtcctatgataaatagtgctgtaggcgggccaacatgcagtcactagcttctatacgtgctcgggcgaagggttaggcacgtaanacgcagcttttganctccggacgatttattntatatnccacgtcccttattcgggatctctgaagcccagatttgaacaacgggtctaactggaatcccgacgcacttagacgtgcaatcgataggttacgccaacgtggggggacgggccgcgctttaatgtacgaaaaaaacgtcccgatancgttgggtcactatcggaatcgtgtacgacatcttaagtttggtacatcctgggcgcctgcggatactgagtcgtncnaggactttaagtatatcatcatcagggaggggtcgtataatagctgctgtcattttctgtttactcgtctgtccgcgatggcaagaaactcatcgacgttacgcccgtccgtctgtgttcatgttggtcagtgatggcgttgcggcncagggctaggcccggttccgtctgagatccaatagcacgtcaggaggaacaggttatctcagggcgtacggacgatggcagttggttatctatcggcagagggcaagtgtgtctcttacccgaaggatgcttaatatgctactcgagtggcactccatgggcagacaaactaaccatgttgctgctttgtgctcttttcaagggaataagcgttcacgctcattattccgacactgcaaaggtccggtaatctttatagctcggctcagtcttggatcagtgacacccccaggcccgtcgaattccgggatacaaagtagtcatgtctccttggcgtctctaagggcggtgcgacccgcgtgaccgggtctaacccagaagaactagtgtagcggaattgctaccctcgtgggcctctacactccctgtcacaagccggtgtcatctatttggacccccatctagtcaacgaagtgacaggtcgtgatggggatggtgagggttaactcgaaccagaaaccggtgntgaagcacacgattaaagatggacctcgtaaagtgtttcacacgtgcatagtaaggaatcgcgcatcaccccggggatatttaatgactgcagtctctgaagcntntttcgcatttgcgcttctggcacagagcttcagacggagatcgggatcgtgacatctagctcttaccgtctccacgttaccatgggggtgctggcgtgaggtaacgtatgnttaccaatctgaactctaaagtttccagtatcacgtcggatccatatccgccccgcagttttcctctcactttcggatgcttggagctggtgtcgcggngttctttcggttttggccactggtccccagacaattttgcggaacaataaattgggtaaacctatgatccatatactaacggcgtatgcctctgccgtctagagagccgagtcactgccccctccttacctancttacctttgttggtagcgggaatccngctttcccttaaacgagttctgcacgatcgggcgatccactacgatttctaacacatccgtcacttncgggtgtacattctngagaatcagacaggtgttagacgttgggacgccgtctagaanatatacctctttcggtatccccaagcncctcggatcatcaccgtagctgatcctcaaagcttagtgaaaagccaaaaatcctttgaagtaggccagaagagcggacgtgaatccccccctataccgcttgagagaggaancccgcgtcagccncaangctagaaatgtataatngagtggggcgttccacaaaaggtagattctagctaccaanacgnagagatcccggcattttggacggtctgaanacaggaaccagtaatgaaaagtacagccagtgantagtcgcattaaaatctcaagtacagcnaatatngtccaatatcggaccatgcggcaacttagtcttccagtcatcgagggcggcgaccgattcgagatctactcatacgattaaagtaagggatttagggtgtatcatgcaatcatcccagttcntggcacgntcttgaatggcttactagagtggatatgacaccggagaaggggttcgtcagcccgtctagggntgagaaccgcatccggtcgcaanttcgctccaaagctatcactgctaaacgttacccggccccgccggaagctggattncggccgattcgtggtcgaacggggggatctttccatctattgcaggagtgactncttgaacaacgcatatacggggtcgacttattcgtacctaacgcggtgaaagtacaactttcctaaaaaagtacggcatggtattctgcggtgtaaaaacgaactaactactggtggtaaaaacgttgtgtctctactagattgccaggtaagacgtttatccttgcannnaactctaccaaatgaagaccctncaaacatactttagaagagtacgtcatacttaggggtcagtatttatgtatagagtgccgtaatggtatttctgctcatcaattcgtgtcggttatggctcaactcacctatctgttttcgtatctctagacgaaccagggcatagtgctgctagcggatgggcacacttgnncacgagacgtatagctctatcgngcgtacaatcactgttgaagagattatccagtggcatgcctcgggnaaggttcatcgtctgctggagttttactgtgannaaagcaagatgttgcgtcgtcctgaaggtgagatggtgtcagcaggatcagtcagacccatctaatgaaatcaatggntcgaagcnngtcntnntcactaataacggttacgtggttccccaagtagtatggacgagttaaggaattagngcacctgttgtgtattacaagtgcatgagcaatttagatgtatcccctcgagcgtcacaatctcccaagggtgatgcacaccctatatcatcacnccagagacaaaggatccgaggcaaggggactttagagcggtgtgggtcgcctactaccgtcatctgacagaanattccaccctacacggaactctgaacgagttggtgaacgacaacaggatttctttaacacaaatcctagggggctcgggttgcggcagtcatccgtaatctcattcctcacaaagaacgcaggatccaggtcctacctcatgcctgccgnttagggggggcaaaatctcacgggcatgtcaccnnnnnnnnnnccnnntnnnntttacttctaacctggaaaagaacgtgctacaatatctcccanaggagnagcctctatcttttgaggaataaagngcgcgggtgccatcctatttactaanggccaaattggctaccggatccggggtcngcggtagttcatcccctatttcgggagttaggtaaggtataattgttcagataaagggttttttgccgtccatcgaacatgcaagttaaagataagtttatcatagcatctgttaatttgtaccgataactatcgtgaagatttatctcggttaaccccgtgcaagctnncgaccgacaaaggtgacaancgtgggtttgtcttcgcctgctattccatgcgctgagagcatgccncagtgtagtttgtggtactgataatggttctccggccaggattcgtantccgtcgaaatgagtgttctcgttatcaccaagaataggaacgctcgcaccgagatgagagcaggcattgtgacaggnagacgagactgtatcttcatcttggtagtgggcacccggtattcgattcaatagacggctcgtggggaatagaatgaccttcggggatgcaaccctccatgcctggccctaatatacatacacacttgaacagatgttcttctatatttgcccacgctaatatcacnctaccacgatcgaccccaacatttacgagcatttccatctagggtgggttgcggcccgacgacggttctagccgatagagttagtgttaacgcgcacgccctcacgtatgaagagatgggcaacctaaataaacgggtnatactcgtccagggntggcgcagacntccttccatgcgttcntgcgctatatacgtagatgtgaaaatgcgtgatantacaaatcgggacgcagcngtctangngacacnngncacagttgaggccgttccgcccttctcgccacgaattccagtgtgcnttgactagcgccccatcngcgcgcgaagtgtagtagaaaacttgtagacaaggttgaccccgataattactacaagtgataattagctcttcgtcttactacgtaagcttccttggccccgctcgagcccaaaagtgctagcgtanacacgtggcgtctggcgcgggactggcgttcccaaacgatcagcaatnctnttgtgagatccctggatccagaggttatagctcggacccttatcggatancgcnggtgttggttgactggcaacccgcgccaattagtgcgataaaggtagtctttcccgaaggtgatntatttaaaaattgacaacggaagcaatcggcaagtccctgacgtattactacgtcgcgctacggcttatattgataatacttcaaccggctaagcatcgatgtagnacgctaactgatgtgtgttacgtataatagcaggccaggcttcccactacgcgtgtccatntacggcgcgttttatccataggagtgcgtctggaacacgaaacggatcagttcatccggtaaacaacacaatcttgaggaattttntgcaaataacggtttcgaccgtcccataatcnagcctgagttgtgcacttnatgctctggaatataggtatttcggcagtaaattctcaaatttcaaaagctgatgngctttactaatgcgttctaatcggcaactagtanaccgcgacantgncttcatcgctgatatcgtgcagacaagccgacatagtccgtggccaggcattcaacacatgcttcgtgggacatggaaagccctttagatagttttctaggtaccggcgaatgccccataccggcccgtgctcgtattacgagaccgccaagatgagcagtgaatgccttcntacgtacgcttcccccatccctatcaatcgataataaccttacaatcattaaaagcacgaattcgttgatagattacgattgctcaaattcgaaaatgncggacgtttgatcnataacctcggcaaaatggttaatctgtcgggactngaacgcatattgtntgtcngntncactaaaccgcccgctcgctactggagcaaacgcatggtctcgggatttactgaattcgaagcttttgcgtggcatgacctcatgcangggtcggtcgatgnatgaaatggatccgtgtaacaatccgcagtgcatataatncctaatcgcgttttctaaaantgtactcgtgggctggtntgtattgctaacagccagttactagaagagagttgccggnactnactngcnatttnctngnnncnannnnnnncgntnncnnnnnnncncggnannggnatgnanngngnngccnnnanntanngnngtnngcgantagantcnnnnnncnnanannctnnnngngnccggccgccgagtttatcagagtttcngcannngngctncnccngnnnccaccaacngnnncncccnnncannnngntcacnnctgttaaggngtnnngcgcgccgagcnnattatgattttcctacgtataccctanttggacgaaancnttaatngcnntcncnngcnnagcngaggacaccgcnntgatgtgtatngnncgnnnttnannnnnccnnnnnnggagtcccnnngntcnncnggtantngcccattcantggacgtngtatgngccnntgcctttgaagttgngtnnncnnannccggactntcnannntcggaagcagtgccncatacgccncggccccctgntccgtannccgnnngnccgnannnnntggcagactncnntnnnncctnnannacanngannngncnnnngccnnggnncctcngnngggctagcggcgtatnngccgnngnnnnntnngtncnncnnnnnntggntaanntcanggaanccaagnntgggcnaagnccgtgaccccngngggtngngcagnggnnccnnnnncnnngnntanaanancnnnnannnangtnntannnncgtnnnnncgnnnnttcgaccggaggaccttgggcagactggttgatatcttggaagtactggaaacacgcacctgtcactctggactttccccaccgtaaggacttataggggtgcagtccaatcactgcatggaacctaaaacagtgacgacgtgctggagtatcgcgggtgtgacttccggcggacccgcgtagttcgactcagggctggatctaagggacgttggaggaagatcggtaaagagcgtggatcggctgacgtgtccattaagngggtgccggaaaattacgacaaacgggcaatctaaatgcaaacaactgaataccgttaccttacggctcaaancagtgtagggtgggctgaaaaaaaaacatnagatctngctttggtctcagctcccaaaaatacgcgggcgggtagctanttattttattttctctgagtgaaactactcctaccaccacgtgctgagattgctcgggacttgaccgctctcncnngncnnnnnngnntnnnnnanggnnnnnnnngnnggngctnngcnaggnngattttnacgcatctgtagaggaatagaacgcaatcntnngtggatngtggcngncnnnnnnnnnannnnnnnncnaggtngtctcttctcgcatncaaactcttnngccnnncnnntgntacnncgttngaacngaccgnngnncgtaggttgcanaagtatctgtctttaagnatctattagacgtttcactggtaggactccgtaattaacacatattcacggtaatatgcctgaatgtaccgagtcatcgatattcgcgcttgccnctcctgtattagcacagacganntntccgaggcccacgcgcgtgttgaattcgtcgccaaggtatgatagcgtgtnacaattatgtagaacccgaactcatggcngcgggattnnttctttacacaacatctcgcactaataatacacccttaacgcatataagaaaaagaacttttcgtttgatatataaacacatgaatccgagaatcataagcggacngcaacaaaaggcatctgctcnagtcagcccagggttggagtcccgcatggaaaagtatgcttacgagtttttctaggagcgcatntaaactttatactgttattccaatactcacgagcagtcncattaaacagaagagaggggccaagtngcaactcgtggcggaaaactgagcggtataaaccagcttatggattaggaaactcgtttagtcctcgtctgacctcgacctggtagataatgatttatatagcctccgaaacatcaggcgtagtttgcgtctcaagcttttcggaccatagctgcaaaccgggaggacgctaagcgtctactctcacaggcagtagtagtgctaaccacatngaccgagcttgaactgatccctacattgtacgtggaatcgaatagacgcacacgtacttagtacatcgatgagcctcttcgaatacactgatttttgtcggattccngaatgtttaatactccacataacnngtagatgatatcgcagaggatcngagcaaccatgangtttntcctgtcgcagntcgcatagaaacattaatagcaaagttcgcgggcctggctcatagacgtatgggatgcgctnttcgacanccactaantcgcncatggcccannnnnnnncnnnnnnnnnnnnnnnnncncaannnngnnagngnnnntgnnnnnncnancnncagnnnnnnnnnaactcgtnanannncgcnnnnnnnnnnnnnnnnnnnnnnnnnnnnnnngntnnnnnnnnnnnnnnnnnnnnnnnncnnngnnnnnnnnnnngnngnnnnnnngncnnngnncnnnnnnnnnnnnnnnnnnnnnnnnnnnnnnnnnnnnnnnnnnnnnnnncnnnnnnnnnnnnnnnncnnnnnnnnnnnnnnnnnnnnnnnnnnnntgncngcgggctgggctacctccccaaagctagatgtatnatgtccaatgaggtcgggccngtacnnacgcaagggcttccaggggaggcttagccggnctgaacgggcgttagtcaccactctatttcncccgggtgactcntacgggctactcaagccaggagccanttagtgcgtaagttctcatagtcgantngattttgggccngacccctttcgangcagctccggctatntcccgcggccttccgtgataagcatagacgctgctatgttataagatngtgtactaccacgacctcagagtctctagancgcgctangcnnggattatttccnaanaagattcgagagcagggtaanctccggcggcatatgaaacccacgtatcgagtttaaagcgtgctgtaccaacttcgcctctcgacagcgtcagtcgttagagcgaaataattacgaagacatatgttttagcagtggatttcaagttaagggtccgcaagngggtctcgacgccaagcagtcggtaatccccactccggcaactcaggttattcgagaaggggagcgtgtccgatgttttatggtagaccggagtatatcgtaacgagatagtnggacagaacgtgtacgtcctcagaggtccaccacccttgaggtgtaccgtagatacctcctcttatcaacgcatcaatcagntngcttcttgaagattatcgattgagggaggctagtaaactgcatggctgagccagtccggcctacttggggtaggctttgagtcgtggtgagagccacccgtacattacgagatgcataccgngccctctttccagtcttgatctcaaggctagtcgatttttaataaggctagactaaaaggttcttnggcattacgagtgcggtgtggttagaactacttcacgaacggtanatagatcctccgctccattatatgcagacttgtgtctgatccgtacttgaatggagctggactctgggaaccccacctgtgagctcacattaggcttttcaggctgaccagtgagatgtgcggagtccaccccttactcgtccggcacagctaccagattttttaggaacccgtagtgggcagtcgtgtcccaaagctatantcctnagaataacttgcttgagaacttttagttcagcgtcgcaacacatggggtcggctacgcacgatgaaccccggaccagtcgacggtctagatgcaggctgcgattcatgctngcattatattcgtagtacacccaccgtattntcgtaatcgctcccagatccctacgcggcctaggcttggngagatatccngggncacagagagggcaacttgcctcccgccaccgagctcaattatnccgtcgacctctgtgcgtacctctttaagagggaaatgcagagaaatttatttcccggattactgngntgtngnctctcgcattcgctccaaantgnnnttccgcccgcccaggagcatccgggcacccagtaaattctggttggttgctcgttgcaccntannnctgcnangtnacacgggnnncnacnntnctcgcactgtggttcacaattatngttngnanccgcnaaggatatagctctgtgatntancnnctgcncnncnnnnnnccggcnagnctgnnntantntctcctagcggnctgatgatantacaagtgattttgactggcctgccnntggnngcnnnnncngnnnatacctagaacnaatggccntncntnnnnggannccnnngnnnnnntnnngnantacccgtntgtnnactacggtgggctngnnnncgtncgngttagtacacggntgtaccgtcaagaatantnnngnngattggatnngcgnnanantcnagnnnggaaanngcgcggtcaagatcaagtgagcgcatagccctacngnaggaggttcgacnccttcggaagaacgtcaggacaggtagactnatcgagtagnatactgttcaaagacagagcaatataactactacgttgtctactaaatcccatcaagttttacgtgaaccgacagcactccgcggttaatcgaggccganggtgaaggcggtntccaagcttttaaatanataggcccaatgattccgctccctagcacaagacgagtgataccctaagggcagctctagccccgtagtcctcactctagcgcgtctctacgcgttctggnngnnnnnnnnnnnnttgnngtctcgtnaacaatacaaaatatctcgttagtctctattgcgcataagcacacatacgtccngaacacacgaccgagctgttcacacggggaataaaggtccgcgtaacgtacgtattgtgtgtnnnnctnnancnnnnnggncnnnnncnnnngtgnnngagcnnnnnnnncgnnnnnnnnnnnnncnnnntnnagnnnnnccnncnnnnntngtnnnnnnnnccntntggnacttcgctccatcntacnacctaatatattccgattgctcattctaataaatatattaacctactnanancccgtncntnntnnngngngnncnannttcnttaatcnnnnnnanctatnncnnnccnnantantgangcngcgntgncnnnnncnnncnngnnctnnanncncgaaacnnnnnatngtgtnnancangnnacccacaangtnncnnnnnntnagctggtnnnnaatnngncnnnntncgacgaatngnnatggagncttaccatcncntacnggcnnccnggnnnngncntnaacactcnaagactnnnntngnnnncnnncngntnnncgnntgacgccctgacagtcattgagcgattgacggtccaagttattttgcagcgacttatcctgggtcatcttggtgnacagcgcgtcatgaattcangncctnganctcagcgcacnacnagaccgtagttattgcactctccatacancaagnntatnnggctggtccactcccgcntanncccgngngccaanatccaaccnccgagccggggacacgncngcnttggccaaaagcgctcttccgtgcganccntntgcctggcggtagaaagggccttaggcgctcggngacgncngntgnccacagggacttctnnntatccgannactccaaagtttgnttcttcgcgacttacgcccctaaggctgtgatacgatggtaatggaattggtcgtgaagagtacgtccnaccncctcgacctgggacgcttcactngggccacccactgnggannnnnatcgnanncgcntnantctgnntancgtccnccaangccagctgccttctnacgtgttatgtgataganccataaatatcacatgantncttccggtnttnnnagntgnccagtagtggtcncccagctaacataaagcntaagggaactatgaagggtgctacagctcatcttagctctggtgacgctgttgttgtgtacagtttccacaatagccccnnnngnncnnnnntgnnnncncangnnggtnnagnnnatatanttnataagcgngnncnnnnnnnngngnnncntcgttgnnnnnnnnnnnnnnntcnnnnnnnnnnaaccggccatcagcanacgcatgcactccacgaccgtgaagtacnnnnnnnnnnnnnnnnnnnnnnnnnnnnnnnnnnnnntngcagtccnnagncggnnagcagtgccgtncntncgcnnnnnctatacaggggcaccatcaganggangatgnnnnnnncgcnttncnngcgagatatgtaggacttgtcgcagaatgcactgcctntgangnatgccgcttgccttgcgagngcgccctctgccggnccgtttcntagctccggctagtagngannnacnnnnnnnntcnnnnnnnnnnnnngnnnnntnanncnnnnnnnnngatnnnnannccnnnnnnnngnnnnnnnnncnnnattnnnncnnngagcnnnnnnnnnnnnnnnnnnnnannnnnnnngnnnnnnnnnttantnaannnngtnnannntanncnnnnncnnnncnntntgnnannannnngngnntggatcgggaaccaaagtcccgggatcggagcgtatnacacaactgctttggattaagatgatggcgagcacaatccgggagttccattatcatacccaaccacaaaatattatctctnaccgtcgtagaaacttgnnnnnnnccnnnnnagngnnnnnnnnnnnnanncngnnngannnagnnnncgntgnaagagtccctagtataacgcacagantctcnntncagtcnnaagaaaagatcactagtgaagtccgaacttaattcacgcagataaggagacatcttaaaangcacagttctcactaaacaccntagaaatccgtnnggggattgggtgtgacgcggtgctatgaaccggcttgcccccgagtagagtcgtcgtcttgctcaaagttcacgggatccctctagngacctgaaggatccaagggataaaagctcgaacggacatgnattcgcgttgtacggccatnacttttcctacccatattatagggactgtcggcgcattngggtatttccgtaatatcagaaagccatctatnccgaatagactatacagtgttngcatccgtcccgatacagtaaatccattagttgnaaagancccagatttgagcacgtgatantanttcggacaaagaatttgatggtgcccatgcgacannncngngngngtgctaggagctcaaagcggtagaccgaccctccctaattcagaccacctagagttgtgacgttaaatctcggtattaggtataatcaattccccccgtgagttacccgaactatttacgctccgccatgttaggtcttgcgactgtccgtacgttaagcaatatgagcctgctgtacttacgatctcaacttttcacggtcacattgtgagcatgcacttggtaagcgcaatcgcgatttctcccgcttttgactaagctctttcagnccaagcatttttccaacgttcggcagcggcgaaggcgatcgccaacagagtctatcgctcgtatggaccgtcattttcgcacgtgtattaataaagcnagcccaggaccacgcggtcaggcttagctgtgatcgaaagaattatagactacttgacgtccaggatggaccaccaccaatgcgaagacgtctgtgtcttcgttgctagtgatcattcttttcgagttacgcatggcacatctacgatacccggtagccgaataagcaatgtagaagagtataaaattcaactctccctacgtaggtacctgaattatagataaagatcggacgattcaagcgcacgcagctaacantttgattacctcagcttgctgggtagccccatccgagctatttgcaacagcgttaggttttagcaaagcggtggcgtacatttcgtggcnctgccccgggaatggtgagttctccacggccggtcctctaactcgcccaatccgctacaacntcatacttcccagaaatcntaagtgaaatccggttaggtcnnncgcctccttcgaccccagngcataagtatttaccttaatcatggcgtttgttactcagagctgctggttacgtccctcgctacgctacaactngacacctttatcccccgcccgctttgngtccaggatgtggcacctgttagggcgtttaacatggacttctgaccagtctgttaatgcatagggagctagccatttgccatttgggcagcaaatgacactcccgagggcaaggccaatgagcgtagccaatctcgggtataagttcatttcatgggccctcgtgccgatcgcttggcgcagggagccgagttagaaacttggatggccatactaagcctaaggaactgcgccactacacacttcaaagccccatttctataggcttactgtcccccctctgctctgtttacacatcgaccacgtcaagccattatataaggctaaagggcacataccggctccatgaataaacacgcggcaatgcgattggccgaaaactatacacagtgagttctgcgcttttgaaatgcaagccgcataatgttgcacgtatttcgactcaagctgtctcgcggattgtacaggcgattaatggtgaagtacgattacctatttacctcagtaaattgcccaataaacccatcaactaccggatttctatggacatgccgtaggtgttaccgcaggaggatactttcctaatccggcaatcgcagggttggttcggactgcacgngaaatgttcccctcgaaatgtagctcattcctttttgacagncgtgcatggcaattgacattacctagcattccgatagagattggaaatttgaatgtacccgtcgggtgggttgcccatcatccggannaagggatacgggggagtggagctctgcgggcgtattaccgtctcatctgggatcccaggcgactcatgttatgttcttaggctctgatgtgtcacttaagaggaatatctcgctggcctaaactcgcgctaagaaccccccggacgttgggggtcatagtgcacatagcagggngtcataagaagttctggtcagtaaggcccaggtcgacggtttagtaggcaggtgtacgcttttgaggcagataactctgcaattccatggcgtttgaatacgtactggacttgggtaccagggagactcgttagatggggtgcgacgttgtgccgcaacnctctgaagttagctaccggcgtatgtaacttgtgtcttgtggtcccaccgaaggattcatccgggctcttgttacaactgtgctccccttgataaacgcactccctatttttaattagtcctaagtacgccagcgctattctttcccactatgggtgaaccgtccaacattaatcctgctgccttgacaaaaggcggagacagtacaagcccgagattagtcaattcagcaactgtccagtaggtacggtcatatgtgannggtaccctactgcatccaaacgacaatgtcactagnnattagctactctgccatattgtatggcaagcaatttgagacatcatttagttgtcaaagaccngagggcaaaaagacagtcctaagccatgcaaaatgtcggtgctagtgcacagtgaatttacttgngcttattaagagtgacttcttgcaattgtcngtgcgcgcgannnncnntacnnnnancacnacgcgcgcgnnnnnnngntncnnnnnnnnnnnnggnnnnnnnnnnnnannnnnnnnnnnnnnngctacctgacgtatactagctgatgttcagggctagggtgcgttacatcactggcggctcagagggacctaagatagcagtcggtgaaggtcatgatacagggatggttcaacggattgttgtttcttgtagagagcaggtcctctcttcacatgttccatgaccatcttctaggtcaaaatccaccctcatttcgtaagtaccaacgccagttgagcatgatcattccatcgcgaaacgttctcgtccaagtactcgtcattgaggttaaccgtataaagttaatgatgcgtgttgactaacatatcctattctcntcgctagtctcccgagggctaaaccaggtcagaccgcctttcanggtctatcgtctccttgcgcggtctaagaccaattgaggcaaactctatgaactctttgtttgtaagcaccgggtgacaatncccgccccaccctacagacgggcgacacacttgtaggtggaccgtgcctcagaggagtttatgctatgagagaccctcacggtggttagtattaactcttgcttccgtgcgcgggcacaataaaacgctagtattagttgctgctcaacttcgtatgcttctaccaccagacgtccttccacagagtcccctgataataaacattaatctcgtcggcatttgaactgatagtcccttacgtagggaaaagatggttcactctgtgctcgctctgctttggttcaattttatatgacccagtgagctggggggagtatagatatcccgatgtggaggacctggtttcggaaaggccggctttgcctttnnnnaggtctttcctgaagtctgggtaagtaatttgcttaatagttaaaatgtggattggcgtccagccggatgttgcgtcgtccacgggaattgccgcgtgcacagctaagcggaggggatcggcatcttcgctctagcgggatggttgctatgagcaacgctctttgtcctgctcgcgaactttgatttcactcgttgcaggcagantcctagtccctcgagttcccttgtctttaggatacgggcactgccttgctgggttntnaacatttgnctcatactcctccggngctccaacaatgcgccccgtggggttancngggcggnntcncgctcgcnnccgccncacnaacatgcggngganccataagactaagggaccaatacaacgtttcgcttgaattggtcagcaggcgcgaactcttgaaaagcgttccctcatcgctgtngntggtggagaggttggttaactttgtttttgctcctagggggtggaggatagtcannnnagnnannnnnnntnnccntgagccaccgctgactgatacgccaggcagcagtcgcagctgtaaatggcggatgcgactatgggtctaggactantttctatgcggaacccttgaattaatcttttcgtctcgtgcttagtaatctagcctcgtaatgcaactagccgcaggtatgttaacgccgggcgggtacagtctctttcctgcttaatttgaatacttcataggtatctcaagagtactnatgtgacgcggtaaatgataacctaggatgataagtgctagtaaacgttggacgtagagagcatacaagagctcaccttcctccttccgggcatgagtancgggtccttacctgcccttatcgtgcgaccattttcatgataggagcacggacttgtacctagtcgagggctacaatatggtcgaccaacgttagccatttagtaaagagtacggcgcccccgagagaccgaacagctcgtcttcttggggtggtgggcantccgccncgtcgcattgtggccagctcttcgagtggttgtggacctataacaccacgaagtaaccgggtggttgttttttgttcactatgaagtagcctaagaacccagcgacgaaactggacatagccttacgaacatgatagcatgtagtctcgtccccgtggctggccctaagcgctcgaagctagccatgcagttgtagctcgacnaacccgataagattgtgcttaaaatcatctgtggtacttggggaccctagaactaccaactgagtagcacaaaaatgctagtgcaggctgtgcatgaaaacgttncggagtatagcggtatacgtggaacgctgaggatgtcggcannnngacgatcgggtgagccaacctgccaggggggctttcagtctcctggactgtgcatccttctctaacagaataatatccgttcggagttggggctacgagggtacgcggctgcctggcgcggcccagtggggttcaacgagttgtcaatgcacagttgtggtatgcgcgagcggatgacttgtcaggaagtattgtatccgaacgaagttattccataatcctttcgcggaaacaatcgagtttgatttgccgggggcccacgggtaatttgaaaccaacgccggataagtcatcnatacgtcactagtattgaggatcctttaccatggaatcgggcagtgactcaagaagagcgtattagtattgggacccccnggtgtcgcaagtcaacgtcaccaacaacagtatgtcgtagagaagatctccctgatcgatgagtaagcacgnnaagaagagaacccgacgcttgggacgttaggtccctttcttaacgggaccaccagagcctcgaatagacaatataccgaggagtgtctgaccgtcacttaccaactatgccccatgctttctaccacgccttgacgcccctgttatccttgggacggcacnatgcggactgttctacggcagcaatgacgtcagtagttgttaatgcgtgttgttctccgcggcgcacttttgaacttctgtgaaatatagaagaatctattcgtctatttccgagccgttcttgtaatttaaaggatctattaatcatgcttggcggccgcggctatgtacatttaccggtgttgtgcggtctggctcgtctgcaccggagcatcataatttggacaccgcggaatattctcgctgtcatcacctttcntnacggatctaggatatgctagtttgttaggaaaacccgtaaagctgcgtgacactgcagtcgaattcgaaatcacgacacgctgcacaccctaacccatggagtccgagaaatcagtccagcgttagggtacatatcgttccaccgcgtctcaggggacacatcaccaaatgacacgtcgggagattagattctcacggtcttcgtgaccttcatgtncaggttatgacctttatgctcgaccgcgtggttccaggtatggcctcctggagaaaggtacagttcaaggatggcgtccgaccgcgacgttgcgcgcgagtatggtgcagtgttcgggaccaatttaagtgcggtcgcttctaggcgcttatatcccattcctgatttttattcttcttcgttgtcatactaccgggcaaaggtcattcttcggaacaaaccatccaggatttgctaagtagagatcagtatgatgggcctatacttagcctagctgcgacagacaaaaaatgcatccccattttgtaagtacttatgaattctgtgggtcaggctggagtacagcnttgaaacngccataacgagatantgaaagtggtgtctnggtgatanacgacggagnggtggatcgggacgggtctaggattcaacggccctaaaggtctctacgctggcaataatttagtcctngtatcgcagtggaanttatgagtacgcaacaacaccaggtgtctacgaatacccctgatgtcggtactcccgcctgatgtgtctttcgaccggtcggaggcaccagaaatgggagactgcacgtggtacattcccagtggttgtggtcagtacgggcgttagcatctcacttcgccaccaatgcaactgataggtctcgattctgaactgatctcatgctgctctcggggtgaccccaacgtggatccaggggggtttaacctatactttattagactcatggaaaccacttgttctgcattaagccatataagatcacggacaagtcgagtcttttcgagtccagcgcttaaccgttacgcccctaagtagagtccagggttgtgaggatgctccgtganaggnaaatcccaggccgactctaanccttcctcngttcaaccaggctgaagtgcatcgtggcggcaacgatggacccccatagcatcgtttacgccagggtaatggcacgaaatgcgtgccggagatacggagccataggcgtngtatcaacggactaatgtgcatcgccatatgaaacaggagtggaatatactcgagacttcanttcganggccgagcatcggggctttcaagcgaacctctatccgcaaacgtagnctcgcgccgccatcagatcagttaatttgtaacaggagccaaggatagagcagcaaccntgacctgtcgtagatgctgcatatgatgccaacggcatctgncgctcccgtgcantaagtagtnaagcctncaatcttggactccaatacctgcgccgattccgatcctcggacttacagttcgcagcgttggaccgatcgtatatacattgacttggccgttgtagagcactcataagagacganatcctattggttacacgcccttanncagatggtactgaaactccctgntccgcccccgaggttgggtgtcggtgtctacggtaccttattaagttgcacacctggccgaaccagtcanctcncncnnttccancagnnnanngangaccgcgcccgctancatcattncancaattnntctctcctcgatncncaccacaaanannagtttttggtgtaacaatnanccgtnntcgntcatacgcgganaccctanaagtgtagctgnttggcntngccgaggttctcncgaaagnncnngtnnnngtgtnnctnnnngataaanncaagntgtcatngnaatgnnanctgcactaattgcatncaccgcctnagctccaagtnnngncntgtccctantactancnnnattgggnacantncnnntncagtcagnattcnacnnntnanntngtatgacagtgtatagtggcagtactggttggtttgcctagcggatccgtgcagntcgtggtttagatcgccgcaggtcgtgatgtacagccatgccagcgttcgtcgctacgtccaattactagctaaattcctcgtgtccatgcctgtagggacaaatggagggcacgctagccttaaggcagagagagcgccccgtaatacggcttccaaccgccgaaatccctcctggtgcgagacaattgtgccgctttacctagaacacttaaaactatcattttccgttctatgtatccacccgttgtgagctaggattggtatacgacccgtgttgcatgatgatcctaatatacctataccgataacattgtccttctcgaagcgtcaacccaagtttgancataaacggggctcgggacgaaaattacgaaaggagccgcatataatggcggggtccactccgctctattgcgaaaatccactaacgttctacctattcgatacagtcatcaccgctcaaaggtctatcctggggtaccgcccgttaaacacctcggtgtcaggttctccgggttagggctttgcgacaatttgccctcctgtaaccgcatctaagactagctagtgttgatcgcnnncncnnngcnntctacccncgtgagnnnnnnnntannnnnaanttctnggcnnnnagccacatnncnnataaaaangcncnnnnnnanncnggnatgntnnangnananggccnannntaannnngcggaggtagcctggcgatgagtttttacgnacacaaggcttatcggttacgtcctaaccaacaacagcggttagctatacgcaaaataccaagttaccctaaatgnttacgatgatgtttaatgggcgggtctcggcgctgggagcggaacccttcgatctacataccattggcaagcggtcttcaaatctctgcaacgaaatccaggtatgcgagcctgataacacaagaccaacattttgtaaataaggcccgatacgtgcgtatgagagggagtgttgactattagcgggaggacgcctgatgccgacaattaggaccttagcgggtgatgcaacgtattctatccccgtgaccgcgnnnnnnngannttcacggctgcnnatannatgntgnagncanggnngcccannnnaannannaancnngataaantnnaacnagnggtccctggtgnggnnacaccacggatnacnnnnntngnngnncantnggnnannnanacangnnnncnanntnntcnntnttctgagacatgactcttaatgataacgttgctttgttagtcggtgttaataaaggtttgtccaggacagacatggtgcgcctnngcataattatccgcatcgtgaatttcacggaaattattctccgaaccgcatactttcagttaaccaagacccaacttctagataagtccctaaactctttactttcatgtgtatgactgagaagacgcttcccggcgagattacggttaggcgttccggcctacgctcaaaaggctatctccggtgttttgaattggttcatatgacggatcgtgcataacctgcctcagtgatcaagcccggagagagatgtnngcgaacgtatttgaatgtacaggtgggcgttacccgacttaaatggtggactatctgctagctctaaataggagaagctagccatgtcaaccatcgaaccgtatcaccagactgcgcgaacaggtgcagatcctggcatcgtgtgggaagacgaaacagaccaggggatctaccggtcggatgcggaataatggcgtcacgggttagctctcttgtatcgtccataggtacctaatcgctatagggtacgtaatcgcaagcactctaaggcagaccaggcgcacggcttgtgtcaacgcataccatgaacccaaactgtgaacgctggaatctccttcagccgcgngnttatttcgggacgatccgggggcacttgagttccacgtcagtgttttttgccacgacgaattgtgagtaaggttttgagaggacagtgtcgtataaatgtaatcttcggattggctccaaaagttggcggggcttgcccgagtcggcgggtgcgagctcgagctgaccgnctatcgacttttacccgcgctgtttggagccgcagagaccccgcagtgtagnattagcggtgccggccgagtgatttctctggtgttacccacttcctgtattttatcccactgtgagaggtgatgtgcctgttgtgctgccagaagaggcccgtaatacccncacttcggaatatctgcgcaaagttgcagcacgctnttatatacagagaaccggctggacacagcctcangggtattngatgcaggaattataatgaggatacttagacggaagaggcctattggacagggggaagaccaaatgggccgaactacattgggggaggnnngcgcctgtgctcacgtgttaataccattcgcgttctccgggctactgctaccctgttttgaacgggtatatatgggtactaccnacaagcttgggttggcagttcaagccctcggcngttagaagcgcttatgtaaagtatacctttaacaccttcggatgagagtctatctaggtcccctcgtcgagcggtaggctaacaactattgagaatagnaccaattagaatggaaagtctggcgaacttcctnacgatcgttatactttatcgccgaacggtatcggaattaaaactagcctagtaatgctcgatgtctgtgcgtgaagcagctgtccagatgatcatgcagaccgccttacttgctttaattgacaagcttccaaaccttatcgtgcgttcttagcggggtttnttactaaaaagagttaccatactcactactcgttccgtcgacgaacgtcggttctaattatactacaatgcatgggctaacgcanttgctttactgatgccggaagtcctaccactgctaatactcgcgcaatccagagggtccaggtcgcgttcagtcggataacttgggaaccgcagctataaagtttgtgccttgtaccgcantgggcgcttcacgcaatgagaacgagtcctcgatcctgacgctgaccgcgcagcganagcattgacctaataactaagtgtagtctcggtcggaatagcgaatcagcgccgaagtacnacccgcaggccatgtctgaatatattgctcctgagtcgtcttttaaccgccggctcccaccactggatcgctaattgcctgttcctagtcatgtctacgttgctctcgttagggtgacttgaagggtatttcacatcatagtctaagattaaccttacgcagtcgattttaagtttcgagaactcatcattatcaagggctgagcacgtatgatgtccccggataatccagtacgacacttttaagggcaataaggataagtgtttaaccaatgcattagtccggctctagtcctccagtatttcctcatgagcgaagtatcgagtgtgtcaatttggaggagcctgancccgncacaantaattaaggatactttcaccattgggaacatgcattcataaagcggacaaaaacattaattgccaagcctcccatactgattctaattacgattaatggtgttcaggcgacatggtagctcatcgccttggaagcaccgcctgtggcgtgagttcgtggcgcctgtgtgacggaataggtgtacctctaacgccatatgtagaggttacgtagcggacacagatgacttcactagggacactaggattcgaggtaaagcagcacgggaagatgctttcgatttcaatgcacccttaattggttttgacttataactgtacaggcgtaagttctctggtagaacaagcgacgaggtcggattttattaggcagaaaaaaagataagtcatatagagacaatgaagcagtactacanntcaccatgtactcggagcgnntcatgaatgtaccctcgtttctttttcagttgttgactgcacgagaacgatcaggttngcaacttccgtttcagtttgcttaatgcagtaggccctgtgttatgcactcattagtgcttgccggggagggttggtagaggccgccggtcggctccgannnngctgtaatggttgttcggtccaggcttccgctggggataggtatgatatggtatctcatagaacatcagcgtgacagtccggcccattggcccagcgcacgtcggagcacgtcaaaataatgaccactgaccttctaannccnnatctttcatcccgctcgggcgcgtaccgcctttcaaactgaggtcacaacgttgcttcgcacaatggtcaacctccgnccgggcattgaattctacgcggcgagtgcaatatgggctctagtaactggcgagggctccagtgatacgtcctgtaatctacaccaacgacattacgctggcaggggctttcgttaagacggttgccattcactgtggaggccctcactttgtcgaagtcctgtgtggaaagtcnacgtctgttcgtctgtaatccgtccggtgtactccgcgacgacgtgtcaggacccgccttgccgagggggagcggattacgtcggacttgtttcgctaacgcctactttaacgagactatggtcgcgtcagtcctcagtctatttaacttttgcgcctaattaatacttaattacaccagctacccccgacacgtgcagcccctccttgtcacaacagtcacaacacatttgggtgtttagcactatggagcacaatgaggtgtcccccggtntctccccttcgcagtgtgtgacagtactgtcccgcatcatctgncccaatttcgagcgcctatcccgcacgccacccccgcgcgacctcgcttgcatggcgcaacacaatgaggtatgttaactggacgaggtagagtgatggctggatttcccagacgcctttttaaagatcggcaaatttctcctcataagcggactttgtcctgatcaaacaacgcataagttcggtctagctaatgaaacaagtngctcggtttagagtattgttaaactgtctccgtataatggtaccgacacaatccattgtggggagaatagcgttcccttaatagagttcataaagttcattatggcacatccagtaagcatgctgaatgaactgtgagtttcactgtatggccaangatattgcacttaggggcttgaatcccgcatttttatcaggtgataacaatagaagagagactatnggaattacttcatcaccgtgacgttgttagtcgctcaaatccgtataagaanccgtgaaccaccttgggtcacctgtattagacacgaaccaccatcgctcgaagccgatgctggggggcaagtatcgacggtttaagactattctctctggaaaatatgacgcggttggcggggggcgtggtagagnctgtcaactgagtacccaggccttatgataggtccgccatgctactgcaggggccgacgatcagtcacatcgcgactccagcaagttctcgacagtttaattagtctatcagtggggcgcggccacctgaatattaacaccatcttctaggaagttaatttttttctctctcaatctcaggctgggtcgcggtgacctccagcacttccacggtacagtgccgctaagttgagctctgggctatgattgacccgttaagttccacttgtcgaacacgacagcccctaatagttcaccgcaatcaagaccaaccaggccagtgggctaaggggacgttgcctactagaattcgggctgcccgatcaggtattcgctagtcctactagcggtgcttactggcataggcaagattagaacccatggataagtggccacggtaccggnagctnctagntgcttcaaagaaagaatatccactgaccccttnatacgagaggcgactaacaaattcgcgaagnnnncngcncnnnngggcnncnnnnnnnnnnnnnnatnnnnnnngcnngnncnnnnannccnnnggngnngnncnnnnnnnnnngcnangtncnanncnntncncnnnncgntnnngcnnnncgntnctnnnagnnnaggggngtcncncnngggngannccgngcgcgccgntcatanccgcgnangacncctnnntggngnnaccgngntcntnncgnngctntattgcggnacnncnnncgccnnnagnactnnccgtngnnccnntcnngnggtactcgcgaaagaacgtagtgtttttgttcgccgtcttgcgnccnnntgnngngnnnnnnnngnnncgtataccgaatgcacagaccccatgagctctccctagtaccggtgggtagactacgggcacataacgaggtcacccgcaggtacaatgtgcgaggggccaatagcagtggttgggcatcatggtgaaccgagacgtcggccaccaacaatgaccctacgtcgaccccacatgggagagtgaagtcaatgtgtcgagtggtgttcgtactactagcccgnngangctccaagtaccttgcagtttaatatcgggggaaggcgacggcacgaccaccctccgtcaaaccgttcgagtaccacggcgcgcagagcgaatatctatagcaggagcattgttcaacttgacccccgctttctgaacccggggtattcgctgggagcgggaagcctcgcatgttgatgggtaattcgccgaaatatgtggatatacagtgcccgtacgctntgctgtcgtagcgtggtaggctgacagtggaatgagcgctctttctagtagccttttggccccccaatcagctaagactaggtaggcaagcaggctaacggaccgcacataatgagtnaacggtcagggtcngtgagagcctttcctttcttatcacccagatcactcccggtgtaaaaatcgcgcaaacactcggatcataggaacgagtcgaaacatcgctggctatcttttccaaacctgtacctcaacctgcattagggaaacgcgtaatcccggtgtggagaacaaatttttcgtcctagacttgtggttggtattgattaccgtganggtatggtacaggcacggcccgcgacgcatccgtaagttgcaatgtcgaggcggcatgctcaaagtcccgattcggagtcgcctaccagtccaagcccgagttccctcncaaatcctctaatncgatcttcataagaagcgttggtctctaaaccgtacctcaaagcatcgccgattaaatggctgctgggagagcgcagatctttctatggtcgtttgccaattcctgccgaacgccagcgtactagcctgtctaagttcacactcgntccagccgatgcgaggaaaggtcatgagccgtctcgagagtgagaaacgaaggtgtcgctccttgcagaaaatgaaattcggaaacgacttggtntgacaaaaaacttctgactggagggctccgcgcccatgtgagcttcgttaaccataacagtgctgccaggaattccatgctctaagtgagccctcaggggcattcgaatnngcgacgatcgcaactcggccggtttatcggttgctcattcattctgcctcacgttncgatcgcagctgcgtcaatattaaactatcctagaaatcggccgtccactagattgcagcaatgcgngaagttacaggcccggggtctnnatcgattgctggcgctaaggactctgtgggggcacagctctggtacggggcgcgcataaggccgaagcagggaagatgcgctcccccctagtcagcggccagggatcaacttctcagtagcgtcgaaanagccggtgtaggcagtcaatactcttttctttgggccctgtactacggggacattggacctatttctcccaccggggcatgcatgggctgcactgtagcaccctaccattcttatcacggcagcgccgagtatacattaggacactaggcccanctacaacacgcagagtacgttgtgatgaatgattangggaacgcatagtccgctccaggagacggtngagagagtgcgtgagcattttttgatgagctcaaagggccaggcttagtcgttctgttcccaaccggagcgctgcagtgtcgccacgatcccagtgggacctttgcaaatgtggggccattgtatctgttccaaaccgtggagggcatgcccttgcctgggtgcccgctcctacctgttcggctcggagtggcggtcgccagattgccagcctttcacagaatccctatccaccctgtgtgccacgtgataggttgtcagcgcactcggggtagctcgacctcatacaatgcttgaccagaggaagcttacacgtgggccggcggccccctggagctagcagaccttctccgccaattcatggccctcgcatgccgtgggcgtggctgggactgcggtgtgggcttggcaacgacggataataatgaacaaagccggcgctcaaaatatcaagggtgccgaacactcacggaggcaggggtactgtgactgggtgcantgcggtactgatacacgagccggccgggtctggacgtacagggaannggcgcgacatggatgacccaacagccagtacgctagttgancnncgtagatgnntnannntaatngtncgccnntcnncnncncgtnanntnntngganngtctnnnatccgcncttnnnnnacnngatggnnnntccgtacnggntntgagnganccannntaanncgntgnntggncatnnagcgcgcncgancggnaggnangcncnacnttgtgggcgtgattatanactagggccgttaatcctcgtatctgagttaagaaaggacaacgacgatttcgggcccaagtatacgctactaactagatgccgttcncgtatcatgccaggagaatangtgaaagtcggcaccctggggtccatgtactggatcagaccgatagttatacnacccgccnngncnnnnngnnntccncnncanctttanctcttgaaagntgctcaaaatanatcacgactacggagttggctcttaacaataccaaacgtaccggcatatgtggaactacgcggcagacnaacgcccctacgcaccgacgtaggtatcctcgtgttctaccaatnctctaaattagtccagtccagtgccttagggacgtagaccagatcggcacgcagtggatcctccaacggggaccgttaagctttgtcggtggtattgctacgggtatgtgtcntaatccntnatcgaaccntggtcctccgcgaacgggcatctggaagtcgccatagcggtctcctatgcgggacactccccgcgcctcaggnaactcgctggaatgtgaatctcgtggcgccggctcanggctactgtagagttgtttnantttncaaacttacgnaccgctccggagcgccagataatctcatttatttagcgctcagttagaattttgaccagagcggcgcactggtttaaggctcncccgcgatngtgatgtattacgattaactttggcgaccctcatagtccccaatacgagctttggcaaacnctctccggcccgtgttgctggggcaacggtttttactccaantagntttccaactgctggctcaacgctactaacgtaccccgtccgccataagggngnnnnnnnnnntnnnnnnanntnnnntnntgaaccnntaganattttnnatttgctttttctcatgcnnnnnnngnnnnntcnnngaccttgggttgatcactggtgcagaccgcgcatnatgggagagcatttatgcgcgcgcgtccgattagcgtgacgccactcggccggtgggtcaccccnncnnnnnnnnngnnnnnnnnnnnnnnntnnnnnnnncgagaagtgtgcggncatatcatagtctttaagcnacgccatctacatctgcaagactntataagatgtaacatttatttatttttgttccccctataccgtcgtatgtgttattaagcaagtagggttaggatgggctcaagaagcctgnnngncnnnnnnngntnnngnnnnantnntnnnnntnnnncnngnncnnnangnnnnnngnnnnctnnnnnnnnnntnnnnnnnnnnnnannnnnttnannttnnnnnnncnnnnnnnnnnnnctncntnnnncnnannnaannnntcgnncgctacntcctnnncgtnancnnngnngatcatancnnctngaggtaaggttacgcttngagcnaaattactaaaaggagntgatannnngnnnnnngnnnnnnanagncnnnnnnnnnncnannnntgnannnnnngntnnntnngngnatanngcgnnntnnnnncncanngtnnncnngnngnnngnntncngnnnnntnntccnncgnnnggnnnnnnacncnnnnnancagnnntnnnacnagnngncatngnnnnnncnncncnntgngnnagnnnnnacnnnggnccnnnnnncnnnnactnnataannngncgnnttnnntgagtaagcttgcttcggcctgggaggaattttaatgncccgggtagtgaataccngtctgacatttatatgtcaagtgcgcctatcatncanatctagnnnagcgctgnnnnantacgntgnccnntaatcgannngtcnanngcgactncgggtngnncngggnntcaggntnntgnnagtcnnnntnnnnnnaacnncctggcnnnttccanntncancntnnntntcgnnnncnntnnnnnnnnnngtnnannnnngnnngnnntnnnnccnnnnnntnnnnannnncannngnanannnnnnnnnngnannncngnnnnnnngnngnnnncncnnnngnnnnnncannacaaactcgtcgttatactnnnnnntnnnnnnncnnannnnnnnangnnnnnnncactacntnnnctggtnnntncnnnnnntnnngnntgnnnnnacccnnntaagnnnccnnnttgacngnnnngnntnngctgtacnactgnntangncncnggnagnagagtanccgcngtnnagtcgtcccccgaatgaggatgcaagcaaaggtttgggtgccgtatcacgaaccagtgtgtcgattactggatgaccaattacagctatnaaataggcagtcttgaagcgcgatagacttgtgatgcttactgcntagcggtaatacggttccgngacatgggcgttgtgcgatcatcatgacntagcacatgtgcataccttagaacacgtgagacaatgtccaagccatcggttttcctccaagcacaattaggacaacncgtattcgacaggtgagctncagcgaggaatgtaattattncaatatttttaggcttctgaatccatggacgctgcacacggttcctagccgcgcagaggtcgagctacagttgcaaacgccatgcgcgacgaaagtccgttcctttctgaacntcccttcatgtaatgtctacaggctctagaaaatggggccttgacacgtgatagggtccctgacaagtgccctgtataagaaaaagagaactctgggtgtctctggcgtgatgtattttttagtgctaacatatgtttgaagctggggctattggccaatcgccgcgaactcctgtgaggggtagtcggagttaatatatacgcacctatgctgccacgtccaggcaacgacttgccaatcttatctaaatctgtatgatcgatgtcgcacacgcagcttcacactacgaggaccaggcatgtccaaaaggcgatggggcaggagccaccgtgcttcttactagacgtccaaacgcttcaaaatgaacttttatcagatctgagcggtgacttaaaggctccacccagcaaccgcagtataccgatctttcgttagctcggagagacatggtatctcatggatgttcactaccattaagcgtatccgcgctcgcgagtacggaatgagcagtcataggctacaagcaaaaggtgtaatttaggccccacgtatcctgggatcatctaggcgccgcacaatttttataagatatncagtgcccctggccatcggtaggtcaaatcgcgcattgccgcccagcgcggtggaaagncnctctctaaccagggtgtggaaacgaggtgccagaatcagagcttttagcgcctagaaggcctcatttacgtttcgcggcgttcctcgacaatgaggtttgacaccgaaacaagcatgttctcaacacgnggaggccganaanatttgatcctcaggtcatangattgngntnaaanannnttggagangtgnngttcaccnaacatntgctnccgtcctatnctaanagnactcactnnggaccccccgtncnngngggtgcagtcgagagcntgagtccgcccggnnnngncccngtgnntnaggnnnacnnannctntaatgnncnntccaaattggcgctccgnattgancatgatgatccgaattcgaatcncatcgcgcaaganccgangaggccncngcnatngacagtaaagtagnaaaancgaagttagtagnngacttagnnngctggagntgagnggnnccaggantctatcnncnagnnntgctnntngtgncgcgnaatancanactntgcgaaggnacaagtcctgcgaacgccaanntntatngcccantnggaatcggtcctcgccaatcnatagtngcacnatccnaantccgaaggtctttgngtatattctcaagncggaaacctaatgntgaatgntgntagntcagncgnggantcgaattatnattgccaagacccctaagtacntcntggatgttcaccacaccncgngggaataagctacgaaagcctccgacgacgtcagtactgtcagcctaggacagctcagatctctaatacgatgggatctccgtaaatagttgcccattttacatctgatagccaggttgctgacaacgattgtatagccccaaatcctcaattctccacgggttactctccagttcggtactgtcgaaagttttaacgaatcggncccacggtaatccatcgagactgaatctctgcgactgctcctttttagagttaatgaatgaactgacatcntatgagacactgaccgctcagctgcccccgtaacgatcgacactctggacagatctctcccgngggggcacgttacaagncccaccgtctgcctacgttgactgnatgtggctggtcgcgcaagacctgaaaaggcccctaatgctcaacagtaagcacccagaatagacgctatccggggtaggctctgtcgagncagaggataagatgcaaagacataattcagtaggtgggtcccaacctttggcacagatcggagtcaacccgggggccatncctaacgccactaagtagacncgcagttttgcgccnttcttactcgtgagctccaaggacgcaagaggcacgccctaaccccagtgcaagccgaaaaacgcattcagttcgctctgcacggcccacctataaccttcacgacatcatgaccacagcggcccgggaacgtattgttatataaccgtcactgccggccgtaggggggcgggttgacccttgagagctacagctccaccgcgtgcattcggggcgggaactgatgctaganttaccgaaccagtctacgacgtcaaagaccattatgcttcggttgcgtagacccccacacaaacttggtgtgtcagcgcaccaagaacggttggacataagaagaccccccccgcgcgttgacccactnaccccagagcctatcaaccttcggttctaaagccggagtttacggcnaaataggctttcgtatgccgatattgtactttcttatatctatgccaatctatctccttaagaactaagtaccgccagtgtgcgatgtacatngnagaaagaggtaacttgaatatcatttgtttatctttccgaccatcttccatggannntatgtacagatgacgtaatcggaccattaaaatgcttcttaagaatcaagatacaacctcaataatgacgtgcgatgcgagntaagctttctggtcaacgttctgcataccgtagatatctaagtantccctaggttgaaggcaatcattgccgacacactcagataaacggagctttggagtgggtcgtcgcaganctagcaaccgtgctctgatgggagattnggtgtattgaaaactatggctgccgtngcaacaganaagaactgagtgactttaatcctacttanagagtctcaggcggannnnagccagcnaacgcggctancccctngtnngggggngggngtagataaccctgttncaaanacagtcagctttgngcccntcgtgttactattgttctaataganggacttttcaataattggaattgtggtctgcttccaattcttttaaggtaatnaggattttccttgcaaaattggggtcatgggaggttactcctgtcctgggggcccagctgtgtgtgcngtttaggctcttcagtgtcgnngnccccgnnttagtccgngnngatcacgnnggccnncangaagggtttcattggcattcgaacttaggatgcgactactgggacaatatacgctggctagtggataggtccgccacttcacgcatcagcaatcgggctgacgtaataaggtttacaaaggaataaaagatagctctgnctaaaaacttttaaacgtaactngccagtttcgataaaacagntagcttcaattgggagaggtctcagacatccagcaannttccgtgcangtgaggatgctcanatttgtggcattcgcctggacgtcaggggatatatgggaatcatctcgcctacnggtgcaactaagtagggtccacaattcagnttctaggtgtcacaccccccgctacttattaggaagctnctctacacttgatgtgcccaatccagctaatcctggtcaagcttcataaatttacagcccggcatgcttatngngtatgccccgtgggcagtgaaaaggtgcggctatnccgatagngtagtagagttgcttagctctctcgccntctaaacgagccacaccttctataacagcaatntcacacgtcgattaatcctgcgacggtctctggtgtttgagtgacacccccgtagtatcttaatcattcaaatccttcctaaatcattcgtcaagaagggttaccactaatcaactcggggatactagcaatccaacaacctgatgtatagcacagtttgcntataagcgagcttaacttatgcgatagntttggtgatatgttagacgctacttgaggggcctcagtgtggccgaaatgagtcattctccaactgatcgacccgcagatatcagtagtagacgaccnacaaaatcgccttacttaagcggggggcgcggctgagggatcgcanttgctatatttgatanaatatggaaagtatatatctcgtggatctacaggcttacctttgcatttggcccncaaagccgtaccttgaaggacctggaggancggtgcatgcgtcaggtagtctggaaccctggatcattaaaatanggtctgaagcgaaatcgcgctggtcgctgctggagcgtaccgcctctagataagtgagtgcttggagggtgagggtaagctcgaggcgggaatgatcacaataagacgccgtttgtcnggaatgtacatgaagggtccagagtggtttctaataacgcagggggatgtatgcgngtagctggttgatatcgtgcaccattacgaaggtatgcatgcgtaagaggggtagggtataacgtgnaaaggaccagcctactgcgggcgtcgccaaacattattagacctaactattgccaagtgggngtgagagacgtcgggcnacgatcagacaattgattgggtnacaaattctactgacgttacccagcgttaagacatccctacgggcagtcaacgtcctgatggctccctcactagangcgttcttacgncaagatagccgatacnagcnnaccacgtaatgcggcgtaaggacgtatgcttttcaaacagacaagattcacattttgccatccccgactccaatgtaccgatgaagactgtcacacggagcggagcgagggataaaagngnnnccgtcactcntatgcggtgtactccatcccgggannngggtggtcttgcggttcttcaaggtcagcagctacttatcaagccgcatactttcagatctcttaatctacactccgtgatttacagaaaaacatggatgattatcngggaaaaccgattgtcgacaagatggagccctaggctgatttagacctcgttcctggtaacagttgtagatttcatccgttataaagtaacatatgggttccttcgttgacctttcgcttatcagcggtcgtaggatatcgccagctatcaggaagtattaggtactctctccaactgtcgtattaaacaatctcatctaccacatatacgtctattcgtcattcgtacccgtgattgcgtgaattgaacctgtggacgtacgctcatcttaattaaaggagactgaaaagcagctttatgtttttcgttgccgggcaccatcctgtagattttcagcacagaatatccgctacgcgcggagtgagcctgagcatctcatgcacgcgtcgagacgcgatcgatcgctgagcacaccagcaatataagtcctgccacgaagcgactaagngatcgcatgtgatagtggagtacagcccataagacctaaacctagtgcccgcctcgtggcggtctacactcggggtacccctacccatcngacagccggtacttaactacactatttacgcgtcctgnaaaaagactnaccagtttttctttcccaagactccattagaaccggtgggcccacgtcccactgactgttatacttatggatgggatggtantgttttgcgagttcgactgcgaaacgccgttcacngtgtgggctgtccagggccatctctgttcatactacctcagcctcgtgntgatacaatgcttcgttcaggtttcccaaccagtgcatcaggcgcgcccggctcagcgggtagtaagaggctaagtatattaacttaccatgtggtgcctagggttttcaacagcatgaccccaaaatcgaaccatactactttatttcgtgtagaatgggattataggttnctgtgactgctctcccatgtactacttaacacactcggcaatcgtgggccatatccaaagttcggcatgcnttttggaggtcaggcatcgcgcacccgnaagctgtcttctctaacatcagagccagaatcggaccctcgtccgcctgtgtgcgcacgtcctggaagcgacggctatcaatccggaaatgcgtgtcgaccttctgagtggctgagaacagcggccagcacccatctgtctgtgagccactagaccattgcagcatcgctacttacagtggatgccaaatatattgagagatgggatcattatctccattctgcctttagcccctggcttctttagatatttgtacctnccgctatggacggcactggggccgcagacaacttaccagatgatattactccgcttcacgttacgcgtgcaaagctcgcgccgctcgtcgtccacccgnactcctcaatcgagccgacgtaatggcgcggccacaagggcctgaatagggtgatggtgaggattagattagacgttctgacgcgcgagaggctcgttacaaccccttctggagacggcagttcccggtaannganannnnnnntnncnnnnnnnngtnnnnntgncatancnnntcnnnnntcccnnnnnnganncannggnggngnntanncngcntnngnnnnnngnnnnnnnngangcnnnncttnnnnnnnnnnnnnnntngtgnnnnntntgcnngnngnnnnnnnnnnnntncngnnntnnagctangnnnngccnnnnnnnnnnnnngaatccgtttnananncnntaggganttnatncncngngantaatcacgcaatacagatttattgccgnacggtnnttnnnaantnnngnnnnncnnccncgcactaatncagagaatcaacnanngnagcnnacntctcnnnngccttccannnangcnntnannnnnnanncannnncnnngnnnnncncnnannnnnnnccnnannccgnnnnngggnncnngnnngnnggcctcnttnncatagcnnnngnnncgggnncnnnnnannnnnantnnnnnnnntncnnccgcntataggtccncgtgctacttgtttgctgtcatttagtcacctagataagaannnnannnnnnnnnnnnnnnncnngnnnnnnnnnngnanngnnnnnnnnnnnnnnnnnnnnnnnnntnncnnnnnnnnnnnnnnnnnnnannanannnntnnnnnnnnnnncnnnnnnnnnnntnnnnnnnnnnnnnnnnngncannnnctncgntnnnnnnnnccnaacnnnngnangncncnngagntgnnnnggncnntnnnnncngnnannangnccnntgngnnnnnnnncnntngtcaangngntnntgngncnncngcntccntnnnnangntggttacnntnnnnggctaagannnnnncnncnngnnannaangcacntngcntttncnaccntacannnnccnnnnnnnnnnnnnncnnnnnnnnnnnnnnanntgngnngnnnnnncnnncnagnatgnnnngnnncngnnnnanannnnnnnnnnnnnnnnnnnnnnnnncnnnnnnnnnnnnnnnnnnnnncnnnnntnngnnnnnnnnnnnnnnnnnnnnnnnnntnnnnnnntnnnnncnncnnnnnnngngccnntacngngnatccnnngcnancggncntngaggaacnannnnanncntcnnctnnnnnctnnnngncgcnntnnnngatgtnctcnnngngngaacnnannnnnacttcgntngctccnngngngnnnnnnnnnnannnngngcanngcnnnntnagtataggctanaatngactaantncnacnntgannntcccnnntnnnnnnnnnnnngncnnnnnannnnngntnntgnntcnnncnnnnngnnnnnnnnnnnngnnnnnnnnnnntnccnagnnnnnnnnnncannngngnnnnnnnnnnaccnnnnnctnnnntnnnacnnnnnnnnnnnnnnnnnntnncnngnnnnngattnagtnnnncnnnnnnngccgccgccngtntgaaatnngntnnncgcngnnttngnnggnccntnntcgnangangtatncnanntnngngaanntnnncgncntnnntnnngngtcnngtcnntnnnatannannggtgncncnntnanggtcgtnccnnggganntnnngcnanannnnnnntnnncttgcantcnngntnancncnntcgngngncngctnctttncnacgtntntnnaanncntnnnngnancnnncantnggngaannngnnncnacngnnnnannannnnnnnnngnnnnaannatttnatncgnnnngnnanntangnantngngnnnnnncnncntcnnnacnnnnnnnancnnnccngttatnctagngctngagngananccggccgtggatgggttctacggctcactgggatagcnncgnnnnnngacnnnnntnnnncnnnnncgnnttnnnnnncgnnnnannnnnnnnnnannnntnnncngaggcttgacttatcaaccngatacatgtnatctttatgtttatcttnnncgacgagaancnnnctnnnnnnntnnnacgacattgacgagaggatcgcagagaagcgtccatgtactcgtgcgattagaaggctaatgtagtagcaacagtncgcgtgacgcggccgaatagccgtacnntcgccgtagttcctngctactcgngatgcnnaattgtaggcattccaaactgttataagtcaatcccganggcgacagatccgctccgggctcattcgcacattctaaccggcaacatgaacggaaccattgtgctagggcacaacctcagccccaaaccgtgcaattagccccgccatgccgatccgtgaactagttcgccacgcaataggcaagantaaagcttgattttaccgtgttttcagtaacaacangcacgatgtagtacactcccaaaataacnatgggtcagtgggcaatctgttgctantggataaccctttatgtttcttgatccggtnngngcgattggtatgcgcgnnggcccnggnnntaggnnnnnnnnnnnntnnnnnnnnnngctnnnnaannnganttnnnntnnnnnnnnnnnntnnannnnnnngnnnnnnnnannntncccnaccgtcttacccttgaacatggcntacggttagcttctgcgtttgtcatgcgtcaacccgccgatcgaatagttgaccgggnaaaagaaccgcccaggtcctacgccagcgactcggattccggttactcggaacctcgccaaacagttatgtgtttctataaaacggtgcttggctgttatggctctgttgtttgtggncgnnaacagagcacaaacatgctgcgttgtacctccggtgcaagtttatancgtccgttgattgaggatcatcttctaaacgggatctgacacacccaaacttagcgcaacagtcgttttgnnganttcgcagctatggcgcagtattcttagatcaagcgccgttttccctagagagntaacacgggctgacatacatggccacagtcgtctgtgcacggcttgtccgctacgcctagaagntcactaccgggcccactcattttaggcaagaatacagtctacaatatacccgtactagaaaacaacgatgtacaagcgaattcaatagtgcngtgtgcagagttangtatgttacgtagggcttgtggttcgtcctccaaaggtgaccgtacgtcccaccatttgcaccaccgacatggtagggacgttggtttcatcaatgcatggtcggcccacgggcgaatcggttggaaggatccccccacggcttactcgcnctagtaaaggagctatcaacagtccgcatagcttatcactcatatgacgggttacgttggagcagataggtgaaggattgagggcgtgggagaatnacacgtttgnaggcgcgcctttgcggcaattacgccctaaagctgctaacacataatcgtgagtgctngtcctagttacgcgcagggnagcacacgggggcagcgcacnaacantccgtaaaaagatcaccgttttggaagcgttaacagaggcactgcgtccttccgacaagtgctcttgcttctagggagtttttgcccccggacattcctaattcctgtngcagaatggagcgtaacgtgactggtcgcattttcagagaggcgacaagtactcattcaaagagccagcaggggtttaagatcacgagtcgataataactcgttaagacctcatccacgcgttattgtttctgtcgtgctactgcgtcttagacaaagacgcgagcgtctcaagtataactcgaccagtacgacacgaaaccaatttccagtcgtccgccatgctcaaagactgcgtacaaacaacggggtngtaaccttcccatatctcaaaccccaagcaaaaatttgttatcgtagaaaatgtataagcagctgtaccacaacggggaatataccgccacttgnaantngggacnctnncaatactaagtcaaattaatcttatacttggtccgcggggaattcaggcgggctttatcggacctacggtagctcaccgaaaatatagatcaaggttaacccaggaagagatcgctcgctcctgaacagatcaccccgctgtaagcaaatgtttggggggccgcgtgatcgggaacttcgttgtgatccctgcgggcagttggaagtggaggttagcccggtggacgtgaccagctgatttcacacaagtaggtaccaggtgcgcagtaatcaaggatactgttnaacgggtcacaatagtgatcgcgngcgcttgctntgcataacttaaacattttaagtggtgaatagggttttagatgtggacattgtacacaaaactgagaacatggttaattacttaggaccaagtggcgtatagatgtgtgcgtcgattagatgaaacaacacgagtctcatggcnaagatcgggacggaacccaggtagcaaaggctcacgaggtcggtacttacttccagctttaatgctgcaaaattgtgtgcgggcttttcaacactgtgtccannaanctgtcnaagctttgacnaagcaacgaacaatcgtagtgtggtcgttcaaacgctgcgcagcgaatatagaanattcagaaagtcaaccaatcgcacgtaacatgagatgaactatccgctcntagccgcctagtgtcctctaattgattttcaggnggcggcgattcgccaccttttcttcacgctcctgccccggactattggaagtatgcgtcgggagtncnttatgtttccnngncntgctccaannnnatattngtgtntncnnacngngnnanacgtnnngcactcnnnaggggtgtctatgnctccnnagnnttnntncctnntancgtctacctgacaagnggctgatnancnaccagcncggagnncgnnnnnccgacgtnanncntgcatctncggnnngcnngtggtncnncannncccctgctggacgtatgnngnanacgatccngggattacagggggagattgcgcgtaatacagatactgtgggggggcgcaaatgctcgaaggtaagcatctcactcacaacaacgacncttagtcgcgcacatggcttaagacattggcgtgtgtgcggcgccagtcggcagaagctcgcaacagtatagggtgcgtggcgatgacggaccgggtaatcggatgctgttccggtcagttattgttttgggactttactcgtcccaattggcataggnncgtagcacccagcggtcgacctacctcatcaaagattagacccaaccggacgcccgctaggtcgtcgggtaagtaatccgagggctcatacatagggccaccataagacagggataggcgtacctaactcttatggtctacccatcctaaagtactttcttgccaccgcatcggaacaaatntgtcacctagtatctctctgtagttgagcccnnnnncgggcgccccgtcatgttgtatgaacatcgggatggatggtccggaagatgcggaccagatgccacgcagtaacgggcaagtagtcgcttggctttgaaaatatggcgncagcgtgccaatcacactagaggttatagtgtacggtgactccactttatggataggtctcctatgtatactttaccggattgcttcacattccccagttcaagcggtgatacccatagaatcgccaaggggcttcgcgaatggtatatcatcctgcctaaggtccaacctgactacccgngcgcgtagttgcatcctccacccctcccctctcgttagagcggatgcagactcactgtgctccgttagcattatggccacacccatgccctacttggtcttcatcttctcgggactattccaagctccggaatgcggaatttacttattcaggcaaatatcctaactcgccatgattagggcaaaagcgcggccnnnataaaaatgtggaacggcctttgttaatatcacgaaggtagtaatatgagtttctgtaataaccgagtccctctgccccgcaactgaatgcttcagagttttaccgatcaggaccgcaaaggaatattaacgaccgtgaactctaggtaactgaccgtgagcggatcttcactgcttttcggaagtaccatgccgattcgacgggttgacgagtgatataagatgctccagcgagaccgttgaaggacgcaaatggcatntgaactgagctcaggccgctacaccagnacctgncaggcccatgggcggatcggcgaccccggaaaagggatcaccatgaaattaagcccttgaaaaagacgngnccaaaagccgtagnactccatttcctccatcgtcctgtgaagcgcgaaggctagcacacatagcggcagtaggtcctagagaatttggcctaacgccccattcgtagtagccaacggtttggtactacgttggaagcctattccaccctagtgacctcactcgcacttgcttggtttgtccgttgaggttctaggctgtgagtgccccatatcataggagttctcgacgaccctcttccggacgaagagatcctctattcaactcggtctgcgcaccacccggcagcttcttcatttccaggctgttcgatgtgggtactgcacttcccttatagcaggcgaattcccgtggaaatngaaggttaattccagcgaaagatccaaatcgcttagtgaacgatgcctctcgctaatatttcctcccatcgcgaccgctacntgaggatacggtagtgtactctgcgtgtataaaatccctcgcgcaggcccgtcatacaccacataaggctgggctagcgccctgccagagcattagttattaactcacttctggccagcatccctgatcttctggggtgggaaaatcgcgatagcgtgcataataatacaaaaaataggctcggtagtgtgcggaggggacagcgtatgcggggtttgcgggagctagagcggcctattaatatgtatgaacggcgctgaactatgccttgcgcctgacaccgagattatacaccacgctctcgtgacgctcctagtgccacgcagtccgtgttatcgcccagttggtcaccatggtttgtcagacgtgcgctgagcctttccctaggtcttggcatttcctccgcacgccttcgtagtngtgtatgtacgcctgcattgcactacaaacgtgaccctaggatggtctttaaatggcacccaattgcatggccggggtgcgcagcactgcccatcagaggctggttacgggggnatgaggagaagctgnctaaatgttaaaagtgcctcgatccatgccctatttagagttcatcaggaaggttttatgtttggaataatttaggtttgtcatgcccgacagtgatcacctagcctagccctggcgtacaggcttagtnngatgcagtatagacccagacaagcagcgtgactatcttcgataaggaagatgggtccggcccggggacagagggaggacataagacggcaataagaaggtatnaaccgacccgttccgataattaatccttgtatcggactgtatgccgtggctttgtccggatgtcgaagccagacggaaatccacccaccctactcggcggtaccatacgacgtagaggagggcctaggtcccgacagaggatcgcccgtctccagtgactcgtccgaatccccaaggccatntgtcatgtgttaccgcccacgtgtgtctttcccgcagggccgagcttttctgtgatgcagacaagaaggccctaatcattctgcattagcacacaccagcgtaactggacgactgctgccgacgagcttgagggctttctaggttccctccaatagtcaatcaggtcaacgaccatattttatacactttcaagtggagggtcgcgcatccttaatcataacactcgttcgtgcttgataaagcgtatattcctaagcgaccatctgccaccctaccggccacttcccccagtattggnattttggcagcttagcgcactcagggtgtgaatcaatacagacatactagattagcgcgaaaattttctcacacaatactacaggtcgctcccgctgccctttagagcctgggccagctcgaagggctggcaccaatagacatccacnaagttcgccggggccgaggagagcagtgaacgacttgaccatcacagcgtggccagttaataggcatttgagagcatgcaggcagaggattgctcggtagaccggttgtgcacgggccacacgtggtttcgtgagaatgagatagtcaagaaccacacagaagcagtatactcatgcgatgggggttgggagctactatgtgattgaaaaaaaagaggtccgggtctggtatatgtctccggtacatgacggtggacccccgggttgagtcggcttcacgccacatcggtaagacggctctttctaattatacctcgcctcggaatatactggttatcgcggtcgctatacggnagttaggacgtttaaggcctcaggtgttaccatgcctgggcgtgacacagttgtcatccagttgggcacttggtgggactacatttgcgcgatatccatatgtgtaggagcaggaaggctagacagcatagctcccacgagtagcttttgaatagtacacctccaatcggatccagcgcagttttccagctagtgtacacaactcgttatatgagacgctgaggtacacctgcttgtagttatcttgcacagtcggcgggcccgttaaaggcagatctgacgcgtcccgccgaaggctacaggcgcgaccgtgctcatgcaaggtgccggtatgtccgttganctaacacagctccgtgacaaggttgatttaatcccccgacttgattactcggagcggacggcgaattctggcggctccacactgatttaatagcaattgagacnttagatcgcaactgggagcttaaataattcatgagacgggaggagctaaggggctatacccgtgctggcgtagactgccaagactcaatgtaaggcactgcaacgatctggctgacgcggtcactgcccatcatacgggtgtaccattggtttagaatcaattctcctgaggcctgtctgtcggtattcttggatgccagcactcagctttcgtaataattacctcattgttttatgacacatggtaatttcgccagcacttagtctattacagcgtgaactgtgctctcgcaatgcgtcttggtgtccgccgtcggcgtctccgggtctccancaataagtcgtagttgttgtgccgccggggatgcagtccagcgatcaacacgacttcaacctcttgttataatgccgtccgggtgggccggctgggccgcaaggttgggactacatctcatgcccccttcgaccgaatatgcgtaattcgaaatttgccgaaatcaggggcctcgggggccgggctataacatagactactctaccgtgcaaaggggggagcagtcggattgggtggggaaattcacagattcttcgctacctctatcccatgataaacggggattctgcgtcgtgggtgcctgcgcctcgtagacgtcgcagcccgatcatcaaaccgtattccngacgataagctgctaaggtttgccgttttctgcactacccaaggcactccattggtacagagaggccatcgccngcaccagacgattcatagtcgaagtggttaccagcccggcggggagggtactggtggggaactgaaacgtgtacgtcttatcaccgaaagactgggtancactgtccgatgcactacctggtgaatagaacagctgtacatcaaattgcgctaccgaccgcttagccccggaagaaactgnccgcagaggtggccgcgagggttgacccccctgggtcggtggcaactacttaagcgcatagggcagaatagggccttaactatgctttcacgtgagcgagcgggtcaaacctcagtctgcgcgagggcatggcnccttgctcacaacgtccccctccagctcccttcaggggggactatgcgcaaaggaatgggggggncgagtcgattctattgatcatcgggtttcggnagtaggagctccgggattgaaggagtgggggttcgattcacagttgaaccatgatgttctcctgcagaaccgttggcgtgccgattgcaggctggtattcgcctacgagattaaagcaggccgcaaccgctccngcaatcacctggcgatcttggtgaaaattcttctgtccgggagcggaccattctaactgtgcatggcttctgccgggtagctttcagatttgcggcgattcgccctgttcggcgtggcgtcatcgtggggatgaacgccagtactagtttaacactctgacggtctgctcgtggactgggtgaaggcgccaacgtcatctcacgtaggagcgacagtctatcagcgcatcctcgggttaacaatacccttggaaccgagcgaatgatccatgcagtatctacactgattgttttttctctgtgctgccgagcagattatgagcgggcgtgtcctaggcctttagctttacacgaaaagcatcatcgtaggagtgacggctgtatgtcaccccccatgaagccctggccggtggctggcacccctaacttatcttggcaagggagtcttcaggacgatcactctttgtgccatattttccgcttgacagtgatgaatattnggggtcctgtgttacgcgtttcttcgtggcccacacagccggggggctgacacgacccnagggggaagacaaagaggctcgaatagccgctctggagaagtgcccattcccgggnaggggccatatctagtggcaccggcagaatcaacactaaacactcaccaatcgcaagctgtgaacagcactgagtccaagacggaccttgcctcaccaaacctnccagactttctgaggaacccccgttgggtcccggtatgcaacacaagggaggagcctaactttaagcctattgtggagccgcccattagcataaacgttcgcatttgtactctagaggcgcattccccgccatcatgctgatcagaggtgtgtccagcagcgacgcactactgtcggcctacttacgacgtagaaattacttgcccgcagaggcgagctggccggaccggagacctcgcggtccggctgtgacgatccattctagctcagatgcattaatgggggtaccattgcgctcggggaatggtctgcacggtggcgttccatatgggccgggtgtattgtatagtatgtccactaccccggtagaaattagaggcgcacccttcacattcgtccaccgtgacggggtacaacagggggaacggttaaagcagttcaaggaaagtcggtgttgcacgtggattaaccatgaacgcgcacaggatgacccgaagtagcagagtatccatacaatgtagagggtgttcatggttggtgcagaatttcggccatcgacaagttccntgtagccctgaancgcatcacangaaatcgcggcggcagccatcacattccggtgcatacaatgcttagggtaaaagaggattttatggtgacgctaacgggccggacggacagagcgagagaaccggagcacatttgggaatcatctttccngtgcagtggatggtgcggtatgaccgttgctccggaaaatgctgtggcggacttgggacgccgccggcctggacctactcttcggatatatatgttcatctgtcatcggttgggtcgtacagtccagagtgcaacctgcgtggttccgtcgttaagaactctagggcgctactcacggattctgattgagttgacaggggccagacacttgacagggagcgttcaacaagccacggaggaataccgttagcagaaccggaatcacatatcgcgctatccatattacgggctatattaggacttttgctggataagaagcgtagaggctcgaacgctaggcacgagtttacgacatgttcttagataaagagcacagtacgtagaacggttcttgaatgcgcgcctcagctggcccctcccttctcaaaacgttaggagtcaagccatcagaaatgtagagatctcacgtcaactggtgcgaacacgtgtccaacaggtcaacaagggcaccagggatgtagctttcacacgcactatatcggtctttgtcgggtcttctccgcggcccctaattctaacagtgtgcaaattgtcagagtcaccactgtgtcaagttgaaggggttcgggtaaactttgacgaccatcttgatgcgagtgactcatgcaaggagtccgcgttctatgcctgacattggcataaacactccaggagggtgtggcgttattgaggaaaacgtgaaactctcgatccaccggaagnagcgcggtacgtgagtacnnacgagtcgaggtatgggaccagtattacaaggtatcttatccatcccacttagttttaactcaggcatacccttgcgagtaccgtcatattctatccgatgttactgtcgtattttgatccgtcttatttccgcagtagcagggaggggaatttttccgtttgataatacacttgtgcctcctagaggcaaggggacttttatgtgggtatatgtcggaggctgcgcgaatcgcgagtggggacgttaaattcgggatccaaactatcatatatgggtcatacagncattcgggaggtctgcgggngaagatgaatgtaatcagactgaaatttctcagagaaatagtcgattgatacgtttangcgggcttcttatcaagtggtacactcatctagaagagcaatgtcaagtntgggtaacgcgtagctgaaagacctttcccatatccagtcaggatgaggctcctctcagggctgataccatggcgcctgttaccctcaggtgtgaaagtaaggggcctgaacaagttaaagcaggcactttcgccacaagagctatgatcgcttcagccagtacggccacagtacctacacggtacttaaatatttgaagcagcctgttaaaccataactctagcaggctacagacctgttcgggcggtcccacgcggtgctgacccccatgttttggttatttgtgttgagccaaagtaggggaaggagagaggtcttagtgcaccaatacgcaaattacannngcngnngnntngnnnnncnnannntnnannnnntcngnnntgtnntngtannnnnnacgnggtnnncggnngnnnnntntgccnaacnnnnnnggcgatttacaagctgccggctaaccattcaatctgtcaatgaaagcctgtttgttggggacacgcggcgctncccaccnacagagtgctcaggtttggagcgaatagtactgtgttaaaccctgaccggatattcatgagaacatgaaaccatatctaggtgacggtcacatttgtcacataacgtacctcncnntnnngnngncnnnctgncccntnnnnnnnnnnnnnngctnnnacgggtctttggtcacgacttgacggcgcgcgggttatagttcatgccgtacctgaactcgcttaggtgtgcgcgtgagtgggtacgaaaccgcaactactatcgcgtggagcgatcaccatcgaattgtatgccacatgaattcagcctcgaaccnaagaaccggagcaggccgtggtcggtcctgttggcatgcaaatccgtgccanncaaggtatagcgcgacacaccattataatgcgttttcgtttgtagctatggaangcatccngacgcggaggngtgtncaagtcttgtgctaccgaggntgttnccgatngtcgcagttctacattgctcagaactgcgcaccggcctcctggttcccgnnaatacaattgtcgacttgtgtaaactaaaatctacaaagagcgagaccaatagttgggcgntcactagacgtcttcgattctcaggttaaatatctcatggctcgtaagaggagttcgncccattcctgcactngccgtctgatgagcgggatatacccatatctgatactgtcgtcaagagggcgagacccncaagcaggtccacgcctgtccaattccaaaatcgctgnttacganggctcaactgccgccggtcttgagtgaacacttgtgttgcctcctgtcaaaagnttcngcgccccanangtgaaagccctcttaatgcgttggtgactaatacaccataactaagacggcattcggacgtcagcaatccgcccagagacatctccatagtaatttaccacctacggggaaatacacttggcgggtaataacnccgatttttnatncctagtgttgatcntaagctttgccnncncagggnnannnnnntcgcaaaggnnnnnngtcgtcaggcttttttgacagtggcgattcactcataacctacttgttcgcggagtatcacgtctttgcatgatcggcttgangagcgggngncaagtcaatgcaacgtgcctatccctanccgaaaaggtnttggcgtcctgtgtaggcgcacggttttatagtaggcggataacgtatggccccncacagccaagcngtgtcatgtacctggcatcgagaagatctaanttattcatgctcccatgacatttatgatagatatgacaagaacatactttatgtgttcctaacggcaanctgatgatcangnnctgcttaatttctgtcggtcctagctattgaagatggttgctctcgcgcgcgtaagaagttgacacctttactcccagttaacttaatttccaaggtctagaaatagtaacaccaccagactgcgatgtcatatgaaggtgatcgggtactgaacaggagcaatacgggcgttccgaagaagaagtttcaangacctctcatcgcatcccctttcatgggtggaagaatgctccgtctgcctttgtgtggttgatgaattccgtgaatagaccggccatcatacgtaaccggattctacccctccaagcatgagcgccctctcagatacnaaaaatcgtcacataggccacaagtgttgcacacataacagtcgggctaactatctgtgtcnacaggtctcctgcacccatagtttagtagtaagatggaagattcaggagttgtggcacgcctganttacctacacggactataaatcagtgcgaagataacgtgacggggcaagcacgagagagggtaaaacgggacagatactanttcgacaacgtagtcggcttgtatacggccatagggatttacttctacactcctgtgttcgcatcaacactaccacaagttcactcatcntgttccaacgtggcaagggcaaaaccatcatcatgtaacgagttcatgaagtgcacntgcgctcagtaaggaccagaatcaaacgatattgattnaattatggtaggtaaatcctaaagccttgcagtacatgtctggaccccactgtacacgacccaaggtgtagaatngtgctaaactttaatgagagttatgtctctgatctctgtacacgtcgaagggcgtaaattgtttatcggcttattttctactttccctagcgaacagcgaggcctacaacattcccaccacacacgccgttctacggtattgccaagcacgttcgaccctgcttacctttgantccaagtgttacaattcaaaatatgttgactcactgcagagttgatgatacaatcaaacattttttgtccagtatnntnannnnnnncnngnccggacnnnggnccnnnnnnnnnnancnnnnnggtnagnnnnnnnnnnnanacnnnntnnnnnnngntnntnnnnnttnnnnnntnnnanacannannttnnnnnnnnncnnnnnnnannnnnnnnnnncnnnnancnnnnnnngnnnnncnnnnngnnnnnnnnnnngaggcnnnannnnnnnnntgnnnangnnnngnnngngnnnnnngncatgccccccgcttgtttctgtcttttaggtttatgccagatgcaacattctcaagccttaagaccannnctcganncgggaancnacgatnagtgaacgctccgatgagtcatacnatcagggcgcgcagaaaatagaaagatgacgaccntgagcnnntctncncnagnnnnncntnnnnnnncnnnnnaacgnnannnnnncnnntncanngntnnnnnnnnncnnnnnnnnnnnnnttntnnaannnnnncnnnnannnngnnancncncccngcnnngannnanttgncttcagannagnggnngtnnnnnncnnngnnncnnnnnnnngnntncnnnnnngcngnnnnnnntnnannngnnttnnnnngncnttcnnnnntgncnnnnanannnnnnnttgangtncngngnnccnnnancccnnnncnncatgnaannngnnngngcnagcatnnnnnnnncnnnnntatntcnnnnggnnnccnnaacncngcngntnnnnncgnngaaccnnnagtgcntatnnttgaganngnnncacnnacatcctcccagncagangtccncatnnnnnnnnngngnnnncancnnnncncnnatnnnnccnnnnanatnnncannntgnngtnnnncgngcnnnngnnngcnnnncnngnagngnnnnnngncnncggntnnangnngnnnnnnanaggnnncgaatacccanannttngnnagcnnnnnntgnngtganggnncnngnnnntnntnnacgntnnaatgncnncanntctangngnnnnnnnnnnnnntnngncnnncncnnnnncggnntctancccttgaacnnncgtgacaacnctcgcgnacnnntanccnnggnncncnnnnnncnnnantnnnnnnnntgccgnnncnnncgtnnannngcnnnnnnnnnnnnnnnnnnnnnnnnnnncnnnnnnnnnnnnnnncnnnnnnnnnnnnnncnnnnnnnangncnttntnantcgnnnntctannnangnannnganaangnnncannnggnngncgnnnnnccngcgnnntgnnncnnnanncatnncnnnnncggggannctnnngccacncgcngncnnncnnnggnacngnnngnannnngntnnnnnntncnnngnttnncngncaannnngnnnncgactnaanannnnnnnnntgnntccnnnggnnnnnnnnnnntncntgnnnannngtnncnccnncnnnnnanngnttnnnnnnnnnnnnntcnnnnnnnnnnannnngngnntcnncttnnnncnnngnnnngnnncggnnctnngnnnnnnnntntcgcaannnngnnnnnnnnnnnnnnnnncnnntgnnnnnnnnngnnnnnnnnnnnnnnnnnnncnncgcgggnggggacnatancnaanctgannaacgnnngnctgcngnnnnnannnnnncngancnncnnntnnccnantangangttacgtccntgctctanggntaaccgaggctccaacatncaggaggttacaatgacatcccgatccagtggtacgtcgagggtcaggggacttaagttggaccttctcctatgacgntatctatgtgcgacaaaaccgtnacagcanggattaattcgcgtgacnacgtatccaacnnangntnnnnnnntgnnnnnnnngngattnnnnnntgtnnattnnnngangcagactcnacctaatccgttattcgaaannatggcntgngannnnanaaannnnnncnnnannnncttatcnnnacnctcngacnnngtntnncngtcnggtngctgcggtctcannncncnnatgcattgagatagcaggttaatcgaacccacctacttcacgttgttagaagataacggggagaccaggccaaagcggcccagacggaaaatcaaccaggaatcctggcctcggagctgaggcatattctggtacctgtcggtgaaggggaggtacgcncatcagtggcggtgnctttagtcagggtcgttcactgggcattatttttatacagcagctgacatacagggtttaattcttctttagtgggaagtcgcctacaggatattcatggcagaatgcctacaaaggtcttacccctaggtttgcttttcggacagagattatgtatcacgaaccgagttagagtgagtaaactccccattaataaactctatagctaatgagctgagttccaagccnaaagnctacccnaatgaagactcatgngngcagggagtctccatcagcgtcctaacgtnatgtgcgccggttgancttgaanacgagatcgtctatcataggtcacagcgacgtgtcccttaatcacaataanatgtttnnttagacccacattcggcangggatgactctgttcgatcccggatatcctaagaggaacggggatncataagtccgggaaatttgttcactcangggccctgggtttaaatcgagctttccctcagctgtgtcttctataaagcangtanaggattagactaacantcgttcctgaaaggtatgtcaaaactactntacacgccctaacaagcgcagaacattgaagctcccttggtcaaatgctgagtttcaccctaaaggagccttattttcgagacctgaactcctcaaagaagatccgcctaaatgttgncaaaaagatcgattcgactngcgcgatctattttctgggtcttgtcacagaacctagcctatgngaacgacggagagttcttttgtccgtcctaaaccgngagtgggacatgggtagtactacattgacaaactacggcggcagccgtcaaacgattagaggccattattcaggccctctaggcgctttagctttaaatantcccggggaggaacttggcggatcggtggtatatagacacccctggaccaagtgacccaaagctattcgaaaccccccctgcgctatcagtgtgtttctagtaaatctcagccgagcccaggcgatcaaacagatcgctaatcagtgttcttcgaccatctcgccattgaattaactcgctncccacatctatcancaannctnttgacgcggtatgattcgtgncgagggcngcnctanntagtangtntcaactcgcgcgttgnctttccatacgtatggggcccgggttgaccgctcgcccacctnggcnngnnttnnnnnttnttctnnnantatnncgtganntncnnacannctataataagcnannntgnncaatnnngtnntnacngnngaggggtnnnnnccnncnactngacnngagngntgntgnncanacngnatgcctnnnaantacnnttgaagcgtccctgatgattgcatcttaggaatgaggacatggagcctcgattccgtgattgcaggcttgctctatctcagttctcatacaccttggtgttgcctacaaggtggccgacccggcctcatgtcgtaaccacgtgggtntcccctgatccaaactaagcgaatgtaggtgncagngntaagangagaatcgtnatccaccctagggngagtcctatcatgatttaacgcggtctngcttcgatatcactacttgcaaagccacgttcgcggcagctatgctcaaaagggttaactacgtttcacacgagtaangtcgacgccttgaccgcctggtccgcgtaccaatcccaaacgtgcgtcggaatgcagcggcttcaagccagaccttcgtacacatctcagcggtctctggtacaatgaaactgacttaatcctctagagaggaagagcaaatatgcggccaagcagtgggttctggccctaggaacttatgccagtaggcgggctatccgaactacagggcccccatttccttcccattcgtcccagatagaccgatggaattgccagtgactttttccaaatcacccccatacctctgtccctatagtagctcccggtgctgtgccgcgcgaagcccggcgcaagctctacgctatagagtccgcattaacaacgcctaacctgagccgtggtttcccgagatacaatagtctaaatggatcgcaacatgggccagtgatctagtgtattccaagggcaggcgtctaaccctaaagacgttaattacgaaatccggtcggcgtggacaactctgctggagtgtgtttagtttaggaaaaataaagaggtagtgtcttgtgttgcactgtagtgtctataggctttactctgatgagcttacttgtattaggatcgcaaccgcaagccaaatgnccaagaatggaaagttgtcaccattagacgagtagttagtgcccgacaggctttccgcgcgcgttcgcgtaatcccgtgggaatccaccaaaaactgcggatcaggccaggatgtacggtaactggtcggtcttaagacttccgaatccccgatccattattcgcgtactcatttaatacgggttaattagagtagcgatccacacgaccgtggtgngcgtatcgacggcggggtatgttaagcattgaatgcgtaacaacaggcttgtttaatatacccaatatgaagttacgcgcagatcacgtgagagacaaagctnctctcatgtgcgtgtgtgttcgggtagtagactgtacaatgcgtcaattagtaagctttgctacaacgtctagggcggggcccgagacngtgggttctgtcgtcctgcctgccgttgaggantatcctngctgtggcnantgncgnnntgatgngnnantgagccacgagtcctaaaagcttgggaacacgcatcagatggaccatactgtcggtgattacgnccggatctgtcggttcgacgtccgcgccaagggtaatactggaccgtaagatctaatcnaccagataacaccgcgccacgctagctcagttggccagtgcctattaattctagtaatgttggttagagccgtataaggtcccatgaagactcacaaatcgttacgattggtcaccaatagtcttcgtgcaccgcaggtgcggaatgtagtatgggggcaattttatatagttgtttctcttactgtcagcagaacagttcatgggagacgctttgacgattngcagtgatgtccttacatatactagtaagaatacaacaagcgtgctctgagatacaggtgtatacaaagccatagccgccgctcaggcagagtacttgttcgtctaatgcattgcattaaggtgttagctcagaacacgacgaccttcgtgctttttaagccgcaaggaatgttgattacaaatgtcatggcactacggcagtctcaggtgtgaacaatcggatanatgtgctcccaatgcaatagacctagatccttgaaattggttcttaatgaaccgattattgtacaagtcttcatgcggtgctcgggggctcgaacgacgagctggacaactgccggnngntaggatatttaggacgagcttggtgggatcctcctggcngttcccccttantgactaggcgaaaaccctaancttgaaacccccgctctgcgataacccgcttttagacaaacgactggtacctgggtccctgtgcnaccggcgcctttcagctgccatttgtgaattcctcgaacggagagttacagggtgaagttatacgaagacagcgcttatggcgtaccgccagagtcttggtagcatgtctagagccgcaatagcactcgttttccggcggccgttacatgaaatcttgtcccagtcgggcccagacctaggaacatgccaggacgtaagacatctggttcgggcctgaccaggtgtgaggcacgccatcatgcgcacccggctcgcaaccggagccctgggcccaccgatctctatgattacacgtaatgatgcggggnggcggcaccaaagggggttggcctaatcccttcatgcttcaaccgccgttatatatagggtctgttaaggagggtaagtaagatgcacacttaagtaaggcgggccaaacgcgaagtggnctcantgaaatagcgggtaacgcgccccgagcctacatcccgctccctcgccacatatttaatacctacagtccgtaaatatggccggaagacagttttcacaagtttatcggtcctgggtatcanattctacacacaanantgaaggcagggcgtgcngtggccccnccnactgccccgtcggacgcagaccataaacgtatatgnattntcttcgtnantntncattttgagtttacacngtngttatgatcancgccnatnatgttnctcnnnannncnggnccnannantcngccanccatggcgatctgccgnccnnnnancgngnnggcgnacggnttncatatgtagngcccgcncccttccgggctntgcaagnnnntggacancngagnangnnnttnnncctgcnnncancaacnnnnnnntnannnnncncgnnncnnnnnntnnggnaannantnnncnnnnnnagnantgnnggnnagntnntggcnnannncnnnnnncccntnnagngagnactagttggncgaaanatntncaanannntcnntagaatagaccctncccnnagtaaancgcntggatttngcggtcggcagccnatacagtnccnnngcncccggngantcnctacgngagnntgggtgangggnnctnncacgngncncnccactgancccaccgangcggcgcngtngncgnatntccacncnnagcagngttgtgnanagtagcatntcgngtggnngccgngnnacaccgnnncnggatacgtanggccnacgntncgcggctgngatgntgaggnncngccggngnagtcaggggctngtntannnncnnannncnnnnannntgnngntggtnggcngnggngnggcngnnngtananncgnanctctnannggcacangcgcctcgcntcacgggtngcnnnnnannntncaganncntccgngnctacnnangncnnnngtnnntgtngnngcatnttnnngnggcgntgntgaaaaaantncntcntnnctnnntggancgngnangcncnnggancnngaacggancgagnatatanggtcntcnaanccncncgngnncnnnacgnggccctgngncggcctccntnacncngagnnnggnnnaannnntcnncnnnncggnnncnngcnannggnganntctcnnnnagnnnnnanagntnncncnannatncngtcnncnnangtnnnnnngagttcaccggcaacatccgtgctaagtcctattgaaagttactgaaacgtagggccgttgtagacacacctgtnccaccgcaccttcanaaccaccatactctagtctgcaatcttagagtcagaacaactccaactgcagcccgcgttcgattaacaagaggtatattttgcgtgcacctatcagaatagcgatcccgagaatttgtacatacatacgntagtcggaaatctgagttgttaaactctgtcntttaaaaaaccccaggaccctcggggcgacaggtttggccccttatcacggatcccacgacattcccatnagacccaaataaccgaatcccgagtaccaagcatattctggatttctagcacaactccacgcaaggtggcaggtccaggagtggcgaggcgtcggagcgcattatctntattcgcaatgtagaaagcggacgncnngtnnnnnnncnnnnnttngncattnnagcgcacacttnnntgctnngtntggnaccnacggtnccggctaattagtatcgttcngnttccngnaccgaannnncntnnanttgngnaagnnncncngantnntncgacntgcatnngcnnnnnangggngnnnnnncgcaggctnnngntncnangntggncaaacngnncgnnccncagtagccccagcggtcttgtttctgcatgtcccgcttaagatttgtgcgatgcccggtccgatggctcatatgaactcatccggggcgcccgcggngccgcgtggaataacccaggccgcctctgacggggattgaggcgtccgggaaancaatttaagcgggacggtagtgtctacagccatgcacttcattaagatcgcgtacagccaagtagcgggtggcgctccagactttgcttgataattccgtgaacacggtagtccaacttcgacgnagaccatattttgcactaaagatgacctgggcctaatggcggtcacagataccaacacgctgtggttagactgacaatcgtaggcagtatagtgggtgcgtcagacttcgatgtacgcacttacgtcgnctnnntncgngccacnnntctcngnaaangncnagcgctaacgnntagatgannatcgcgtgcnnntanncnnnnngtgaggngtantnnnnannctngncnnnngnnacnngnggnncgncngntatacgcancnagnncnngnanagatcnngtnancatncnncnacttnttccngnnncttgtggnttncntgtnncccttnctnnnatgncgnnattnangnnctatcngnngnccatngnggntnagcnnnggannngcgagggcacctcgcataggctccctggtgcnnnnnnnnnnnnngannttcnnannnnnngnnannnnnnntagaagcggagtataaaagttaagtgatgtgctcggaaagcgcccatttgctgctcaaattgtgcatactacttacttcttcataagagcgtgcatccgcacnaaagtgcacttcaanccgtcttaatgtgtgccggagccacgggtgaaaactcttatatacaattggcgcgnacggaacccgaagaccggatcctctcttgtcgtactatacgcgttccnangcataaagccaccgccgccgatgttgccaagagcggacaacactaacttnacataaactctcgtgagagttaagcccgacagtagtcgtacttcctangtctgaaacaggggagatcatatactcctataaagacactcctgatgttggctcgatcacgtatatatgccgctcttcagnnaaaccttcccttcaactgttcttgaatacgccgtcgccgacggcccgagaaaacccaggttcaccaaatatcggatgtttgtttcgccgaccctactcccaacctctgcccccactgaatgcgagcttcgaaaacgcgncactatcgcgttagtgaacgacgcatcagcttatgcnattcacagtaatgcgcataccgaagaagcccccaatcgacaatgtccgtcgttcacactaagatacacttggttaataagcggagtantggcgggtggttcaattaggtctatctcnggtcctcctgccggatacactagttcaggagttaggcgggtcgcactctggacagtgtgcatggggcatggatggtctcatagaagaggcaaacgcggnnagcnccagagctaaaggtccaccgcgctagtacgnattaactatagctgcccacggctcgccatgccttgaaacttaggcaacgtttgtctacttaccatgtactaccgtagcacgaataatagactccccctctgtccactgatcatctacgcatctccgatcaccatttttgcccttagaactctacctctgactaggaagtgaagagcccgccttttttccattacntggcggctagtatattnccgtgaataagngctagctgtaggngcggctaaaatgacgnggactcgtttttgacattcttataagcccgccgggtggtatatcggagcttgcacggctacgtactanccttnccctgcnnncncccattaaagcggcacctgggctcctgtcgtccatcccaccccagtactggcgtactagtgcggggtgaagaatatggcnccgacaagtgtcgaggcttgtgatagccgccgctcaagacggaaaccactgagggattgcattagcacggaaacccccttggcccattgccntctgcacggggtgatgtgcacgtcgcgagtccgatgtctactaagccttagacctactgatgtcggaaggaatttctagcctttcataaagatcactccacagagtccgactgggagtgcacctggtctctcattgagtaggatggggatactgccgatncacnngnancgngngnnnctnnnnagncactaacncntngnncnnngnngtaaactgtagggcatatcgtgttgagcgtctcggccgccctttgcagggagtgcgtttggttgtctacaccggctaaacgttcgagacaagatcngttaagtcgataagaaacaacgccgaggcgcgatcgtggggaggggcgtcatgtcacnacacatcgggggctaaagagagggaaattattaggccactagtcttaagccttccataggtgcgcacccgagggcanccgggcgtatggcgtgggtngttcgccaaaggcaaatcgtgattacaaccttcttaccgacaaatcagcgagccgtttagctgacctggtcggaacagcggctgtctatttacaggtccatggccgcaatgatcgcatccccttagccactcgcctcttatcgcgccgctgtagtatcgtcaggcagtgtacacgctctgaaccgggtctttcacagtgtttcgaatgcaccgcagaacantggttctgaggacggcttgcaagttacgggatccatcgactacaagcgactgaaatcggtggcatcggttaatgagaccggccatagccgcgcccagtggtagggatattcgaggcacgctaacgagacccaaatagcactcccgcgnngtggttcaaggcattaccgttcggtttccatgttatctgattatttggtctggcttgacgaatcataaccagcgggtagttctgaaggnttatgctgacaaccttgacgcccgcgaaagattaggaatccagtggggattgacacgagaggccgttggcccgcggcccttctggaacatcaccacctttgacgtgagcgtgagaagcctggtgattgtaatggatgcacccacatnnnanaangtncananncttnnnnnnnngnnnnnagnnggnnanagtntcgtgnantantgnnncnnnnnnntnnnnannngnnncannnntnntnnnnnnnngnnnnntnnnnnnacnnnctngnnnnntacaatgtctcagcgctattacagtagatagtcaggtgtgtgatgccanttagattggcaggctctcctgaagtatggcaatcgtacgctaccgacaaacgatatttacgagaaagttctcggatgggcctgaagcctacgacttagcattggcttagtggtagtgataactttaacgaacaataggttggtaagatatttcttttgcctgggcccgntctagagatggcgcncatgaccaacttatcgtaggcggaagctgcgcctntatgctatcttttaaactgccatgggagacgtgtctctctaactgagggtctgagtggcctacttgcgccgctggtaaaaacgaggcccgctcacagaatcccgagtagcagcaaactacgtcaacggtcttcttcctatgaaaatagggattgaggtctnggcgggatcgttttgcgagacatctggatgaagaattccgcataggcgtcggacttttccactagtcttaggtcagntattaagttgtaaccgcaataactcggaacctgaaaacacagtgtcactgatggacccaattaaaccaagccgcgttcggccaccgtaaantacactttactcggtntctgganactttccaacatattacccactaaagaagcaacttcgcagactcactactagctataatgatcactctanccatctgcgaccgtctattagagagcggatccgaagaagacgtttatgtagcccgtcccagggcttgtaagactcngtgggtaaataaccttagcggcagctctatcactggtnagcctattgatgttctcgcactgcgcactcgctaacctacggatctgtttagtacactcacattatgcaggcatataacgtggccagaggngaatcagaaagacctcttcgtgtcaatacgctcacagactcttgagcaccgggctgcgtngaaccttattcagttatgcgagtatcatagcacgccttatcgaatcttcgggggtggctacttcggcagcgcaagcgcttgggtgatgcgtcctgcttgccggattgtgacagagagtgcccaattccatgcgcgcatagacgaggcgcggagctaaagttgnacaatcagtgtaacgagttgactaaatnatatagcgtttagttcttaatccggcgtagtgctctcggacaatcacatcgcgacagatatctccgttaagacacgccgtcgagataacgcaagcgacgtctctgatcccgtcaggtgtccttgcaggaccctctaaattacctcgccaatngnactcacagcangcttcagatcagatggtgctaggcgtctttatgatgtctcaagggaaacaagtaaactacncatccagaaaacntcgaganatgctgaaagccaatgcgcgataggcaaatccgcaagggagnggtcaatccacccacatttggggcgggttctcaactgatctcgtagctcttacccatttagggtcagccgaattccaccgatctatgcccaggccgtggccgcggtggtcctgttgctctagctacagccgaagctacccaaaatgcgctacggtggactcggtcactttgccggttcggtatcgcgatcacacgctttctatatactcctagtatatttatcggcagcccgcagatttggcctgcaggacaaatagctgancagggacccgagaacattcactgccttcatgtgttacgacaatgcctagagcccctncctcctntgtatgatnanaaaccacgnccagactcccccgttcacaacgctcttccttccttcatnngtgagcgctcantagagatgggtaggggcgaatcaccttaaaccccgggtttcgttgcgccgggggcacacgcatcgccatatcgtgattgttgttaggtgggtctccggcatctttgccacggtcttcgacctggcgtgattaactcttaggtgcgcctgccccctgcagttactagacccgcacttgcagtcactgatttaacctccaaacgcaaccgttgaactgcgataatttggaggtacacgcgctgaagtatagggatcgactactttaagttgttttctcagttaagtggcgcctgtctttgaagctcccatgtgctaaaactaaggtatcntgggaataatactcatggggatgtacatggaattagacgcgagcccggttaggcgaatccgaactggcaagcatgagtatgtatcgaacaaggacgtgaatggtgaaagtagaaacttgactggtatgcatgacagcaacgtggagatttacgctgacacaacatattggtccataatgcaactacgccggngcccatcaccgtttagctattcgctgtcccgccttgagtgcgctaaatgaataatgtnagtaattcatcttagtccgagacaatgcacaaatgcttgctcctaactttgtacgataatgccccaggatcaacgtgtgctatangtgcggcgcgatgctactagtacgtaaagacagtgttctncatcgcggtccacttataggggccacaaaaccccatccgggggattcgatattggacctcagcgtggcaacacatcttgatcaagatttggatggtcatgccgccggaaaaaggctaataagnanngtggttcattcnntagatcagacgtcaatgaatntngcccggttggcactgtcctcacccccgccnnngcnnagtnnncnnnnnnngcnntncnngnaangncannncnnnnnnnnnnncnnnntnnngannanngnnnnnnnnnannncnnncnnnnnnnannngnnggnnnnnnncnnnnnncnnnncnncnnnngncnncnnncngngtcgncncnnctnnnntataagcccctcgctgtactctgatatactaacgcaaaagcacgctatgtcagtaagtctaaagctatngccttaagcgggtcactacagacccatatccccccatcggcgcaacctgtgggggcactcaacacactttttgtcctgctgtctctacgtgagcctctatagaatgtcgatggccacggcanaaatggcctctgcttgggacggaacctctgttggagtgcctctagntcgggngtctccgcctgctgttngccgcatgcgaaatttctcagcctttcgcccacnnnnnnnnnnnnngntgntnnnnnnnncnnngnnncnnnnnnnnngacttnnnnnnnnnnnnnnnaanncnnnnnncnnnnnngnngntgngnnngacnnnngnnnnncnnnnncnnnannnnncnnnnngnnnntnnnnnnnnngnatcacattgctctttacttcggttcgacggcagggcctgntggtcaggggctttcctttatagccagaagtgtcgggtcgggcaggcagcccgtagcaaccctggcccaggagcccgcctccagctaggaaaactcatgaattggaccccctgcatagcaaattaacggatttacgtccctaaactctagggtttgttgattaatgatacgacggggaataaggcatacccagaccctgggtaattatggaattgntaaagttctgccactcttgagccccgctgtcttcttctgtgcgcacgaaagatgtcctacgccgctgaatacacagggatgtgtgngttcgctcgtgaatacgccaacaccccatgccgcgggagatgggtatgctcctcgtgggcggcccttacacgtcgagcgcatttgttagttcgtcttcctcaacggttntaaccaaatggacctgcagctatcgaatccgtcacttctccacggcgcgtcttaggtgctacgattaaaccgtcattnctcngccggagatgcgtcacacacgtactaaacccacgtaacggatcccgggtcgagtcggtccacgcgagccgtgccctgggtgtacgagtgcatcttcaggggcgtcacctgttcacaatgggacagggtttgcgggaatgaaaccaaaattgaagagccccttgtactagccgcaatcttgcaccaactaaactcagctggtatcggagagtanatgatcttccgctgagaaacttgatgagaatggtaatccgcagaaatatttcacaaggggcgcgacggcaaaacccacgcaggacaactttttggtgtggattgacaaccgagcaagctatgcggccacctataagccgatttacgcccgggcactgcggagcatcacaatacagctgcaccacagctatnagagcctcgttacccgtcaccatgcggagtcaagtggctcgcatacaaggtagggcttccgttctangtgatcnacgaggatgtattgggggccgctcgtccgtggtcgggtcttgtatgagatatatggctctggagtgggagctattatgcttgtcctctactcttgccggtcgtcaagacactcatactggaagcaattctgatatccgtgggcgcacacctccttgttgtgcgggagaacatacctggtaggcaaggttttttggatgcgcttacttgagtgtggacgaggtctccgatgtgattacgattccgctatataagtgcctaccccccacagctatctaaggccaacatcggtgcgttatccagggagtgacatgcagttctaccagtcattgcgtggggnnggttccacacgtgnntataccgcccgtaaccctggggaacgcgagcagcgccaaaactcacacgtcgaacgaaactcaatattacagcgctattacgagcggccgctgtatgtatgttaaataagatgggaccagatcctagtatgctgccttaccttaagtgcacctctgttttgttatcctcgcttctccaaagcataaacatgcagaggacaaacccgacaacgttcgtagttttacggtactggtngtaaagcggcattgcgtaangccctcggtccttccgtaaacggggcaggttctcgccagcacggatacagtcgtagggcctattagactcctgaccagtntgatataggncnggtttcgatcaacccttggtaatcgttagcttggcggcaccagcaactaccttagcggttctgggacgtgacccagtgcaagaatagatttcttgttagttctgcgatggttacaagtttggtcggacggtggagtttctacgtccccagtagagccttgggcacagtgagttacatatcctggtgggaagtacgaccggttataaaaacttagggatcaggatggccctacgcccgtcagccaagatgatgactaggagggaagattcctcctccacaggctgagaaagtcggtcccacgcacgctctgttgnactttgacgattggtgccgactgagcagccaacttcgtgctnccgaattactgggactagcatcactgggctttctgcgctgcagcttgggctgtagtgactcgcgaactttacttgcctaaagcatttgctatgcccatatagaggtgtaacagtcaccgcgttggtagcaaatctagggtaccaataataccgaatcaggcgtcatagcctaaagaagtttagtacgggagtgaaacggctactcgacggacgtggtgaaggaatctaagcggcaattgcgctcactcgtacgccaacgggtagtccgctaagcagtaaccgttancatnacgatgtacggacatcntagcacgagtaggacagttgttggaccataggaatatcacaatctggtccccacgtacgtttggcctcggaaaatcgtatttgatatgttcgggatctctaatcaacgccctcctctagtatctgggggaaagattggaaaggtgctcggaccggttcgatgcactcaccgcgaactgcccggtgcggggtcgcaagattgaataccgatcaagcctctctgcaaggataaagggccattaacgacacgggataaacaccaagttaactggagcttagcggatttctcgagcagtaccggtgggaaacgtccnagccgcggtacgccaggagtgccacgctccgacgctgagattcccggctcaaagccgctacgaaaggtttggcgtaatttaatgccntatccggatccactgttgaaacttagtgactttaatttgtcttctgaattatagttcattgtgtactcatcaagcgtgatgcatctgttgtcgantccctgtatggaccgggctctcacaactacgacancggtggtactggccgaatntctccgttgcccttttctcggtgaggctgtactttctatttatcggcaagtttcacgnaagaaaaagcgggcgtcgacgaagtacgcctttggaagnatcatcanccaggtcctgcgtaagtggtaattgcagagtccgctggacacacccaatttagcgtcgtggaaagtacgctgaatgcatctgccgacgttttctccttctcgtctaacttaattacccgccactgacacggtcacaccatggattcctagctactgggactctgcaccccccacgggttacggttcggtcccttcgtgtagactccgggctctgcgctatttaactaaggtgatctcaagcaagtttgtctctgtccaagcacaccgttggaatttcaattctacacgaccaggccccatgagtaatagaaccacttataaanatcacgttcaggctacgtactgcctggcaccagtctcgtataggaaggaaccagggnggcncntaacnataagacngaaagattgtttttcacacaaaaacgtactcggancgcgtaggtgtcgaaccccagcaattgannagngggnccctntnnnttnnnaannannncnnnnnnaananncngnnnncnnannncnnncgnnnnnnttncgnngnnnngnnccgnnncccnnnnacannnnannnccnngcgtaacnngcggacttgaaancgtcccnctgtggaacnanaatgnggaactgncnngnnnagnaacntnnntgcnnannnactnagnnannnnnnnatgcngtnnccccanagggngnnagttganntnncnnnnnnnngcnnanngccnnncntctngnanncntnggatntnnnnngcctcggccctttgccttaacagtttcccagccaggagtgatcacaacctttctacactaaagatattgtatacttaactccgagcgtccggtctggacagctgtnnganncatcccantnngataacatnatannnaagcnncgngtaacgaggtaatacggnggnngatgtgttacttccgtccagtctgctagtcactagacggtgttttggctccacaggttaccgttttaaatcagtacgttggaacgatgacccgagaagaggacgctcgccaccnacngnnacnncnnantnnanccannagntcatctcgacagnaagncctataaaagacatcatcctccaaaactgatcnaacgcctttagttatcttttaaatggagcgagctcacaccgggtgttacttgacttgttttgtgctcgaatttaacgctagatcttccggactagnacaataacaaaccgncgtgtatctagtccgcgatctcatgtaataagccgcttccctgcctagggcncnnnannaacntngntnccggcncnnatcnngtaacttgaccgccnngacggnttgggtgctaagtggtncgcnncgnttngctgaggtttcagtaaggagcacgaagnngntttnncnccncnncnntaaangancnctannntggagantnnnngannnnnnnnnnncnggtgtncannnannnnnnnnnntnnnnnctngggngannnngnnnnnnngnntanntannccccgggataancttaancnngatnnnnncnnnnncatacnngnncngcattcnnnncngngnnacnaccngntntangnnnnanntnnnngnncgnnnnngtaannntnccntgccntanttcgngggcctcnnannnanncgntnanngcncantccntcnnnnncnnntnnnngnagtatagccganantnngcnannntnnnngnncccnncnnangntnannnnaannnnnnncntacactnnntntnngncgnnnnnnnncnanncgtnnnngannnngncnnngnggcnagnnnnncntccngnnatntnnnnatactnnagcggnttcngatgnnggtnctnagnancnngannnngnnnnngnnnnnnnnngngnnnnggnnnnnnnaggnatnnccgggtcccnnangagngnnngnnnnattggntgcaagtctagttatcaatntgagccgatttactngctggcgattgacgctnacactcgatgtagggttgttncgtgttaggatccaatatagagctgtccgtaaaccgcttctccgcgtggccacggatgcaaagcgcccgttaactaactatttcaccggcgcggcgtcctaggccgtgcccgtcgatcacagccccnccggcgtagtggccttcttaacccctgcacctatctctgatttaattgtgaatcccttacccatcgcctcggagcaaccaccgcgggccccgtactnaaactgtccggcccacgacttgccaagggtgtcgcaactagctngcgacctggctgcgtctgttccacttnnnntgacaccagggcggctaactatcgttgctgattgctgaataaccgcccagaagtgttgacacgcggntaacacagataatcttcctgcgttatccatgctactcatgaagtccccaaattgttacgcctaacaaccgccaccaatcgcttcacacaagtgcatctacatactaccaactattgcaggccgatgcggtgatattacggcgtgtctagacgctagttgacgcttgctctcgtaagcttggggtatcgttagcggcgggacgcgcgatcgcaggtaggagaaagctgcctgtgctcgacttcagaacacgcctgtcagcagaactgcggcttggttgtgggctgttgggtcgacttagcgtcgtcgataggggcgaacgtaatccagcggtgtgaaatnctcctactcgaggggcacgccgcaaaaaaatagaatgaccaagcttgaacgcggctctcggttccgagtttgtgagaaagtgttagaagccccgacgcgggggtagctctcttacctgccattgcctgcannttcngcnnnnctcccnacntnngnannngactggnnngncgnnnnnnnnccnnnnngtcgcgnatagaagatcgtgttacaatnttnnnncnncnnnctacctccttctgccgcaatctctggggcgacctcagggttgaacggcgacctgagggtgaactacgcgctgaagaacgaatcaaagttccaagcgagatctcggagtacccntaccatacgaccttccgcttcctaatagcaagagccncaccnacntgcnnngnnnttnnnnnntannactncnncgnncnntcganccnngnccgnnncncncntgnntncaggngnaagnnnncggtgngancnaaacccaannncnnnncnnattacacgtcgngggntggcncgnctagncnnanctncnnnannnganatcagncncttannnnctnnctacgnnngagncnnngtnnttgtcgtnctcngcntnagttaagnnnntggatntgngngggccgngnnncnnannnnncaagnanannnntnggagcagaccgcgcgtggagacagagcgttggcggtcttagttatgagagatctcgcttgcgcnccnagnntntnnnngttntntnntgncgtgcngcgtctcggcccaggtgttatttcggctggacgatttcttatatgtaggccgtgtgtccgccaagccctaaagnccatctgcggatcnanccagtttctttagggagcaccagtgcgaccccgtcatacatgtatagcgcgtcgggcgccatggacctttatcgnncanatnnggnccngccnttcnaantcnnannantacncgtnnngcntnnnnanngnnngtcgncnnnntntntnactgatannnncngnnattaancanancangngancngnnccnnncannnnnnaaatngtttcnncgtcgangnnncggancgatnnncnananncncnggncnagagnntnnnnggtnnactggncgnntgntntntcnntgnnnnatntcnnnncttngancaaggncncncnncatacngtcngnnngnaatnngngacntnnntttgcagncnaatnnanntcngngncnanctnnnnnancnnncngttnggnncgnncnacnnantcnnnnncgcncgnctgnnagnntanntnancgtcagcggacnatntgaactcantntagatcccgnnnctccacnannnanatanncttntccannaagnnnnnnngtccngnnnnnncttggcnnnggnnnccngnccnangcancanggnncggntnnnntcggagagnnnacnananntncnnngnnngcgtgncggnnnancgcncaaaacantcnnngnngncnnnntannngnngnnnnnnnnnnnnnncnncnnntnnncnntttgtnnnnnngncnnntctnncgnncnnnnnnnnnnntatnannnntnnntnnncnnnntaganntgnnnnnnnnnnnnnnnnnnnnccnnnnnncnnnnnnnnannnnnagnannnanagnncnngtnnntnacannnngaancnnannnnnnnannnnnnnnnnannnnnnctnnnanngnngnnnnnntntnnnatnnnanancngtcncnnnncgncgnnntnatannnnttcgtgcnnngntgnncccgatggncnacganannnntnnnnnggatnnntncnnnangnnnnnnnnnnntnnnnnnnngttncncnnnnnnnnnnnnnnnnnnnnnannnacnnnnnnnnnnnannnnnnnnnnnnnnngnnngncnnncaangaannggcgagtatggtacggagantgggtcgatacatctacaanncnnatccngacngcnagcngngncnntncanggnacaangncngngnnnctcgntnccnnnatagnttaatntccncnggcngnanggnganctccaaggnncancgntcgtcnngcnnngnnntnnnnnnnnnnnnnnntnnannnnnnnnnnnnntnnnnnnnnnntnnnnnnnnncnntnnnnnnnnnnnntnnnnnnnnnnngnnnncnnnnnncnnnnnncnnntnnnnnnnnnnnnnnaannnncnnnnannnnnttnnagcnntacccnnnnnnnanncngnnnnnnncnantttancgnggangccnntcgagnnntnnngcncngnngnntcntnnannnnntnnnnaagtngngcnnncnngnnnncntgcnnnnnncaatnctnnccngcannnannggtacacttctaagccagtacatagatatttgaccgtcgatagtacttgtcggagtaaagcacganangactnnnntagncnnncntannntnnncctnnnnnnntagnnnnncnngccnccnnnnnacntngcactgnncngggngacgatatncgcacgannnnnnctngacatncccttcangtctngncntcgccngnccgccncnatganttttnggatttcacannnacncanantatncngcnggtncnntcnnnntnnggtnnannngnanngntnngntggngccnnngacgncnccanaatcatntnnncggatntntantgtnngagcngnnnnccnngnnggnngntannntnnngnnnacnnncngnnannnngcctananngttaccacaatnaatacgacctagtcnaattanaagggtttcgtgggaaggnctcccttcncttancacgntaattgaaccntgatgcatgaactttggaacnannatgannaggtcttnagttccgcttcaattctggctattgactnatcgttacngtcgnanacaccttgaaggtncatngagggcnctantnnatanttgccccagtntgacccggnnattcgaacagtgctagtcnagtacgggatttatagaactggcntgnggcgggctttctttatgtnngtngngnctgtngattcntganngngggggaanngntagtanangnaggcacacaaagngtttncgtccntcgaaggccnncttancccnnanaagnnncantnagggggacgcgaccgccattctagtttgggggctgccctgggggctctggcaaacagggcttatacttgcaagccnngccgggttaagcctgccgtcctaagtaagcntgcaatcgttttggcgcgtttgcgcaagacaggggggttgtctattctggcgaaggttacatatccgcataagtcaaccgtaccccatctcttcagggcgagtgatgatgttccaatctgatgtgtgagcccttaagcatcgcattcgtggttgcccacctggtgcgatcccccgcccgcgaaagacataagtatacgtagtggggtcgtccggtcagcgttttaatccagggcgccggcattgaggaatgaaacctcccgagattaaccgtggagaggaagcatatatttaatcagcccgtgtgggtgggggaagtatattcaggggttgaggaggtgagtactcgggtcgcagttcgactccacgaatagtgagcatgcaggcatccatcgctggcctatggcccctagagaccggtcacggaacccgttaacgcgcagtaatacgtcccatatttcaaacatgccgctgactgttcgtagctatgctgaaactcacctattccttgtggcgctcacgagcaagcacggtgtgaccccacccggggggcatgttgggctgcgcactattcnnnnnnncnnnnanntngnnnnnnnnnnnannnncnnngnnnnnnnnnnnnnnnnnnnttnnannntgnnnagnnnnnnnnngnnangtnnnngnnnnnnnanngttnatngcntnnnnnnnnnnnnnntnnnnnncnnnnnngnnnnngannnnnngnnnnnnnnnnnaannnnccngnnnnntntnnnnnnnntnnnncnnnnnngnannnnnntngnnnnnnnnntntnnnnnnnnnnnnntannnnntnnnnannntgnngnnnnnnnnnnnncngnnnnnntngnnnnnngnnnnannnnnnnnnnncnnnangcnannnnnngggcaactcgccgnngagagtggcatanctgatggcccaatggtcatccctggcggagttnacgnagtaggggcgcgccttatccgatcctttaatgacaaaattacgtttgcttaacgttcaacaccctaataattcagtgatacatactgacgataaactggattctcccctcccaagtctccgggagtcccgcctaattacagtcgcacagtggncatcgttaaagntattgggtcaaataaacgttagttcatgcggacagccacctgtaccgaggggaaagtttagactgccngactttcattagcctctctgagcccactcgtagagggtttgtagctcacttacgcggatcctctacgacacgctcagtgccggannnngnnnnnntgnnncnnnntnnnnnnnnnnnnnnngtnnnnnntnnnnnnncnantgaatgggggaccgatgctcncgagcgcgtgtaggcncgactagaacaatgaactccgtcctgcgctttattgttcatcgatagaatcggggagactttccattctcaaagattggcccgtacgatgtttaaccccgtgtgtctatggatgaatttagttgcgatattttcctaattcncgagtattacggttagacaaagtcctattgtaatcaacncaaaagtttccaaggtaaaatgctacaatatgacggtctcngtaccngctccgatcatccanattntcnnncnnngngaagnanacnannnncgntcncagnttggcggagcctaccgtcggngttccacgtcctaatggtacccgactggantganctctttataagcgtgcgactagcgacgcgcgctgttagtgtggcggcgcacaagtgcatgggttataggtcantattgacccgcttgctaggcggggtggatcggtatttacagactttgagccgtcagtcagtacgccatcatacactcaaataattctccaagaagccaaaagctcgtcactctgtgcggtaacactgcgtatggcacgacctgactcaacaatgccgtccctagcaagtcaaccgcaangngttcattataancncaaaagataaactcganngacttccatgtctatagtaactatggcgtgcaccggtnanctcagggggttcttatcaatgtctctctggcaagnanttncnnntgncctcnnnncaggatcnncgtaacggtgntcngnaccaagnaggnngaacnnnttttcatannnggnnatngtngtannannnnatgttnnnnnttngggtcngtncgaggnagnncngccgcgtatgtaactagagccgactcctatgatcccgatcgtggtctnnnaagcagnagnntgnnntnnnnananntcntncnnngcgacangagcaggagccgtgagtnaacataagagacctaaa
[truncated: 6,192,873 more chars]
